# Supplementary material for: A homology-guided, genome-based proteome for improved proteomics in the alloploid Nicotiana benthamiana
Source: BMC Genomics. 2019 Oct 4;20:722. doi: 10.1186/s12864-019-6058-6 (PMC6778390; doi:10.1186/s12864-019-6058-6)
Supplement: Supplementary file 5 — Dataset S1. New Niben1.0.1 gff3 annotation. (GFF 58963 kb) [file 12864_2019_6058_MOESM5_ESM.gff]

Niben101Scf00005	scipio	CDS	166079	166237	.	-	.	Name=NbD000418.1 CDS;gene=NbD000418;Codon_start=1;product=nucleolar protein 6 (XP_016452561.1);protein_id=NbD000418.1;NCBI Feature Key=CDS;NCBI Join Type=join;ID=NbD000418.1 CDS
Niben101Scf00005	scipio	CDS	165570	165731	.	-	.	Name=NbD000418.1 CDS;gene=NbD000418;Codon_start=1;product=nucleolar protein 6 (XP_016452561.1);protein_id=NbD000418.1;NCBI Feature Key=CDS;NCBI Join Type=join;ID=NbD000418.1 CDS
Niben101Scf00005	scipio	CDS	164493	164658	.	-	.	Name=NbD000418.1 CDS;gene=NbD000418;Codon_start=1;product=nucleolar protein 6 (XP_016452561.1);protein_id=NbD000418.1;NCBI Feature Key=CDS;NCBI Join Type=join;ID=NbD000418.1 CDS
Niben101Scf00005	scipio	CDS	164258	164374	.	-	.	Name=NbD000418.1 CDS;gene=NbD000418;Codon_start=1;product=nucleolar protein 6 (XP_016452561.1);protein_id=NbD000418.1;NCBI Feature Key=CDS;NCBI Join Type=join;ID=NbD000418.1 CDS
Niben101Scf00005	scipio	CDS	164039	164172	.	-	.	Name=NbD000418.1 CDS;gene=NbD000418;Codon_start=1;product=nucleolar protein 6 (XP_016452561.1);protein_id=NbD000418.1;NCBI Feature Key=CDS;NCBI Join Type=join;ID=NbD000418.1 CDS
Niben101Scf00005	scipio	CDS	163795	163954	.	-	.	Name=NbD000418.1 CDS;gene=NbD000418;Codon_start=1;product=nucleolar protein 6 (XP_016452561.1);protein_id=NbD000418.1;NCBI Feature Key=CDS;NCBI Join Type=join;ID=NbD000418.1 CDS
Niben101Scf00005	scipio	CDS	162519	162583	.	-	.	Name=NbD000418.1 CDS;gene=NbD000418;Codon_start=1;product=nucleolar protein 6 (XP_016452561.1);protein_id=NbD000418.1;NCBI Feature Key=CDS;NCBI Join Type=join;ID=NbD000418.1 CDS
Niben101Scf00005	scipio	CDS	161700	161786	.	-	.	Name=NbD000418.1 CDS;gene=NbD000418;Codon_start=1;product=nucleolar protein 6 (XP_016452561.1);protein_id=NbD000418.1;NCBI Feature Key=CDS;NCBI Join Type=join;ID=NbD000418.1 CDS
Niben101Scf00005	scipio	CDS	161323	161438	.	-	.	Name=NbD000418.1 CDS;gene=NbD000418;Codon_start=1;product=nucleolar protein 6 (XP_016452561.1);protein_id=NbD000418.1;NCBI Feature Key=CDS;NCBI Join Type=join;ID=NbD000418.1 CDS
Niben101Scf00005	scipio	CDS	160771	160945	.	-	.	Name=NbD000418.1 CDS;gene=NbD000418;Codon_start=1;product=nucleolar protein 6 (XP_016452561.1);protein_id=NbD000418.1;NCBI Feature Key=CDS;NCBI Join Type=join;ID=NbD000418.1 CDS
Niben101Scf00005	scipio	CDS	160588	160698	.	-	.	Name=NbD000418.1 CDS;gene=NbD000418;Codon_start=1;product=nucleolar protein 6 (XP_016452561.1);protein_id=NbD000418.1;NCBI Feature Key=CDS;NCBI Join Type=join;ID=NbD000418.1 CDS
Niben101Scf00005	scipio	CDS	160428	160506	.	-	.	Name=NbD000418.1 CDS;gene=NbD000418;Codon_start=1;product=nucleolar protein 6 (XP_016452561.1);protein_id=NbD000418.1;NCBI Feature Key=CDS;NCBI Join Type=join;ID=NbD000418.1 CDS
Niben101Scf00005	scipio	CDS	160183	160326	.	-	.	Name=NbD000418.1 CDS;gene=NbD000418;Codon_start=1;product=nucleolar protein 6 (XP_016452561.1);protein_id=NbD000418.1;NCBI Feature Key=CDS;NCBI Join Type=join;ID=NbD000418.1 CDS
Niben101Scf00005	scipio	CDS	159985	160098	.	-	.	Name=NbD000418.1 CDS;gene=NbD000418;Codon_start=1;product=nucleolar protein 6 (XP_016452561.1);protein_id=NbD000418.1;NCBI Feature Key=CDS;NCBI Join Type=join;ID=NbD000418.1 CDS
Niben101Scf00005	scipio	CDS	159772	159893	.	-	.	Name=NbD000418.1 CDS;gene=NbD000418;Codon_start=1;product=nucleolar protein 6 (XP_016452561.1);protein_id=NbD000418.1;NCBI Feature Key=CDS;NCBI Join Type=join;ID=NbD000418.1 CDS
Niben101Scf00005	scipio	CDS	159589	159671	.	-	.	Name=NbD000418.1 CDS;gene=NbD000418;Codon_start=1;product=nucleolar protein 6 (XP_016452561.1);protein_id=NbD000418.1;NCBI Feature Key=CDS;NCBI Join Type=join;ID=NbD000418.1 CDS
Niben101Scf00005	scipio	CDS	159380	159504	.	-	.	Name=NbD000418.1 CDS;gene=NbD000418;Codon_start=1;product=nucleolar protein 6 (XP_016452561.1);protein_id=NbD000418.1;NCBI Feature Key=CDS;NCBI Join Type=join;ID=NbD000418.1 CDS
Niben101Scf00005	scipio	CDS	159079	159199	.	-	.	Name=NbD000418.1 CDS;gene=NbD000418;Codon_start=1;product=nucleolar protein 6 (XP_016452561.1);protein_id=NbD000418.1;NCBI Feature Key=CDS;NCBI Join Type=join;ID=NbD000418.1 CDS
Niben101Scf00005	scipio	CDS	158870	159007	.	-	.	Name=NbD000418.1 CDS;gene=NbD000418;Codon_start=1;product=nucleolar protein 6 (XP_016452561.1);protein_id=NbD000418.1;NCBI Feature Key=CDS;NCBI Join Type=join;ID=NbD000418.1 CDS
Niben101Scf00005	scipio	CDS	157886	157982	.	-	.	Name=NbD000418.1 CDS;gene=NbD000418;Codon_start=1;product=nucleolar protein 6 (XP_016452561.1);protein_id=NbD000418.1;NCBI Feature Key=CDS;NCBI Join Type=join;ID=NbD000418.1 CDS
Niben101Scf00005	scipio	CDS	157630	157755	.	-	.	Name=NbD000418.1 CDS;gene=NbD000418;Codon_start=1;product=nucleolar protein 6 (XP_016452561.1);protein_id=NbD000418.1;NCBI Feature Key=CDS;NCBI Join Type=join;ID=NbD000418.1 CDS
Niben101Scf00005	scipio	CDS	156324	156416	.	-	.	Name=NbD000418.1 CDS;gene=NbD000418;Codon_start=1;product=nucleolar protein 6 (XP_016452561.1);protein_id=NbD000418.1;NCBI Feature Key=CDS;NCBI Join Type=join;ID=NbD000418.1 CDS
Niben101Scf00005	scipio	CDS	156129	156234	.	-	.	Name=NbD000418.1 CDS;gene=NbD000418;Codon_start=1;product=nucleolar protein 6 (XP_016452561.1);protein_id=NbD000418.1;NCBI Feature Key=CDS;NCBI Join Type=join;ID=NbD000418.1 CDS
Niben101Scf00005	scipio	CDS	155848	155990	.	-	.	Name=NbD000418.1 CDS;gene=NbD000418;Codon_start=1;product=nucleolar protein 6 (XP_016452561.1);protein_id=NbD000418.1;NCBI Feature Key=CDS;NCBI Join Type=join;ID=NbD000418.1 CDS
Niben101Scf00005	scipio	CDS	155635	155721	.	-	.	Name=NbD000418.1 CDS;gene=NbD000418;Codon_start=1;product=nucleolar protein 6 (XP_016452561.1);protein_id=NbD000418.1;NCBI Feature Key=CDS;NCBI Join Type=join;ID=NbD000418.1 CDS
Niben101Scf00005	scipio	CDS	155425	155553	.	-	.	Name=NbD000418.1 CDS;gene=NbD000418;Codon_start=1;product=nucleolar protein 6 (XP_016452561.1);protein_id=NbD000418.1;NCBI Feature Key=CDS;NCBI Join Type=join;ID=NbD000418.1 CDS
Niben101Scf00005	scipio	CDS	152140	152581	.	-	.	Name=NbD000417.1 CDS;gene=NbD000417;Codon_start=1;product=vam6/Vps39-like protein (XP_016452557.1);protein_id=NbD000417.1;NCBI Feature Key=CDS;NCBI Join Type=join;ID=NbD000417.1 CDS
Niben101Scf00005	scipio	CDS	150942	151153	.	-	.	Name=NbD000417.1 CDS;gene=NbD000417;Codon_start=1;product=vam6/Vps39-like protein (XP_016452557.1);protein_id=NbD000417.1;NCBI Feature Key=CDS;NCBI Join Type=join;ID=NbD000417.1 CDS
Niben101Scf00005	scipio	CDS	150441	150572	.	-	.	Name=NbD000417.1 CDS;gene=NbD000417;Codon_start=1;product=vam6/Vps39-like protein (XP_016452557.1);protein_id=NbD000417.1;NCBI Feature Key=CDS;NCBI Join Type=join;ID=NbD000417.1 CDS
Niben101Scf00005	scipio	CDS	150197	150340	.	-	.	Name=NbD000417.1 CDS;gene=NbD000417;Codon_start=1;product=vam6/Vps39-like protein (XP_016452557.1);protein_id=NbD000417.1;NCBI Feature Key=CDS;NCBI Join Type=join;ID=NbD000417.1 CDS
Niben101Scf00005	scipio	CDS	149020	149132	.	-	.	Name=NbD000417.1 CDS;gene=NbD000417;Codon_start=1;product=vam6/Vps39-like protein (XP_016452557.1);protein_id=NbD000417.1;NCBI Feature Key=CDS;NCBI Join Type=join;ID=NbD000417.1 CDS
Niben101Scf00005	scipio	CDS	146722	147148	.	-	.	Name=NbD000417.1 CDS;gene=NbD000417;Codon_start=1;product=vam6/Vps39-like protein (XP_016452557.1);protein_id=NbD000417.1;NCBI Feature Key=CDS;NCBI Join Type=join;ID=NbD000417.1 CDS
Niben101Scf00005	scipio	CDS	145771	146100	.	-	.	Name=NbD000417.1 CDS;gene=NbD000417;Codon_start=1;product=vam6/Vps39-like protein (XP_016452557.1);protein_id=NbD000417.1;NCBI Feature Key=CDS;NCBI Join Type=join;ID=NbD000417.1 CDS
Niben101Scf00005	scipio	CDS	145135	145356	.	-	.	Name=NbD000417.1 CDS;gene=NbD000417;Codon_start=1;product=vam6/Vps39-like protein (XP_016452557.1);protein_id=NbD000417.1;NCBI Feature Key=CDS;NCBI Join Type=join;ID=NbD000417.1 CDS
Niben101Scf00005	scipio	CDS	144638	144877	.	-	.	Name=NbD000417.1 CDS;gene=NbD000417;Codon_start=1;product=vam6/Vps39-like protein (XP_016452557.1);protein_id=NbD000417.1;NCBI Feature Key=CDS;NCBI Join Type=join;ID=NbD000417.1 CDS
Niben101Scf00005	scipio	CDS	143682	144131	.	-	.	Name=NbD000417.1 CDS;gene=NbD000417;Codon_start=1;product=vam6/Vps39-like protein (XP_016452557.1);protein_id=NbD000417.1;NCBI Feature Key=CDS;NCBI Join Type=join;ID=NbD000417.1 CDS
Niben101Scf00005	scipio	CDS	142759	142857	.	-	.	Name=NbD000417.1 CDS;gene=NbD000417;Codon_start=1;product=vam6/Vps39-like protein (XP_016452557.1);protein_id=NbD000417.1;NCBI Feature Key=CDS;NCBI Join Type=join;ID=NbD000417.1 CDS
Niben101Scf00005	scipio	CDS	142288	142488	.	-	.	Name=NbD000417.1 CDS;gene=NbD000417;Codon_start=1;product=vam6/Vps39-like protein (XP_016452557.1);protein_id=NbD000417.1;NCBI Feature Key=CDS;NCBI Join Type=join;ID=NbD000417.1 CDS
Niben101Scf00005	scipio	CDS	251023	251273	.	-	.	Name=NbD000420.1 CDS;gene=NbD000420;Codon_start=1;product=Partial, pyridine nucleotide-disulfide oxidoreductase domain-containing protein 2 (XP_009772913.1);protein_id=NbD000420.1;NCBI Feature Key=CDS;NCBI Join Type=join;ID=NbD000420.1 CDS
Niben101Scf00005	scipio	CDS	250780	250941	.	-	.	Name=NbD000420.1 CDS;gene=NbD000420;Codon_start=1;product=Partial, pyridine nucleotide-disulfide oxidoreductase domain-containing protein 2 (XP_009772913.1);protein_id=NbD000420.1;NCBI Feature Key=CDS;NCBI Join Type=join;ID=NbD000420.1 CDS
Niben101Scf00005	scipio	CDS	249561	249740	.	-	.	Name=NbD000420.1 CDS;gene=NbD000420;Codon_start=1;product=Partial, pyridine nucleotide-disulfide oxidoreductase domain-containing protein 2 (XP_009772913.1);protein_id=NbD000420.1;NCBI Feature Key=CDS;NCBI Join Type=join;ID=NbD000420.1 CDS
Niben101Scf00005	scipio	CDS	249345	249402	.	-	.	Name=NbD000420.1 CDS;gene=NbD000420;Codon_start=1;product=Partial, pyridine nucleotide-disulfide oxidoreductase domain-containing protein 2 (XP_009772913.1);protein_id=NbD000420.1;NCBI Feature Key=CDS;NCBI Join Type=join;ID=NbD000420.1 CDS
Niben101Scf00005	scipio	CDS	248165	248215	.	-	.	Name=NbD000420.1 CDS;gene=NbD000420;Codon_start=1;product=Partial, pyridine nucleotide-disulfide oxidoreductase domain-containing protein 2 (XP_009772913.1);protein_id=NbD000420.1;NCBI Feature Key=CDS;NCBI Join Type=join;ID=NbD000420.1 CDS
Niben101Scf00005	scipio	CDS	247323	247402	.	-	.	Name=NbD000420.1 CDS;gene=NbD000420;Codon_start=1;product=Partial, pyridine nucleotide-disulfide oxidoreductase domain-containing protein 2 (XP_009772913.1);protein_id=NbD000420.1;NCBI Feature Key=CDS;NCBI Join Type=join;ID=NbD000420.1 CDS
Niben101Scf00005	scipio	CDS	246581	246671	.	-	.	Name=NbD000420.1 CDS;gene=NbD000420;Codon_start=1;product=Partial, pyridine nucleotide-disulfide oxidoreductase domain-containing protein 2 (XP_009772913.1);protein_id=NbD000420.1;NCBI Feature Key=CDS;NCBI Join Type=join;ID=NbD000420.1 CDS
Niben101Scf00005	scipio	CDS	245187	245228	.	-	.	Name=NbD000420.1 CDS;gene=NbD000420;Codon_start=1;product=Partial, pyridine nucleotide-disulfide oxidoreductase domain-containing protein 2 (XP_009772913.1);protein_id=NbD000420.1;NCBI Feature Key=CDS;NCBI Join Type=join;ID=NbD000420.1 CDS
Niben101Scf00005	scipio	CDS	245023	245097	.	-	.	Name=NbD000420.1 CDS;gene=NbD000420;Codon_start=1;product=Partial, pyridine nucleotide-disulfide oxidoreductase domain-containing protein 2 (XP_009772913.1);protein_id=NbD000420.1;NCBI Feature Key=CDS;NCBI Join Type=join;ID=NbD000420.1 CDS
Niben101Scf00005	scipio	CDS	244836	244903	.	-	.	Name=NbD000420.1 CDS;gene=NbD000420;Codon_start=1;product=Partial, pyridine nucleotide-disulfide oxidoreductase domain-containing protein 2 (XP_009772913.1);protein_id=NbD000420.1;NCBI Feature Key=CDS;NCBI Join Type=join;ID=NbD000420.1 CDS
Niben101Scf00005	scipio	CDS	243312	243372	.	-	.	Name=NbD000420.1 CDS;gene=NbD000420;Codon_start=1;product=Partial, pyridine nucleotide-disulfide oxidoreductase domain-containing protein 2 (XP_009772913.1);protein_id=NbD000420.1;NCBI Feature Key=CDS;NCBI Join Type=join;ID=NbD000420.1 CDS
Niben101Scf00005	scipio	CDS	182370	182456	.	+	.	Name=NbD000419.1 CDS;gene=NbD000419;Codon_start=1;product=Partial, AP-3 complex subunit sigma-like (XP_019226493.1);protein_id=NbD000419.1;NCBI Feature Key=CDS;NCBI Join Type=join;ID=NbD000419.1 CDS
Niben101Scf00005	scipio	CDS	183240	183320	.	+	.	Name=NbD000419.1 CDS;gene=NbD000419;Codon_start=1;product=Partial, AP-3 complex subunit sigma-like (XP_019226493.1);protein_id=NbD000419.1;NCBI Feature Key=CDS;NCBI Join Type=join;ID=NbD000419.1 CDS
Niben101Scf00005	scipio	CDS	183655	183746	.	+	.	Name=NbD000419.1 CDS;gene=NbD000419;Codon_start=1;product=Partial, AP-3 complex subunit sigma-like (XP_019226493.1);protein_id=NbD000419.1;NCBI Feature Key=CDS;NCBI Join Type=join;ID=NbD000419.1 CDS
Niben101Scf00005	scipio	CDS	183922	183988	.	+	.	Name=NbD000419.1 CDS;gene=NbD000419;Codon_start=1;product=Partial, AP-3 complex subunit sigma-like (XP_019226493.1);protein_id=NbD000419.1;NCBI Feature Key=CDS;NCBI Join Type=join;ID=NbD000419.1 CDS
Niben101Scf00005	scipio	CDS	83853	84158	.	+	.	Name=NbD000415.1 CDS;gene=NbD000415;Codon_start=1;product=GATA transcription factor 19-like (XP_019264172.1);protein_id=NbD000415.1;NCBI Feature Key=CDS;NCBI Join Type=join;ID=NbD000415.1 CDS
Niben101Scf00005	scipio	CDS	84189	84335	.	+	.	Name=NbD000415.1 CDS;gene=NbD000415;Codon_start=1;product=GATA transcription factor 19-like (XP_019264172.1);protein_id=NbD000415.1;NCBI Feature Key=CDS;NCBI Join Type=join;ID=NbD000415.1 CDS
Niben101Scf00005	scipio	CDS	84779	84811	.	+	.	Name=NbD000415.1 CDS;gene=NbD000415;Codon_start=1;product=GATA transcription factor 19-like (XP_019264172.1);protein_id=NbD000415.1;NCBI Feature Key=CDS;NCBI Join Type=join;ID=NbD000415.1 CDS
Niben101Scf00005	scipio	CDS	84854	85087	.	+	.	Name=NbD000415.1 CDS;gene=NbD000415;Codon_start=1;product=GATA transcription factor 19-like (XP_019264172.1);protein_id=NbD000415.1;NCBI Feature Key=CDS;NCBI Join Type=join;ID=NbD000415.1 CDS
Niben101Scf00005	scipio	CDS	140833	141423	.	+	.	Name=NbD000416.1 CDS;gene=NbD000416;Codon_start=1;product=protein-lysine methyltransferase METTL21C-like (XP_019226499.1);protein_id=NbD000416.1;NCBI Feature Key=CDS;NCBI Join Type=join;ID=NbD000416.1 CDS
Niben101Scf00005	scipio	CDS	141448	141627	.	+	.	Name=NbD000416.1 CDS;gene=NbD000416;Codon_start=1;product=protein-lysine methyltransferase METTL21C-like (XP_019226499.1);protein_id=NbD000416.1;NCBI Feature Key=CDS;NCBI Join Type=join;ID=NbD000416.1 CDS
Niben101Scf00006	scipio	CDS	283261	283845	.	-	.	Name=NbD000425.1 CDS;gene=NbD000425;Codon_start=1;product=serine/threonine-protein kinase AtPK2/AtPK19-like (XP_019265937.1);protein_id=NbD000425.1;NCBI Feature Key=CDS;NCBI Join Type=join;ID=NbD000425.1 CDS
Niben101Scf00006	scipio	CDS	282064	282146	.	-	.	Name=NbD000425.1 CDS;gene=NbD000425;Codon_start=1;product=serine/threonine-protein kinase AtPK2/AtPK19-like (XP_019265937.1);protein_id=NbD000425.1;NCBI Feature Key=CDS;NCBI Join Type=join;ID=NbD000425.1 CDS
Niben101Scf00006	scipio	CDS	281856	281976	.	-	.	Name=NbD000425.1 CDS;gene=NbD000425;Codon_start=1;product=serine/threonine-protein kinase AtPK2/AtPK19-like (XP_019265937.1);protein_id=NbD000425.1;NCBI Feature Key=CDS;NCBI Join Type=join;ID=NbD000425.1 CDS
Niben101Scf00006	scipio	CDS	281542	281715	.	-	.	Name=NbD000425.1 CDS;gene=NbD000425;Codon_start=1;product=serine/threonine-protein kinase AtPK2/AtPK19-like (XP_019265937.1);protein_id=NbD000425.1;NCBI Feature Key=CDS;NCBI Join Type=join;ID=NbD000425.1 CDS
Niben101Scf00006	scipio	CDS	281246	281353	.	-	.	Name=NbD000425.1 CDS;gene=NbD000425;Codon_start=1;product=serine/threonine-protein kinase AtPK2/AtPK19-like (XP_019265937.1);protein_id=NbD000425.1;NCBI Feature Key=CDS;NCBI Join Type=join;ID=NbD000425.1 CDS
Niben101Scf00006	scipio	CDS	280869	281153	.	-	.	Name=NbD000425.1 CDS;gene=NbD000425;Codon_start=1;product=serine/threonine-protein kinase AtPK2/AtPK19-like (XP_019265937.1);protein_id=NbD000425.1;NCBI Feature Key=CDS;NCBI Join Type=join;ID=NbD000425.1 CDS
Niben101Scf00006	scipio	CDS	229666	229921	.	+	.	Name=NbD000423.1 CDS;gene=NbD000423;Codon_start=1;product=transcription factor MYB1R1-like (XP_016493779.1);protein_id=NbD000423.1;NCBI Feature Key=CDS;NCBI Join Type=join;ID=NbD000423.1 CDS
Niben101Scf00006	scipio	CDS	230347	230555	.	+	.	Name=NbD000423.1 CDS;gene=NbD000423;Codon_start=1;product=transcription factor MYB1R1-like (XP_016493779.1);protein_id=NbD000423.1;NCBI Feature Key=CDS;NCBI Join Type=join;ID=NbD000423.1 CDS
Niben101Scf00006	scipio	CDS	231324	231731	.	+	.	Name=NbD000423.1 CDS;gene=NbD000423;Codon_start=1;product=transcription factor MYB1R1-like (XP_016493779.1);protein_id=NbD000423.1;NCBI Feature Key=CDS;NCBI Join Type=join;ID=NbD000423.1 CDS
Niben101Scf00006	scipio	CDS	60418	60960	.	-	.	Name=NbD000421.1 CDS;gene=NbD000421;Codon_start=1;product=uncharacterized protein LOC109237552 (XP_019259416.1);protein_id=NbD000421.1;NCBI Feature Key=CDS;ID=NbD000421.1 CDS
Niben101Scf00006	scipio	CDS	277463	277885	.	-	.	Name=NbD000424.1 CDS;gene=NbD000424;Codon_start=1;product=uncharacterized protein LOC107821820 (XP_016503768.1);protein_id=NbD000424.1;NCBI Feature Key=CDS;ID=NbD000424.1 CDS
Niben101Scf00006	scipio	CDS	128875	128954	.	-	.	Name=NbD000422.1 CDS;gene=NbD000422;Codon_start=1;product=Partial, uncharacterized protein LOC107789308 (XP_016466571.1);protein_id=NbD000422.1;NCBI Feature Key=CDS;NCBI Join Type=join;ID=NbD000422.1 CDS
Niben101Scf00006	scipio	CDS	128655	128802	.	-	.	Name=NbD000422.1 CDS;gene=NbD000422;Codon_start=1;product=Partial, uncharacterized protein LOC107789308 (XP_016466571.1);protein_id=NbD000422.1;NCBI Feature Key=CDS;NCBI Join Type=join;ID=NbD000422.1 CDS
Niben101Scf00010	scipio	CDS	512475	512567	.	+	.	Name=NbD000434.1 CDS;gene=NbD000434;Codon_start=1;product=cleavage stimulating factor 64 (XP_019257283.1);protein_id=NbD000434.1;NCBI Feature Key=CDS;NCBI Join Type=join;ID=NbD000434.1 CDS
Niben101Scf00010	scipio	CDS	512749	512826	.	+	.	Name=NbD000434.1 CDS;gene=NbD000434;Codon_start=1;product=cleavage stimulating factor 64 (XP_019257283.1);protein_id=NbD000434.1;NCBI Feature Key=CDS;NCBI Join Type=join;ID=NbD000434.1 CDS
Niben101Scf00010	scipio	CDS	513602	513640	.	+	.	Name=NbD000434.1 CDS;gene=NbD000434;Codon_start=1;product=cleavage stimulating factor 64 (XP_019257283.1);protein_id=NbD000434.1;NCBI Feature Key=CDS;NCBI Join Type=join;ID=NbD000434.1 CDS
Niben101Scf00010	scipio	CDS	513738	514292	.	+	.	Name=NbD000434.1 CDS;gene=NbD000434;Codon_start=1;product=cleavage stimulating factor 64 (XP_019257283.1);protein_id=NbD000434.1;NCBI Feature Key=CDS;NCBI Join Type=join;ID=NbD000434.1 CDS
Niben101Scf00010	scipio	CDS	514386	514478	.	+	.	Name=NbD000434.1 CDS;gene=NbD000434;Codon_start=1;product=cleavage stimulating factor 64 (XP_019257283.1);protein_id=NbD000434.1;NCBI Feature Key=CDS;NCBI Join Type=join;ID=NbD000434.1 CDS
Niben101Scf00010	scipio	CDS	520216	520392	.	+	.	Name=NbD000434.1 CDS;gene=NbD000434;Codon_start=1;product=cleavage stimulating factor 64 (XP_019257283.1);protein_id=NbD000434.1;NCBI Feature Key=CDS;NCBI Join Type=join;ID=NbD000434.1 CDS
Niben101Scf00010	scipio	CDS	520494	520619	.	+	.	Name=NbD000434.1 CDS;gene=NbD000434;Codon_start=1;product=cleavage stimulating factor 64 (XP_019257283.1);protein_id=NbD000434.1;NCBI Feature Key=CDS;NCBI Join Type=join;ID=NbD000434.1 CDS
Niben101Scf00010	scipio	CDS	385232	385374	.	-	.	Name=NbD000429.1 CDS;gene=NbD000429;Codon_start=1;product=uncharacterized protein LOC104101357 (XP_009607090.1);protein_id=NbD000429.1;NCBI Feature Key=CDS;NCBI Join Type=join;ID=NbD000429.1 CDS
Niben101Scf00010	scipio	CDS	384622	385025	.	-	.	Name=NbD000429.1 CDS;gene=NbD000429;Codon_start=1;product=uncharacterized protein LOC104101357 (XP_009607090.1);protein_id=NbD000429.1;NCBI Feature Key=CDS;NCBI Join Type=join;ID=NbD000429.1 CDS
Niben101Scf00010	scipio	CDS	383560	383913	.	-	.	Name=NbD000429.1 CDS;gene=NbD000429;Codon_start=1;product=uncharacterized protein LOC104101357 (XP_009607090.1);protein_id=NbD000429.1;NCBI Feature Key=CDS;NCBI Join Type=join;ID=NbD000429.1 CDS
Niben101Scf00010	scipio	CDS	382154	382540	.	-	.	Name=NbD000429.1 CDS;gene=NbD000429;Codon_start=1;product=uncharacterized protein LOC104101357 (XP_009607090.1);protein_id=NbD000429.1;NCBI Feature Key=CDS;NCBI Join Type=join;ID=NbD000429.1 CDS
Niben101Scf00010	scipio	CDS	380500	380717	.	-	.	Name=NbD000429.1 CDS;gene=NbD000429;Codon_start=1;product=uncharacterized protein LOC104101357 (XP_009607090.1);protein_id=NbD000429.1;NCBI Feature Key=CDS;NCBI Join Type=join;ID=NbD000429.1 CDS
Niben101Scf00010	scipio	CDS	379672	379920	.	-	.	Name=NbD000429.1 CDS;gene=NbD000429;Codon_start=1;product=uncharacterized protein LOC104101357 (XP_009607090.1);protein_id=NbD000429.1;NCBI Feature Key=CDS;NCBI Join Type=join;ID=NbD000429.1 CDS
Niben101Scf00010	scipio	CDS	450257	454690	.	-	.	Name=NbD000430.1 CDS;gene=NbD000430;Codon_start=1;product=uncharacterized protein LOC109226070 (XP_019246419.1);protein_id=NbD000430.1;NCBI Feature Key=CDS;ID=NbD000430.1 CDS
Niben101Scf00010	scipio	CDS	489864	493889	.	+	.	Name=NbD000432.1 CDS;gene=NbD000432;Codon_start=1;product=uncharacterized protein LOC109229850 (XP_019250946.1);protein_id=NbD000432.1;NCBI Feature Key=CDS;ID=NbD000432.1 CDS
Niben101Scf00010	scipio	CDS	494427	498452	.	+	.	Name=NbD000433.1 CDS;gene=NbD000433;Codon_start=1;product=uncharacterized protein LOC109229850 (XP_019250946.1);protein_id=NbD000433.1;NCBI Feature Key=CDS;ID=NbD000433.1 CDS
Niben101Scf00010	scipio	CDS	483330	483483	.	+	.	Name=NbD000431.1 CDS;gene=NbD000431;Codon_start=1;product=NAC domain-containing protein 100-like (XP_016433985.1);protein_id=NbD000431.1;NCBI Feature Key=CDS;NCBI Join Type=join;ID=NbD000431.1 CDS
Niben101Scf00010	scipio	CDS	484472	484725	.	+	.	Name=NbD000431.1 CDS;gene=NbD000431;Codon_start=1;product=NAC domain-containing protein 100-like (XP_016433985.1);protein_id=NbD000431.1;NCBI Feature Key=CDS;NCBI Join Type=join;ID=NbD000431.1 CDS
Niben101Scf00010	scipio	CDS	485108	485278	.	+	.	Name=NbD000431.1 CDS;gene=NbD000431;Codon_start=1;product=NAC domain-containing protein 100-like (XP_016433985.1);protein_id=NbD000431.1;NCBI Feature Key=CDS;NCBI Join Type=join;ID=NbD000431.1 CDS
Niben101Scf00010	scipio	CDS	485327	485482	.	+	.	Name=NbD000431.1 CDS;gene=NbD000431;Codon_start=1;product=NAC domain-containing protein 100-like (XP_016433985.1);protein_id=NbD000431.1;NCBI Feature Key=CDS;NCBI Join Type=join;ID=NbD000431.1 CDS
Niben101Scf00010	scipio	CDS	485489	485617	.	+	.	Name=NbD000431.1 CDS;gene=NbD000431;Codon_start=1;product=NAC domain-containing protein 100-like (XP_016433985.1);protein_id=NbD000431.1;NCBI Feature Key=CDS;NCBI Join Type=join;ID=NbD000431.1 CDS
Niben101Scf00010	scipio	CDS	161103	161233	.	-	.	Name=NbD000428.1 CDS;gene=NbD000428;Codon_start=1;product=uncharacterized protein LOC107811985 (XP_016492477.1);protein_id=NbD000428.1;NCBI Feature Key=CDS;NCBI Join Type=join;ID=NbD000428.1 CDS
Niben101Scf00010	scipio	CDS	160938	161004	.	-	.	Name=NbD000428.1 CDS;gene=NbD000428;Codon_start=1;product=uncharacterized protein LOC107811985 (XP_016492477.1);protein_id=NbD000428.1;NCBI Feature Key=CDS;NCBI Join Type=join;ID=NbD000428.1 CDS
Niben101Scf00010	scipio	CDS	160037	160339	.	-	.	Name=NbD000428.1 CDS;gene=NbD000428;Codon_start=1;product=uncharacterized protein LOC107811985 (XP_016492477.1);protein_id=NbD000428.1;NCBI Feature Key=CDS;NCBI Join Type=join;ID=NbD000428.1 CDS
Niben101Scf00010	scipio	CDS	137821	138106	.	-	.	Name=NbD000427.1 CDS;gene=NbD000427;Codon_start=1;product=NADH dehydrogenase [ubiquinone] 1 beta subcomplex subunit 10-A-like (XP_019257434.1);protein_id=NbD000427.1;NCBI Feature Key=CDS;NCBI Join Type=join;ID=NbD000427.1 CDS
Niben101Scf00010	scipio	CDS	137700	137734	.	-	.	Name=NbD000427.1 CDS;gene=NbD000427;Codon_start=1;product=NADH dehydrogenase [ubiquinone] 1 beta subcomplex subunit 10-A-like (XP_019257434.1);protein_id=NbD000427.1;NCBI Feature Key=CDS;NCBI Join Type=join;ID=NbD000427.1 CDS
Niben101Scf00010	scipio	CDS	89357	89701	.	-	.	Name=NbD000426.1 CDS;gene=NbD000426;Codon_start=1;product=protein NIM1-INTERACTING 2-like (XP_019257433.1);protein_id=NbD000426.1;NCBI Feature Key=CDS;ID=NbD000426.1 CDS
Niben101Scf00011	scipio	CDS	25739	25861	.	+	.	Name=NbD000435.1 CDS;gene=NbD000435;Codon_start=1;product=protein HUA2-LIKE 2-like (XP_019244440.1);protein_id=NbD000435.1;NCBI Feature Key=CDS;NCBI Join Type=join;ID=NbD000435.1 CDS
Niben101Scf00011	scipio	CDS	40395	40471	.	+	.	Name=NbD000435.1 CDS;gene=NbD000435;Codon_start=1;product=protein HUA2-LIKE 2-like (XP_019244440.1);protein_id=NbD000435.1;NCBI Feature Key=CDS;NCBI Join Type=join;ID=NbD000435.1 CDS
Niben101Scf00011	scipio	CDS	41325	41973	.	+	.	Name=NbD000435.1 CDS;gene=NbD000435;Codon_start=1;product=protein HUA2-LIKE 2-like (XP_019244440.1);protein_id=NbD000435.1;NCBI Feature Key=CDS;NCBI Join Type=join;ID=NbD000435.1 CDS
Niben101Scf00011	scipio	CDS	41974	42672	.	+	.	Name=NbD000435.1 CDS;gene=NbD000435;Codon_start=1;product=protein HUA2-LIKE 2-like (XP_019244440.1);protein_id=NbD000435.1;NCBI Feature Key=CDS;NCBI Join Type=join;ID=NbD000435.1 CDS
Niben101Scf00011	scipio	CDS	42673	43343	.	+	.	Name=NbD000435.1 CDS;gene=NbD000435;Codon_start=1;product=protein HUA2-LIKE 2-like (XP_019244440.1);protein_id=NbD000435.1;NCBI Feature Key=CDS;NCBI Join Type=join;ID=NbD000435.1 CDS
Niben101Scf00011	scipio	CDS	43793	44261	.	+	.	Name=NbD000435.1 CDS;gene=NbD000435;Codon_start=1;product=protein HUA2-LIKE 2-like (XP_019244440.1);protein_id=NbD000435.1;NCBI Feature Key=CDS;NCBI Join Type=join;ID=NbD000435.1 CDS
Niben101Scf00011	scipio	CDS	45414	45522	.	+	.	Name=NbD000435.1 CDS;gene=NbD000435;Codon_start=1;product=protein HUA2-LIKE 2-like (XP_019244440.1);protein_id=NbD000435.1;NCBI Feature Key=CDS;NCBI Join Type=join;ID=NbD000435.1 CDS
Niben101Scf00011	scipio	CDS	45620	45732	.	+	.	Name=NbD000435.1 CDS;gene=NbD000435;Codon_start=1;product=protein HUA2-LIKE 2-like (XP_019244440.1);protein_id=NbD000435.1;NCBI Feature Key=CDS;NCBI Join Type=join;ID=NbD000435.1 CDS
Niben101Scf00011	scipio	CDS	45808	46004	.	+	.	Name=NbD000435.1 CDS;gene=NbD000435;Codon_start=1;product=protein HUA2-LIKE 2-like (XP_019244440.1);protein_id=NbD000435.1;NCBI Feature Key=CDS;NCBI Join Type=join;ID=NbD000435.1 CDS
Niben101Scf00011	scipio	CDS	46133	46619	.	+	.	Name=NbD000435.1 CDS;gene=NbD000435;Codon_start=1;product=protein HUA2-LIKE 2-like (XP_019244440.1);protein_id=NbD000435.1;NCBI Feature Key=CDS;NCBI Join Type=join;ID=NbD000435.1 CDS
Niben101Scf00011	scipio	CDS	46804	47248	.	+	.	Name=NbD000435.1 CDS;gene=NbD000435;Codon_start=1;product=protein HUA2-LIKE 2-like (XP_019244440.1);protein_id=NbD000435.1;NCBI Feature Key=CDS;NCBI Join Type=join;ID=NbD000435.1 CDS
Niben101Scf00011	scipio	CDS	47330	47503	.	+	.	Name=NbD000435.1 CDS;gene=NbD000435;Codon_start=1;product=protein HUA2-LIKE 2-like (XP_019244440.1);protein_id=NbD000435.1;NCBI Feature Key=CDS;NCBI Join Type=join;ID=NbD000435.1 CDS
Niben101Scf00011	scipio	CDS	49423	49523	.	+	.	Name=NbD000435.1 CDS;gene=NbD000435;Codon_start=1;product=protein HUA2-LIKE 2-like (XP_019244440.1);protein_id=NbD000435.1;NCBI Feature Key=CDS;NCBI Join Type=join;ID=NbD000435.1 CDS
Niben101Scf00011	scipio	CDS	99837	99893	.	+	.	Name=NbD000435.1 CDS;gene=NbD000435;Codon_start=1;product=protein HUA2-LIKE 2-like (XP_019244440.1);protein_id=NbD000435.1;NCBI Feature Key=CDS;NCBI Join Type=join;ID=NbD000435.1 CDS
Niben101Scf00011	scipio	CDS	100013	100089	.	+	.	Name=NbD000435.1 CDS;gene=NbD000435;Codon_start=1;product=protein HUA2-LIKE 2-like (XP_019244440.1);protein_id=NbD000435.1;NCBI Feature Key=CDS;NCBI Join Type=join;ID=NbD000435.1 CDS
Niben101Scf00011	scipio	CDS	100298	100359	.	+	.	Name=NbD000435.1 CDS;gene=NbD000435;Codon_start=1;product=protein HUA2-LIKE 2-like (XP_019244440.1);protein_id=NbD000435.1;NCBI Feature Key=CDS;NCBI Join Type=join;ID=NbD000435.1 CDS
Niben101Scf00011	scipio	CDS	100506	100624	.	+	.	Name=NbD000435.1 CDS;gene=NbD000435;Codon_start=1;product=protein HUA2-LIKE 2-like (XP_019244440.1);protein_id=NbD000435.1;NCBI Feature Key=CDS;NCBI Join Type=join;ID=NbD000435.1 CDS
Niben101Scf00011	scipio	CDS	105453	105620	.	+	.	Name=NbD000435.1 CDS;gene=NbD000435;Codon_start=1;product=protein HUA2-LIKE 2-like (XP_019244440.1);protein_id=NbD000435.1;NCBI Feature Key=CDS;NCBI Join Type=join;ID=NbD000435.1 CDS
Niben101Scf00011	scipio	CDS	107488	107520	.	+	.	Name=NbD000435.1 CDS;gene=NbD000435;Codon_start=1;product=protein HUA2-LIKE 2-like (XP_019244440.1);protein_id=NbD000435.1;NCBI Feature Key=CDS;NCBI Join Type=join;ID=NbD000435.1 CDS
Niben101Scf00011	scipio	CDS	82445	82484	.	+	.	Name=NbD000436.1 CDS;gene=NbD000436;Codon_start=1;product=uncharacterized protein LOC104225845 (XP_009776016.1);protein_id=NbD000436.1;NCBI Feature Key=CDS;NCBI Join Type=join;ID=NbD000436.1 CDS
Niben101Scf00011	scipio	CDS	82573	82679	.	+	.	Name=NbD000436.1 CDS;gene=NbD000436;Codon_start=1;product=uncharacterized protein LOC104225845 (XP_009776016.1);protein_id=NbD000436.1;NCBI Feature Key=CDS;NCBI Join Type=join;ID=NbD000436.1 CDS
Niben101Scf00011	scipio	CDS	84106	84921	.	+	.	Name=NbD000436.1 CDS;gene=NbD000436;Codon_start=1;product=uncharacterized protein LOC104225845 (XP_009776016.1);protein_id=NbD000436.1;NCBI Feature Key=CDS;NCBI Join Type=join;ID=NbD000436.1 CDS
Niben101Scf00011	scipio	CDS	108158	109363	.	+	.	Name=NbD000437.1 CDS;gene=NbD000437;Codon_start=1;product=uncharacterized protein LOC107762784 (XP_016436653.1);protein_id=NbD000437.1;NCBI Feature Key=CDS;ID=NbD000437.1 CDS
Niben101Scf00011	scipio	CDS	130489	130635	.	+	.	Name=NbD000438.1 CDS;gene=NbD000438;Codon_start=1;product=uncharacterized protein LOC109215935 (XP_019235604.1);protein_id=NbD000438.1;NCBI Feature Key=CDS;ID=NbD000438.1 CDS
Niben101Scf00012	scipio	CDS	117541	117549	.	+	.	Name=NbD000441.1 CDS;gene=NbD000441;Codon_start=1;product=probable receptor-like protein kinase At5g47070 isoform X1 (XP_016456843.1);protein_id=NbD000441.1;NCBI Feature Key=CDS;NCBI Join Type=join;ID=NbD000441.1 CDS
Niben101Scf00012	scipio	CDS	117568	117906	.	+	.	Name=NbD000441.1 CDS;gene=NbD000441;Codon_start=1;product=probable receptor-like protein kinase At5g47070 isoform X1 (XP_016456843.1);protein_id=NbD000441.1;NCBI Feature Key=CDS;NCBI Join Type=join;ID=NbD000441.1 CDS
Niben101Scf00012	scipio	CDS	118703	118963	.	+	.	Name=NbD000441.1 CDS;gene=NbD000441;Codon_start=1;product=probable receptor-like protein kinase At5g47070 isoform X1 (XP_016456843.1);protein_id=NbD000441.1;NCBI Feature Key=CDS;NCBI Join Type=join;ID=NbD000441.1 CDS
Niben101Scf00012	scipio	CDS	119903	120025	.	+	.	Name=NbD000441.1 CDS;gene=NbD000441;Codon_start=1;product=probable receptor-like protein kinase At5g47070 isoform X1 (XP_016456843.1);protein_id=NbD000441.1;NCBI Feature Key=CDS;NCBI Join Type=join;ID=NbD000441.1 CDS
Niben101Scf00012	scipio	CDS	120383	120926	.	+	.	Name=NbD000441.1 CDS;gene=NbD000441;Codon_start=1;product=probable receptor-like protein kinase At5g47070 isoform X1 (XP_016456843.1);protein_id=NbD000441.1;NCBI Feature Key=CDS;NCBI Join Type=join;ID=NbD000441.1 CDS
Niben101Scf00012	scipio	CDS	121031	121158	.	+	.	Name=NbD000441.1 CDS;gene=NbD000441;Codon_start=1;product=probable receptor-like protein kinase At5g47070 isoform X1 (XP_016456843.1);protein_id=NbD000441.1;NCBI Feature Key=CDS;NCBI Join Type=join;ID=NbD000441.1 CDS
Niben101Scf00012	scipio	CDS	124066	126693	.	+	.	Name=NbD000442.1 CDS;gene=NbD000442;Codon_start=1;product=uncharacterized protein LOC108947012, partial (XP_018629990.1);protein_id=NbD000442.1;NCBI Feature Key=CDS;ID=NbD000442.1 CDS
Niben101Scf00012	scipio	CDS	143207	143258	.	-	.	Name=NbD000443.1 CDS;gene=NbD000443;Codon_start=1;product=protein kinase APK1A, chloroplastic-like (XP_016495993.1);protein_id=NbD000443.1;NCBI Feature Key=CDS;NCBI Join Type=join;ID=NbD000443.1 CDS
Niben101Scf00012	scipio	CDS	142389	142705	.	-	.	Name=NbD000443.1 CDS;gene=NbD000443;Codon_start=1;product=protein kinase APK1A, chloroplastic-like (XP_016495993.1);protein_id=NbD000443.1;NCBI Feature Key=CDS;NCBI Join Type=join;ID=NbD000443.1 CDS
Niben101Scf00012	scipio	CDS	142093	142228	.	-	.	Name=NbD000443.1 CDS;gene=NbD000443;Codon_start=1;product=protein kinase APK1A, chloroplastic-like (XP_016495993.1);protein_id=NbD000443.1;NCBI Feature Key=CDS;NCBI Join Type=join;ID=NbD000443.1 CDS
Niben101Scf00012	scipio	CDS	141857	141999	.	-	.	Name=NbD000443.1 CDS;gene=NbD000443;Codon_start=1;product=protein kinase APK1A, chloroplastic-like (XP_016495993.1);protein_id=NbD000443.1;NCBI Feature Key=CDS;NCBI Join Type=join;ID=NbD000443.1 CDS
Niben101Scf00012	scipio	CDS	141636	141759	.	-	.	Name=NbD000443.1 CDS;gene=NbD000443;Codon_start=1;product=protein kinase APK1A, chloroplastic-like (XP_016495993.1);protein_id=NbD000443.1;NCBI Feature Key=CDS;NCBI Join Type=join;ID=NbD000443.1 CDS
Niben101Scf00012	scipio	CDS	140719	141161	.	-	.	Name=NbD000443.1 CDS;gene=NbD000443;Codon_start=1;product=protein kinase APK1A, chloroplastic-like (XP_016495993.1);protein_id=NbD000443.1;NCBI Feature Key=CDS;NCBI Join Type=join;ID=NbD000443.1 CDS
Niben101Scf00012	scipio	CDS	16687	16781	.	-	.	Name=NbD000440.1 CDS;gene=NbD000440;Codon_start=1;product=flowering-promoting factor 1-like isoform X1 (XP_019254052.1);protein_id=NbD000440.1;NCBI Feature Key=CDS;NCBI Join Type=join;ID=NbD000440.1 CDS
Niben101Scf00012	scipio	CDS	15234	15522	.	-	.	Name=NbD000440.1 CDS;gene=NbD000440;Codon_start=1;product=flowering-promoting factor 1-like isoform X1 (XP_019254052.1);protein_id=NbD000440.1;NCBI Feature Key=CDS;NCBI Join Type=join;ID=NbD000440.1 CDS
Niben101Scf00012	scipio	CDS	10452	10715	.	+	.	Name=NbD000439.1 CDS;gene=NbD000439;Codon_start=1;product=Partial, uncharacterized protein LOC107762784 (XP_016436653.1);protein_id=NbD000439.1;NCBI Feature Key=CDS;NCBI Join Type=join;ID=NbD000439.1 CDS
Niben101Scf00012	scipio	CDS	10800	10952	.	+	.	Name=NbD000439.1 CDS;gene=NbD000439;Codon_start=1;product=Partial, uncharacterized protein LOC107762784 (XP_016436653.1);protein_id=NbD000439.1;NCBI Feature Key=CDS;NCBI Join Type=join;ID=NbD000439.1 CDS
Niben101Scf00013	scipio	CDS	343115	344429	.	+	.	Name=NbD000446.1 CDS;gene=NbD000446;Codon_start=1;product=ATP-dependent zinc metalloprotease FtsH (XP_009798719.1);protein_id=NbD000446.1;NCBI Feature Key=CDS;NCBI Join Type=join;ID=NbD000446.1 CDS
Niben101Scf00013	scipio	CDS	351711	351883	.	+	.	Name=NbD000446.1 CDS;gene=NbD000446;Codon_start=1;product=ATP-dependent zinc metalloprotease FtsH (XP_009798719.1);protein_id=NbD000446.1;NCBI Feature Key=CDS;NCBI Join Type=join;ID=NbD000446.1 CDS
Niben101Scf00013	scipio	CDS	352235	352336	.	+	.	Name=NbD000446.1 CDS;gene=NbD000446;Codon_start=1;product=ATP-dependent zinc metalloprotease FtsH (XP_009798719.1);protein_id=NbD000446.1;NCBI Feature Key=CDS;NCBI Join Type=join;ID=NbD000446.1 CDS
Niben101Scf00013	scipio	CDS	352428	352592	.	+	.	Name=NbD000446.1 CDS;gene=NbD000446;Codon_start=1;product=ATP-dependent zinc metalloprotease FtsH (XP_009798719.1);protein_id=NbD000446.1;NCBI Feature Key=CDS;NCBI Join Type=join;ID=NbD000446.1 CDS
Niben101Scf00013	scipio	CDS	352754	352894	.	+	.	Name=NbD000446.1 CDS;gene=NbD000446;Codon_start=1;product=ATP-dependent zinc metalloprotease FtsH (XP_009798719.1);protein_id=NbD000446.1;NCBI Feature Key=CDS;NCBI Join Type=join;ID=NbD000446.1 CDS
Niben101Scf00013	scipio	CDS	353410	353568	.	+	.	Name=NbD000446.1 CDS;gene=NbD000446;Codon_start=1;product=ATP-dependent zinc metalloprotease FtsH (XP_009798719.1);protein_id=NbD000446.1;NCBI Feature Key=CDS;NCBI Join Type=join;ID=NbD000446.1 CDS
Niben101Scf00013	scipio	CDS	354812	354897	.	+	.	Name=NbD000446.1 CDS;gene=NbD000446;Codon_start=1;product=ATP-dependent zinc metalloprotease FtsH (XP_009798719.1);protein_id=NbD000446.1;NCBI Feature Key=CDS;NCBI Join Type=join;ID=NbD000446.1 CDS
Niben101Scf00013	scipio	CDS	355258	355336	.	+	.	Name=NbD000446.1 CDS;gene=NbD000446;Codon_start=1;product=ATP-dependent zinc metalloprotease FtsH (XP_009798719.1);protein_id=NbD000446.1;NCBI Feature Key=CDS;NCBI Join Type=join;ID=NbD000446.1 CDS
Niben101Scf00013	scipio	CDS	355516	355638	.	+	.	Name=NbD000446.1 CDS;gene=NbD000446;Codon_start=1;product=ATP-dependent zinc metalloprotease FtsH (XP_009798719.1);protein_id=NbD000446.1;NCBI Feature Key=CDS;NCBI Join Type=join;ID=NbD000446.1 CDS
Niben101Scf00013	scipio	CDS	355919	355975	.	+	.	Name=NbD000446.1 CDS;gene=NbD000446;Codon_start=1;product=ATP-dependent zinc metalloprotease FtsH (XP_009798719.1);protein_id=NbD000446.1;NCBI Feature Key=CDS;NCBI Join Type=join;ID=NbD000446.1 CDS
Niben101Scf00013	scipio	CDS	356103	356306	.	+	.	Name=NbD000446.1 CDS;gene=NbD000446;Codon_start=1;product=ATP-dependent zinc metalloprotease FtsH (XP_009798719.1);protein_id=NbD000446.1;NCBI Feature Key=CDS;NCBI Join Type=join;ID=NbD000446.1 CDS
Niben101Scf00013	scipio	CDS	129683	129888	.	-	.	Name=NbD000445.1 CDS;gene=NbD000445;Codon_start=1;product=homeobox-leucine zipper protein ATHB-15-like (XP_019236029.1);protein_id=NbD000445.1;NCBI Feature Key=CDS;NCBI Join Type=join;ID=NbD000445.1 CDS
Niben101Scf00013	scipio	CDS	129103	129262	.	-	.	Name=NbD000445.1 CDS;gene=NbD000445;Codon_start=1;product=homeobox-leucine zipper protein ATHB-15-like (XP_019236029.1);protein_id=NbD000445.1;NCBI Feature Key=CDS;NCBI Join Type=join;ID=NbD000445.1 CDS
Niben101Scf00013	scipio	CDS	128891	128991	.	-	.	Name=NbD000445.1 CDS;gene=NbD000445;Codon_start=1;product=homeobox-leucine zipper protein ATHB-15-like (XP_019236029.1);protein_id=NbD000445.1;NCBI Feature Key=CDS;NCBI Join Type=join;ID=NbD000445.1 CDS
Niben101Scf00013	scipio	CDS	128703	128793	.	-	.	Name=NbD000445.1 CDS;gene=NbD000445;Codon_start=1;product=homeobox-leucine zipper protein ATHB-15-like (XP_019236029.1);protein_id=NbD000445.1;NCBI Feature Key=CDS;NCBI Join Type=join;ID=NbD000445.1 CDS
Niben101Scf00013	scipio	CDS	128112	128207	.	-	.	Name=NbD000445.1 CDS;gene=NbD000445;Codon_start=1;product=homeobox-leucine zipper protein ATHB-15-like (XP_019236029.1);protein_id=NbD000445.1;NCBI Feature Key=CDS;NCBI Join Type=join;ID=NbD000445.1 CDS
Niben101Scf00013	scipio	CDS	127926	128039	.	-	.	Name=NbD000445.1 CDS;gene=NbD000445;Codon_start=1;product=homeobox-leucine zipper protein ATHB-15-like (XP_019236029.1);protein_id=NbD000445.1;NCBI Feature Key=CDS;NCBI Join Type=join;ID=NbD000445.1 CDS
Niben101Scf00013	scipio	CDS	127633	127716	.	-	.	Name=NbD000445.1 CDS;gene=NbD000445;Codon_start=1;product=homeobox-leucine zipper protein ATHB-15-like (XP_019236029.1);protein_id=NbD000445.1;NCBI Feature Key=CDS;NCBI Join Type=join;ID=NbD000445.1 CDS
Niben101Scf00013	scipio	CDS	127219	127374	.	-	.	Name=NbD000445.1 CDS;gene=NbD000445;Codon_start=1;product=homeobox-leucine zipper protein ATHB-15-like (XP_019236029.1);protein_id=NbD000445.1;NCBI Feature Key=CDS;NCBI Join Type=join;ID=NbD000445.1 CDS
Niben101Scf00013	scipio	CDS	127056	127130	.	-	.	Name=NbD000445.1 CDS;gene=NbD000445;Codon_start=1;product=homeobox-leucine zipper protein ATHB-15-like (XP_019236029.1);protein_id=NbD000445.1;NCBI Feature Key=CDS;NCBI Join Type=join;ID=NbD000445.1 CDS
Niben101Scf00013	scipio	CDS	126845	126951	.	-	.	Name=NbD000445.1 CDS;gene=NbD000445;Codon_start=1;product=homeobox-leucine zipper protein ATHB-15-like (XP_019236029.1);protein_id=NbD000445.1;NCBI Feature Key=CDS;NCBI Join Type=join;ID=NbD000445.1 CDS
Niben101Scf00013	scipio	CDS	126573	126765	.	-	.	Name=NbD000445.1 CDS;gene=NbD000445;Codon_start=1;product=homeobox-leucine zipper protein ATHB-15-like (XP_019236029.1);protein_id=NbD000445.1;NCBI Feature Key=CDS;NCBI Join Type=join;ID=NbD000445.1 CDS
Niben101Scf00013	scipio	CDS	125674	125859	.	-	.	Name=NbD000445.1 CDS;gene=NbD000445;Codon_start=1;product=homeobox-leucine zipper protein ATHB-15-like (XP_019236029.1);protein_id=NbD000445.1;NCBI Feature Key=CDS;NCBI Join Type=join;ID=NbD000445.1 CDS
Niben101Scf00013	scipio	CDS	125464	125544	.	-	.	Name=NbD000445.1 CDS;gene=NbD000445;Codon_start=1;product=homeobox-leucine zipper protein ATHB-15-like (XP_019236029.1);protein_id=NbD000445.1;NCBI Feature Key=CDS;NCBI Join Type=join;ID=NbD000445.1 CDS
Niben101Scf00013	scipio	CDS	124831	124965	.	-	.	Name=NbD000445.1 CDS;gene=NbD000445;Codon_start=1;product=homeobox-leucine zipper protein ATHB-15-like (XP_019236029.1);protein_id=NbD000445.1;NCBI Feature Key=CDS;NCBI Join Type=join;ID=NbD000445.1 CDS
Niben101Scf00013	scipio	CDS	124410	124735	.	-	.	Name=NbD000445.1 CDS;gene=NbD000445;Codon_start=1;product=homeobox-leucine zipper protein ATHB-15-like (XP_019236029.1);protein_id=NbD000445.1;NCBI Feature Key=CDS;NCBI Join Type=join;ID=NbD000445.1 CDS
Niben101Scf00013	scipio	CDS	123840	123945	.	-	.	Name=NbD000445.1 CDS;gene=NbD000445;Codon_start=1;product=homeobox-leucine zipper protein ATHB-15-like (XP_019236029.1);protein_id=NbD000445.1;NCBI Feature Key=CDS;NCBI Join Type=join;ID=NbD000445.1 CDS
Niben101Scf00013	scipio	CDS	123432	123581	.	-	.	Name=NbD000445.1 CDS;gene=NbD000445;Codon_start=1;product=homeobox-leucine zipper protein ATHB-15-like (XP_019236029.1);protein_id=NbD000445.1;NCBI Feature Key=CDS;NCBI Join Type=join;ID=NbD000445.1 CDS
Niben101Scf00013	scipio	CDS	122481	122627	.	-	.	Name=NbD000445.1 CDS;gene=NbD000445;Codon_start=1;product=homeobox-leucine zipper protein ATHB-15-like (XP_019236029.1);protein_id=NbD000445.1;NCBI Feature Key=CDS;NCBI Join Type=join;ID=NbD000445.1 CDS
Niben101Scf00013	scipio	CDS	106934	107383	.	-	.	Name=NbD000444.1 CDS;gene=NbD000444;Codon_start=1;product=Partial, uncharacterized protein LOC109229841 (XP_019250938.1);protein_id=NbD000444.1;NCBI Feature Key=CDS;ID=NbD000444.1 CDS
Niben101Scf00015	scipio	CDS	516216	516356	.	+	.	Name=NbD000452.1 CDS;gene=NbD000452;Codon_start=1;product=uncharacterized protein LOC104235195 isoform X1 (XP_009787205.1);protein_id=NbD000452.1;NCBI Feature Key=CDS;NCBI Join Type=join;ID=NbD000452.1 CDS
Niben101Scf00015	scipio	CDS	519327	519695	.	+	.	Name=NbD000452.1 CDS;gene=NbD000452;Codon_start=1;product=uncharacterized protein LOC104235195 isoform X1 (XP_009787205.1);protein_id=NbD000452.1;NCBI Feature Key=CDS;NCBI Join Type=join;ID=NbD000452.1 CDS
Niben101Scf00015	scipio	CDS	519764	520023	.	+	.	Name=NbD000452.1 CDS;gene=NbD000452;Codon_start=1;product=uncharacterized protein LOC104235195 isoform X1 (XP_009787205.1);protein_id=NbD000452.1;NCBI Feature Key=CDS;NCBI Join Type=join;ID=NbD000452.1 CDS
Niben101Scf00015	scipio	CDS	521990	522131	.	+	.	Name=NbD000452.1 CDS;gene=NbD000452;Codon_start=1;product=uncharacterized protein LOC104235195 isoform X1 (XP_009787205.1);protein_id=NbD000452.1;NCBI Feature Key=CDS;NCBI Join Type=join;ID=NbD000452.1 CDS
Niben101Scf00015	scipio	CDS	523813	524184	.	+	.	Name=NbD000452.1 CDS;gene=NbD000452;Codon_start=1;product=uncharacterized protein LOC104235195 isoform X1 (XP_009787205.1);protein_id=NbD000452.1;NCBI Feature Key=CDS;NCBI Join Type=join;ID=NbD000452.1 CDS
Niben101Scf00015	scipio	CDS	524321	524452	.	+	.	Name=NbD000452.1 CDS;gene=NbD000452;Codon_start=1;product=uncharacterized protein LOC104235195 isoform X1 (XP_009787205.1);protein_id=NbD000452.1;NCBI Feature Key=CDS;NCBI Join Type=join;ID=NbD000452.1 CDS
Niben101Scf00015	scipio	CDS	525198	525326	.	+	.	Name=NbD000452.1 CDS;gene=NbD000452;Codon_start=1;product=uncharacterized protein LOC104235195 isoform X1 (XP_009787205.1);protein_id=NbD000452.1;NCBI Feature Key=CDS;NCBI Join Type=join;ID=NbD000452.1 CDS
Niben101Scf00015	scipio	CDS	525429	527247	.	+	.	Name=NbD000452.1 CDS;gene=NbD000452;Codon_start=1;product=uncharacterized protein LOC104235195 isoform X1 (XP_009787205.1);protein_id=NbD000452.1;NCBI Feature Key=CDS;NCBI Join Type=join;ID=NbD000452.1 CDS
Niben101Scf00015	scipio	CDS	527448	527854	.	+	.	Name=NbD000452.1 CDS;gene=NbD000452;Codon_start=1;product=uncharacterized protein LOC104235195 isoform X1 (XP_009787205.1);protein_id=NbD000452.1;NCBI Feature Key=CDS;NCBI Join Type=join;ID=NbD000452.1 CDS
Niben101Scf00015	scipio	CDS	67363	67520	.	+	.	Name=NbD000449.1 CDS;gene=NbD000449;Codon_start=1;product=carbon catabolite repressor protein 4 homolog 1-like (XP_016434755.1);protein_id=NbD000449.1;NCBI Feature Key=CDS;NCBI Join Type=join;ID=NbD000449.1 CDS
Niben101Scf00015	scipio	CDS	71507	72260	.	+	.	Name=NbD000449.1 CDS;gene=NbD000449;Codon_start=1;product=carbon catabolite repressor protein 4 homolog 1-like (XP_016434755.1);protein_id=NbD000449.1;NCBI Feature Key=CDS;NCBI Join Type=join;ID=NbD000449.1 CDS
Niben101Scf00015	scipio	CDS	72662	72748	.	+	.	Name=NbD000449.1 CDS;gene=NbD000449;Codon_start=1;product=carbon catabolite repressor protein 4 homolog 1-like (XP_016434755.1);protein_id=NbD000449.1;NCBI Feature Key=CDS;NCBI Join Type=join;ID=NbD000449.1 CDS
Niben101Scf00015	scipio	CDS	72826	72909	.	+	.	Name=NbD000449.1 CDS;gene=NbD000449;Codon_start=1;product=carbon catabolite repressor protein 4 homolog 1-like (XP_016434755.1);protein_id=NbD000449.1;NCBI Feature Key=CDS;NCBI Join Type=join;ID=NbD000449.1 CDS
Niben101Scf00015	scipio	CDS	72999	73085	.	+	.	Name=NbD000449.1 CDS;gene=NbD000449;Codon_start=1;product=carbon catabolite repressor protein 4 homolog 1-like (XP_016434755.1);protein_id=NbD000449.1;NCBI Feature Key=CDS;NCBI Join Type=join;ID=NbD000449.1 CDS
Niben101Scf00015	scipio	CDS	73172	73258	.	+	.	Name=NbD000449.1 CDS;gene=NbD000449;Codon_start=1;product=carbon catabolite repressor protein 4 homolog 1-like (XP_016434755.1);protein_id=NbD000449.1;NCBI Feature Key=CDS;NCBI Join Type=join;ID=NbD000449.1 CDS
Niben101Scf00015	scipio	CDS	74359	74412	.	+	.	Name=NbD000449.1 CDS;gene=NbD000449;Codon_start=1;product=carbon catabolite repressor protein 4 homolog 1-like (XP_016434755.1);protein_id=NbD000449.1;NCBI Feature Key=CDS;NCBI Join Type=join;ID=NbD000449.1 CDS
Niben101Scf00015	scipio	CDS	74494	74585	.	+	.	Name=NbD000449.1 CDS;gene=NbD000449;Codon_start=1;product=carbon catabolite repressor protein 4 homolog 1-like (XP_016434755.1);protein_id=NbD000449.1;NCBI Feature Key=CDS;NCBI Join Type=join;ID=NbD000449.1 CDS
Niben101Scf00015	scipio	CDS	74708	74822	.	+	.	Name=NbD000449.1 CDS;gene=NbD000449;Codon_start=1;product=carbon catabolite repressor protein 4 homolog 1-like (XP_016434755.1);protein_id=NbD000449.1;NCBI Feature Key=CDS;NCBI Join Type=join;ID=NbD000449.1 CDS
Niben101Scf00015	scipio	CDS	75044	75191	.	+	.	Name=NbD000449.1 CDS;gene=NbD000449;Codon_start=1;product=carbon catabolite repressor protein 4 homolog 1-like (XP_016434755.1);protein_id=NbD000449.1;NCBI Feature Key=CDS;NCBI Join Type=join;ID=NbD000449.1 CDS
Niben101Scf00015	scipio	CDS	75405	75550	.	+	.	Name=NbD000449.1 CDS;gene=NbD000449;Codon_start=1;product=carbon catabolite repressor protein 4 homolog 1-like (XP_016434755.1);protein_id=NbD000449.1;NCBI Feature Key=CDS;NCBI Join Type=join;ID=NbD000449.1 CDS
Niben101Scf00015	scipio	CDS	434795	434920	.	+	.	Name=NbD000451.1 CDS;gene=NbD000451;Codon_start=1;product=uncharacterized protein LOC107776235 (XP_016451592.1);protein_id=NbD000451.1;NCBI Feature Key=CDS;NCBI Join Type=join;ID=NbD000451.1 CDS
Niben101Scf00015	scipio	CDS	435039	435089	.	+	.	Name=NbD000451.1 CDS;gene=NbD000451;Codon_start=1;product=uncharacterized protein LOC107776235 (XP_016451592.1);protein_id=NbD000451.1;NCBI Feature Key=CDS;NCBI Join Type=join;ID=NbD000451.1 CDS
Niben101Scf00015	scipio	CDS	435982	436033	.	+	.	Name=NbD000451.1 CDS;gene=NbD000451;Codon_start=1;product=uncharacterized protein LOC107776235 (XP_016451592.1);protein_id=NbD000451.1;NCBI Feature Key=CDS;NCBI Join Type=join;ID=NbD000451.1 CDS
Niben101Scf00015	scipio	CDS	436198	436256	.	+	.	Name=NbD000451.1 CDS;gene=NbD000451;Codon_start=1;product=uncharacterized protein LOC107776235 (XP_016451592.1);protein_id=NbD000451.1;NCBI Feature Key=CDS;NCBI Join Type=join;ID=NbD000451.1 CDS
Niben101Scf00015	scipio	CDS	436440	436485	.	+	.	Name=NbD000451.1 CDS;gene=NbD000451;Codon_start=1;product=uncharacterized protein LOC107776235 (XP_016451592.1);protein_id=NbD000451.1;NCBI Feature Key=CDS;NCBI Join Type=join;ID=NbD000451.1 CDS
Niben101Scf00015	scipio	CDS	440809	440951	.	+	.	Name=NbD000451.1 CDS;gene=NbD000451;Codon_start=1;product=uncharacterized protein LOC107776235 (XP_016451592.1);protein_id=NbD000451.1;NCBI Feature Key=CDS;NCBI Join Type=join;ID=NbD000451.1 CDS
Niben101Scf00015	scipio	CDS	183014	183250	.	-	.	Name=NbD000450.1 CDS;gene=NbD000450;Codon_start=1;product=60S ribosomal protein L21-1-like (XP_019231584.1);protein_id=NbD000450.1;NCBI Feature Key=CDS;NCBI Join Type=join;ID=NbD000450.1 CDS
Niben101Scf00015	scipio	CDS	179111	179368	.	-	.	Name=NbD000450.1 CDS;gene=NbD000450;Codon_start=1;product=60S ribosomal protein L21-1-like (XP_019231584.1);protein_id=NbD000450.1;NCBI Feature Key=CDS;NCBI Join Type=join;ID=NbD000450.1 CDS
Niben101Scf00015	scipio	CDS	49837	49948	.	+	.	Name=NbD000448.1 CDS;gene=NbD000448;Codon_start=1;product=probable protein kinase At2g41970 (XP_016454146.1);protein_id=NbD000448.1;NCBI Feature Key=CDS;NCBI Join Type=join;ID=NbD000448.1 CDS
Niben101Scf00015	scipio	CDS	51802	52052	.	+	.	Name=NbD000448.1 CDS;gene=NbD000448;Codon_start=1;product=probable protein kinase At2g41970 (XP_016454146.1);protein_id=NbD000448.1;NCBI Feature Key=CDS;NCBI Join Type=join;ID=NbD000448.1 CDS
Niben101Scf00015	scipio	CDS	52165	52291	.	+	.	Name=NbD000448.1 CDS;gene=NbD000448;Codon_start=1;product=probable protein kinase At2g41970 (XP_016454146.1);protein_id=NbD000448.1;NCBI Feature Key=CDS;NCBI Join Type=join;ID=NbD000448.1 CDS
Niben101Scf00015	scipio	CDS	52399	52672	.	+	.	Name=NbD000448.1 CDS;gene=NbD000448;Codon_start=1;product=probable protein kinase At2g41970 (XP_016454146.1);protein_id=NbD000448.1;NCBI Feature Key=CDS;NCBI Join Type=join;ID=NbD000448.1 CDS
Niben101Scf00015	scipio	CDS	52763	52895	.	+	.	Name=NbD000448.1 CDS;gene=NbD000448;Codon_start=1;product=probable protein kinase At2g41970 (XP_016454146.1);protein_id=NbD000448.1;NCBI Feature Key=CDS;NCBI Join Type=join;ID=NbD000448.1 CDS
Niben101Scf00015	scipio	CDS	53323	53409	.	+	.	Name=NbD000448.1 CDS;gene=NbD000448;Codon_start=1;product=probable protein kinase At2g41970 (XP_016454146.1);protein_id=NbD000448.1;NCBI Feature Key=CDS;NCBI Join Type=join;ID=NbD000448.1 CDS
Niben101Scf00015	scipio	CDS	53492	53617	.	+	.	Name=NbD000448.1 CDS;gene=NbD000448;Codon_start=1;product=probable protein kinase At2g41970 (XP_016454146.1);protein_id=NbD000448.1;NCBI Feature Key=CDS;NCBI Join Type=join;ID=NbD000448.1 CDS
Niben101Scf00015	scipio	CDS	17607	17655	.	-	.	Name=NbD000447.1 CDS;gene=NbD000447;Codon_start=1;product=putative defensin-like protein 160 (XP_019238359.1);protein_id=NbD000447.1;NCBI Feature Key=CDS;NCBI Join Type=join;ID=NbD000447.1 CDS
Niben101Scf00015	scipio	CDS	16702	16886	.	-	.	Name=NbD000447.1 CDS;gene=NbD000447;Codon_start=1;product=putative defensin-like protein 160 (XP_019238359.1);protein_id=NbD000447.1;NCBI Feature Key=CDS;NCBI Join Type=join;ID=NbD000447.1 CDS
Niben101Scf00016	scipio	CDS	143610	143843	.	+	.	Name=NbD000456.1 CDS;gene=NbD000456;Codon_start=1;product=protein disulfide isomerase-like 5-2 (XP_016437890.1);protein_id=NbD000456.1;NCBI Feature Key=CDS;NCBI Join Type=join;ID=NbD000456.1 CDS
Niben101Scf00016	scipio	CDS	146184	146287	.	+	.	Name=NbD000456.1 CDS;gene=NbD000456;Codon_start=1;product=protein disulfide isomerase-like 5-2 (XP_016437890.1);protein_id=NbD000456.1;NCBI Feature Key=CDS;NCBI Join Type=join;ID=NbD000456.1 CDS
Niben101Scf00016	scipio	CDS	147491	147861	.	+	.	Name=NbD000456.1 CDS;gene=NbD000456;Codon_start=1;product=protein disulfide isomerase-like 5-2 (XP_016437890.1);protein_id=NbD000456.1;NCBI Feature Key=CDS;NCBI Join Type=join;ID=NbD000456.1 CDS
Niben101Scf00016	scipio	CDS	148360	148667	.	+	.	Name=NbD000456.1 CDS;gene=NbD000456;Codon_start=1;product=protein disulfide isomerase-like 5-2 (XP_016437890.1);protein_id=NbD000456.1;NCBI Feature Key=CDS;NCBI Join Type=join;ID=NbD000456.1 CDS
Niben101Scf00016	scipio	CDS	150922	151242	.	+	.	Name=NbD000456.1 CDS;gene=NbD000456;Codon_start=1;product=protein disulfide isomerase-like 5-2 (XP_016437890.1);protein_id=NbD000456.1;NCBI Feature Key=CDS;NCBI Join Type=join;ID=NbD000456.1 CDS
Niben101Scf00016	scipio	CDS	471787	472086	.	+	.	Name=NbD000463.1 CDS;gene=NbD000463;Codon_start=1;product=50S ribosomal protein L21, chloroplastic-like (XP_016513634.1);protein_id=NbD000463.1;NCBI Feature Key=CDS;NCBI Join Type=join;ID=NbD000463.1 CDS
Niben101Scf00016	scipio	CDS	474022	474102	.	+	.	Name=NbD000463.1 CDS;gene=NbD000463;Codon_start=1;product=50S ribosomal protein L21, chloroplastic-like (XP_016513634.1);protein_id=NbD000463.1;NCBI Feature Key=CDS;NCBI Join Type=join;ID=NbD000463.1 CDS
Niben101Scf00016	scipio	CDS	475434	475535	.	+	.	Name=NbD000463.1 CDS;gene=NbD000463;Codon_start=1;product=50S ribosomal protein L21, chloroplastic-like (XP_016513634.1);protein_id=NbD000463.1;NCBI Feature Key=CDS;NCBI Join Type=join;ID=NbD000463.1 CDS
Niben101Scf00016	scipio	CDS	475628	475702	.	+	.	Name=NbD000463.1 CDS;gene=NbD000463;Codon_start=1;product=50S ribosomal protein L21, chloroplastic-like (XP_016513634.1);protein_id=NbD000463.1;NCBI Feature Key=CDS;NCBI Join Type=join;ID=NbD000463.1 CDS
Niben101Scf00016	scipio	CDS	476086	476172	.	+	.	Name=NbD000463.1 CDS;gene=NbD000463;Codon_start=1;product=50S ribosomal protein L21, chloroplastic-like (XP_016513634.1);protein_id=NbD000463.1;NCBI Feature Key=CDS;NCBI Join Type=join;ID=NbD000463.1 CDS
Niben101Scf00016	scipio	CDS	417883	418447	.	+	.	Name=NbD000462.1 CDS;gene=NbD000462;Codon_start=1;product=calcium-dependent protein kinase 11-like (XP_016513632.1);protein_id=NbD000462.1;NCBI Feature Key=CDS;NCBI Join Type=join;ID=NbD000462.1 CDS
Niben101Scf00016	scipio	CDS	419964	420107	.	+	.	Name=NbD000462.1 CDS;gene=NbD000462;Codon_start=1;product=calcium-dependent protein kinase 11-like (XP_016513632.1);protein_id=NbD000462.1;NCBI Feature Key=CDS;NCBI Join Type=join;ID=NbD000462.1 CDS
Niben101Scf00016	scipio	CDS	420232	420384	.	+	.	Name=NbD000462.1 CDS;gene=NbD000462;Codon_start=1;product=calcium-dependent protein kinase 11-like (XP_016513632.1);protein_id=NbD000462.1;NCBI Feature Key=CDS;NCBI Join Type=join;ID=NbD000462.1 CDS
Niben101Scf00016	scipio	CDS	420549	420664	.	+	.	Name=NbD000462.1 CDS;gene=NbD000462;Codon_start=1;product=calcium-dependent protein kinase 11-like (XP_016513632.1);protein_id=NbD000462.1;NCBI Feature Key=CDS;NCBI Join Type=join;ID=NbD000462.1 CDS
Niben101Scf00016	scipio	CDS	421152	421319	.	+	.	Name=NbD000462.1 CDS;gene=NbD000462;Codon_start=1;product=calcium-dependent protein kinase 11-like (XP_016513632.1);protein_id=NbD000462.1;NCBI Feature Key=CDS;NCBI Join Type=join;ID=NbD000462.1 CDS
Niben101Scf00016	scipio	CDS	421569	421793	.	+	.	Name=NbD000462.1 CDS;gene=NbD000462;Codon_start=1;product=calcium-dependent protein kinase 11-like (XP_016513632.1);protein_id=NbD000462.1;NCBI Feature Key=CDS;NCBI Join Type=join;ID=NbD000462.1 CDS
Niben101Scf00016	scipio	CDS	421905	422045	.	+	.	Name=NbD000462.1 CDS;gene=NbD000462;Codon_start=1;product=calcium-dependent protein kinase 11-like (XP_016513632.1);protein_id=NbD000462.1;NCBI Feature Key=CDS;NCBI Join Type=join;ID=NbD000462.1 CDS
Niben101Scf00016	scipio	CDS	480613	480938	.	-	.	Name=NbD000464.1 CDS;gene=NbD000464;Codon_start=1;product=uncharacterized membrane protein At4g09580-like (XP_019238819.1);protein_id=NbD000464.1;NCBI Feature Key=CDS;NCBI Join Type=join;ID=NbD000464.1 CDS
Niben101Scf00016	scipio	CDS	478134	478404	.	-	.	Name=NbD000464.1 CDS;gene=NbD000464;Codon_start=1;product=uncharacterized membrane protein At4g09580-like (XP_019238819.1);protein_id=NbD000464.1;NCBI Feature Key=CDS;NCBI Join Type=join;ID=NbD000464.1 CDS
Niben101Scf00016	scipio	CDS	477863	478033	.	-	.	Name=NbD000464.1 CDS;gene=NbD000464;Codon_start=1;product=uncharacterized membrane protein At4g09580-like (XP_019238819.1);protein_id=NbD000464.1;NCBI Feature Key=CDS;NCBI Join Type=join;ID=NbD000464.1 CDS
Niben101Scf00016	scipio	CDS	477002	477133	.	-	.	Name=NbD000464.1 CDS;gene=NbD000464;Codon_start=1;product=uncharacterized membrane protein At4g09580-like (XP_019238819.1);protein_id=NbD000464.1;NCBI Feature Key=CDS;NCBI Join Type=join;ID=NbD000464.1 CDS
Niben101Scf00016	scipio	CDS	412969	413118	.	+	.	Name=NbD000461.1 CDS;gene=NbD000461;Codon_start=1;product=subtilisin-like protease SBT3.9 (XP_009620446.1);protein_id=NbD000461.1;NCBI Feature Key=CDS;NCBI Join Type=join;ID=NbD000461.1 CDS
Niben101Scf00016	scipio	CDS	414201	414300	.	+	.	Name=NbD000461.1 CDS;gene=NbD000461;Codon_start=1;product=subtilisin-like protease SBT3.9 (XP_009620446.1);protein_id=NbD000461.1;NCBI Feature Key=CDS;NCBI Join Type=join;ID=NbD000461.1 CDS
Niben101Scf00016	scipio	CDS	416456	416520	.	+	.	Name=NbD000461.1 CDS;gene=NbD000461;Codon_start=1;product=subtilisin-like protease SBT3.9 (XP_009620446.1);protein_id=NbD000461.1;NCBI Feature Key=CDS;NCBI Join Type=join;ID=NbD000461.1 CDS
Niben101Scf00016	scipio	CDS	4924	7510	.	+	.	Name=NbD000453.1 CDS;gene=NbD000453;Codon_start=1;product=receptor-like protein kinase HAIKU2 (XP_016491133.1);protein_id=NbD000453.1;NCBI Feature Key=CDS;NCBI Join Type=join;ID=NbD000453.1 CDS
Niben101Scf00016	scipio	CDS	7622	7995	.	+	.	Name=NbD000453.1 CDS;gene=NbD000453;Codon_start=1;product=receptor-like protein kinase HAIKU2 (XP_016491133.1);protein_id=NbD000453.1;NCBI Feature Key=CDS;NCBI Join Type=join;ID=NbD000453.1 CDS
Niben101Scf00016	scipio	CDS	222636	225680	.	+	.	Name=NbD000458.1 CDS;gene=NbD000458;Codon_start=1;product=uncharacterized protein LOC108946349 (XP_018628701.1);protein_id=NbD000458.1;NCBI Feature Key=CDS;ID=NbD000458.1 CDS
Niben101Scf00016	scipio	CDS	376030	378279	.	+	.	Name=NbD000460.1 CDS;gene=NbD000460;Codon_start=1;product=Partial, uncharacterized protein LOC107789148 isoform X3 (XP_016466412.1);protein_id=NbD000460.1;NCBI Feature Key=CDS;ID=NbD000460.1 CDS
Niben101Scf00016	scipio	CDS	220614	222566	.	+	.	Name=NbD000457.1 CDS;gene=NbD000457;Codon_start=1;product=uncharacterized protein LOC107773647, partial (XP_016448537.1);protein_id=NbD000457.1;NCBI Feature Key=CDS;ID=NbD000457.1 CDS
Niben101Scf00016	scipio	CDS	120407	121180	.	-	.	Name=NbD000455.1 CDS;gene=NbD000455;Codon_start=1;product=Partial, F-box/FBD/LRR-repeat protein At5g53840-like (XP_019224943.1);protein_id=NbD000455.1;NCBI Feature Key=CDS;NCBI Join Type=join;ID=NbD000455.1 CDS
Niben101Scf00016	scipio	CDS	120025	120111	.	-	.	Name=NbD000455.1 CDS;gene=NbD000455;Codon_start=1;product=Partial, F-box/FBD/LRR-repeat protein At5g53840-like (XP_019224943.1);protein_id=NbD000455.1;NCBI Feature Key=CDS;NCBI Join Type=join;ID=NbD000455.1 CDS
Niben101Scf00016	scipio	CDS	269174	269809	.	-	.	Name=NbD000459.1 CDS;gene=NbD000459;Codon_start=1;product=uncharacterized protein LOC104214312 (XP_009762264.1);protein_id=NbD000459.1;NCBI Feature Key=CDS;ID=NbD000459.1 CDS
Niben101Scf00016	scipio	CDS	55179	55631	.	+	.	Name=NbD000454.1 CDS;gene=NbD000454;Codon_start=1;product=type 1 phosphatases regulator ypi1 (XP_019224946.1);protein_id=NbD000454.1;NCBI Feature Key=CDS;ID=NbD000454.1 CDS
Niben101Scf00017	scipio	CDS	484531	484834	.	+	.	Name=NbD000473.1 CDS;gene=NbD000473;Codon_start=1;product=ultraviolet-B receptor UVR8 (XP_019245673.1);protein_id=NbD000473.1;NCBI Feature Key=CDS;NCBI Join Type=join;ID=NbD000473.1 CDS
Niben101Scf00017	scipio	CDS	487404	487483	.	+	.	Name=NbD000473.1 CDS;gene=NbD000473;Codon_start=1;product=ultraviolet-B receptor UVR8 (XP_019245673.1);protein_id=NbD000473.1;NCBI Feature Key=CDS;NCBI Join Type=join;ID=NbD000473.1 CDS
Niben101Scf00017	scipio	CDS	497562	497640	.	+	.	Name=NbD000473.1 CDS;gene=NbD000473;Codon_start=1;product=ultraviolet-B receptor UVR8 (XP_019245673.1);protein_id=NbD000473.1;NCBI Feature Key=CDS;NCBI Join Type=join;ID=NbD000473.1 CDS
Niben101Scf00017	scipio	CDS	503158	503217	.	+	.	Name=NbD000473.1 CDS;gene=NbD000473;Codon_start=1;product=ultraviolet-B receptor UVR8 (XP_019245673.1);protein_id=NbD000473.1;NCBI Feature Key=CDS;NCBI Join Type=join;ID=NbD000473.1 CDS
Niben101Scf00017	scipio	CDS	504201	504302	.	+	.	Name=NbD000473.1 CDS;gene=NbD000473;Codon_start=1;product=ultraviolet-B receptor UVR8 (XP_019245673.1);protein_id=NbD000473.1;NCBI Feature Key=CDS;NCBI Join Type=join;ID=NbD000473.1 CDS
Niben101Scf00017	scipio	CDS	504468	504561	.	+	.	Name=NbD000473.1 CDS;gene=NbD000473;Codon_start=1;product=ultraviolet-B receptor UVR8 (XP_019245673.1);protein_id=NbD000473.1;NCBI Feature Key=CDS;NCBI Join Type=join;ID=NbD000473.1 CDS
Niben101Scf00017	scipio	CDS	504902	504944	.	+	.	Name=NbD000473.1 CDS;gene=NbD000473;Codon_start=1;product=ultraviolet-B receptor UVR8 (XP_019245673.1);protein_id=NbD000473.1;NCBI Feature Key=CDS;NCBI Join Type=join;ID=NbD000473.1 CDS
Niben101Scf00017	scipio	CDS	505054	505099	.	+	.	Name=NbD000473.1 CDS;gene=NbD000473;Codon_start=1;product=ultraviolet-B receptor UVR8 (XP_019245673.1);protein_id=NbD000473.1;NCBI Feature Key=CDS;NCBI Join Type=join;ID=NbD000473.1 CDS
Niben101Scf00017	scipio	CDS	505184	505230	.	+	.	Name=NbD000473.1 CDS;gene=NbD000473;Codon_start=1;product=ultraviolet-B receptor UVR8 (XP_019245673.1);protein_id=NbD000473.1;NCBI Feature Key=CDS;NCBI Join Type=join;ID=NbD000473.1 CDS
Niben101Scf00017	scipio	CDS	505353	505455	.	+	.	Name=NbD000473.1 CDS;gene=NbD000473;Codon_start=1;product=ultraviolet-B receptor UVR8 (XP_019245673.1);protein_id=NbD000473.1;NCBI Feature Key=CDS;NCBI Join Type=join;ID=NbD000473.1 CDS
Niben101Scf00017	scipio	CDS	509447	509501	.	+	.	Name=NbD000473.1 CDS;gene=NbD000473;Codon_start=1;product=ultraviolet-B receptor UVR8 (XP_019245673.1);protein_id=NbD000473.1;NCBI Feature Key=CDS;NCBI Join Type=join;ID=NbD000473.1 CDS
Niben101Scf00017	scipio	CDS	509620	509686	.	+	.	Name=NbD000473.1 CDS;gene=NbD000473;Codon_start=1;product=ultraviolet-B receptor UVR8 (XP_019245673.1);protein_id=NbD000473.1;NCBI Feature Key=CDS;NCBI Join Type=join;ID=NbD000473.1 CDS
Niben101Scf00017	scipio	CDS	510132	510168	.	+	.	Name=NbD000473.1 CDS;gene=NbD000473;Codon_start=1;product=ultraviolet-B receptor UVR8 (XP_019245673.1);protein_id=NbD000473.1;NCBI Feature Key=CDS;NCBI Join Type=join;ID=NbD000473.1 CDS
Niben101Scf00017	scipio	CDS	512015	512094	.	+	.	Name=NbD000473.1 CDS;gene=NbD000473;Codon_start=1;product=ultraviolet-B receptor UVR8 (XP_019245673.1);protein_id=NbD000473.1;NCBI Feature Key=CDS;NCBI Join Type=join;ID=NbD000473.1 CDS
Niben101Scf00017	scipio	CDS	512667	512786	.	+	.	Name=NbD000473.1 CDS;gene=NbD000473;Codon_start=1;product=ultraviolet-B receptor UVR8 (XP_019245673.1);protein_id=NbD000473.1;NCBI Feature Key=CDS;NCBI Join Type=join;ID=NbD000473.1 CDS
Niben101Scf00017	scipio	CDS	200609	200806	.	-	.	Name=NbD000470.1 CDS;gene=NbD000470;Codon_start=1;product=cycloartenol synthase-like (XP_019264776.1);protein_id=NbD000470.1;NCBI Feature Key=CDS;NCBI Join Type=join;ID=NbD000470.1 CDS
Niben101Scf00017	scipio	CDS	200324	200512	.	-	.	Name=NbD000470.1 CDS;gene=NbD000470;Codon_start=1;product=cycloartenol synthase-like (XP_019264776.1);protein_id=NbD000470.1;NCBI Feature Key=CDS;NCBI Join Type=join;ID=NbD000470.1 CDS
Niben101Scf00017	scipio	CDS	199543	199632	.	-	.	Name=NbD000470.1 CDS;gene=NbD000470;Codon_start=1;product=cycloartenol synthase-like (XP_019264776.1);protein_id=NbD000470.1;NCBI Feature Key=CDS;NCBI Join Type=join;ID=NbD000470.1 CDS
Niben101Scf00017	scipio	CDS	199282	199470	.	-	.	Name=NbD000470.1 CDS;gene=NbD000470;Codon_start=1;product=cycloartenol synthase-like (XP_019264776.1);protein_id=NbD000470.1;NCBI Feature Key=CDS;NCBI Join Type=join;ID=NbD000470.1 CDS
Niben101Scf00017	scipio	CDS	198446	198530	.	-	.	Name=NbD000470.1 CDS;gene=NbD000470;Codon_start=1;product=cycloartenol synthase-like (XP_019264776.1);protein_id=NbD000470.1;NCBI Feature Key=CDS;NCBI Join Type=join;ID=NbD000470.1 CDS
Niben101Scf00017	scipio	CDS	198169	198335	.	-	.	Name=NbD000470.1 CDS;gene=NbD000470;Codon_start=1;product=cycloartenol synthase-like (XP_019264776.1);protein_id=NbD000470.1;NCBI Feature Key=CDS;NCBI Join Type=join;ID=NbD000470.1 CDS
Niben101Scf00017	scipio	CDS	197669	197857	.	-	.	Name=NbD000470.1 CDS;gene=NbD000470;Codon_start=1;product=cycloartenol synthase-like (XP_019264776.1);protein_id=NbD000470.1;NCBI Feature Key=CDS;NCBI Join Type=join;ID=NbD000470.1 CDS
Niben101Scf00017	scipio	CDS	193616	193729	.	-	.	Name=NbD000470.1 CDS;gene=NbD000470;Codon_start=1;product=cycloartenol synthase-like (XP_019264776.1);protein_id=NbD000470.1;NCBI Feature Key=CDS;NCBI Join Type=join;ID=NbD000470.1 CDS
Niben101Scf00017	scipio	CDS	192174	192296	.	-	.	Name=NbD000470.1 CDS;gene=NbD000470;Codon_start=1;product=cycloartenol synthase-like (XP_019264776.1);protein_id=NbD000470.1;NCBI Feature Key=CDS;NCBI Join Type=join;ID=NbD000470.1 CDS
Niben101Scf00017	scipio	CDS	191959	192081	.	-	.	Name=NbD000470.1 CDS;gene=NbD000470;Codon_start=1;product=cycloartenol synthase-like (XP_019264776.1);protein_id=NbD000470.1;NCBI Feature Key=CDS;NCBI Join Type=join;ID=NbD000470.1 CDS
Niben101Scf00017	scipio	CDS	191786	191884	.	-	.	Name=NbD000470.1 CDS;gene=NbD000470;Codon_start=1;product=cycloartenol synthase-like (XP_019264776.1);protein_id=NbD000470.1;NCBI Feature Key=CDS;NCBI Join Type=join;ID=NbD000470.1 CDS
Niben101Scf00017	scipio	CDS	191503	191559	.	-	.	Name=NbD000470.1 CDS;gene=NbD000470;Codon_start=1;product=cycloartenol synthase-like (XP_019264776.1);protein_id=NbD000470.1;NCBI Feature Key=CDS;NCBI Join Type=join;ID=NbD000470.1 CDS
Niben101Scf00017	scipio	CDS	191346	191392	.	-	.	Name=NbD000470.1 CDS;gene=NbD000470;Codon_start=1;product=cycloartenol synthase-like (XP_019264776.1);protein_id=NbD000470.1;NCBI Feature Key=CDS;NCBI Join Type=join;ID=NbD000470.1 CDS
Niben101Scf00017	scipio	CDS	190101	190244	.	-	.	Name=NbD000470.1 CDS;gene=NbD000470;Codon_start=1;product=cycloartenol synthase-like (XP_019264776.1);protein_id=NbD000470.1;NCBI Feature Key=CDS;NCBI Join Type=join;ID=NbD000470.1 CDS
Niben101Scf00017	scipio	CDS	187671	187851	.	-	.	Name=NbD000470.1 CDS;gene=NbD000470;Codon_start=1;product=cycloartenol synthase-like (XP_019264776.1);protein_id=NbD000470.1;NCBI Feature Key=CDS;NCBI Join Type=join;ID=NbD000470.1 CDS
Niben101Scf00017	scipio	CDS	187246	187326	.	-	.	Name=NbD000470.1 CDS;gene=NbD000470;Codon_start=1;product=cycloartenol synthase-like (XP_019264776.1);protein_id=NbD000470.1;NCBI Feature Key=CDS;NCBI Join Type=join;ID=NbD000470.1 CDS
Niben101Scf00017	scipio	CDS	186761	186844	.	-	.	Name=NbD000470.1 CDS;gene=NbD000470;Codon_start=1;product=cycloartenol synthase-like (XP_019264776.1);protein_id=NbD000470.1;NCBI Feature Key=CDS;NCBI Join Type=join;ID=NbD000470.1 CDS
Niben101Scf00017	scipio	CDS	186503	186649	.	-	.	Name=NbD000470.1 CDS;gene=NbD000470;Codon_start=1;product=cycloartenol synthase-like (XP_019264776.1);protein_id=NbD000470.1;NCBI Feature Key=CDS;NCBI Join Type=join;ID=NbD000470.1 CDS
Niben101Scf00017	scipio	CDS	7418	7523	.	-	.	Name=NbD000465.1 CDS;gene=NbD000465;Codon_start=1;product=proteasome subunit beta type-6 (XP_019245712.1);protein_id=NbD000465.1;NCBI Feature Key=CDS;NCBI Join Type=join;ID=NbD000465.1 CDS
Niben101Scf00017	scipio	CDS	7232	7308	.	-	.	Name=NbD000465.1 CDS;gene=NbD000465;Codon_start=1;product=proteasome subunit beta type-6 (XP_019245712.1);protein_id=NbD000465.1;NCBI Feature Key=CDS;NCBI Join Type=join;ID=NbD000465.1 CDS
Niben101Scf00017	scipio	CDS	4609	4664	.	-	.	Name=NbD000465.1 CDS;gene=NbD000465;Codon_start=1;product=proteasome subunit beta type-6 (XP_019245712.1);protein_id=NbD000465.1;NCBI Feature Key=CDS;NCBI Join Type=join;ID=NbD000465.1 CDS
Niben101Scf00017	scipio	CDS	3655	3727	.	-	.	Name=NbD000465.1 CDS;gene=NbD000465;Codon_start=1;product=proteasome subunit beta type-6 (XP_019245712.1);protein_id=NbD000465.1;NCBI Feature Key=CDS;NCBI Join Type=join;ID=NbD000465.1 CDS
Niben101Scf00017	scipio	CDS	3296	3407	.	-	.	Name=NbD000465.1 CDS;gene=NbD000465;Codon_start=1;product=proteasome subunit beta type-6 (XP_019245712.1);protein_id=NbD000465.1;NCBI Feature Key=CDS;NCBI Join Type=join;ID=NbD000465.1 CDS
Niben101Scf00017	scipio	CDS	1964	2037	.	-	.	Name=NbD000465.1 CDS;gene=NbD000465;Codon_start=1;product=proteasome subunit beta type-6 (XP_019245712.1);protein_id=NbD000465.1;NCBI Feature Key=CDS;NCBI Join Type=join;ID=NbD000465.1 CDS
Niben101Scf00017	scipio	CDS	1317	1391	.	-	.	Name=NbD000465.1 CDS;gene=NbD000465;Codon_start=1;product=proteasome subunit beta type-6 (XP_019245712.1);protein_id=NbD000465.1;NCBI Feature Key=CDS;NCBI Join Type=join;ID=NbD000465.1 CDS
Niben101Scf00017	scipio	CDS	543	674	.	-	.	Name=NbD000465.1 CDS;gene=NbD000465;Codon_start=1;product=proteasome subunit beta type-6 (XP_019245712.1);protein_id=NbD000465.1;NCBI Feature Key=CDS;NCBI Join Type=join;ID=NbD000465.1 CDS
Niben101Scf00017	scipio	CDS	50259	50448	.	-	.	Name=NbD000467.1 CDS;gene=NbD000467;Codon_start=1;product=U-box domain-containing protein 35-like (XP_019245717.1);protein_id=NbD000467.1;NCBI Feature Key=CDS;NCBI Join Type=join;ID=NbD000467.1 CDS
Niben101Scf00017	scipio	CDS	48467	48564	.	-	.	Name=NbD000467.1 CDS;gene=NbD000467;Codon_start=1;product=U-box domain-containing protein 35-like (XP_019245717.1);protein_id=NbD000467.1;NCBI Feature Key=CDS;NCBI Join Type=join;ID=NbD000467.1 CDS
Niben101Scf00017	scipio	CDS	48256	48380	.	-	.	Name=NbD000467.1 CDS;gene=NbD000467;Codon_start=1;product=U-box domain-containing protein 35-like (XP_019245717.1);protein_id=NbD000467.1;NCBI Feature Key=CDS;NCBI Join Type=join;ID=NbD000467.1 CDS
Niben101Scf00017	scipio	CDS	47950	48167	.	-	.	Name=NbD000467.1 CDS;gene=NbD000467;Codon_start=1;product=U-box domain-containing protein 35-like (XP_019245717.1);protein_id=NbD000467.1;NCBI Feature Key=CDS;NCBI Join Type=join;ID=NbD000467.1 CDS
Niben101Scf00017	scipio	CDS	47792	47855	.	-	.	Name=NbD000467.1 CDS;gene=NbD000467;Codon_start=1;product=U-box domain-containing protein 35-like (XP_019245717.1);protein_id=NbD000467.1;NCBI Feature Key=CDS;NCBI Join Type=join;ID=NbD000467.1 CDS
Niben101Scf00017	scipio	CDS	47627	47670	.	-	.	Name=NbD000467.1 CDS;gene=NbD000467;Codon_start=1;product=U-box domain-containing protein 35-like (XP_019245717.1);protein_id=NbD000467.1;NCBI Feature Key=CDS;NCBI Join Type=join;ID=NbD000467.1 CDS
Niben101Scf00017	scipio	CDS	47286	47569	.	-	.	Name=NbD000467.1 CDS;gene=NbD000467;Codon_start=1;product=U-box domain-containing protein 35-like (XP_019245717.1);protein_id=NbD000467.1;NCBI Feature Key=CDS;NCBI Join Type=join;ID=NbD000467.1 CDS
Niben101Scf00017	scipio	CDS	46808	46909	.	-	.	Name=NbD000467.1 CDS;gene=NbD000467;Codon_start=1;product=U-box domain-containing protein 35-like (XP_019245717.1);protein_id=NbD000467.1;NCBI Feature Key=CDS;NCBI Join Type=join;ID=NbD000467.1 CDS
Niben101Scf00017	scipio	CDS	46394	46666	.	-	.	Name=NbD000467.1 CDS;gene=NbD000467;Codon_start=1;product=U-box domain-containing protein 35-like (XP_019245717.1);protein_id=NbD000467.1;NCBI Feature Key=CDS;NCBI Join Type=join;ID=NbD000467.1 CDS
Niben101Scf00017	scipio	CDS	46161	46316	.	-	.	Name=NbD000467.1 CDS;gene=NbD000467;Codon_start=1;product=U-box domain-containing protein 35-like (XP_019245717.1);protein_id=NbD000467.1;NCBI Feature Key=CDS;NCBI Join Type=join;ID=NbD000467.1 CDS
Niben101Scf00017	scipio	CDS	45013	45768	.	-	.	Name=NbD000467.1 CDS;gene=NbD000467;Codon_start=1;product=U-box domain-containing protein 35-like (XP_019245717.1);protein_id=NbD000467.1;NCBI Feature Key=CDS;NCBI Join Type=join;ID=NbD000467.1 CDS
Niben101Scf00017	scipio	CDS	44718	44792	.	-	.	Name=NbD000467.1 CDS;gene=NbD000467;Codon_start=1;product=U-box domain-containing protein 35-like (XP_019245717.1);protein_id=NbD000467.1;NCBI Feature Key=CDS;NCBI Join Type=join;ID=NbD000467.1 CDS
Niben101Scf00017	scipio	CDS	314329	314998	.	-	.	Name=NbD000471.1 CDS;gene=NbD000471;Codon_start=1;product=probable methyltransferase PMT26 (XP_019245671.1);protein_id=NbD000471.1;NCBI Feature Key=CDS;NCBI Join Type=join;ID=NbD000471.1 CDS
Niben101Scf00017	scipio	CDS	313863	314185	.	-	.	Name=NbD000471.1 CDS;gene=NbD000471;Codon_start=1;product=probable methyltransferase PMT26 (XP_019245671.1);protein_id=NbD000471.1;NCBI Feature Key=CDS;NCBI Join Type=join;ID=NbD000471.1 CDS
Niben101Scf00017	scipio	CDS	313628	313777	.	-	.	Name=NbD000471.1 CDS;gene=NbD000471;Codon_start=1;product=probable methyltransferase PMT26 (XP_019245671.1);protein_id=NbD000471.1;NCBI Feature Key=CDS;NCBI Join Type=join;ID=NbD000471.1 CDS
Niben101Scf00017	scipio	CDS	311972	312242	.	-	.	Name=NbD000471.1 CDS;gene=NbD000471;Codon_start=1;product=probable methyltransferase PMT26 (XP_019245671.1);protein_id=NbD000471.1;NCBI Feature Key=CDS;NCBI Join Type=join;ID=NbD000471.1 CDS
Niben101Scf00017	scipio	CDS	311618	311728	.	-	.	Name=NbD000471.1 CDS;gene=NbD000471;Codon_start=1;product=probable methyltransferase PMT26 (XP_019245671.1);protein_id=NbD000471.1;NCBI Feature Key=CDS;NCBI Join Type=join;ID=NbD000471.1 CDS
Niben101Scf00017	scipio	CDS	311361	311535	.	-	.	Name=NbD000471.1 CDS;gene=NbD000471;Codon_start=1;product=probable methyltransferase PMT26 (XP_019245671.1);protein_id=NbD000471.1;NCBI Feature Key=CDS;NCBI Join Type=join;ID=NbD000471.1 CDS
Niben101Scf00017	scipio	CDS	310984	311256	.	-	.	Name=NbD000471.1 CDS;gene=NbD000471;Codon_start=1;product=probable methyltransferase PMT26 (XP_019245671.1);protein_id=NbD000471.1;NCBI Feature Key=CDS;NCBI Join Type=join;ID=NbD000471.1 CDS
Niben101Scf00017	scipio	CDS	310320	310514	.	-	.	Name=NbD000471.1 CDS;gene=NbD000471;Codon_start=1;product=probable methyltransferase PMT26 (XP_019245671.1);protein_id=NbD000471.1;NCBI Feature Key=CDS;NCBI Join Type=join;ID=NbD000471.1 CDS
Niben101Scf00017	scipio	CDS	309985	310213	.	-	.	Name=NbD000471.1 CDS;gene=NbD000471;Codon_start=1;product=probable methyltransferase PMT26 (XP_019245671.1);protein_id=NbD000471.1;NCBI Feature Key=CDS;NCBI Join Type=join;ID=NbD000471.1 CDS
Niben101Scf00017	scipio	CDS	117657	117671	.	-	.	Name=NbD000468.1 CDS;gene=NbD000468;Codon_start=1;product=probable LRR receptor-like serine/threonine-protein kinase RLK (XP_009759671.1);protein_id=NbD000468.1;NCBI Feature Key=CDS;NCBI Join Type=join;ID=NbD000468.1 CDS
Niben101Scf00017	scipio	CDS	116975	117620	.	-	.	Name=NbD000468.1 CDS;gene=NbD000468;Codon_start=1;product=probable LRR receptor-like serine/threonine-protein kinase RLK (XP_009759671.1);protein_id=NbD000468.1;NCBI Feature Key=CDS;NCBI Join Type=join;ID=NbD000468.1 CDS
Niben101Scf00017	scipio	CDS	115475	116095	.	-	.	Name=NbD000468.1 CDS;gene=NbD000468;Codon_start=1;product=probable LRR receptor-like serine/threonine-protein kinase RLK (XP_009759671.1);protein_id=NbD000468.1;NCBI Feature Key=CDS;NCBI Join Type=join;ID=NbD000468.1 CDS
Niben101Scf00017	scipio	CDS	113870	114546	.	-	.	Name=NbD000468.1 CDS;gene=NbD000468;Codon_start=1;product=probable LRR receptor-like serine/threonine-protein kinase RLK (XP_009759671.1);protein_id=NbD000468.1;NCBI Feature Key=CDS;NCBI Join Type=join;ID=NbD000468.1 CDS
Niben101Scf00017	scipio	CDS	440932	440999	.	+	.	Name=NbD000472.1 CDS;gene=NbD000472;Codon_start=1;product=4-hydroxy-tetrahydrodipicolinate synthase, chloroplastic (XP_019245672.1);protein_id=NbD000472.1;NCBI Feature Key=CDS;NCBI Join Type=join;ID=NbD000472.1 CDS
Niben101Scf00017	scipio	CDS	441334	441417	.	+	.	Name=NbD000472.1 CDS;gene=NbD000472;Codon_start=1;product=4-hydroxy-tetrahydrodipicolinate synthase, chloroplastic (XP_019245672.1);protein_id=NbD000472.1;NCBI Feature Key=CDS;NCBI Join Type=join;ID=NbD000472.1 CDS
Niben101Scf00017	scipio	CDS	442443	443370	.	+	.	Name=NbD000472.1 CDS;gene=NbD000472;Codon_start=1;product=4-hydroxy-tetrahydrodipicolinate synthase, chloroplastic (XP_019245672.1);protein_id=NbD000472.1;NCBI Feature Key=CDS;NCBI Join Type=join;ID=NbD000472.1 CDS
Niben101Scf00017	scipio	CDS	166059	166187	.	+	.	Name=NbD000469.1 CDS;gene=NbD000469;Codon_start=1;product=uncharacterized protein LOC109243307 (XP_019265760.1);protein_id=NbD000469.1;NCBI Feature Key=CDS;NCBI Join Type=join;ID=NbD000469.1 CDS
Niben101Scf00017	scipio	CDS	166817	166835	.	+	.	Name=NbD000469.1 CDS;gene=NbD000469;Codon_start=1;product=uncharacterized protein LOC109243307 (XP_019265760.1);protein_id=NbD000469.1;NCBI Feature Key=CDS;NCBI Join Type=join;ID=NbD000469.1 CDS
Niben101Scf00017	scipio	CDS	167016	167061	.	+	.	Name=NbD000469.1 CDS;gene=NbD000469;Codon_start=1;product=uncharacterized protein LOC109243307 (XP_019265760.1);protein_id=NbD000469.1;NCBI Feature Key=CDS;NCBI Join Type=join;ID=NbD000469.1 CDS
Niben101Scf00017	scipio	CDS	168061	168112	.	+	.	Name=NbD000469.1 CDS;gene=NbD000469;Codon_start=1;product=uncharacterized protein LOC109243307 (XP_019265760.1);protein_id=NbD000469.1;NCBI Feature Key=CDS;NCBI Join Type=join;ID=NbD000469.1 CDS
Niben101Scf00017	scipio	CDS	38258	38344	.	+	.	Name=NbD000466.1 CDS;gene=NbD000466;Codon_start=1;product=pentatricopeptide repeat-containing protein At3g42630 (XP_019245720.1);protein_id=NbD000466.1;NCBI Feature Key=CDS;NCBI Join Type=join;ID=NbD000466.1 CDS
Niben101Scf00017	scipio	CDS	38724	39881	.	+	.	Name=NbD000466.1 CDS;gene=NbD000466;Codon_start=1;product=pentatricopeptide repeat-containing protein At3g42630 (XP_019245720.1);protein_id=NbD000466.1;NCBI Feature Key=CDS;NCBI Join Type=join;ID=NbD000466.1 CDS
Niben101Scf00018	scipio	CDS	299619	299824	.	-	.	Name=NbD000477.1 CDS;gene=NbD000477;Codon_start=1;product=abscisic acid 8'-hydroxylase 3-like (XP_019261928.1);protein_id=NbD000477.1;NCBI Feature Key=CDS;NCBI Join Type=join;ID=NbD000477.1 CDS
Niben101Scf00018	scipio	CDS	297803	298121	.	-	.	Name=NbD000477.1 CDS;gene=NbD000477;Codon_start=1;product=abscisic acid 8'-hydroxylase 3-like (XP_019261928.1);protein_id=NbD000477.1;NCBI Feature Key=CDS;NCBI Join Type=join;ID=NbD000477.1 CDS
Niben101Scf00018	scipio	CDS	297567	297719	.	-	.	Name=NbD000477.1 CDS;gene=NbD000477;Codon_start=1;product=abscisic acid 8'-hydroxylase 3-like (XP_019261928.1);protein_id=NbD000477.1;NCBI Feature Key=CDS;NCBI Join Type=join;ID=NbD000477.1 CDS
Niben101Scf00018	scipio	CDS	297372	297489	.	-	.	Name=NbD000477.1 CDS;gene=NbD000477;Codon_start=1;product=abscisic acid 8'-hydroxylase 3-like (XP_019261928.1);protein_id=NbD000477.1;NCBI Feature Key=CDS;NCBI Join Type=join;ID=NbD000477.1 CDS
Niben101Scf00018	scipio	CDS	295487	295629	.	-	.	Name=NbD000477.1 CDS;gene=NbD000477;Codon_start=1;product=abscisic acid 8'-hydroxylase 3-like (XP_019261928.1);protein_id=NbD000477.1;NCBI Feature Key=CDS;NCBI Join Type=join;ID=NbD000477.1 CDS
Niben101Scf00018	scipio	CDS	295312	295398	.	-	.	Name=NbD000477.1 CDS;gene=NbD000477;Codon_start=1;product=abscisic acid 8'-hydroxylase 3-like (XP_019261928.1);protein_id=NbD000477.1;NCBI Feature Key=CDS;NCBI Join Type=join;ID=NbD000477.1 CDS
Niben101Scf00018	scipio	CDS	295143	295221	.	-	.	Name=NbD000477.1 CDS;gene=NbD000477;Codon_start=1;product=abscisic acid 8'-hydroxylase 3-like (XP_019261928.1);protein_id=NbD000477.1;NCBI Feature Key=CDS;NCBI Join Type=join;ID=NbD000477.1 CDS
Niben101Scf00018	scipio	CDS	294949	295055	.	-	.	Name=NbD000477.1 CDS;gene=NbD000477;Codon_start=1;product=abscisic acid 8'-hydroxylase 3-like (XP_019261928.1);protein_id=NbD000477.1;NCBI Feature Key=CDS;NCBI Join Type=join;ID=NbD000477.1 CDS
Niben101Scf00018	scipio	CDS	294746	294863	.	-	.	Name=NbD000477.1 CDS;gene=NbD000477;Codon_start=1;product=abscisic acid 8'-hydroxylase 3-like (XP_019261928.1);protein_id=NbD000477.1;NCBI Feature Key=CDS;NCBI Join Type=join;ID=NbD000477.1 CDS
Niben101Scf00018	scipio	CDS	294592	294605	.	-	.	Name=NbD000477.1 CDS;gene=NbD000477;Codon_start=1;product=abscisic acid 8'-hydroxylase 3-like (XP_019261928.1);protein_id=NbD000477.1;NCBI Feature Key=CDS;NCBI Join Type=join;ID=NbD000477.1 CDS
Niben101Scf00018	scipio	CDS	289525	289846	.	+	.	Name=NbD000476.1 CDS;gene=NbD000476;Codon_start=1;product=serine decarboxylase-like (XP_016458869.1);protein_id=NbD000476.1;NCBI Feature Key=CDS;NCBI Join Type=join;ID=NbD000476.1 CDS
Niben101Scf00018	scipio	CDS	290963	291194	.	+	.	Name=NbD000476.1 CDS;gene=NbD000476;Codon_start=1;product=serine decarboxylase-like (XP_016458869.1);protein_id=NbD000476.1;NCBI Feature Key=CDS;NCBI Join Type=join;ID=NbD000476.1 CDS
Niben101Scf00018	scipio	CDS	291471	291664	.	+	.	Name=NbD000476.1 CDS;gene=NbD000476;Codon_start=1;product=serine decarboxylase-like (XP_016458869.1);protein_id=NbD000476.1;NCBI Feature Key=CDS;NCBI Join Type=join;ID=NbD000476.1 CDS
Niben101Scf00018	scipio	CDS	291859	291995	.	+	.	Name=NbD000476.1 CDS;gene=NbD000476;Codon_start=1;product=serine decarboxylase-like (XP_016458869.1);protein_id=NbD000476.1;NCBI Feature Key=CDS;NCBI Join Type=join;ID=NbD000476.1 CDS
Niben101Scf00018	scipio	CDS	292664	293155	.	+	.	Name=NbD000476.1 CDS;gene=NbD000476;Codon_start=1;product=serine decarboxylase-like (XP_016458869.1);protein_id=NbD000476.1;NCBI Feature Key=CDS;NCBI Join Type=join;ID=NbD000476.1 CDS
Niben101Scf00018	scipio	CDS	293237	293323	.	+	.	Name=NbD000476.1 CDS;gene=NbD000476;Codon_start=1;product=serine decarboxylase-like (XP_016458869.1);protein_id=NbD000476.1;NCBI Feature Key=CDS;NCBI Join Type=join;ID=NbD000476.1 CDS
Niben101Scf00018	scipio	CDS	139167	139372	.	-	.	Name=NbD000475.1 CDS;gene=NbD000475;Codon_start=1;product=SKP1-interacting partner 15-like (XP_016480804.1);protein_id=NbD000475.1;NCBI Feature Key=CDS;NCBI Join Type=join;ID=NbD000475.1 CDS
Niben101Scf00018	scipio	CDS	138086	139043	.	-	.	Name=NbD000475.1 CDS;gene=NbD000475;Codon_start=1;product=SKP1-interacting partner 15-like (XP_016480804.1);protein_id=NbD000475.1;NCBI Feature Key=CDS;NCBI Join Type=join;ID=NbD000475.1 CDS
Niben101Scf00018	scipio	CDS	110580	111395	.	-	.	Name=NbD000474.1 CDS;gene=NbD000474;Codon_start=1;product=Partial, uncharacterized protein LOC109220814 (XP_019240825.1);protein_id=NbD000474.1;NCBI Feature Key=CDS;ID=NbD000474.1 CDS
Niben101Scf00020	scipio	CDS	18799	18876	.	+	.	Name=NbD000478.1 CDS;gene=NbD000478;Codon_start=1;product=uncharacterized protein LOC109233771 (XP_019255179.1);protein_id=NbD000478.1;NCBI Feature Key=CDS;NCBI Join Type=join;ID=NbD000478.1 CDS
Niben101Scf00020	scipio	CDS	19018	19215	.	+	.	Name=NbD000478.1 CDS;gene=NbD000478;Codon_start=1;product=uncharacterized protein LOC109233771 (XP_019255179.1);protein_id=NbD000478.1;NCBI Feature Key=CDS;NCBI Join Type=join;ID=NbD000478.1 CDS
Niben101Scf00021	scipio	CDS	51907	52164	.	-	.	Name=NbD000481.1 CDS;gene=NbD000481;Codon_start=1;product=Partial, uncharacterized protein LOC107788772 isoform X1 (XP_016465970.1);protein_id=NbD000481.1;NCBI Feature Key=CDS;NCBI Join Type=join;ID=NbD000481.1 CDS
Niben101Scf00021	scipio	CDS	50332	50405	.	-	.	Name=NbD000481.1 CDS;gene=NbD000481;Codon_start=1;product=Partial, uncharacterized protein LOC107788772 isoform X1 (XP_016465970.1);protein_id=NbD000481.1;NCBI Feature Key=CDS;NCBI Join Type=join;ID=NbD000481.1 CDS
Niben101Scf00021	scipio	CDS	49074	49170	.	-	.	Name=NbD000481.1 CDS;gene=NbD000481;Codon_start=1;product=Partial, uncharacterized protein LOC107788772 isoform X1 (XP_016465970.1);protein_id=NbD000481.1;NCBI Feature Key=CDS;NCBI Join Type=join;ID=NbD000481.1 CDS
Niben101Scf00021	scipio	CDS	21803	22000	.	-	.	Name=NbD000479.1 CDS;gene=NbD000479;Codon_start=1;product=transmembrane emp24 domain-containing protein p24delta9-like (XP_016445371.1);protein_id=NbD000479.1;NCBI Feature Key=CDS;NCBI Join Type=join;ID=NbD000479.1 CDS
Niben101Scf00021	scipio	CDS	20580	20789	.	-	.	Name=NbD000479.1 CDS;gene=NbD000479;Codon_start=1;product=transmembrane emp24 domain-containing protein p24delta9-like (XP_016445371.1);protein_id=NbD000479.1;NCBI Feature Key=CDS;NCBI Join Type=join;ID=NbD000479.1 CDS
Niben101Scf00021	scipio	CDS	19178	19254	.	-	.	Name=NbD000479.1 CDS;gene=NbD000479;Codon_start=1;product=transmembrane emp24 domain-containing protein p24delta9-like (XP_016445371.1);protein_id=NbD000479.1;NCBI Feature Key=CDS;NCBI Join Type=join;ID=NbD000479.1 CDS
Niben101Scf00021	scipio	CDS	18958	19102	.	-	.	Name=NbD000479.1 CDS;gene=NbD000479;Codon_start=1;product=transmembrane emp24 domain-containing protein p24delta9-like (XP_016445371.1);protein_id=NbD000479.1;NCBI Feature Key=CDS;NCBI Join Type=join;ID=NbD000479.1 CDS
Niben101Scf00021	scipio	CDS	61538	61758	.	-	.	Name=NbD000482.1 CDS;gene=NbD000482;Codon_start=1;product=casparian strip membrane protein 2-like (XP_016452435.1);protein_id=NbD000482.1;NCBI Feature Key=CDS;NCBI Join Type=join;ID=NbD000482.1 CDS
Niben101Scf00021	scipio	CDS	60410	60533	.	-	.	Name=NbD000482.1 CDS;gene=NbD000482;Codon_start=1;product=casparian strip membrane protein 2-like (XP_016452435.1);protein_id=NbD000482.1;NCBI Feature Key=CDS;NCBI Join Type=join;ID=NbD000482.1 CDS
Niben101Scf00021	scipio	CDS	58965	59180	.	-	.	Name=NbD000482.1 CDS;gene=NbD000482;Codon_start=1;product=casparian strip membrane protein 2-like (XP_016452435.1);protein_id=NbD000482.1;NCBI Feature Key=CDS;NCBI Join Type=join;ID=NbD000482.1 CDS
Niben101Scf00021	scipio	CDS	93356	93488	.	+	.	Name=NbD000483.1 CDS;gene=NbD000483;Codon_start=1;product=uncharacterized protein LOC107822184 (XP_016504182.1);protein_id=NbD000483.1;NCBI Feature Key=CDS;NCBI Join Type=join;ID=NbD000483.1 CDS
Niben101Scf00021	scipio	CDS	93944	94020	.	+	.	Name=NbD000483.1 CDS;gene=NbD000483;Codon_start=1;product=uncharacterized protein LOC107822184 (XP_016504182.1);protein_id=NbD000483.1;NCBI Feature Key=CDS;NCBI Join Type=join;ID=NbD000483.1 CDS
Niben101Scf00021	scipio	CDS	94133	94243	.	+	.	Name=NbD000483.1 CDS;gene=NbD000483;Codon_start=1;product=uncharacterized protein LOC107822184 (XP_016504182.1);protein_id=NbD000483.1;NCBI Feature Key=CDS;NCBI Join Type=join;ID=NbD000483.1 CDS
Niben101Scf00021	scipio	CDS	94247	94272	.	+	.	Name=NbD000483.1 CDS;gene=NbD000483;Codon_start=1;product=uncharacterized protein LOC107822184 (XP_016504182.1);protein_id=NbD000483.1;NCBI Feature Key=CDS;NCBI Join Type=join;ID=NbD000483.1 CDS
Niben101Scf00021	scipio	CDS	94349	94415	.	+	.	Name=NbD000483.1 CDS;gene=NbD000483;Codon_start=1;product=uncharacterized protein LOC107822184 (XP_016504182.1);protein_id=NbD000483.1;NCBI Feature Key=CDS;NCBI Join Type=join;ID=NbD000483.1 CDS
Niben101Scf00021	scipio	CDS	95058	95147	.	+	.	Name=NbD000483.1 CDS;gene=NbD000483;Codon_start=1;product=uncharacterized protein LOC107822184 (XP_016504182.1);protein_id=NbD000483.1;NCBI Feature Key=CDS;NCBI Join Type=join;ID=NbD000483.1 CDS
Niben101Scf00021	scipio	CDS	95154	95204	.	+	.	Name=NbD000483.1 CDS;gene=NbD000483;Codon_start=1;product=uncharacterized protein LOC107822184 (XP_016504182.1);protein_id=NbD000483.1;NCBI Feature Key=CDS;NCBI Join Type=join;ID=NbD000483.1 CDS
Niben101Scf00021	scipio	CDS	95271	95405	.	+	.	Name=NbD000483.1 CDS;gene=NbD000483;Codon_start=1;product=uncharacterized protein LOC107822184 (XP_016504182.1);protein_id=NbD000483.1;NCBI Feature Key=CDS;NCBI Join Type=join;ID=NbD000483.1 CDS
Niben101Scf00021	scipio	CDS	95412	95450	.	+	.	Name=NbD000483.1 CDS;gene=NbD000483;Codon_start=1;product=uncharacterized protein LOC107822184 (XP_016504182.1);protein_id=NbD000483.1;NCBI Feature Key=CDS;NCBI Join Type=join;ID=NbD000483.1 CDS
Niben101Scf00021	scipio	CDS	166871	167305	.	+	.	Name=NbD000484.1 CDS;gene=NbD000484;Codon_start=1;product=Partial, high affinity nitrate transporter 2.4-like (XP_016509003.1);protein_id=NbD000484.1;NCBI Feature Key=CDS;NCBI Join Type=join;ID=NbD000484.1 CDS
Niben101Scf00021	scipio	CDS	167374	167760	.	+	.	Name=NbD000484.1 CDS;gene=NbD000484;Codon_start=1;product=Partial, high affinity nitrate transporter 2.4-like (XP_016509003.1);protein_id=NbD000484.1;NCBI Feature Key=CDS;NCBI Join Type=join;ID=NbD000484.1 CDS
Niben101Scf00021	scipio	CDS	167858	167973	.	+	.	Name=NbD000484.1 CDS;gene=NbD000484;Codon_start=1;product=Partial, high affinity nitrate transporter 2.4-like (XP_016509003.1);protein_id=NbD000484.1;NCBI Feature Key=CDS;NCBI Join Type=join;ID=NbD000484.1 CDS
Niben101Scf00021	scipio	CDS	168373	168769	.	+	.	Name=NbD000484.1 CDS;gene=NbD000484;Codon_start=1;product=Partial, high affinity nitrate transporter 2.4-like (XP_016509003.1);protein_id=NbD000484.1;NCBI Feature Key=CDS;NCBI Join Type=join;ID=NbD000484.1 CDS
Niben101Scf00021	scipio	CDS	263620	264255	.	-	.	Name=NbD000485.1 CDS;gene=NbD000485;Codon_start=1;product=zinc-finger homeodomain protein 9-like (XP_016439200.1);protein_id=NbD000485.1;NCBI Feature Key=CDS;ID=NbD000485.1 CDS
Niben101Scf00021	scipio	CDS	42875	43372	.	-	.	Name=NbD000480.1 CDS;gene=NbD000480;Codon_start=1;product=uncharacterized protein LOC107770564 (XP_016445370.1);protein_id=NbD000480.1;NCBI Feature Key=CDS;ID=NbD000480.1 CDS
Niben101Scf00022	scipio	CDS	67080	67248	.	-	.	Name=NbD000492.1 CDS;gene=NbD000492;Codon_start=1;product=uncharacterized protein LOC109207671 (XP_019226182.1);protein_id=NbD000492.1;NCBI Feature Key=CDS;NCBI Join Type=join;ID=NbD000492.1 CDS
Niben101Scf00022	scipio	CDS	66459	66546	.	-	.	Name=NbD000492.1 CDS;gene=NbD000492;Codon_start=1;product=uncharacterized protein LOC109207671 (XP_019226182.1);protein_id=NbD000492.1;NCBI Feature Key=CDS;NCBI Join Type=join;ID=NbD000492.1 CDS
Niben101Scf00022	scipio	CDS	57864	57924	.	-	.	Name=NbD000492.1 CDS;gene=NbD000492;Codon_start=1;product=uncharacterized protein LOC109207671 (XP_019226182.1);protein_id=NbD000492.1;NCBI Feature Key=CDS;NCBI Join Type=join;ID=NbD000492.1 CDS
Niben101Scf00022	scipio	CDS	57612	57748	.	-	.	Name=NbD000492.1 CDS;gene=NbD000492;Codon_start=1;product=uncharacterized protein LOC109207671 (XP_019226182.1);protein_id=NbD000492.1;NCBI Feature Key=CDS;NCBI Join Type=join;ID=NbD000492.1 CDS
Niben101Scf00022	scipio	CDS	51665	51717	.	-	.	Name=NbD000492.1 CDS;gene=NbD000492;Codon_start=1;product=uncharacterized protein LOC109207671 (XP_019226182.1);protein_id=NbD000492.1;NCBI Feature Key=CDS;NCBI Join Type=join;ID=NbD000492.1 CDS
Niben101Scf00022	scipio	CDS	51513	51582	.	-	.	Name=NbD000492.1 CDS;gene=NbD000492;Codon_start=1;product=uncharacterized protein LOC109207671 (XP_019226182.1);protein_id=NbD000492.1;NCBI Feature Key=CDS;NCBI Join Type=join;ID=NbD000492.1 CDS
Niben101Scf00022	scipio	CDS	51226	51356	.	-	.	Name=NbD000492.1 CDS;gene=NbD000492;Codon_start=1;product=uncharacterized protein LOC109207671 (XP_019226182.1);protein_id=NbD000492.1;NCBI Feature Key=CDS;NCBI Join Type=join;ID=NbD000492.1 CDS
Niben101Scf00022	scipio	CDS	50860	51030	.	-	.	Name=NbD000492.1 CDS;gene=NbD000492;Codon_start=1;product=uncharacterized protein LOC109207671 (XP_019226182.1);protein_id=NbD000492.1;NCBI Feature Key=CDS;NCBI Join Type=join;ID=NbD000492.1 CDS
Niben101Scf00022	scipio	CDS	50480	50773	.	-	.	Name=NbD000492.1 CDS;gene=NbD000492;Codon_start=1;product=uncharacterized protein LOC109207671 (XP_019226182.1);protein_id=NbD000492.1;NCBI Feature Key=CDS;NCBI Join Type=join;ID=NbD000492.1 CDS
Niben101Scf00022	scipio	CDS	49896	49948	.	-	.	Name=NbD000492.1 CDS;gene=NbD000492;Codon_start=1;product=uncharacterized protein LOC109207671 (XP_019226182.1);protein_id=NbD000492.1;NCBI Feature Key=CDS;NCBI Join Type=join;ID=NbD000492.1 CDS
Niben101Scf00022	scipio	CDS	49745	49780	.	-	.	Name=NbD000492.1 CDS;gene=NbD000492;Codon_start=1;product=uncharacterized protein LOC109207671 (XP_019226182.1);protein_id=NbD000492.1;NCBI Feature Key=CDS;NCBI Join Type=join;ID=NbD000492.1 CDS
Niben101Scf00022	scipio	CDS	48636	48723	.	-	.	Name=NbD000492.1 CDS;gene=NbD000492;Codon_start=1;product=uncharacterized protein LOC109207671 (XP_019226182.1);protein_id=NbD000492.1;NCBI Feature Key=CDS;NCBI Join Type=join;ID=NbD000492.1 CDS
Niben101Scf00022	scipio	CDS	48360	48555	.	-	.	Name=NbD000492.1 CDS;gene=NbD000492;Codon_start=1;product=uncharacterized protein LOC109207671 (XP_019226182.1);protein_id=NbD000492.1;NCBI Feature Key=CDS;NCBI Join Type=join;ID=NbD000492.1 CDS
Niben101Scf00022	scipio	CDS	48094	48225	.	-	.	Name=NbD000492.1 CDS;gene=NbD000492;Codon_start=1;product=uncharacterized protein LOC109207671 (XP_019226182.1);protein_id=NbD000492.1;NCBI Feature Key=CDS;NCBI Join Type=join;ID=NbD000492.1 CDS
Niben101Scf00022	scipio	CDS	46593	47205	.	-	.	Name=NbD000492.1 CDS;gene=NbD000492;Codon_start=1;product=uncharacterized protein LOC109207671 (XP_019226182.1);protein_id=NbD000492.1;NCBI Feature Key=CDS;NCBI Join Type=join;ID=NbD000492.1 CDS
Niben101Scf00022	scipio	CDS	676853	677066	.	-	.	Name=NbD000498.1 CDS;gene=NbD000498;Codon_start=1;product=uncharacterized protein LOC109237049 (XP_019258838.1);protein_id=NbD000498.1;NCBI Feature Key=CDS;NCBI Join Type=join;ID=NbD000498.1 CDS
Niben101Scf00022	scipio	CDS	676550	676586	.	-	.	Name=NbD000498.1 CDS;gene=NbD000498;Codon_start=1;product=uncharacterized protein LOC109237049 (XP_019258838.1);protein_id=NbD000498.1;NCBI Feature Key=CDS;NCBI Join Type=join;ID=NbD000498.1 CDS
Niben101Scf00022	scipio	CDS	674788	674858	.	-	.	Name=NbD000498.1 CDS;gene=NbD000498;Codon_start=1;product=uncharacterized protein LOC109237049 (XP_019258838.1);protein_id=NbD000498.1;NCBI Feature Key=CDS;NCBI Join Type=join;ID=NbD000498.1 CDS
Niben101Scf00022	scipio	CDS	673699	673793	.	-	.	Name=NbD000498.1 CDS;gene=NbD000498;Codon_start=1;product=uncharacterized protein LOC109237049 (XP_019258838.1);protein_id=NbD000498.1;NCBI Feature Key=CDS;NCBI Join Type=join;ID=NbD000498.1 CDS
Niben101Scf00022	scipio	CDS	658776	658843	.	-	.	Name=NbD000498.1 CDS;gene=NbD000498;Codon_start=1;product=uncharacterized protein LOC109237049 (XP_019258838.1);protein_id=NbD000498.1;NCBI Feature Key=CDS;NCBI Join Type=join;ID=NbD000498.1 CDS
Niben101Scf00022	scipio	CDS	658114	658224	.	-	.	Name=NbD000498.1 CDS;gene=NbD000498;Codon_start=1;product=uncharacterized protein LOC109237049 (XP_019258838.1);protein_id=NbD000498.1;NCBI Feature Key=CDS;NCBI Join Type=join;ID=NbD000498.1 CDS
Niben101Scf00022	scipio	CDS	656500	656635	.	-	.	Name=NbD000498.1 CDS;gene=NbD000498;Codon_start=1;product=uncharacterized protein LOC109237049 (XP_019258838.1);protein_id=NbD000498.1;NCBI Feature Key=CDS;NCBI Join Type=join;ID=NbD000498.1 CDS
Niben101Scf00022	scipio	CDS	634782	635194	.	+	.	Name=NbD000496.1 CDS;gene=NbD000496;Codon_start=1;product=F-box/LRR-repeat protein 15 (XP_019258839.1);protein_id=NbD000496.1;NCBI Feature Key=CDS;NCBI Join Type=join;ID=NbD000496.1 CDS
Niben101Scf00022	scipio	CDS	636336	636516	.	+	.	Name=NbD000496.1 CDS;gene=NbD000496;Codon_start=1;product=F-box/LRR-repeat protein 15 (XP_019258839.1);protein_id=NbD000496.1;NCBI Feature Key=CDS;NCBI Join Type=join;ID=NbD000496.1 CDS
Niben101Scf00022	scipio	CDS	636620	636752	.	+	.	Name=NbD000496.1 CDS;gene=NbD000496;Codon_start=1;product=F-box/LRR-repeat protein 15 (XP_019258839.1);protein_id=NbD000496.1;NCBI Feature Key=CDS;NCBI Join Type=join;ID=NbD000496.1 CDS
Niben101Scf00022	scipio	CDS	637847	637946	.	+	.	Name=NbD000496.1 CDS;gene=NbD000496;Codon_start=1;product=F-box/LRR-repeat protein 15 (XP_019258839.1);protein_id=NbD000496.1;NCBI Feature Key=CDS;NCBI Join Type=join;ID=NbD000496.1 CDS
Niben101Scf00022	scipio	CDS	638025	638222	.	+	.	Name=NbD000496.1 CDS;gene=NbD000496;Codon_start=1;product=F-box/LRR-repeat protein 15 (XP_019258839.1);protein_id=NbD000496.1;NCBI Feature Key=CDS;NCBI Join Type=join;ID=NbD000496.1 CDS
Niben101Scf00022	scipio	CDS	638297	638567	.	+	.	Name=NbD000496.1 CDS;gene=NbD000496;Codon_start=1;product=F-box/LRR-repeat protein 15 (XP_019258839.1);protein_id=NbD000496.1;NCBI Feature Key=CDS;NCBI Join Type=join;ID=NbD000496.1 CDS
Niben101Scf00022	scipio	CDS	638649	638747	.	+	.	Name=NbD000496.1 CDS;gene=NbD000496;Codon_start=1;product=F-box/LRR-repeat protein 15 (XP_019258839.1);protein_id=NbD000496.1;NCBI Feature Key=CDS;NCBI Join Type=join;ID=NbD000496.1 CDS
Niben101Scf00022	scipio	CDS	638838	638926	.	+	.	Name=NbD000496.1 CDS;gene=NbD000496;Codon_start=1;product=F-box/LRR-repeat protein 15 (XP_019258839.1);protein_id=NbD000496.1;NCBI Feature Key=CDS;NCBI Join Type=join;ID=NbD000496.1 CDS
Niben101Scf00022	scipio	CDS	639036	639135	.	+	.	Name=NbD000496.1 CDS;gene=NbD000496;Codon_start=1;product=F-box/LRR-repeat protein 15 (XP_019258839.1);protein_id=NbD000496.1;NCBI Feature Key=CDS;NCBI Join Type=join;ID=NbD000496.1 CDS
Niben101Scf00022	scipio	CDS	639229	639399	.	+	.	Name=NbD000496.1 CDS;gene=NbD000496;Codon_start=1;product=F-box/LRR-repeat protein 15 (XP_019258839.1);protein_id=NbD000496.1;NCBI Feature Key=CDS;NCBI Join Type=join;ID=NbD000496.1 CDS
Niben101Scf00022	scipio	CDS	641906	642058	.	+	.	Name=NbD000496.1 CDS;gene=NbD000496;Codon_start=1;product=F-box/LRR-repeat protein 15 (XP_019258839.1);protein_id=NbD000496.1;NCBI Feature Key=CDS;NCBI Join Type=join;ID=NbD000496.1 CDS
Niben101Scf00022	scipio	CDS	642239	642399	.	+	.	Name=NbD000496.1 CDS;gene=NbD000496;Codon_start=1;product=F-box/LRR-repeat protein 15 (XP_019258839.1);protein_id=NbD000496.1;NCBI Feature Key=CDS;NCBI Join Type=join;ID=NbD000496.1 CDS
Niben101Scf00022	scipio	CDS	642483	642681	.	+	.	Name=NbD000496.1 CDS;gene=NbD000496;Codon_start=1;product=F-box/LRR-repeat protein 15 (XP_019258839.1);protein_id=NbD000496.1;NCBI Feature Key=CDS;NCBI Join Type=join;ID=NbD000496.1 CDS
Niben101Scf00022	scipio	CDS	645804	646267	.	+	.	Name=NbD000496.1 CDS;gene=NbD000496;Codon_start=1;product=F-box/LRR-repeat protein 15 (XP_019258839.1);protein_id=NbD000496.1;NCBI Feature Key=CDS;NCBI Join Type=join;ID=NbD000496.1 CDS
Niben101Scf00022	scipio	CDS	646371	646434	.	+	.	Name=NbD000496.1 CDS;gene=NbD000496;Codon_start=1;product=F-box/LRR-repeat protein 15 (XP_019258839.1);protein_id=NbD000496.1;NCBI Feature Key=CDS;NCBI Join Type=join;ID=NbD000496.1 CDS
Niben101Scf00022	scipio	CDS	648119	648205	.	+	.	Name=NbD000496.1 CDS;gene=NbD000496;Codon_start=1;product=F-box/LRR-repeat protein 15 (XP_019258839.1);protein_id=NbD000496.1;NCBI Feature Key=CDS;NCBI Join Type=join;ID=NbD000496.1 CDS
Niben101Scf00022	scipio	CDS	648287	648367	.	+	.	Name=NbD000496.1 CDS;gene=NbD000496;Codon_start=1;product=F-box/LRR-repeat protein 15 (XP_019258839.1);protein_id=NbD000496.1;NCBI Feature Key=CDS;NCBI Join Type=join;ID=NbD000496.1 CDS
Niben101Scf00022	scipio	CDS	1083115	1083117	.	+	.	Name=NbD000505.1 CDS;gene=NbD000505;Codon_start=1;product=Partial, copper-transporting ATPase PAA2, chloroplastic (XP_009767519.1);protein_id=NbD000505.1;NCBI Feature Key=CDS;NCBI Join Type=join;ID=NbD000505.1 CDS
Niben101Scf00022	scipio	CDS	1084598	1084671	.	+	.	Name=NbD000505.1 CDS;gene=NbD000505;Codon_start=1;product=Partial, copper-transporting ATPase PAA2, chloroplastic (XP_009767519.1);protein_id=NbD000505.1;NCBI Feature Key=CDS;NCBI Join Type=join;ID=NbD000505.1 CDS
Niben101Scf00022	scipio	CDS	1084912	1084947	.	+	.	Name=NbD000505.1 CDS;gene=NbD000505;Codon_start=1;product=Partial, copper-transporting ATPase PAA2, chloroplastic (XP_009767519.1);protein_id=NbD000505.1;NCBI Feature Key=CDS;NCBI Join Type=join;ID=NbD000505.1 CDS
Niben101Scf00022	scipio	CDS	1087608	1087713	.	+	.	Name=NbD000505.1 CDS;gene=NbD000505;Codon_start=1;product=Partial, copper-transporting ATPase PAA2, chloroplastic (XP_009767519.1);protein_id=NbD000505.1;NCBI Feature Key=CDS;NCBI Join Type=join;ID=NbD000505.1 CDS
Niben101Scf00022	scipio	CDS	1088473	1088539	.	+	.	Name=NbD000505.1 CDS;gene=NbD000505;Codon_start=1;product=Partial, copper-transporting ATPase PAA2, chloroplastic (XP_009767519.1);protein_id=NbD000505.1;NCBI Feature Key=CDS;NCBI Join Type=join;ID=NbD000505.1 CDS
Niben101Scf00022	scipio	CDS	1090575	1090654	.	+	.	Name=NbD000505.1 CDS;gene=NbD000505;Codon_start=1;product=Partial, copper-transporting ATPase PAA2, chloroplastic (XP_009767519.1);protein_id=NbD000505.1;NCBI Feature Key=CDS;NCBI Join Type=join;ID=NbD000505.1 CDS
Niben101Scf00022	scipio	CDS	1090773	1091227	.	+	.	Name=NbD000505.1 CDS;gene=NbD000505;Codon_start=1;product=Partial, copper-transporting ATPase PAA2, chloroplastic (XP_009767519.1);protein_id=NbD000505.1;NCBI Feature Key=CDS;NCBI Join Type=join;ID=NbD000505.1 CDS
Niben101Scf00022	scipio	CDS	1091819	1091993	.	+	.	Name=NbD000505.1 CDS;gene=NbD000505;Codon_start=1;product=Partial, copper-transporting ATPase PAA2, chloroplastic (XP_009767519.1);protein_id=NbD000505.1;NCBI Feature Key=CDS;NCBI Join Type=join;ID=NbD000505.1 CDS
Niben101Scf00022	scipio	CDS	1092369	1092467	.	+	.	Name=NbD000505.1 CDS;gene=NbD000505;Codon_start=1;product=Partial, copper-transporting ATPase PAA2, chloroplastic (XP_009767519.1);protein_id=NbD000505.1;NCBI Feature Key=CDS;NCBI Join Type=join;ID=NbD000505.1 CDS
Niben101Scf00022	scipio	CDS	1092726	1092761	.	+	.	Name=NbD000505.1 CDS;gene=NbD000505;Codon_start=1;product=Partial, copper-transporting ATPase PAA2, chloroplastic (XP_009767519.1);protein_id=NbD000505.1;NCBI Feature Key=CDS;NCBI Join Type=join;ID=NbD000505.1 CDS
Niben101Scf00022	scipio	CDS	1093811	1093942	.	+	.	Name=NbD000505.1 CDS;gene=NbD000505;Codon_start=1;product=Partial, copper-transporting ATPase PAA2, chloroplastic (XP_009767519.1);protein_id=NbD000505.1;NCBI Feature Key=CDS;NCBI Join Type=join;ID=NbD000505.1 CDS
Niben101Scf00022	scipio	CDS	1094095	1094208	.	+	.	Name=NbD000505.1 CDS;gene=NbD000505;Codon_start=1;product=Partial, copper-transporting ATPase PAA2, chloroplastic (XP_009767519.1);protein_id=NbD000505.1;NCBI Feature Key=CDS;NCBI Join Type=join;ID=NbD000505.1 CDS
Niben101Scf00022	scipio	CDS	443499	443594	.	+	.	Name=NbD000495.1 CDS;gene=NbD000495;Codon_start=1;product=Partial, cytokinin dehydrogenase 7 (XP_019246425.1);protein_id=NbD000495.1;NCBI Feature Key=CDS;NCBI Join Type=join;ID=NbD000495.1 CDS
Niben101Scf00022	scipio	CDS	448388	448660	.	+	.	Name=NbD000495.1 CDS;gene=NbD000495;Codon_start=1;product=Partial, cytokinin dehydrogenase 7 (XP_019246425.1);protein_id=NbD000495.1;NCBI Feature Key=CDS;NCBI Join Type=join;ID=NbD000495.1 CDS
Niben101Scf00022	scipio	CDS	448786	449055	.	+	.	Name=NbD000495.1 CDS;gene=NbD000495;Codon_start=1;product=Partial, cytokinin dehydrogenase 7 (XP_019246425.1);protein_id=NbD000495.1;NCBI Feature Key=CDS;NCBI Join Type=join;ID=NbD000495.1 CDS
Niben101Scf00022	scipio	CDS	450195	450457	.	+	.	Name=NbD000495.1 CDS;gene=NbD000495;Codon_start=1;product=Partial, cytokinin dehydrogenase 7 (XP_019246425.1);protein_id=NbD000495.1;NCBI Feature Key=CDS;NCBI Join Type=join;ID=NbD000495.1 CDS
Niben101Scf00022	scipio	CDS	452004	452319	.	+	.	Name=NbD000495.1 CDS;gene=NbD000495;Codon_start=1;product=Partial, cytokinin dehydrogenase 7 (XP_019246425.1);protein_id=NbD000495.1;NCBI Feature Key=CDS;NCBI Join Type=join;ID=NbD000495.1 CDS
Niben101Scf00022	scipio	CDS	928758	929817	.	+	.	Name=NbD000499.1 CDS;gene=NbD000499;Codon_start=1;product=uncharacterized protein LOC109237046 (XP_019258835.1);protein_id=NbD000499.1;NCBI Feature Key=CDS;NCBI Join Type=join;ID=NbD000499.1 CDS
Niben101Scf00022	scipio	CDS	930037	930425	.	+	.	Name=NbD000499.1 CDS;gene=NbD000499;Codon_start=1;product=uncharacterized protein LOC109237046 (XP_019258835.1);protein_id=NbD000499.1;NCBI Feature Key=CDS;NCBI Join Type=join;ID=NbD000499.1 CDS
Niben101Scf00022	scipio	CDS	932174	932607	.	+	.	Name=NbD000499.1 CDS;gene=NbD000499;Codon_start=1;product=uncharacterized protein LOC109237046 (XP_019258835.1);protein_id=NbD000499.1;NCBI Feature Key=CDS;NCBI Join Type=join;ID=NbD000499.1 CDS
Niben101Scf00022	scipio	CDS	932731	932892	.	+	.	Name=NbD000499.1 CDS;gene=NbD000499;Codon_start=1;product=uncharacterized protein LOC109237046 (XP_019258835.1);protein_id=NbD000499.1;NCBI Feature Key=CDS;NCBI Join Type=join;ID=NbD000499.1 CDS
Niben101Scf00022	scipio	CDS	934947	935022	.	+	.	Name=NbD000499.1 CDS;gene=NbD000499;Codon_start=1;product=uncharacterized protein LOC109237046 (XP_019258835.1);protein_id=NbD000499.1;NCBI Feature Key=CDS;NCBI Join Type=join;ID=NbD000499.1 CDS
Niben101Scf00022	scipio	CDS	935398	935553	.	+	.	Name=NbD000499.1 CDS;gene=NbD000499;Codon_start=1;product=uncharacterized protein LOC109237046 (XP_019258835.1);protein_id=NbD000499.1;NCBI Feature Key=CDS;NCBI Join Type=join;ID=NbD000499.1 CDS
Niben101Scf00022	scipio	CDS	936624	936785	.	+	.	Name=NbD000499.1 CDS;gene=NbD000499;Codon_start=1;product=uncharacterized protein LOC109237046 (XP_019258835.1);protein_id=NbD000499.1;NCBI Feature Key=CDS;NCBI Join Type=join;ID=NbD000499.1 CDS
Niben101Scf00022	scipio	CDS	30450	30645	.	-	.	Name=NbD000491.1 CDS;gene=NbD000491;Codon_start=1;product=peroxisome biogenesis factor 10 isoform X1 (XP_019226180.1);protein_id=NbD000491.1;NCBI Feature Key=CDS;NCBI Join Type=join;ID=NbD000491.1 CDS
Niben101Scf00022	scipio	CDS	30332	30363	.	-	.	Name=NbD000491.1 CDS;gene=NbD000491;Codon_start=1;product=peroxisome biogenesis factor 10 isoform X1 (XP_019226180.1);protein_id=NbD000491.1;NCBI Feature Key=CDS;NCBI Join Type=join;ID=NbD000491.1 CDS
Niben101Scf00022	scipio	CDS	29220	29309	.	-	.	Name=NbD000491.1 CDS;gene=NbD000491;Codon_start=1;product=peroxisome biogenesis factor 10 isoform X1 (XP_019226180.1);protein_id=NbD000491.1;NCBI Feature Key=CDS;NCBI Join Type=join;ID=NbD000491.1 CDS
Niben101Scf00022	scipio	CDS	28426	28520	.	-	.	Name=NbD000491.1 CDS;gene=NbD000491;Codon_start=1;product=peroxisome biogenesis factor 10 isoform X1 (XP_019226180.1);protein_id=NbD000491.1;NCBI Feature Key=CDS;NCBI Join Type=join;ID=NbD000491.1 CDS
Niben101Scf00022	scipio	CDS	28077	28287	.	-	.	Name=NbD000491.1 CDS;gene=NbD000491;Codon_start=1;product=peroxisome biogenesis factor 10 isoform X1 (XP_019226180.1);protein_id=NbD000491.1;NCBI Feature Key=CDS;NCBI Join Type=join;ID=NbD000491.1 CDS
Niben101Scf00022	scipio	CDS	27418	27487	.	-	.	Name=NbD000491.1 CDS;gene=NbD000491;Codon_start=1;product=peroxisome biogenesis factor 10 isoform X1 (XP_019226180.1);protein_id=NbD000491.1;NCBI Feature Key=CDS;NCBI Join Type=join;ID=NbD000491.1 CDS
Niben101Scf00022	scipio	CDS	27253	27331	.	-	.	Name=NbD000491.1 CDS;gene=NbD000491;Codon_start=1;product=peroxisome biogenesis factor 10 isoform X1 (XP_019226180.1);protein_id=NbD000491.1;NCBI Feature Key=CDS;NCBI Join Type=join;ID=NbD000491.1 CDS
Niben101Scf00022	scipio	CDS	25686	25819	.	-	.	Name=NbD000491.1 CDS;gene=NbD000491;Codon_start=1;product=peroxisome biogenesis factor 10 isoform X1 (XP_019226180.1);protein_id=NbD000491.1;NCBI Feature Key=CDS;NCBI Join Type=join;ID=NbD000491.1 CDS
Niben101Scf00022	scipio	CDS	25124	25218	.	-	.	Name=NbD000491.1 CDS;gene=NbD000491;Codon_start=1;product=peroxisome biogenesis factor 10 isoform X1 (XP_019226180.1);protein_id=NbD000491.1;NCBI Feature Key=CDS;NCBI Join Type=join;ID=NbD000491.1 CDS
Niben101Scf00022	scipio	CDS	23928	24016	.	-	.	Name=NbD000491.1 CDS;gene=NbD000491;Codon_start=1;product=peroxisome biogenesis factor 10 isoform X1 (XP_019226180.1);protein_id=NbD000491.1;NCBI Feature Key=CDS;NCBI Join Type=join;ID=NbD000491.1 CDS
Niben101Scf00022	scipio	CDS	23612	23714	.	-	.	Name=NbD000491.1 CDS;gene=NbD000491;Codon_start=1;product=peroxisome biogenesis factor 10 isoform X1 (XP_019226180.1);protein_id=NbD000491.1;NCBI Feature Key=CDS;NCBI Join Type=join;ID=NbD000491.1 CDS
Niben101Scf00022	scipio	CDS	943377	943688	.	-	.	Name=NbD000501.1 CDS;gene=NbD000501;Codon_start=1;product=uncharacterized protein LOC104231395 (XP_009782686.1);protein_id=NbD000501.1;NCBI Feature Key=CDS;NCBI Join Type=join;ID=NbD000501.1 CDS
Niben101Scf00022	scipio	CDS	940769	940968	.	-	.	Name=NbD000501.1 CDS;gene=NbD000501;Codon_start=1;product=uncharacterized protein LOC104231395 (XP_009782686.1);protein_id=NbD000501.1;NCBI Feature Key=CDS;NCBI Join Type=join;ID=NbD000501.1 CDS
Niben101Scf00022	scipio	CDS	939648	939918	.	-	.	Name=NbD000501.1 CDS;gene=NbD000501;Codon_start=1;product=uncharacterized protein LOC104231395 (XP_009782686.1);protein_id=NbD000501.1;NCBI Feature Key=CDS;NCBI Join Type=join;ID=NbD000501.1 CDS
Niben101Scf00022	scipio	CDS	650690	654697	.	+	.	Name=NbD000497.1 CDS;gene=NbD000497;Codon_start=1;product=uncharacterized protein LOC109210203 (XP_019229122.1);protein_id=NbD000497.1;NCBI Feature Key=CDS;ID=NbD000497.1 CDS
Niben101Scf00022	scipio	CDS	176501	179887	.	-	.	Name=NbD000494.1 CDS;gene=NbD000494;Codon_start=1;product=uncharacterized protein LOC109209643 (XP_019228498.1);protein_id=NbD000494.1;NCBI Feature Key=CDS;ID=NbD000494.1 CDS
Niben101Scf00022	scipio	CDS	966835	969879	.	-	.	Name=NbD000502.1 CDS;gene=NbD000502;Codon_start=1;product=uncharacterized protein LOC108946349 (XP_018628701.1);protein_id=NbD000502.1;NCBI Feature Key=CDS;ID=NbD000502.1 CDS
Niben101Scf00022	scipio	CDS	1041251	1041367	.	+	.	Name=NbD000504.1 CDS;gene=NbD000504;Codon_start=1;product=pentatricopeptide repeat-containing protein At1g62350-like (XP_016504616.1);protein_id=NbD000504.1;NCBI Feature Key=CDS;NCBI Join Type=join;ID=NbD000504.1 CDS
Niben101Scf00022	scipio	CDS	1041579	1041917	.	+	.	Name=NbD000504.1 CDS;gene=NbD000504;Codon_start=1;product=pentatricopeptide repeat-containing protein At1g62350-like (XP_016504616.1);protein_id=NbD000504.1;NCBI Feature Key=CDS;NCBI Join Type=join;ID=NbD000504.1 CDS
Niben101Scf00022	scipio	CDS	1043705	1044121	.	+	.	Name=NbD000504.1 CDS;gene=NbD000504;Codon_start=1;product=pentatricopeptide repeat-containing protein At1g62350-like (XP_016504616.1);protein_id=NbD000504.1;NCBI Feature Key=CDS;NCBI Join Type=join;ID=NbD000504.1 CDS
Niben101Scf00022	scipio	CDS	969949	971880	.	-	.	Name=NbD000503.1 CDS;gene=NbD000503;Codon_start=1;product=uncharacterized protein LOC107773647, partial (XP_016448537.1);protein_id=NbD000503.1;NCBI Feature Key=CDS;ID=NbD000503.1 CDS
Niben101Scf00022	scipio	CDS	887	2752	.	-	.	Name=NbD000486.1 CDS;gene=NbD000486;Codon_start=1;product=maturase-related protein (mitochondrion) (YP_173354.1);protein_id=NbD000486.1;NCBI Feature Key=CDS;ID=NbD000486.1 CDS
Niben101Scf00022	scipio	CDS	887	2752	.	-	.	Name=NbD000487.1 CDS;gene=NbD000487;Codon_start=1;product=maturase-related protein (mitochondrion) (YP_173354.1);protein_id=NbD000487.1;NCBI Feature Key=CDS;ID=NbD000487.1 CDS
Niben101Scf00022	scipio	CDS	127632	128122	.	-	.	Name=NbD000493.1 CDS;gene=NbD000493;Codon_start=1;product=trihelix transcription factor GT-2-like (XP_009782860.1);protein_id=NbD000493.1;NCBI Feature Key=CDS;NCBI Join Type=join;ID=NbD000493.1 CDS
Niben101Scf00022	scipio	CDS	126332	127478	.	-	.	Name=NbD000493.1 CDS;gene=NbD000493;Codon_start=1;product=trihelix transcription factor GT-2-like (XP_009782860.1);protein_id=NbD000493.1;NCBI Feature Key=CDS;NCBI Join Type=join;ID=NbD000493.1 CDS
Niben101Scf00022	scipio	CDS	937341	937874	.	-	.	Name=NbD000500.1 CDS;gene=NbD000500;Codon_start=1;product=uncharacterized protein LOC104094826 (XP_009599117.1);protein_id=NbD000500.1;NCBI Feature Key=CDS;ID=NbD000500.1 CDS
Niben101Scf00022	scipio	CDS	8817	9332	.	-	.	Name=NbD000490.1 CDS;gene=NbD000490;Codon_start=1;product=hypothetical protein NitaMp007 (mitochondrion) (YP_173355.1);protein_id=NbD000490.1;NCBI Feature Key=CDS;ID=NbD000490.1 CDS
Niben101Scf00022	scipio	CDS	3927	4442	.	-	.	Name=NbD000488.1 CDS;gene=NbD000488;Codon_start=1;product=hypothetical protein NitaMp007 (mitochondrion) (YP_173355.1);protein_id=NbD000488.1;NCBI Feature Key=CDS;ID=NbD000488.1 CDS
Niben101Scf00022	scipio	CDS	7405	7872	.	-	.	Name=NbD000489.1 CDS;gene=NbD000489;Codon_start=1;product=Partial, cytochrome c maturation protein CcmC (mitochondrion) (YP_173360.1);protein_id=NbD000489.1;NCBI Feature Key=CDS;ID=NbD000489.1 CDS
Niben101Scf00023	scipio	CDS	287403	287649	.	+	.	Name=NbD000509.1 CDS;gene=NbD000509;Codon_start=1;product=GDSL esterase/lipase At5g55050-like (XP_016476245.1);protein_id=NbD000509.1;NCBI Feature Key=CDS;NCBI Join Type=join;ID=NbD000509.1 CDS
Niben101Scf00023	scipio	CDS	298261	298385	.	+	.	Name=NbD000509.1 CDS;gene=NbD000509;Codon_start=1;product=GDSL esterase/lipase At5g55050-like (XP_016476245.1);protein_id=NbD000509.1;NCBI Feature Key=CDS;NCBI Join Type=join;ID=NbD000509.1 CDS
Niben101Scf00023	scipio	CDS	299455	299691	.	+	.	Name=NbD000509.1 CDS;gene=NbD000509;Codon_start=1;product=GDSL esterase/lipase At5g55050-like (XP_016476245.1);protein_id=NbD000509.1;NCBI Feature Key=CDS;NCBI Join Type=join;ID=NbD000509.1 CDS
Niben101Scf00023	scipio	CDS	299899	300154	.	+	.	Name=NbD000509.1 CDS;gene=NbD000509;Codon_start=1;product=GDSL esterase/lipase At5g55050-like (XP_016476245.1);protein_id=NbD000509.1;NCBI Feature Key=CDS;NCBI Join Type=join;ID=NbD000509.1 CDS
Niben101Scf00023	scipio	CDS	300724	300937	.	+	.	Name=NbD000509.1 CDS;gene=NbD000509;Codon_start=1;product=GDSL esterase/lipase At5g55050-like (XP_016476245.1);protein_id=NbD000509.1;NCBI Feature Key=CDS;NCBI Join Type=join;ID=NbD000509.1 CDS
Niben101Scf00023	scipio	CDS	307949	308121	.	+	.	Name=NbD000509.1 CDS;gene=NbD000509;Codon_start=1;product=GDSL esterase/lipase At5g55050-like (XP_016476245.1);protein_id=NbD000509.1;NCBI Feature Key=CDS;NCBI Join Type=join;ID=NbD000509.1 CDS
Niben101Scf00023	scipio	CDS	317021	317079	.	+	.	Name=NbD000509.1 CDS;gene=NbD000509;Codon_start=1;product=GDSL esterase/lipase At5g55050-like (XP_016476245.1);protein_id=NbD000509.1;NCBI Feature Key=CDS;NCBI Join Type=join;ID=NbD000509.1 CDS
Niben101Scf00023	scipio	CDS	319003	319096	.	+	.	Name=NbD000509.1 CDS;gene=NbD000509;Codon_start=1;product=GDSL esterase/lipase At5g55050-like (XP_016476245.1);protein_id=NbD000509.1;NCBI Feature Key=CDS;NCBI Join Type=join;ID=NbD000509.1 CDS
Niben101Scf00023	scipio	CDS	319492	319712	.	+	.	Name=NbD000509.1 CDS;gene=NbD000509;Codon_start=1;product=GDSL esterase/lipase At5g55050-like (XP_016476245.1);protein_id=NbD000509.1;NCBI Feature Key=CDS;NCBI Join Type=join;ID=NbD000509.1 CDS
Niben101Scf00023	scipio	CDS	4781	4813	.	+	.	Name=NbD000506.1 CDS;gene=NbD000506;Codon_start=1;product=Partial, ABC transporter B family member 25, mitochondrial (XP_019250186.1);protein_id=NbD000506.1;NCBI Feature Key=CDS;NCBI Join Type=join;ID=NbD000506.1 CDS
Niben101Scf00023	scipio	CDS	4931	5038	.	+	.	Name=NbD000506.1 CDS;gene=NbD000506;Codon_start=1;product=Partial, ABC transporter B family member 25, mitochondrial (XP_019250186.1);protein_id=NbD000506.1;NCBI Feature Key=CDS;NCBI Join Type=join;ID=NbD000506.1 CDS
Niben101Scf00023	scipio	CDS	5240	5323	.	+	.	Name=NbD000506.1 CDS;gene=NbD000506;Codon_start=1;product=Partial, ABC transporter B family member 25, mitochondrial (XP_019250186.1);protein_id=NbD000506.1;NCBI Feature Key=CDS;NCBI Join Type=join;ID=NbD000506.1 CDS
Niben101Scf00023	scipio	CDS	5410	5470	.	+	.	Name=NbD000506.1 CDS;gene=NbD000506;Codon_start=1;product=Partial, ABC transporter B family member 25, mitochondrial (XP_019250186.1);protein_id=NbD000506.1;NCBI Feature Key=CDS;NCBI Join Type=join;ID=NbD000506.1 CDS
Niben101Scf00023	scipio	CDS	17676	17821	.	+	.	Name=NbD000506.1 CDS;gene=NbD000506;Codon_start=1;product=Partial, ABC transporter B family member 25, mitochondrial (XP_019250186.1);protein_id=NbD000506.1;NCBI Feature Key=CDS;NCBI Join Type=join;ID=NbD000506.1 CDS
Niben101Scf00023	scipio	CDS	17910	18026	.	+	.	Name=NbD000506.1 CDS;gene=NbD000506;Codon_start=1;product=Partial, ABC transporter B family member 25, mitochondrial (XP_019250186.1);protein_id=NbD000506.1;NCBI Feature Key=CDS;NCBI Join Type=join;ID=NbD000506.1 CDS
Niben101Scf00023	scipio	CDS	19210	19295	.	+	.	Name=NbD000506.1 CDS;gene=NbD000506;Codon_start=1;product=Partial, ABC transporter B family member 25, mitochondrial (XP_019250186.1);protein_id=NbD000506.1;NCBI Feature Key=CDS;NCBI Join Type=join;ID=NbD000506.1 CDS
Niben101Scf00023	scipio	CDS	23769	23857	.	+	.	Name=NbD000506.1 CDS;gene=NbD000506;Codon_start=1;product=Partial, ABC transporter B family member 25, mitochondrial (XP_019250186.1);protein_id=NbD000506.1;NCBI Feature Key=CDS;NCBI Join Type=join;ID=NbD000506.1 CDS
Niben101Scf00023	scipio	CDS	24415	24470	.	+	.	Name=NbD000506.1 CDS;gene=NbD000506;Codon_start=1;product=Partial, ABC transporter B family member 25, mitochondrial (XP_019250186.1);protein_id=NbD000506.1;NCBI Feature Key=CDS;NCBI Join Type=join;ID=NbD000506.1 CDS
Niben101Scf00023	scipio	CDS	25303	25383	.	+	.	Name=NbD000506.1 CDS;gene=NbD000506;Codon_start=1;product=Partial, ABC transporter B family member 25, mitochondrial (XP_019250186.1);protein_id=NbD000506.1;NCBI Feature Key=CDS;NCBI Join Type=join;ID=NbD000506.1 CDS
Niben101Scf00023	scipio	CDS	25473	25538	.	+	.	Name=NbD000506.1 CDS;gene=NbD000506;Codon_start=1;product=Partial, ABC transporter B family member 25, mitochondrial (XP_019250186.1);protein_id=NbD000506.1;NCBI Feature Key=CDS;NCBI Join Type=join;ID=NbD000506.1 CDS
Niben101Scf00023	scipio	CDS	25632	25724	.	+	.	Name=NbD000506.1 CDS;gene=NbD000506;Codon_start=1;product=Partial, ABC transporter B family member 25, mitochondrial (XP_019250186.1);protein_id=NbD000506.1;NCBI Feature Key=CDS;NCBI Join Type=join;ID=NbD000506.1 CDS
Niben101Scf00023	scipio	CDS	27933	27997	.	+	.	Name=NbD000506.1 CDS;gene=NbD000506;Codon_start=1;product=Partial, ABC transporter B family member 25, mitochondrial (XP_019250186.1);protein_id=NbD000506.1;NCBI Feature Key=CDS;NCBI Join Type=join;ID=NbD000506.1 CDS
Niben101Scf00023	scipio	CDS	31126	31261	.	+	.	Name=NbD000506.1 CDS;gene=NbD000506;Codon_start=1;product=Partial, ABC transporter B family member 25, mitochondrial (XP_019250186.1);protein_id=NbD000506.1;NCBI Feature Key=CDS;NCBI Join Type=join;ID=NbD000506.1 CDS
Niben101Scf00023	scipio	CDS	32759	32899	.	+	.	Name=NbD000506.1 CDS;gene=NbD000506;Codon_start=1;product=Partial, ABC transporter B family member 25, mitochondrial (XP_019250186.1);protein_id=NbD000506.1;NCBI Feature Key=CDS;NCBI Join Type=join;ID=NbD000506.1 CDS
Niben101Scf00023	scipio	CDS	731780	732072	.	-	.	Name=NbD000516.1 CDS;gene=NbD000516;Codon_start=1;product=1,4-alpha-glucan-branching enzyme 3, chloroplastic/amyloplastic isoform X1 (XP_009793035.1);protein_id=NbD000516.1;NCBI Feature Key=CDS;NCBI Join Type=join;ID=NbD000516.1 CDS
Niben101Scf00023	scipio	CDS	730724	730795	.	-	.	Name=NbD000516.1 CDS;gene=NbD000516;Codon_start=1;product=1,4-alpha-glucan-branching enzyme 3, chloroplastic/amyloplastic isoform X1 (XP_009793035.1);protein_id=NbD000516.1;NCBI Feature Key=CDS;NCBI Join Type=join;ID=NbD000516.1 CDS
Niben101Scf00023	scipio	CDS	730530	730594	.	-	.	Name=NbD000516.1 CDS;gene=NbD000516;Codon_start=1;product=1,4-alpha-glucan-branching enzyme 3, chloroplastic/amyloplastic isoform X1 (XP_009793035.1);protein_id=NbD000516.1;NCBI Feature Key=CDS;NCBI Join Type=join;ID=NbD000516.1 CDS
Niben101Scf00023	scipio	CDS	729314	729994	.	-	.	Name=NbD000516.1 CDS;gene=NbD000516;Codon_start=1;product=1,4-alpha-glucan-branching enzyme 3, chloroplastic/amyloplastic isoform X1 (XP_009793035.1);protein_id=NbD000516.1;NCBI Feature Key=CDS;NCBI Join Type=join;ID=NbD000516.1 CDS
Niben101Scf00023	scipio	CDS	728006	728178	.	-	.	Name=NbD000516.1 CDS;gene=NbD000516;Codon_start=1;product=1,4-alpha-glucan-branching enzyme 3, chloroplastic/amyloplastic isoform X1 (XP_009793035.1);protein_id=NbD000516.1;NCBI Feature Key=CDS;NCBI Join Type=join;ID=NbD000516.1 CDS
Niben101Scf00023	scipio	CDS	727525	727614	.	-	.	Name=NbD000516.1 CDS;gene=NbD000516;Codon_start=1;product=1,4-alpha-glucan-branching enzyme 3, chloroplastic/amyloplastic isoform X1 (XP_009793035.1);protein_id=NbD000516.1;NCBI Feature Key=CDS;NCBI Join Type=join;ID=NbD000516.1 CDS
Niben101Scf00023	scipio	CDS	725415	725490	.	-	.	Name=NbD000516.1 CDS;gene=NbD000516;Codon_start=1;product=1,4-alpha-glucan-branching enzyme 3, chloroplastic/amyloplastic isoform X1 (XP_009793035.1);protein_id=NbD000516.1;NCBI Feature Key=CDS;NCBI Join Type=join;ID=NbD000516.1 CDS
Niben101Scf00023	scipio	CDS	722149	722256	.	-	.	Name=NbD000516.1 CDS;gene=NbD000516;Codon_start=1;product=1,4-alpha-glucan-branching enzyme 3, chloroplastic/amyloplastic isoform X1 (XP_009793035.1);protein_id=NbD000516.1;NCBI Feature Key=CDS;NCBI Join Type=join;ID=NbD000516.1 CDS
Niben101Scf00023	scipio	CDS	719724	719814	.	-	.	Name=NbD000516.1 CDS;gene=NbD000516;Codon_start=1;product=1,4-alpha-glucan-branching enzyme 3, chloroplastic/amyloplastic isoform X1 (XP_009793035.1);protein_id=NbD000516.1;NCBI Feature Key=CDS;NCBI Join Type=join;ID=NbD000516.1 CDS
Niben101Scf00023	scipio	CDS	716430	716531	.	-	.	Name=NbD000516.1 CDS;gene=NbD000516;Codon_start=1;product=1,4-alpha-glucan-branching enzyme 3, chloroplastic/amyloplastic isoform X1 (XP_009793035.1);protein_id=NbD000516.1;NCBI Feature Key=CDS;NCBI Join Type=join;ID=NbD000516.1 CDS
Niben101Scf00023	scipio	CDS	716013	716115	.	-	.	Name=NbD000516.1 CDS;gene=NbD000516;Codon_start=1;product=1,4-alpha-glucan-branching enzyme 3, chloroplastic/amyloplastic isoform X1 (XP_009793035.1);protein_id=NbD000516.1;NCBI Feature Key=CDS;NCBI Join Type=join;ID=NbD000516.1 CDS
Niben101Scf00023	scipio	CDS	715574	715711	.	-	.	Name=NbD000516.1 CDS;gene=NbD000516;Codon_start=1;product=1,4-alpha-glucan-branching enzyme 3, chloroplastic/amyloplastic isoform X1 (XP_009793035.1);protein_id=NbD000516.1;NCBI Feature Key=CDS;NCBI Join Type=join;ID=NbD000516.1 CDS
Niben101Scf00023	scipio	CDS	715406	715477	.	-	.	Name=NbD000516.1 CDS;gene=NbD000516;Codon_start=1;product=1,4-alpha-glucan-branching enzyme 3, chloroplastic/amyloplastic isoform X1 (XP_009793035.1);protein_id=NbD000516.1;NCBI Feature Key=CDS;NCBI Join Type=join;ID=NbD000516.1 CDS
Niben101Scf00023	scipio	CDS	715164	715268	.	-	.	Name=NbD000516.1 CDS;gene=NbD000516;Codon_start=1;product=1,4-alpha-glucan-branching enzyme 3, chloroplastic/amyloplastic isoform X1 (XP_009793035.1);protein_id=NbD000516.1;NCBI Feature Key=CDS;NCBI Join Type=join;ID=NbD000516.1 CDS
Niben101Scf00023	scipio	CDS	714504	714581	.	-	.	Name=NbD000516.1 CDS;gene=NbD000516;Codon_start=1;product=1,4-alpha-glucan-branching enzyme 3, chloroplastic/amyloplastic isoform X1 (XP_009793035.1);protein_id=NbD000516.1;NCBI Feature Key=CDS;NCBI Join Type=join;ID=NbD000516.1 CDS
Niben101Scf00023	scipio	CDS	714303	714410	.	-	.	Name=NbD000516.1 CDS;gene=NbD000516;Codon_start=1;product=1,4-alpha-glucan-branching enzyme 3, chloroplastic/amyloplastic isoform X1 (XP_009793035.1);protein_id=NbD000516.1;NCBI Feature Key=CDS;NCBI Join Type=join;ID=NbD000516.1 CDS
Niben101Scf00023	scipio	CDS	713477	713557	.	-	.	Name=NbD000516.1 CDS;gene=NbD000516;Codon_start=1;product=1,4-alpha-glucan-branching enzyme 3, chloroplastic/amyloplastic isoform X1 (XP_009793035.1);protein_id=NbD000516.1;NCBI Feature Key=CDS;NCBI Join Type=join;ID=NbD000516.1 CDS
Niben101Scf00023	scipio	CDS	712623	712727	.	-	.	Name=NbD000516.1 CDS;gene=NbD000516;Codon_start=1;product=1,4-alpha-glucan-branching enzyme 3, chloroplastic/amyloplastic isoform X1 (XP_009793035.1);protein_id=NbD000516.1;NCBI Feature Key=CDS;NCBI Join Type=join;ID=NbD000516.1 CDS
Niben101Scf00023	scipio	CDS	710170	710255	.	-	.	Name=NbD000516.1 CDS;gene=NbD000516;Codon_start=1;product=1,4-alpha-glucan-branching enzyme 3, chloroplastic/amyloplastic isoform X1 (XP_009793035.1);protein_id=NbD000516.1;NCBI Feature Key=CDS;NCBI Join Type=join;ID=NbD000516.1 CDS
Niben101Scf00023	scipio	CDS	709938	709992	.	-	.	Name=NbD000516.1 CDS;gene=NbD000516;Codon_start=1;product=1,4-alpha-glucan-branching enzyme 3, chloroplastic/amyloplastic isoform X1 (XP_009793035.1);protein_id=NbD000516.1;NCBI Feature Key=CDS;NCBI Join Type=join;ID=NbD000516.1 CDS
Niben101Scf00023	scipio	CDS	709674	709706	.	-	.	Name=NbD000516.1 CDS;gene=NbD000516;Codon_start=1;product=1,4-alpha-glucan-branching enzyme 3, chloroplastic/amyloplastic isoform X1 (XP_009793035.1);protein_id=NbD000516.1;NCBI Feature Key=CDS;NCBI Join Type=join;ID=NbD000516.1 CDS
Niben101Scf00023	scipio	CDS	910237	910447	.	+	.	Name=NbD000520.1 CDS;gene=NbD000520;Codon_start=1;product=imidazole glycerol phosphate synthase hisHF, chloroplastic (XP_019260842.1);protein_id=NbD000520.1;NCBI Feature Key=CDS;NCBI Join Type=join;ID=NbD000520.1 CDS
Niben101Scf00023	scipio	CDS	910620	910702	.	+	.	Name=NbD000520.1 CDS;gene=NbD000520;Codon_start=1;product=imidazole glycerol phosphate synthase hisHF, chloroplastic (XP_019260842.1);protein_id=NbD000520.1;NCBI Feature Key=CDS;NCBI Join Type=join;ID=NbD000520.1 CDS
Niben101Scf00023	scipio	CDS	911114	911208	.	+	.	Name=NbD000520.1 CDS;gene=NbD000520;Codon_start=1;product=imidazole glycerol phosphate synthase hisHF, chloroplastic (XP_019260842.1);protein_id=NbD000520.1;NCBI Feature Key=CDS;NCBI Join Type=join;ID=NbD000520.1 CDS
Niben101Scf00023	scipio	CDS	911903	912006	.	+	.	Name=NbD000520.1 CDS;gene=NbD000520;Codon_start=1;product=imidazole glycerol phosphate synthase hisHF, chloroplastic (XP_019260842.1);protein_id=NbD000520.1;NCBI Feature Key=CDS;NCBI Join Type=join;ID=NbD000520.1 CDS
Niben101Scf00023	scipio	CDS	912522	912691	.	+	.	Name=NbD000520.1 CDS;gene=NbD000520;Codon_start=1;product=imidazole glycerol phosphate synthase hisHF, chloroplastic (XP_019260842.1);protein_id=NbD000520.1;NCBI Feature Key=CDS;NCBI Join Type=join;ID=NbD000520.1 CDS
Niben101Scf00023	scipio	CDS	912810	912924	.	+	.	Name=NbD000520.1 CDS;gene=NbD000520;Codon_start=1;product=imidazole glycerol phosphate synthase hisHF, chloroplastic (XP_019260842.1);protein_id=NbD000520.1;NCBI Feature Key=CDS;NCBI Join Type=join;ID=NbD000520.1 CDS
Niben101Scf00023	scipio	CDS	913323	913378	.	+	.	Name=NbD000520.1 CDS;gene=NbD000520;Codon_start=1;product=imidazole glycerol phosphate synthase hisHF, chloroplastic (XP_019260842.1);protein_id=NbD000520.1;NCBI Feature Key=CDS;NCBI Join Type=join;ID=NbD000520.1 CDS
Niben101Scf00023	scipio	CDS	913465	913503	.	+	.	Name=NbD000520.1 CDS;gene=NbD000520;Codon_start=1;product=imidazole glycerol phosphate synthase hisHF, chloroplastic (XP_019260842.1);protein_id=NbD000520.1;NCBI Feature Key=CDS;NCBI Join Type=join;ID=NbD000520.1 CDS
Niben101Scf00023	scipio	CDS	913595	913693	.	+	.	Name=NbD000520.1 CDS;gene=NbD000520;Codon_start=1;product=imidazole glycerol phosphate synthase hisHF, chloroplastic (XP_019260842.1);protein_id=NbD000520.1;NCBI Feature Key=CDS;NCBI Join Type=join;ID=NbD000520.1 CDS
Niben101Scf00023	scipio	CDS	914603	914665	.	+	.	Name=NbD000520.1 CDS;gene=NbD000520;Codon_start=1;product=imidazole glycerol phosphate synthase hisHF, chloroplastic (XP_019260842.1);protein_id=NbD000520.1;NCBI Feature Key=CDS;NCBI Join Type=join;ID=NbD000520.1 CDS
Niben101Scf00023	scipio	CDS	914748	914810	.	+	.	Name=NbD000520.1 CDS;gene=NbD000520;Codon_start=1;product=imidazole glycerol phosphate synthase hisHF, chloroplastic (XP_019260842.1);protein_id=NbD000520.1;NCBI Feature Key=CDS;NCBI Join Type=join;ID=NbD000520.1 CDS
Niben101Scf00023	scipio	CDS	914927	915009	.	+	.	Name=NbD000520.1 CDS;gene=NbD000520;Codon_start=1;product=imidazole glycerol phosphate synthase hisHF, chloroplastic (XP_019260842.1);protein_id=NbD000520.1;NCBI Feature Key=CDS;NCBI Join Type=join;ID=NbD000520.1 CDS
Niben101Scf00023	scipio	CDS	915211	915319	.	+	.	Name=NbD000520.1 CDS;gene=NbD000520;Codon_start=1;product=imidazole glycerol phosphate synthase hisHF, chloroplastic (XP_019260842.1);protein_id=NbD000520.1;NCBI Feature Key=CDS;NCBI Join Type=join;ID=NbD000520.1 CDS
Niben101Scf00023	scipio	CDS	915442	915495	.	+	.	Name=NbD000520.1 CDS;gene=NbD000520;Codon_start=1;product=imidazole glycerol phosphate synthase hisHF, chloroplastic (XP_019260842.1);protein_id=NbD000520.1;NCBI Feature Key=CDS;NCBI Join Type=join;ID=NbD000520.1 CDS
Niben101Scf00023	scipio	CDS	915804	915891	.	+	.	Name=NbD000520.1 CDS;gene=NbD000520;Codon_start=1;product=imidazole glycerol phosphate synthase hisHF, chloroplastic (XP_019260842.1);protein_id=NbD000520.1;NCBI Feature Key=CDS;NCBI Join Type=join;ID=NbD000520.1 CDS
Niben101Scf00023	scipio	CDS	916226	916263	.	+	.	Name=NbD000520.1 CDS;gene=NbD000520;Codon_start=1;product=imidazole glycerol phosphate synthase hisHF, chloroplastic (XP_019260842.1);protein_id=NbD000520.1;NCBI Feature Key=CDS;NCBI Join Type=join;ID=NbD000520.1 CDS
Niben101Scf00023	scipio	CDS	916659	916764	.	+	.	Name=NbD000520.1 CDS;gene=NbD000520;Codon_start=1;product=imidazole glycerol phosphate synthase hisHF, chloroplastic (XP_019260842.1);protein_id=NbD000520.1;NCBI Feature Key=CDS;NCBI Join Type=join;ID=NbD000520.1 CDS
Niben101Scf00023	scipio	CDS	917513	917679	.	+	.	Name=NbD000520.1 CDS;gene=NbD000520;Codon_start=1;product=imidazole glycerol phosphate synthase hisHF, chloroplastic (XP_019260842.1);protein_id=NbD000520.1;NCBI Feature Key=CDS;NCBI Join Type=join;ID=NbD000520.1 CDS
Niben101Scf00023	scipio	CDS	920681	920740	.	+	.	Name=NbD000520.1 CDS;gene=NbD000520;Codon_start=1;product=imidazole glycerol phosphate synthase hisHF, chloroplastic (XP_019260842.1);protein_id=NbD000520.1;NCBI Feature Key=CDS;NCBI Join Type=join;ID=NbD000520.1 CDS
Niben101Scf00023	scipio	CDS	353612	353720	.	+	.	Name=NbD000510.1 CDS;gene=NbD000510;Codon_start=1;product=rab3 GTPase-activating protein catalytic subunit (XP_019234606.1);protein_id=NbD000510.1;NCBI Feature Key=CDS;NCBI Join Type=join;ID=NbD000510.1 CDS
Niben101Scf00023	scipio	CDS	353829	353893	.	+	.	Name=NbD000510.1 CDS;gene=NbD000510;Codon_start=1;product=rab3 GTPase-activating protein catalytic subunit (XP_019234606.1);protein_id=NbD000510.1;NCBI Feature Key=CDS;NCBI Join Type=join;ID=NbD000510.1 CDS
Niben101Scf00023	scipio	CDS	354490	354684	.	+	.	Name=NbD000510.1 CDS;gene=NbD000510;Codon_start=1;product=rab3 GTPase-activating protein catalytic subunit (XP_019234606.1);protein_id=NbD000510.1;NCBI Feature Key=CDS;NCBI Join Type=join;ID=NbD000510.1 CDS
Niben101Scf00023	scipio	CDS	355875	355972	.	+	.	Name=NbD000510.1 CDS;gene=NbD000510;Codon_start=1;product=rab3 GTPase-activating protein catalytic subunit (XP_019234606.1);protein_id=NbD000510.1;NCBI Feature Key=CDS;NCBI Join Type=join;ID=NbD000510.1 CDS
Niben101Scf00023	scipio	CDS	356276	356469	.	+	.	Name=NbD000510.1 CDS;gene=NbD000510;Codon_start=1;product=rab3 GTPase-activating protein catalytic subunit (XP_019234606.1);protein_id=NbD000510.1;NCBI Feature Key=CDS;NCBI Join Type=join;ID=NbD000510.1 CDS
Niben101Scf00023	scipio	CDS	356653	356834	.	+	.	Name=NbD000510.1 CDS;gene=NbD000510;Codon_start=1;product=rab3 GTPase-activating protein catalytic subunit (XP_019234606.1);protein_id=NbD000510.1;NCBI Feature Key=CDS;NCBI Join Type=join;ID=NbD000510.1 CDS
Niben101Scf00023	scipio	CDS	358250	358588	.	+	.	Name=NbD000510.1 CDS;gene=NbD000510;Codon_start=1;product=rab3 GTPase-activating protein catalytic subunit (XP_019234606.1);protein_id=NbD000510.1;NCBI Feature Key=CDS;NCBI Join Type=join;ID=NbD000510.1 CDS
Niben101Scf00023	scipio	CDS	358742	358806	.	+	.	Name=NbD000510.1 CDS;gene=NbD000510;Codon_start=1;product=rab3 GTPase-activating protein catalytic subunit (XP_019234606.1);protein_id=NbD000510.1;NCBI Feature Key=CDS;NCBI Join Type=join;ID=NbD000510.1 CDS
Niben101Scf00023	scipio	CDS	359282	359330	.	+	.	Name=NbD000510.1 CDS;gene=NbD000510;Codon_start=1;product=rab3 GTPase-activating protein catalytic subunit (XP_019234606.1);protein_id=NbD000510.1;NCBI Feature Key=CDS;NCBI Join Type=join;ID=NbD000510.1 CDS
Niben101Scf00023	scipio	CDS	359444	359600	.	+	.	Name=NbD000510.1 CDS;gene=NbD000510;Codon_start=1;product=rab3 GTPase-activating protein catalytic subunit (XP_019234606.1);protein_id=NbD000510.1;NCBI Feature Key=CDS;NCBI Join Type=join;ID=NbD000510.1 CDS
Niben101Scf00023	scipio	CDS	360684	360768	.	+	.	Name=NbD000510.1 CDS;gene=NbD000510;Codon_start=1;product=rab3 GTPase-activating protein catalytic subunit (XP_019234606.1);protein_id=NbD000510.1;NCBI Feature Key=CDS;NCBI Join Type=join;ID=NbD000510.1 CDS
Niben101Scf00023	scipio	CDS	360857	360926	.	+	.	Name=NbD000510.1 CDS;gene=NbD000510;Codon_start=1;product=rab3 GTPase-activating protein catalytic subunit (XP_019234606.1);protein_id=NbD000510.1;NCBI Feature Key=CDS;NCBI Join Type=join;ID=NbD000510.1 CDS
Niben101Scf00023	scipio	CDS	361704	361844	.	+	.	Name=NbD000510.1 CDS;gene=NbD000510;Codon_start=1;product=rab3 GTPase-activating protein catalytic subunit (XP_019234606.1);protein_id=NbD000510.1;NCBI Feature Key=CDS;NCBI Join Type=join;ID=NbD000510.1 CDS
Niben101Scf00023	scipio	CDS	362481	362777	.	+	.	Name=NbD000510.1 CDS;gene=NbD000510;Codon_start=1;product=rab3 GTPase-activating protein catalytic subunit (XP_019234606.1);protein_id=NbD000510.1;NCBI Feature Key=CDS;NCBI Join Type=join;ID=NbD000510.1 CDS
Niben101Scf00023	scipio	CDS	231864	232169	.	+	.	Name=NbD000508.1 CDS;gene=NbD000508;Codon_start=1;product=uncharacterized protein LOC109229364 (XP_019250330.1);protein_id=NbD000508.1;NCBI Feature Key=CDS;NCBI Join Type=join;ID=NbD000508.1 CDS
Niben101Scf00023	scipio	CDS	233316	233495	.	+	.	Name=NbD000508.1 CDS;gene=NbD000508;Codon_start=1;product=uncharacterized protein LOC109229364 (XP_019250330.1);protein_id=NbD000508.1;NCBI Feature Key=CDS;NCBI Join Type=join;ID=NbD000508.1 CDS
Niben101Scf00023	scipio	CDS	233702	233827	.	+	.	Name=NbD000508.1 CDS;gene=NbD000508;Codon_start=1;product=uncharacterized protein LOC109229364 (XP_019250330.1);protein_id=NbD000508.1;NCBI Feature Key=CDS;NCBI Join Type=join;ID=NbD000508.1 CDS
Niben101Scf00023	scipio	CDS	236273	236476	.	+	.	Name=NbD000508.1 CDS;gene=NbD000508;Codon_start=1;product=uncharacterized protein LOC109229364 (XP_019250330.1);protein_id=NbD000508.1;NCBI Feature Key=CDS;NCBI Join Type=join;ID=NbD000508.1 CDS
Niben101Scf00023	scipio	CDS	237027	237191	.	+	.	Name=NbD000508.1 CDS;gene=NbD000508;Codon_start=1;product=uncharacterized protein LOC109229364 (XP_019250330.1);protein_id=NbD000508.1;NCBI Feature Key=CDS;NCBI Join Type=join;ID=NbD000508.1 CDS
Niben101Scf00023	scipio	CDS	237597	237776	.	+	.	Name=NbD000508.1 CDS;gene=NbD000508;Codon_start=1;product=uncharacterized protein LOC109229364 (XP_019250330.1);protein_id=NbD000508.1;NCBI Feature Key=CDS;NCBI Join Type=join;ID=NbD000508.1 CDS
Niben101Scf00023	scipio	CDS	237967	238104	.	+	.	Name=NbD000508.1 CDS;gene=NbD000508;Codon_start=1;product=uncharacterized protein LOC109229364 (XP_019250330.1);protein_id=NbD000508.1;NCBI Feature Key=CDS;NCBI Join Type=join;ID=NbD000508.1 CDS
Niben101Scf00023	scipio	CDS	657443	657713	.	+	.	Name=NbD000514.1 CDS;gene=NbD000514;Codon_start=1;product=adenylyltransferase and sulfurtransferase MOCS3 (XP_009793032.1);protein_id=NbD000514.1;NCBI Feature Key=CDS;NCBI Join Type=join;ID=NbD000514.1 CDS
Niben101Scf00023	scipio	CDS	657802	657894	.	+	.	Name=NbD000514.1 CDS;gene=NbD000514;Codon_start=1;product=adenylyltransferase and sulfurtransferase MOCS3 (XP_009793032.1);protein_id=NbD000514.1;NCBI Feature Key=CDS;NCBI Join Type=join;ID=NbD000514.1 CDS
Niben101Scf00023	scipio	CDS	657977	658032	.	+	.	Name=NbD000514.1 CDS;gene=NbD000514;Codon_start=1;product=adenylyltransferase and sulfurtransferase MOCS3 (XP_009793032.1);protein_id=NbD000514.1;NCBI Feature Key=CDS;NCBI Join Type=join;ID=NbD000514.1 CDS
Niben101Scf00023	scipio	CDS	658164	658228	.	+	.	Name=NbD000514.1 CDS;gene=NbD000514;Codon_start=1;product=adenylyltransferase and sulfurtransferase MOCS3 (XP_009793032.1);protein_id=NbD000514.1;NCBI Feature Key=CDS;NCBI Join Type=join;ID=NbD000514.1 CDS
Niben101Scf00023	scipio	CDS	658308	658382	.	+	.	Name=NbD000514.1 CDS;gene=NbD000514;Codon_start=1;product=adenylyltransferase and sulfurtransferase MOCS3 (XP_009793032.1);protein_id=NbD000514.1;NCBI Feature Key=CDS;NCBI Join Type=join;ID=NbD000514.1 CDS
Niben101Scf00023	scipio	CDS	658530	658608	.	+	.	Name=NbD000514.1 CDS;gene=NbD000514;Codon_start=1;product=adenylyltransferase and sulfurtransferase MOCS3 (XP_009793032.1);protein_id=NbD000514.1;NCBI Feature Key=CDS;NCBI Join Type=join;ID=NbD000514.1 CDS
Niben101Scf00023	scipio	CDS	659264	659302	.	+	.	Name=NbD000514.1 CDS;gene=NbD000514;Codon_start=1;product=adenylyltransferase and sulfurtransferase MOCS3 (XP_009793032.1);protein_id=NbD000514.1;NCBI Feature Key=CDS;NCBI Join Type=join;ID=NbD000514.1 CDS
Niben101Scf00023	scipio	CDS	659429	659537	.	+	.	Name=NbD000514.1 CDS;gene=NbD000514;Codon_start=1;product=adenylyltransferase and sulfurtransferase MOCS3 (XP_009793032.1);protein_id=NbD000514.1;NCBI Feature Key=CDS;NCBI Join Type=join;ID=NbD000514.1 CDS
Niben101Scf00023	scipio	CDS	659826	659944	.	+	.	Name=NbD000514.1 CDS;gene=NbD000514;Codon_start=1;product=adenylyltransferase and sulfurtransferase MOCS3 (XP_009793032.1);protein_id=NbD000514.1;NCBI Feature Key=CDS;NCBI Join Type=join;ID=NbD000514.1 CDS
Niben101Scf00023	scipio	CDS	661454	661570	.	+	.	Name=NbD000514.1 CDS;gene=NbD000514;Codon_start=1;product=adenylyltransferase and sulfurtransferase MOCS3 (XP_009793032.1);protein_id=NbD000514.1;NCBI Feature Key=CDS;NCBI Join Type=join;ID=NbD000514.1 CDS
Niben101Scf00023	scipio	CDS	661747	662139	.	+	.	Name=NbD000514.1 CDS;gene=NbD000514;Codon_start=1;product=adenylyltransferase and sulfurtransferase MOCS3 (XP_009793032.1);protein_id=NbD000514.1;NCBI Feature Key=CDS;NCBI Join Type=join;ID=NbD000514.1 CDS
Niben101Scf00023	scipio	CDS	490554	490781	.	+	.	Name=NbD000512.1 CDS;gene=NbD000512;Codon_start=1;product=endoglucanase 11-like (XP_019266706.1);protein_id=NbD000512.1;NCBI Feature Key=CDS;NCBI Join Type=join;ID=NbD000512.1 CDS
Niben101Scf00023	scipio	CDS	490871	491083	.	+	.	Name=NbD000512.1 CDS;gene=NbD000512;Codon_start=1;product=endoglucanase 11-like (XP_019266706.1);protein_id=NbD000512.1;NCBI Feature Key=CDS;NCBI Join Type=join;ID=NbD000512.1 CDS
Niben101Scf00023	scipio	CDS	491486	491686	.	+	.	Name=NbD000512.1 CDS;gene=NbD000512;Codon_start=1;product=endoglucanase 11-like (XP_019266706.1);protein_id=NbD000512.1;NCBI Feature Key=CDS;NCBI Join Type=join;ID=NbD000512.1 CDS
Niben101Scf00023	scipio	CDS	491821	492075	.	+	.	Name=NbD000512.1 CDS;gene=NbD000512;Codon_start=1;product=endoglucanase 11-like (XP_019266706.1);protein_id=NbD000512.1;NCBI Feature Key=CDS;NCBI Join Type=join;ID=NbD000512.1 CDS
Niben101Scf00023	scipio	CDS	493638	493907	.	+	.	Name=NbD000512.1 CDS;gene=NbD000512;Codon_start=1;product=endoglucanase 11-like (XP_019266706.1);protein_id=NbD000512.1;NCBI Feature Key=CDS;NCBI Join Type=join;ID=NbD000512.1 CDS
Niben101Scf00023	scipio	CDS	494033	494404	.	+	.	Name=NbD000512.1 CDS;gene=NbD000512;Codon_start=1;product=endoglucanase 11-like (XP_019266706.1);protein_id=NbD000512.1;NCBI Feature Key=CDS;NCBI Join Type=join;ID=NbD000512.1 CDS
Niben101Scf00023	scipio	CDS	904339	907710	.	+	.	Name=NbD000519.1 CDS;gene=NbD000519;Codon_start=1;product=uncharacterized protein LOC109209643 (XP_019228498.1);protein_id=NbD000519.1;NCBI Feature Key=CDS;ID=NbD000519.1 CDS
Niben101Scf00023	scipio	CDS	862520	863908	.	+	.	Name=NbD000518.1 CDS;gene=NbD000518;Codon_start=1;product=mitogen-activated protein kinase kinase kinase 2-like (XP_016477589.1);protein_id=NbD000518.1;NCBI Feature Key=CDS;ID=NbD000518.1 CDS
Niben101Scf00023	scipio	CDS	550566	550599	.	-	.	Name=NbD000513.1 CDS;gene=NbD000513;Codon_start=1;product=Partial, uncharacterized protein LOC107806031 (XP_016485631.1);protein_id=NbD000513.1;NCBI Feature Key=CDS;NCBI Join Type=join;ID=NbD000513.1 CDS
Niben101Scf00023	scipio	CDS	549568	549884	.	-	.	Name=NbD000513.1 CDS;gene=NbD000513;Codon_start=1;product=Partial, uncharacterized protein LOC107806031 (XP_016485631.1);protein_id=NbD000513.1;NCBI Feature Key=CDS;NCBI Join Type=join;ID=NbD000513.1 CDS
Niben101Scf00023	scipio	CDS	940084	940264	.	-	.	Name=NbD000521.1 CDS;gene=NbD000521;Codon_start=1;product=glycine-rich cell wall structural protein-like (XP_009766821.1);protein_id=NbD000521.1;NCBI Feature Key=CDS;NCBI Join Type=join;ID=NbD000521.1 CDS
Niben101Scf00023	scipio	CDS	939564	939832	.	-	.	Name=NbD000521.1 CDS;gene=NbD000521;Codon_start=1;product=glycine-rich cell wall structural protein-like (XP_009766821.1);protein_id=NbD000521.1;NCBI Feature Key=CDS;NCBI Join Type=join;ID=NbD000521.1 CDS
Niben101Scf00023	scipio	CDS	678623	678712	.	+	.	Name=NbD000515.1 CDS;gene=NbD000515;Codon_start=1;product=uncharacterized protein LOC104239959 (XP_009793033.1);protein_id=NbD000515.1;NCBI Feature Key=CDS;NCBI Join Type=join;ID=NbD000515.1 CDS
Niben101Scf00023	scipio	CDS	678723	679133	.	+	.	Name=NbD000515.1 CDS;gene=NbD000515;Codon_start=1;product=uncharacterized protein LOC104239959 (XP_009793033.1);protein_id=NbD000515.1;NCBI Feature Key=CDS;NCBI Join Type=join;ID=NbD000515.1 CDS
Niben101Scf00023	scipio	CDS	393402	393818	.	+	.	Name=NbD000511.1 CDS;gene=NbD000511;Codon_start=1;product=glycine-rich protein 5-like (XP_019255098.1);protein_id=NbD000511.1;NCBI Feature Key=CDS;ID=NbD000511.1 CDS
Niben101Scf00023	scipio	CDS	139593	139646	.	-	.	Name=NbD000507.1 CDS;gene=NbD000507;Codon_start=1;product=uncharacterized protein LOC109241365, partial (XP_019263647.1);protein_id=NbD000507.1;NCBI Feature Key=CDS;NCBI Join Type=join;ID=NbD000507.1 CDS
Niben101Scf00023	scipio	CDS	139269	139541	.	-	.	Name=NbD000507.1 CDS;gene=NbD000507;Codon_start=1;product=uncharacterized protein LOC109241365, partial (XP_019263647.1);protein_id=NbD000507.1;NCBI Feature Key=CDS;NCBI Join Type=join;ID=NbD000507.1 CDS
Niben101Scf00023	scipio	CDS	816835	817158	.	+	.	Name=NbD000517.1 CDS;gene=NbD000517;Codon_start=1;product=Partial, uncharacterized protein LOC109240355, partial (XP_019262531.1);protein_id=NbD000517.1;NCBI Feature Key=CDS;ID=NbD000517.1 CDS
Niben101Scf00024	scipio	CDS	46130	46415	.	-	.	Name=NbD000523.1 CDS;gene=NbD000523;Codon_start=1;product=probable myosin-binding protein 5 isoform X1 (XP_019243660.1);protein_id=NbD000523.1;NCBI Feature Key=CDS;NCBI Join Type=join;ID=NbD000523.1 CDS
Niben101Scf00024	scipio	CDS	45717	46049	.	-	.	Name=NbD000523.1 CDS;gene=NbD000523;Codon_start=1;product=probable myosin-binding protein 5 isoform X1 (XP_019243660.1);protein_id=NbD000523.1;NCBI Feature Key=CDS;NCBI Join Type=join;ID=NbD000523.1 CDS
Niben101Scf00024	scipio	CDS	45556	45633	.	-	.	Name=NbD000523.1 CDS;gene=NbD000523;Codon_start=1;product=probable myosin-binding protein 5 isoform X1 (XP_019243660.1);protein_id=NbD000523.1;NCBI Feature Key=CDS;NCBI Join Type=join;ID=NbD000523.1 CDS
Niben101Scf00024	scipio	CDS	44385	44887	.	-	.	Name=NbD000523.1 CDS;gene=NbD000523;Codon_start=1;product=probable myosin-binding protein 5 isoform X1 (XP_019243660.1);protein_id=NbD000523.1;NCBI Feature Key=CDS;NCBI Join Type=join;ID=NbD000523.1 CDS
Niben101Scf00024	scipio	CDS	34783	35145	.	-	.	Name=NbD000523.1 CDS;gene=NbD000523;Codon_start=1;product=probable myosin-binding protein 5 isoform X1 (XP_019243660.1);protein_id=NbD000523.1;NCBI Feature Key=CDS;NCBI Join Type=join;ID=NbD000523.1 CDS
Niben101Scf00024	scipio	CDS	34477	34689	.	-	.	Name=NbD000523.1 CDS;gene=NbD000523;Codon_start=1;product=probable myosin-binding protein 5 isoform X1 (XP_019243660.1);protein_id=NbD000523.1;NCBI Feature Key=CDS;NCBI Join Type=join;ID=NbD000523.1 CDS
Niben101Scf00024	scipio	CDS	378693	378884	.	-	.	Name=NbD000535.1 CDS;gene=NbD000535;Codon_start=1;product=uncharacterized protein LOC109223718 (XP_019243674.1);protein_id=NbD000535.1;NCBI Feature Key=CDS;NCBI Join Type=join;ID=NbD000535.1 CDS
Niben101Scf00024	scipio	CDS	376087	378597	.	-	.	Name=NbD000535.1 CDS;gene=NbD000535;Codon_start=1;product=uncharacterized protein LOC109223718 (XP_019243674.1);protein_id=NbD000535.1;NCBI Feature Key=CDS;NCBI Join Type=join;ID=NbD000535.1 CDS
Niben101Scf00024	scipio	CDS	375856	375984	.	-	.	Name=NbD000535.1 CDS;gene=NbD000535;Codon_start=1;product=uncharacterized protein LOC109223718 (XP_019243674.1);protein_id=NbD000535.1;NCBI Feature Key=CDS;NCBI Join Type=join;ID=NbD000535.1 CDS
Niben101Scf00024	scipio	CDS	375523	375714	.	-	.	Name=NbD000535.1 CDS;gene=NbD000535;Codon_start=1;product=uncharacterized protein LOC109223718 (XP_019243674.1);protein_id=NbD000535.1;NCBI Feature Key=CDS;NCBI Join Type=join;ID=NbD000535.1 CDS
Niben101Scf00024	scipio	CDS	375396	375448	.	-	.	Name=NbD000535.1 CDS;gene=NbD000535;Codon_start=1;product=uncharacterized protein LOC109223718 (XP_019243674.1);protein_id=NbD000535.1;NCBI Feature Key=CDS;NCBI Join Type=join;ID=NbD000535.1 CDS
Niben101Scf00024	scipio	CDS	374989	375292	.	-	.	Name=NbD000535.1 CDS;gene=NbD000535;Codon_start=1;product=uncharacterized protein LOC109223718 (XP_019243674.1);protein_id=NbD000535.1;NCBI Feature Key=CDS;NCBI Join Type=join;ID=NbD000535.1 CDS
Niben101Scf00024	scipio	CDS	374740	374806	.	-	.	Name=NbD000535.1 CDS;gene=NbD000535;Codon_start=1;product=uncharacterized protein LOC109223718 (XP_019243674.1);protein_id=NbD000535.1;NCBI Feature Key=CDS;NCBI Join Type=join;ID=NbD000535.1 CDS
Niben101Scf00024	scipio	CDS	374446	374619	.	-	.	Name=NbD000535.1 CDS;gene=NbD000535;Codon_start=1;product=uncharacterized protein LOC109223718 (XP_019243674.1);protein_id=NbD000535.1;NCBI Feature Key=CDS;NCBI Join Type=join;ID=NbD000535.1 CDS
Niben101Scf00024	scipio	CDS	373367	373480	.	-	.	Name=NbD000535.1 CDS;gene=NbD000535;Codon_start=1;product=uncharacterized protein LOC109223718 (XP_019243674.1);protein_id=NbD000535.1;NCBI Feature Key=CDS;NCBI Join Type=join;ID=NbD000535.1 CDS
Niben101Scf00024	scipio	CDS	372424	372611	.	-	.	Name=NbD000535.1 CDS;gene=NbD000535;Codon_start=1;product=uncharacterized protein LOC109223718 (XP_019243674.1);protein_id=NbD000535.1;NCBI Feature Key=CDS;NCBI Join Type=join;ID=NbD000535.1 CDS
Niben101Scf00024	scipio	CDS	372091	372303	.	-	.	Name=NbD000535.1 CDS;gene=NbD000535;Codon_start=1;product=uncharacterized protein LOC109223718 (XP_019243674.1);protein_id=NbD000535.1;NCBI Feature Key=CDS;NCBI Join Type=join;ID=NbD000535.1 CDS
Niben101Scf00024	scipio	CDS	371725	372000	.	-	.	Name=NbD000535.1 CDS;gene=NbD000535;Codon_start=1;product=uncharacterized protein LOC109223718 (XP_019243674.1);protein_id=NbD000535.1;NCBI Feature Key=CDS;NCBI Join Type=join;ID=NbD000535.1 CDS
Niben101Scf00024	scipio	CDS	371440	371587	.	-	.	Name=NbD000535.1 CDS;gene=NbD000535;Codon_start=1;product=uncharacterized protein LOC109223718 (XP_019243674.1);protein_id=NbD000535.1;NCBI Feature Key=CDS;NCBI Join Type=join;ID=NbD000535.1 CDS
Niben101Scf00024	scipio	CDS	371203	371336	.	-	.	Name=NbD000535.1 CDS;gene=NbD000535;Codon_start=1;product=uncharacterized protein LOC109223718 (XP_019243674.1);protein_id=NbD000535.1;NCBI Feature Key=CDS;NCBI Join Type=join;ID=NbD000535.1 CDS
Niben101Scf00024	scipio	CDS	369152	369238	.	-	.	Name=NbD000535.1 CDS;gene=NbD000535;Codon_start=1;product=uncharacterized protein LOC109223718 (XP_019243674.1);protein_id=NbD000535.1;NCBI Feature Key=CDS;NCBI Join Type=join;ID=NbD000535.1 CDS
Niben101Scf00024	scipio	CDS	368987	369073	.	-	.	Name=NbD000535.1 CDS;gene=NbD000535;Codon_start=1;product=uncharacterized protein LOC109223718 (XP_019243674.1);protein_id=NbD000535.1;NCBI Feature Key=CDS;NCBI Join Type=join;ID=NbD000535.1 CDS
Niben101Scf00024	scipio	CDS	208480	208570	.	+	.	Name=NbD000529.1 CDS;gene=NbD000529;Codon_start=1;product=Partial, HIPL1 protein-like (XP_016462608.1);protein_id=NbD000529.1;NCBI Feature Key=CDS;NCBI Join Type=join;ID=NbD000529.1 CDS
Niben101Scf00024	scipio	CDS	208652	208809	.	+	.	Name=NbD000529.1 CDS;gene=NbD000529;Codon_start=1;product=Partial, HIPL1 protein-like (XP_016462608.1);protein_id=NbD000529.1;NCBI Feature Key=CDS;NCBI Join Type=join;ID=NbD000529.1 CDS
Niben101Scf00024	scipio	CDS	214969	215304	.	+	.	Name=NbD000529.1 CDS;gene=NbD000529;Codon_start=1;product=Partial, HIPL1 protein-like (XP_016462608.1);protein_id=NbD000529.1;NCBI Feature Key=CDS;NCBI Join Type=join;ID=NbD000529.1 CDS
Niben101Scf00024	scipio	CDS	215388	215604	.	+	.	Name=NbD000529.1 CDS;gene=NbD000529;Codon_start=1;product=Partial, HIPL1 protein-like (XP_016462608.1);protein_id=NbD000529.1;NCBI Feature Key=CDS;NCBI Join Type=join;ID=NbD000529.1 CDS
Niben101Scf00024	scipio	CDS	216142	216320	.	+	.	Name=NbD000529.1 CDS;gene=NbD000529;Codon_start=1;product=Partial, HIPL1 protein-like (XP_016462608.1);protein_id=NbD000529.1;NCBI Feature Key=CDS;NCBI Join Type=join;ID=NbD000529.1 CDS
Niben101Scf00024	scipio	CDS	216537	216778	.	+	.	Name=NbD000529.1 CDS;gene=NbD000529;Codon_start=1;product=Partial, HIPL1 protein-like (XP_016462608.1);protein_id=NbD000529.1;NCBI Feature Key=CDS;NCBI Join Type=join;ID=NbD000529.1 CDS
Niben101Scf00024	scipio	CDS	216887	217283	.	+	.	Name=NbD000529.1 CDS;gene=NbD000529;Codon_start=1;product=Partial, HIPL1 protein-like (XP_016462608.1);protein_id=NbD000529.1;NCBI Feature Key=CDS;NCBI Join Type=join;ID=NbD000529.1 CDS
Niben101Scf00024	scipio	CDS	56589	56847	.	+	.	Name=NbD000524.1 CDS;gene=NbD000524;Codon_start=1;product=5-formyltetrahydrofolate cyclo-ligase, mitochondrial-like isoform X1 (XP_016434392.1);protein_id=NbD000524.1;NCBI Feature Key=CDS;NCBI Join Type=join;ID=NbD000524.1 CDS
Niben101Scf00024	scipio	CDS	56953	57092	.	+	.	Name=NbD000524.1 CDS;gene=NbD000524;Codon_start=1;product=5-formyltetrahydrofolate cyclo-ligase, mitochondrial-like isoform X1 (XP_016434392.1);protein_id=NbD000524.1;NCBI Feature Key=CDS;NCBI Join Type=join;ID=NbD000524.1 CDS
Niben101Scf00024	scipio	CDS	57622	57781	.	+	.	Name=NbD000524.1 CDS;gene=NbD000524;Codon_start=1;product=5-formyltetrahydrofolate cyclo-ligase, mitochondrial-like isoform X1 (XP_016434392.1);protein_id=NbD000524.1;NCBI Feature Key=CDS;NCBI Join Type=join;ID=NbD000524.1 CDS
Niben101Scf00024	scipio	CDS	59147	59188	.	+	.	Name=NbD000524.1 CDS;gene=NbD000524;Codon_start=1;product=5-formyltetrahydrofolate cyclo-ligase, mitochondrial-like isoform X1 (XP_016434392.1);protein_id=NbD000524.1;NCBI Feature Key=CDS;NCBI Join Type=join;ID=NbD000524.1 CDS
Niben101Scf00024	scipio	CDS	64068	64113	.	+	.	Name=NbD000524.1 CDS;gene=NbD000524;Codon_start=1;product=5-formyltetrahydrofolate cyclo-ligase, mitochondrial-like isoform X1 (XP_016434392.1);protein_id=NbD000524.1;NCBI Feature Key=CDS;NCBI Join Type=join;ID=NbD000524.1 CDS
Niben101Scf00024	scipio	CDS	64349	64419	.	+	.	Name=NbD000524.1 CDS;gene=NbD000524;Codon_start=1;product=5-formyltetrahydrofolate cyclo-ligase, mitochondrial-like isoform X1 (XP_016434392.1);protein_id=NbD000524.1;NCBI Feature Key=CDS;NCBI Join Type=join;ID=NbD000524.1 CDS
Niben101Scf00024	scipio	CDS	64534	64670	.	+	.	Name=NbD000524.1 CDS;gene=NbD000524;Codon_start=1;product=5-formyltetrahydrofolate cyclo-ligase, mitochondrial-like isoform X1 (XP_016434392.1);protein_id=NbD000524.1;NCBI Feature Key=CDS;NCBI Join Type=join;ID=NbD000524.1 CDS
Niben101Scf00024	scipio	CDS	228792	229277	.	+	.	Name=NbD000530.1 CDS;gene=NbD000530;Codon_start=1;product=DDT domain-containing protein DDR4 (XP_019237381.1);protein_id=NbD000530.1;NCBI Feature Key=CDS;NCBI Join Type=join;ID=NbD000530.1 CDS
Niben101Scf00024	scipio	CDS	229362	229472	.	+	.	Name=NbD000530.1 CDS;gene=NbD000530;Codon_start=1;product=DDT domain-containing protein DDR4 (XP_019237381.1);protein_id=NbD000530.1;NCBI Feature Key=CDS;NCBI Join Type=join;ID=NbD000530.1 CDS
Niben101Scf00024	scipio	CDS	231133	231219	.	+	.	Name=NbD000530.1 CDS;gene=NbD000530;Codon_start=1;product=DDT domain-containing protein DDR4 (XP_019237381.1);protein_id=NbD000530.1;NCBI Feature Key=CDS;NCBI Join Type=join;ID=NbD000530.1 CDS
Niben101Scf00024	scipio	CDS	231299	231336	.	+	.	Name=NbD000530.1 CDS;gene=NbD000530;Codon_start=1;product=DDT domain-containing protein DDR4 (XP_019237381.1);protein_id=NbD000530.1;NCBI Feature Key=CDS;NCBI Join Type=join;ID=NbD000530.1 CDS
Niben101Scf00024	scipio	CDS	231434	231515	.	+	.	Name=NbD000530.1 CDS;gene=NbD000530;Codon_start=1;product=DDT domain-containing protein DDR4 (XP_019237381.1);protein_id=NbD000530.1;NCBI Feature Key=CDS;NCBI Join Type=join;ID=NbD000530.1 CDS
Niben101Scf00024	scipio	CDS	232686	232792	.	+	.	Name=NbD000530.1 CDS;gene=NbD000530;Codon_start=1;product=DDT domain-containing protein DDR4 (XP_019237381.1);protein_id=NbD000530.1;NCBI Feature Key=CDS;NCBI Join Type=join;ID=NbD000530.1 CDS
Niben101Scf00024	scipio	CDS	232944	233100	.	+	.	Name=NbD000530.1 CDS;gene=NbD000530;Codon_start=1;product=DDT domain-containing protein DDR4 (XP_019237381.1);protein_id=NbD000530.1;NCBI Feature Key=CDS;NCBI Join Type=join;ID=NbD000530.1 CDS
Niben101Scf00024	scipio	CDS	234801	234893	.	+	.	Name=NbD000530.1 CDS;gene=NbD000530;Codon_start=1;product=DDT domain-containing protein DDR4 (XP_019237381.1);protein_id=NbD000530.1;NCBI Feature Key=CDS;NCBI Join Type=join;ID=NbD000530.1 CDS
Niben101Scf00024	scipio	CDS	234990	235113	.	+	.	Name=NbD000530.1 CDS;gene=NbD000530;Codon_start=1;product=DDT domain-containing protein DDR4 (XP_019237381.1);protein_id=NbD000530.1;NCBI Feature Key=CDS;NCBI Join Type=join;ID=NbD000530.1 CDS
Niben101Scf00024	scipio	CDS	235191	235233	.	+	.	Name=NbD000530.1 CDS;gene=NbD000530;Codon_start=1;product=DDT domain-containing protein DDR4 (XP_019237381.1);protein_id=NbD000530.1;NCBI Feature Key=CDS;NCBI Join Type=join;ID=NbD000530.1 CDS
Niben101Scf00024	scipio	CDS	235322	235510	.	+	.	Name=NbD000530.1 CDS;gene=NbD000530;Codon_start=1;product=DDT domain-containing protein DDR4 (XP_019237381.1);protein_id=NbD000530.1;NCBI Feature Key=CDS;NCBI Join Type=join;ID=NbD000530.1 CDS
Niben101Scf00024	scipio	CDS	235586	235909	.	+	.	Name=NbD000530.1 CDS;gene=NbD000530;Codon_start=1;product=DDT domain-containing protein DDR4 (XP_019237381.1);protein_id=NbD000530.1;NCBI Feature Key=CDS;NCBI Join Type=join;ID=NbD000530.1 CDS
Niben101Scf00024	scipio	CDS	236038	236458	.	+	.	Name=NbD000530.1 CDS;gene=NbD000530;Codon_start=1;product=DDT domain-containing protein DDR4 (XP_019237381.1);protein_id=NbD000530.1;NCBI Feature Key=CDS;NCBI Join Type=join;ID=NbD000530.1 CDS
Niben101Scf00024	scipio	CDS	366893	367023	.	-	.	Name=NbD000534.1 CDS;gene=NbD000534;Codon_start=1;product=LOB domain-containing protein 27-like (XP_019244725.1);protein_id=NbD000534.1;NCBI Feature Key=CDS;NCBI Join Type=join;ID=NbD000534.1 CDS
Niben101Scf00024	scipio	CDS	366115	366822	.	-	.	Name=NbD000534.1 CDS;gene=NbD000534;Codon_start=1;product=LOB domain-containing protein 27-like (XP_019244725.1);protein_id=NbD000534.1;NCBI Feature Key=CDS;NCBI Join Type=join;ID=NbD000534.1 CDS
Niben101Scf00024	scipio	CDS	363341	363443	.	-	.	Name=NbD000534.1 CDS;gene=NbD000534;Codon_start=1;product=LOB domain-containing protein 27-like (XP_019244725.1);protein_id=NbD000534.1;NCBI Feature Key=CDS;NCBI Join Type=join;ID=NbD000534.1 CDS
Niben101Scf00024	scipio	CDS	340648	344019	.	+	.	Name=NbD000533.1 CDS;gene=NbD000533;Codon_start=1;product=uncharacterized protein LOC109209643 (XP_019228498.1);protein_id=NbD000533.1;NCBI Feature Key=CDS;ID=NbD000533.1 CDS
Niben101Scf00024	scipio	CDS	253756	254626	.	-	.	Name=NbD000531.1 CDS;gene=NbD000531;Codon_start=1;product=hydroxyproline O-galactosyltransferase GALT6-like (XP_019237383.1);protein_id=NbD000531.1;NCBI Feature Key=CDS;NCBI Join Type=join;ID=NbD000531.1 CDS
Niben101Scf00024	scipio	CDS	253236	253474	.	-	.	Name=NbD000531.1 CDS;gene=NbD000531;Codon_start=1;product=hydroxyproline O-galactosyltransferase GALT6-like (XP_019237383.1);protein_id=NbD000531.1;NCBI Feature Key=CDS;NCBI Join Type=join;ID=NbD000531.1 CDS
Niben101Scf00024	scipio	CDS	252864	253154	.	-	.	Name=NbD000531.1 CDS;gene=NbD000531;Codon_start=1;product=hydroxyproline O-galactosyltransferase GALT6-like (XP_019237383.1);protein_id=NbD000531.1;NCBI Feature Key=CDS;NCBI Join Type=join;ID=NbD000531.1 CDS
Niben101Scf00024	scipio	CDS	252623	252751	.	-	.	Name=NbD000531.1 CDS;gene=NbD000531;Codon_start=1;product=hydroxyproline O-galactosyltransferase GALT6-like (XP_019237383.1);protein_id=NbD000531.1;NCBI Feature Key=CDS;NCBI Join Type=join;ID=NbD000531.1 CDS
Niben101Scf00024	scipio	CDS	252365	252538	.	-	.	Name=NbD000531.1 CDS;gene=NbD000531;Codon_start=1;product=hydroxyproline O-galactosyltransferase GALT6-like (XP_019237383.1);protein_id=NbD000531.1;NCBI Feature Key=CDS;NCBI Join Type=join;ID=NbD000531.1 CDS
Niben101Scf00024	scipio	CDS	251854	251961	.	-	.	Name=NbD000531.1 CDS;gene=NbD000531;Codon_start=1;product=hydroxyproline O-galactosyltransferase GALT6-like (XP_019237383.1);protein_id=NbD000531.1;NCBI Feature Key=CDS;NCBI Join Type=join;ID=NbD000531.1 CDS
Niben101Scf00024	scipio	CDS	251569	251778	.	-	.	Name=NbD000531.1 CDS;gene=NbD000531;Codon_start=1;product=hydroxyproline O-galactosyltransferase GALT6-like (XP_019237383.1);protein_id=NbD000531.1;NCBI Feature Key=CDS;NCBI Join Type=join;ID=NbD000531.1 CDS
Niben101Scf00024	scipio	CDS	176700	176775	.	+	.	Name=NbD000528.1 CDS;gene=NbD000528;Codon_start=1;product=HIPL1 protein-like (XP_009762101.1);protein_id=NbD000528.1;NCBI Feature Key=CDS;NCBI Join Type=join;ID=NbD000528.1 CDS
Niben101Scf00024	scipio	CDS	176870	176931	.	+	.	Name=NbD000528.1 CDS;gene=NbD000528;Codon_start=1;product=HIPL1 protein-like (XP_009762101.1);protein_id=NbD000528.1;NCBI Feature Key=CDS;NCBI Join Type=join;ID=NbD000528.1 CDS
Niben101Scf00024	scipio	CDS	177035	177532	.	+	.	Name=NbD000528.1 CDS;gene=NbD000528;Codon_start=1;product=HIPL1 protein-like (XP_009762101.1);protein_id=NbD000528.1;NCBI Feature Key=CDS;NCBI Join Type=join;ID=NbD000528.1 CDS
Niben101Scf00024	scipio	CDS	177626	177836	.	+	.	Name=NbD000528.1 CDS;gene=NbD000528;Codon_start=1;product=HIPL1 protein-like (XP_009762101.1);protein_id=NbD000528.1;NCBI Feature Key=CDS;NCBI Join Type=join;ID=NbD000528.1 CDS
Niben101Scf00024	scipio	CDS	178047	178225	.	+	.	Name=NbD000528.1 CDS;gene=NbD000528;Codon_start=1;product=HIPL1 protein-like (XP_009762101.1);protein_id=NbD000528.1;NCBI Feature Key=CDS;NCBI Join Type=join;ID=NbD000528.1 CDS
Niben101Scf00024	scipio	CDS	178677	178918	.	+	.	Name=NbD000528.1 CDS;gene=NbD000528;Codon_start=1;product=HIPL1 protein-like (XP_009762101.1);protein_id=NbD000528.1;NCBI Feature Key=CDS;NCBI Join Type=join;ID=NbD000528.1 CDS
Niben101Scf00024	scipio	CDS	179012	179408	.	+	.	Name=NbD000528.1 CDS;gene=NbD000528;Codon_start=1;product=HIPL1 protein-like (XP_009762101.1);protein_id=NbD000528.1;NCBI Feature Key=CDS;NCBI Join Type=join;ID=NbD000528.1 CDS
Niben101Scf00024	scipio	CDS	413893	416493	.	-	.	Name=NbD000536.1 CDS;gene=NbD000536;Codon_start=1;product=pentatricopeptide repeat-containing protein At1g74750-like isoform X1 (XP_009777759.1);protein_id=NbD000536.1;NCBI Feature Key=CDS;ID=NbD000536.1 CDS
Niben101Scf00024	scipio	CDS	285611	285743	.	+	.	Name=NbD000532.1 CDS;gene=NbD000532;Codon_start=1;product=transcription factor MYB35-like (XP_016507340.1);protein_id=NbD000532.1;NCBI Feature Key=CDS;NCBI Join Type=join;ID=NbD000532.1 CDS
Niben101Scf00024	scipio	CDS	286240	286369	.	+	.	Name=NbD000532.1 CDS;gene=NbD000532;Codon_start=1;product=transcription factor MYB35-like (XP_016507340.1);protein_id=NbD000532.1;NCBI Feature Key=CDS;NCBI Join Type=join;ID=NbD000532.1 CDS
Niben101Scf00024	scipio	CDS	286858	287539	.	+	.	Name=NbD000532.1 CDS;gene=NbD000532;Codon_start=1;product=transcription factor MYB35-like (XP_016507340.1);protein_id=NbD000532.1;NCBI Feature Key=CDS;NCBI Join Type=join;ID=NbD000532.1 CDS
Niben101Scf00024	scipio	CDS	287558	287599	.	+	.	Name=NbD000532.1 CDS;gene=NbD000532;Codon_start=1;product=transcription factor MYB35-like (XP_016507340.1);protein_id=NbD000532.1;NCBI Feature Key=CDS;NCBI Join Type=join;ID=NbD000532.1 CDS
Niben101Scf00024	scipio	CDS	77634	77945	.	-	.	Name=NbD000526.1 CDS;gene=NbD000526;Codon_start=1;product=transcription factor bHLH79-like isoform X1 (XP_016453733.1);protein_id=NbD000526.1;NCBI Feature Key=CDS;NCBI Join Type=join;ID=NbD000526.1 CDS
Niben101Scf00024	scipio	CDS	76838	77038	.	-	.	Name=NbD000526.1 CDS;gene=NbD000526;Codon_start=1;product=transcription factor bHLH79-like isoform X1 (XP_016453733.1);protein_id=NbD000526.1;NCBI Feature Key=CDS;NCBI Join Type=join;ID=NbD000526.1 CDS
Niben101Scf00024	scipio	CDS	76691	76756	.	-	.	Name=NbD000526.1 CDS;gene=NbD000526;Codon_start=1;product=transcription factor bHLH79-like isoform X1 (XP_016453733.1);protein_id=NbD000526.1;NCBI Feature Key=CDS;NCBI Join Type=join;ID=NbD000526.1 CDS
Niben101Scf00024	scipio	CDS	76406	76474	.	-	.	Name=NbD000526.1 CDS;gene=NbD000526;Codon_start=1;product=transcription factor bHLH79-like isoform X1 (XP_016453733.1);protein_id=NbD000526.1;NCBI Feature Key=CDS;NCBI Join Type=join;ID=NbD000526.1 CDS
Niben101Scf00024	scipio	CDS	76131	76316	.	-	.	Name=NbD000526.1 CDS;gene=NbD000526;Codon_start=1;product=transcription factor bHLH79-like isoform X1 (XP_016453733.1);protein_id=NbD000526.1;NCBI Feature Key=CDS;NCBI Join Type=join;ID=NbD000526.1 CDS
Niben101Scf00024	scipio	CDS	17315	17636	.	+	.	Name=NbD000522.1 CDS;gene=NbD000522;Codon_start=1;product=transcription factor MYB1R1-like (XP_009760664.1);protein_id=NbD000522.1;NCBI Feature Key=CDS;NCBI Join Type=join;ID=NbD000522.1 CDS
Niben101Scf00024	scipio	CDS	18015	18223	.	+	.	Name=NbD000522.1 CDS;gene=NbD000522;Codon_start=1;product=transcription factor MYB1R1-like (XP_009760664.1);protein_id=NbD000522.1;NCBI Feature Key=CDS;NCBI Join Type=join;ID=NbD000522.1 CDS
Niben101Scf00024	scipio	CDS	18359	18733	.	+	.	Name=NbD000522.1 CDS;gene=NbD000522;Codon_start=1;product=transcription factor MYB1R1-like (XP_009760664.1);protein_id=NbD000522.1;NCBI Feature Key=CDS;NCBI Join Type=join;ID=NbD000522.1 CDS
Niben101Scf00024	scipio	CDS	71261	71932	.	+	.	Name=NbD000525.1 CDS;gene=NbD000525;Codon_start=1;product=germin-like protein subfamily T member 2 (XP_016499460.1);protein_id=NbD000525.1;NCBI Feature Key=CDS;ID=NbD000525.1 CDS
Niben101Scf00024	scipio	CDS	167021	167050	.	-	.	Name=NbD000527.1 CDS;gene=NbD000527;Codon_start=1;product=Partial, uncharacterized protein LOC104242127 (XP_009795432.1);protein_id=NbD000527.1;NCBI Feature Key=CDS;NCBI Join Type=join;ID=NbD000527.1 CDS
Niben101Scf00024	scipio	CDS	166766	166909	.	-	.	Name=NbD000527.1 CDS;gene=NbD000527;Codon_start=1;product=Partial, uncharacterized protein LOC104242127 (XP_009795432.1);protein_id=NbD000527.1;NCBI Feature Key=CDS;NCBI Join Type=join;ID=NbD000527.1 CDS
Niben101Scf00025	scipio	CDS	9985	10158	.	+	.	Name=NbD000538.1 CDS;gene=NbD000538;Codon_start=1;product=phospho-N-acetylmuramoyl-pentapeptide-transferase homolog (XP_019227083.1);protein_id=NbD000538.1;NCBI Feature Key=CDS;NCBI Join Type=join;ID=NbD000538.1 CDS
Niben101Scf00025	scipio	CDS	10253	10327	.	+	.	Name=NbD000538.1 CDS;gene=NbD000538;Codon_start=1;product=phospho-N-acetylmuramoyl-pentapeptide-transferase homolog (XP_019227083.1);protein_id=NbD000538.1;NCBI Feature Key=CDS;NCBI Join Type=join;ID=NbD000538.1 CDS
Niben101Scf00025	scipio	CDS	16584	16807	.	+	.	Name=NbD000538.1 CDS;gene=NbD000538;Codon_start=1;product=phospho-N-acetylmuramoyl-pentapeptide-transferase homolog (XP_019227083.1);protein_id=NbD000538.1;NCBI Feature Key=CDS;NCBI Join Type=join;ID=NbD000538.1 CDS
Niben101Scf00025	scipio	CDS	17016	17463	.	+	.	Name=NbD000538.1 CDS;gene=NbD000538;Codon_start=1;product=phospho-N-acetylmuramoyl-pentapeptide-transferase homolog (XP_019227083.1);protein_id=NbD000538.1;NCBI Feature Key=CDS;NCBI Join Type=join;ID=NbD000538.1 CDS
Niben101Scf00025	scipio	CDS	17620	17684	.	+	.	Name=NbD000538.1 CDS;gene=NbD000538;Codon_start=1;product=phospho-N-acetylmuramoyl-pentapeptide-transferase homolog (XP_019227083.1);protein_id=NbD000538.1;NCBI Feature Key=CDS;NCBI Join Type=join;ID=NbD000538.1 CDS
Niben101Scf00025	scipio	CDS	18237	18430	.	+	.	Name=NbD000538.1 CDS;gene=NbD000538;Codon_start=1;product=phospho-N-acetylmuramoyl-pentapeptide-transferase homolog (XP_019227083.1);protein_id=NbD000538.1;NCBI Feature Key=CDS;NCBI Join Type=join;ID=NbD000538.1 CDS
Niben101Scf00025	scipio	CDS	18645	18853	.	+	.	Name=NbD000538.1 CDS;gene=NbD000538;Codon_start=1;product=phospho-N-acetylmuramoyl-pentapeptide-transferase homolog (XP_019227083.1);protein_id=NbD000538.1;NCBI Feature Key=CDS;NCBI Join Type=join;ID=NbD000538.1 CDS
Niben101Scf00025	scipio	CDS	19713	19895	.	+	.	Name=NbD000538.1 CDS;gene=NbD000538;Codon_start=1;product=phospho-N-acetylmuramoyl-pentapeptide-transferase homolog (XP_019227083.1);protein_id=NbD000538.1;NCBI Feature Key=CDS;NCBI Join Type=join;ID=NbD000538.1 CDS
Niben101Scf00025	scipio	CDS	1128	1340	.	+	.	Name=NbD000537.1 CDS;gene=NbD000537;Codon_start=1;product=la-related protein 6A-like (XP_016457040.1);protein_id=NbD000537.1;NCBI Feature Key=CDS;NCBI Join Type=join;ID=NbD000537.1 CDS
Niben101Scf00025	scipio	CDS	2456	2537	.	+	.	Name=NbD000537.1 CDS;gene=NbD000537;Codon_start=1;product=la-related protein 6A-like (XP_016457040.1);protein_id=NbD000537.1;NCBI Feature Key=CDS;NCBI Join Type=join;ID=NbD000537.1 CDS
Niben101Scf00025	scipio	CDS	2744	2838	.	+	.	Name=NbD000537.1 CDS;gene=NbD000537;Codon_start=1;product=la-related protein 6A-like (XP_016457040.1);protein_id=NbD000537.1;NCBI Feature Key=CDS;NCBI Join Type=join;ID=NbD000537.1 CDS
Niben101Scf00025	scipio	CDS	2974	3045	.	+	.	Name=NbD000537.1 CDS;gene=NbD000537;Codon_start=1;product=la-related protein 6A-like (XP_016457040.1);protein_id=NbD000537.1;NCBI Feature Key=CDS;NCBI Join Type=join;ID=NbD000537.1 CDS
Niben101Scf00025	scipio	CDS	3132	3211	.	+	.	Name=NbD000537.1 CDS;gene=NbD000537;Codon_start=1;product=la-related protein 6A-like (XP_016457040.1);protein_id=NbD000537.1;NCBI Feature Key=CDS;NCBI Join Type=join;ID=NbD000537.1 CDS
Niben101Scf00025	scipio	CDS	3302	3386	.	+	.	Name=NbD000537.1 CDS;gene=NbD000537;Codon_start=1;product=la-related protein 6A-like (XP_016457040.1);protein_id=NbD000537.1;NCBI Feature Key=CDS;NCBI Join Type=join;ID=NbD000537.1 CDS
Niben101Scf00025	scipio	CDS	3705	3752	.	+	.	Name=NbD000537.1 CDS;gene=NbD000537;Codon_start=1;product=la-related protein 6A-like (XP_016457040.1);protein_id=NbD000537.1;NCBI Feature Key=CDS;NCBI Join Type=join;ID=NbD000537.1 CDS
Niben101Scf00025	scipio	CDS	3846	3911	.	+	.	Name=NbD000537.1 CDS;gene=NbD000537;Codon_start=1;product=la-related protein 6A-like (XP_016457040.1);protein_id=NbD000537.1;NCBI Feature Key=CDS;NCBI Join Type=join;ID=NbD000537.1 CDS
Niben101Scf00025	scipio	CDS	4005	4262	.	+	.	Name=NbD000537.1 CDS;gene=NbD000537;Codon_start=1;product=la-related protein 6A-like (XP_016457040.1);protein_id=NbD000537.1;NCBI Feature Key=CDS;NCBI Join Type=join;ID=NbD000537.1 CDS
Niben101Scf00025	scipio	CDS	6588	6711	.	+	.	Name=NbD000537.1 CDS;gene=NbD000537;Codon_start=1;product=la-related protein 6A-like (XP_016457040.1);protein_id=NbD000537.1;NCBI Feature Key=CDS;NCBI Join Type=join;ID=NbD000537.1 CDS
Niben101Scf00025	scipio	CDS	6803	6930	.	+	.	Name=NbD000537.1 CDS;gene=NbD000537;Codon_start=1;product=la-related protein 6A-like (XP_016457040.1);protein_id=NbD000537.1;NCBI Feature Key=CDS;NCBI Join Type=join;ID=NbD000537.1 CDS
Niben101Scf00028	scipio	CDS	104089	104347	.	+	.	Name=NbD000543.1 CDS;gene=NbD000543;Codon_start=1;product=folate-biopterin transporter 1, chloroplastic-like isoform X1 (XP_009627973.1);protein_id=NbD000543.1;NCBI Feature Key=CDS;NCBI Join Type=join;ID=NbD000543.1 CDS
Niben101Scf00028	scipio	CDS	111237	111466	.	+	.	Name=NbD000543.1 CDS;gene=NbD000543;Codon_start=1;product=folate-biopterin transporter 1, chloroplastic-like isoform X1 (XP_009627973.1);protein_id=NbD000543.1;NCBI Feature Key=CDS;NCBI Join Type=join;ID=NbD000543.1 CDS
Niben101Scf00028	scipio	CDS	111881	111945	.	+	.	Name=NbD000543.1 CDS;gene=NbD000543;Codon_start=1;product=folate-biopterin transporter 1, chloroplastic-like isoform X1 (XP_009627973.1);protein_id=NbD000543.1;NCBI Feature Key=CDS;NCBI Join Type=join;ID=NbD000543.1 CDS
Niben101Scf00028	scipio	CDS	112027	112189	.	+	.	Name=NbD000543.1 CDS;gene=NbD000543;Codon_start=1;product=folate-biopterin transporter 1, chloroplastic-like isoform X1 (XP_009627973.1);protein_id=NbD000543.1;NCBI Feature Key=CDS;NCBI Join Type=join;ID=NbD000543.1 CDS
Niben101Scf00028	scipio	CDS	124923	125071	.	+	.	Name=NbD000543.1 CDS;gene=NbD000543;Codon_start=1;product=folate-biopterin transporter 1, chloroplastic-like isoform X1 (XP_009627973.1);protein_id=NbD000543.1;NCBI Feature Key=CDS;NCBI Join Type=join;ID=NbD000543.1 CDS
Niben101Scf00028	scipio	CDS	125169	125414	.	+	.	Name=NbD000543.1 CDS;gene=NbD000543;Codon_start=1;product=folate-biopterin transporter 1, chloroplastic-like isoform X1 (XP_009627973.1);protein_id=NbD000543.1;NCBI Feature Key=CDS;NCBI Join Type=join;ID=NbD000543.1 CDS
Niben101Scf00028	scipio	CDS	125501	125669	.	+	.	Name=NbD000543.1 CDS;gene=NbD000543;Codon_start=1;product=folate-biopterin transporter 1, chloroplastic-like isoform X1 (XP_009627973.1);protein_id=NbD000543.1;NCBI Feature Key=CDS;NCBI Join Type=join;ID=NbD000543.1 CDS
Niben101Scf00028	scipio	CDS	125775	125867	.	+	.	Name=NbD000543.1 CDS;gene=NbD000543;Codon_start=1;product=folate-biopterin transporter 1, chloroplastic-like isoform X1 (XP_009627973.1);protein_id=NbD000543.1;NCBI Feature Key=CDS;NCBI Join Type=join;ID=NbD000543.1 CDS
Niben101Scf00028	scipio	CDS	133267	133527	.	+	.	Name=NbD000543.1 CDS;gene=NbD000543;Codon_start=1;product=folate-biopterin transporter 1, chloroplastic-like isoform X1 (XP_009627973.1);protein_id=NbD000543.1;NCBI Feature Key=CDS;NCBI Join Type=join;ID=NbD000543.1 CDS
Niben101Scf00028	scipio	CDS	515373	515745	.	-	.	Name=NbD000551.1 CDS;gene=NbD000551;Codon_start=1;product=protein OBERON 2-like (XP_016502426.1);protein_id=NbD000551.1;NCBI Feature Key=CDS;NCBI Join Type=join;ID=NbD000551.1 CDS
Niben101Scf00028	scipio	CDS	503539	504077	.	-	.	Name=NbD000551.1 CDS;gene=NbD000551;Codon_start=1;product=protein OBERON 2-like (XP_016502426.1);protein_id=NbD000551.1;NCBI Feature Key=CDS;NCBI Join Type=join;ID=NbD000551.1 CDS
Niben101Scf00028	scipio	CDS	503372	503432	.	-	.	Name=NbD000551.1 CDS;gene=NbD000551;Codon_start=1;product=protein OBERON 2-like (XP_016502426.1);protein_id=NbD000551.1;NCBI Feature Key=CDS;NCBI Join Type=join;ID=NbD000551.1 CDS
Niben101Scf00028	scipio	CDS	499392	499840	.	-	.	Name=NbD000551.1 CDS;gene=NbD000551;Codon_start=1;product=protein OBERON 2-like (XP_016502426.1);protein_id=NbD000551.1;NCBI Feature Key=CDS;NCBI Join Type=join;ID=NbD000551.1 CDS
Niben101Scf00028	scipio	CDS	424390	424395	.	+	.	Name=NbD000548.1 CDS;gene=NbD000548;Codon_start=1;product=uncharacterized protein LOC104229999, partial (XP_009781031.1);protein_id=NbD000548.1;NCBI Feature Key=CDS;NCBI Join Type=join;ID=NbD000548.1 CDS
Niben101Scf00028	scipio	CDS	430544	430600	.	+	.	Name=NbD000548.1 CDS;gene=NbD000548;Codon_start=1;product=uncharacterized protein LOC104229999, partial (XP_009781031.1);protein_id=NbD000548.1;NCBI Feature Key=CDS;NCBI Join Type=join;ID=NbD000548.1 CDS
Niben101Scf00028	scipio	CDS	431429	431587	.	+	.	Name=NbD000548.1 CDS;gene=NbD000548;Codon_start=1;product=uncharacterized protein LOC104229999, partial (XP_009781031.1);protein_id=NbD000548.1;NCBI Feature Key=CDS;NCBI Join Type=join;ID=NbD000548.1 CDS
Niben101Scf00028	scipio	CDS	460831	464856	.	-	.	Name=NbD000550.1 CDS;gene=NbD000550;Codon_start=1;product=uncharacterized protein LOC109229850 (XP_019250946.1);protein_id=NbD000550.1;NCBI Feature Key=CDS;ID=NbD000550.1 CDS
Niben101Scf00028	scipio	CDS	376473	377074	.	-	.	Name=NbD000547.1 CDS;gene=NbD000547;Codon_start=1;product=pentatricopeptide repeat-containing protein At4g14820, partial (XP_009627975.1);protein_id=NbD000547.1;NCBI Feature Key=CDS;NCBI Join Type=join;ID=NbD000547.1 CDS
Niben101Scf00028	scipio	CDS	374487	376080	.	-	.	Name=NbD000547.1 CDS;gene=NbD000547;Codon_start=1;product=pentatricopeptide repeat-containing protein At4g14820, partial (XP_009627975.1);protein_id=NbD000547.1;NCBI Feature Key=CDS;NCBI Join Type=join;ID=NbD000547.1 CDS
Niben101Scf00028	scipio	CDS	42052	43965	.	-	.	Name=NbD000541.1 CDS;gene=NbD000541;Codon_start=1;product=uncharacterized protein LOC107773647, partial (XP_016448537.1);protein_id=NbD000541.1;NCBI Feature Key=CDS;ID=NbD000541.1 CDS
Niben101Scf00028	scipio	CDS	1170	1229	.	+	.	Name=NbD000539.1 CDS;gene=NbD000539;Codon_start=1;product=Partial, protein MARD1 (XP_019253835.1);protein_id=NbD000539.1;NCBI Feature Key=CDS;NCBI Join Type=join;ID=NbD000539.1 CDS
Niben101Scf00028	scipio	CDS	1316	2190	.	+	.	Name=NbD000539.1 CDS;gene=NbD000539;Codon_start=1;product=Partial, protein MARD1 (XP_019253835.1);protein_id=NbD000539.1;NCBI Feature Key=CDS;NCBI Join Type=join;ID=NbD000539.1 CDS
Niben101Scf00028	scipio	CDS	2711	2792	.	+	.	Name=NbD000539.1 CDS;gene=NbD000539;Codon_start=1;product=Partial, protein MARD1 (XP_019253835.1);protein_id=NbD000539.1;NCBI Feature Key=CDS;NCBI Join Type=join;ID=NbD000539.1 CDS
Niben101Scf00028	scipio	CDS	40483	41982	.	-	.	Name=NbD000540.1 CDS;gene=NbD000540;Codon_start=1;product=Partial, uncharacterized protein LOC107803999 (XP_016483291.1);protein_id=NbD000540.1;NCBI Feature Key=CDS;ID=NbD000540.1 CDS
Niben101Scf00028	scipio	CDS	372896	373525	.	+	.	Name=NbD000546.1 CDS;gene=NbD000546;Codon_start=1;product=uncharacterized protein LOC107809304 (XP_016489395.1);protein_id=NbD000546.1;NCBI Feature Key=CDS;NCBI Join Type=join;ID=NbD000546.1 CDS
Niben101Scf00028	scipio	CDS	373662	373811	.	+	.	Name=NbD000546.1 CDS;gene=NbD000546;Codon_start=1;product=uncharacterized protein LOC107809304 (XP_016489395.1);protein_id=NbD000546.1;NCBI Feature Key=CDS;NCBI Join Type=join;ID=NbD000546.1 CDS
Niben101Scf00028	scipio	CDS	373920	374207	.	+	.	Name=NbD000546.1 CDS;gene=NbD000546;Codon_start=1;product=uncharacterized protein LOC107809304 (XP_016489395.1);protein_id=NbD000546.1;NCBI Feature Key=CDS;NCBI Join Type=join;ID=NbD000546.1 CDS
Niben101Scf00028	scipio	CDS	452164	452763	.	+	.	Name=NbD000549.1 CDS;gene=NbD000549;Codon_start=1;product=uncharacterized protein LOC104232739 (XP_009784306.1);protein_id=NbD000549.1;NCBI Feature Key=CDS;ID=NbD000549.1 CDS
Niben101Scf00028	scipio	CDS	352945	353319	.	+	.	Name=NbD000545.1 CDS;gene=NbD000545;Codon_start=1;product=uncharacterized protein LOC107824742 (XP_016507035.1);protein_id=NbD000545.1;NCBI Feature Key=CDS;ID=NbD000545.1 CDS
Niben101Scf00028	scipio	CDS	81905	82195	.	+	.	Name=NbD000542.1 CDS;gene=NbD000542;Codon_start=1;product=uncharacterized mitochondrial protein AtMg00820-like (XP_016439324.1);protein_id=NbD000542.1;NCBI Feature Key=CDS;ID=NbD000542.1 CDS
Niben101Scf00028	scipio	CDS	346849	347076	.	-	.	Name=NbD000544.1 CDS;gene=NbD000544;Codon_start=1;product=Partial, ribosomal protein L14 (plastid) (NP_054535.2);protein_id=NbD000544.1;NCBI Feature Key=CDS;ID=NbD000544.1 CDS
Niben101Scf00031	scipio	CDS	5495	6021	.	+	.	Name=NbD000552.1 CDS;gene=NbD000552;Codon_start=1;product=UDP-N-acetylglucosamine 1-carboxyvinyltransferase 2-like isoform X1 (XP_016437340.1);protein_id=NbD000552.1;NCBI Feature Key=CDS;NCBI Join Type=join;ID=NbD000552.1 CDS
Niben101Scf00031	scipio	CDS	6665	6815	.	+	.	Name=NbD000552.1 CDS;gene=NbD000552;Codon_start=1;product=UDP-N-acetylglucosamine 1-carboxyvinyltransferase 2-like isoform X1 (XP_016437340.1);protein_id=NbD000552.1;NCBI Feature Key=CDS;NCBI Join Type=join;ID=NbD000552.1 CDS
Niben101Scf00031	scipio	CDS	6959	7243	.	+	.	Name=NbD000552.1 CDS;gene=NbD000552;Codon_start=1;product=UDP-N-acetylglucosamine 1-carboxyvinyltransferase 2-like isoform X1 (XP_016437340.1);protein_id=NbD000552.1;NCBI Feature Key=CDS;NCBI Join Type=join;ID=NbD000552.1 CDS
Niben101Scf00031	scipio	CDS	7323	7494	.	+	.	Name=NbD000552.1 CDS;gene=NbD000552;Codon_start=1;product=UDP-N-acetylglucosamine 1-carboxyvinyltransferase 2-like isoform X1 (XP_016437340.1);protein_id=NbD000552.1;NCBI Feature Key=CDS;NCBI Join Type=join;ID=NbD000552.1 CDS
Niben101Scf00031	scipio	CDS	12341	12419	.	+	.	Name=NbD000552.1 CDS;gene=NbD000552;Codon_start=1;product=UDP-N-acetylglucosamine 1-carboxyvinyltransferase 2-like isoform X1 (XP_016437340.1);protein_id=NbD000552.1;NCBI Feature Key=CDS;NCBI Join Type=join;ID=NbD000552.1 CDS
Niben101Scf00031	scipio	CDS	12513	12705	.	+	.	Name=NbD000552.1 CDS;gene=NbD000552;Codon_start=1;product=UDP-N-acetylglucosamine 1-carboxyvinyltransferase 2-like isoform X1 (XP_016437340.1);protein_id=NbD000552.1;NCBI Feature Key=CDS;NCBI Join Type=join;ID=NbD000552.1 CDS
Niben101Scf00031	scipio	CDS	53288	53455	.	-	.	Name=NbD000553.1 CDS;gene=NbD000553;Codon_start=1;product=phosphoenolpyruvate carboxylase-like (XP_016437317.1);protein_id=NbD000553.1;NCBI Feature Key=CDS;NCBI Join Type=join;ID=NbD000553.1 CDS
Niben101Scf00031	scipio	CDS	52308	52699	.	-	.	Name=NbD000553.1 CDS;gene=NbD000553;Codon_start=1;product=phosphoenolpyruvate carboxylase-like (XP_016437317.1);protein_id=NbD000553.1;NCBI Feature Key=CDS;NCBI Join Type=join;ID=NbD000553.1 CDS
Niben101Scf00031	scipio	CDS	52046	52130	.	-	.	Name=NbD000553.1 CDS;gene=NbD000553;Codon_start=1;product=phosphoenolpyruvate carboxylase-like (XP_016437317.1);protein_id=NbD000553.1;NCBI Feature Key=CDS;NCBI Join Type=join;ID=NbD000553.1 CDS
Niben101Scf00031	scipio	CDS	50416	50638	.	-	.	Name=NbD000553.1 CDS;gene=NbD000553;Codon_start=1;product=phosphoenolpyruvate carboxylase-like (XP_016437317.1);protein_id=NbD000553.1;NCBI Feature Key=CDS;NCBI Join Type=join;ID=NbD000553.1 CDS
Niben101Scf00031	scipio	CDS	50080	50183	.	-	.	Name=NbD000553.1 CDS;gene=NbD000553;Codon_start=1;product=phosphoenolpyruvate carboxylase-like (XP_016437317.1);protein_id=NbD000553.1;NCBI Feature Key=CDS;NCBI Join Type=join;ID=NbD000553.1 CDS
Niben101Scf00031	scipio	CDS	49893	49980	.	-	.	Name=NbD000553.1 CDS;gene=NbD000553;Codon_start=1;product=phosphoenolpyruvate carboxylase-like (XP_016437317.1);protein_id=NbD000553.1;NCBI Feature Key=CDS;NCBI Join Type=join;ID=NbD000553.1 CDS
Niben101Scf00031	scipio	CDS	49310	49464	.	-	.	Name=NbD000553.1 CDS;gene=NbD000553;Codon_start=1;product=phosphoenolpyruvate carboxylase-like (XP_016437317.1);protein_id=NbD000553.1;NCBI Feature Key=CDS;NCBI Join Type=join;ID=NbD000553.1 CDS
Niben101Scf00031	scipio	CDS	47946	48944	.	-	.	Name=NbD000553.1 CDS;gene=NbD000553;Codon_start=1;product=phosphoenolpyruvate carboxylase-like (XP_016437317.1);protein_id=NbD000553.1;NCBI Feature Key=CDS;NCBI Join Type=join;ID=NbD000553.1 CDS
Niben101Scf00031	scipio	CDS	47430	47816	.	-	.	Name=NbD000553.1 CDS;gene=NbD000553;Codon_start=1;product=phosphoenolpyruvate carboxylase-like (XP_016437317.1);protein_id=NbD000553.1;NCBI Feature Key=CDS;NCBI Join Type=join;ID=NbD000553.1 CDS
Niben101Scf00031	scipio	CDS	47036	47329	.	-	.	Name=NbD000553.1 CDS;gene=NbD000553;Codon_start=1;product=phosphoenolpyruvate carboxylase-like (XP_016437317.1);protein_id=NbD000553.1;NCBI Feature Key=CDS;NCBI Join Type=join;ID=NbD000553.1 CDS
Niben101Scf00031	scipio	CDS	253234	253260	.	+	.	Name=NbD000557.1 CDS;gene=NbD000557;Codon_start=1;product=Partial, uncharacterized protein LOC109228789 (XP_019249538.1);protein_id=NbD000557.1;NCBI Feature Key=CDS;NCBI Join Type=join;ID=NbD000557.1 CDS
Niben101Scf00031	scipio	CDS	256882	257047	.	+	.	Name=NbD000557.1 CDS;gene=NbD000557;Codon_start=1;product=Partial, uncharacterized protein LOC109228789 (XP_019249538.1);protein_id=NbD000557.1;NCBI Feature Key=CDS;NCBI Join Type=join;ID=NbD000557.1 CDS
Niben101Scf00031	scipio	CDS	257141	257373	.	+	.	Name=NbD000557.1 CDS;gene=NbD000557;Codon_start=1;product=Partial, uncharacterized protein LOC109228789 (XP_019249538.1);protein_id=NbD000557.1;NCBI Feature Key=CDS;NCBI Join Type=join;ID=NbD000557.1 CDS
Niben101Scf00031	scipio	CDS	149879	150160	.	-	.	Name=NbD000554.1 CDS;gene=NbD000554;Codon_start=1;product=cytochrome P450 CYP72A219-like (XP_019266054.1);protein_id=NbD000554.1;NCBI Feature Key=CDS;NCBI Join Type=join;ID=NbD000554.1 CDS
Niben101Scf00031	scipio	CDS	148816	149034	.	-	.	Name=NbD000554.1 CDS;gene=NbD000554;Codon_start=1;product=cytochrome P450 CYP72A219-like (XP_019266054.1);protein_id=NbD000554.1;NCBI Feature Key=CDS;NCBI Join Type=join;ID=NbD000554.1 CDS
Niben101Scf00031	scipio	CDS	147734	147978	.	-	.	Name=NbD000554.1 CDS;gene=NbD000554;Codon_start=1;product=cytochrome P450 CYP72A219-like (XP_019266054.1);protein_id=NbD000554.1;NCBI Feature Key=CDS;NCBI Join Type=join;ID=NbD000554.1 CDS
Niben101Scf00031	scipio	CDS	147202	147586	.	-	.	Name=NbD000554.1 CDS;gene=NbD000554;Codon_start=1;product=cytochrome P450 CYP72A219-like (XP_019266054.1);protein_id=NbD000554.1;NCBI Feature Key=CDS;NCBI Join Type=join;ID=NbD000554.1 CDS
Niben101Scf00031	scipio	CDS	146552	146758	.	-	.	Name=NbD000554.1 CDS;gene=NbD000554;Codon_start=1;product=cytochrome P450 CYP72A219-like (XP_019266054.1);protein_id=NbD000554.1;NCBI Feature Key=CDS;NCBI Join Type=join;ID=NbD000554.1 CDS
Niben101Scf00031	scipio	CDS	146356	146547	.	-	.	Name=NbD000554.1 CDS;gene=NbD000554;Codon_start=1;product=cytochrome P450 CYP72A219-like (XP_019266054.1);protein_id=NbD000554.1;NCBI Feature Key=CDS;NCBI Join Type=join;ID=NbD000554.1 CDS
Niben101Scf00031	scipio	CDS	185934	186830	.	-	.	Name=NbD000555.1 CDS;gene=NbD000555;Codon_start=1;product=epidermis-specific secreted glycoprotein EP1-like (XP_016490200.1);protein_id=NbD000555.1;NCBI Feature Key=CDS;ID=NbD000555.1 CDS
Niben101Scf00031	scipio	CDS	228930	229826	.	-	.	Name=NbD000556.1 CDS;gene=NbD000556;Codon_start=1;product=epidermis-specific secreted glycoprotein EP1-like (XP_016497862.1);protein_id=NbD000556.1;NCBI Feature Key=CDS;ID=NbD000556.1 CDS
Niben101Scf00032	scipio	CDS	274838	279271	.	-	.	Name=NbD000558.1 CDS;gene=NbD000558;Codon_start=1;product=uncharacterized protein LOC109226070 (XP_019246419.1);protein_id=NbD000558.1;NCBI Feature Key=CDS;ID=NbD000558.1 CDS
Niben101Scf00033	scipio	CDS	173072	173076	.	+	.	Name=NbD000560.1 CDS;gene=NbD000560;Codon_start=1;product=ATP synthase subunit gamma, mitochondrial-like (XP_016442589.1);protein_id=NbD000560.1;NCBI Feature Key=CDS;NCBI Join Type=join;ID=NbD000560.1 CDS
Niben101Scf00033	scipio	CDS	175981	176187	.	+	.	Name=NbD000560.1 CDS;gene=NbD000560;Codon_start=1;product=ATP synthase subunit gamma, mitochondrial-like (XP_016442589.1);protein_id=NbD000560.1;NCBI Feature Key=CDS;NCBI Join Type=join;ID=NbD000560.1 CDS
Niben101Scf00033	scipio	CDS	180083	180126	.	+	.	Name=NbD000560.1 CDS;gene=NbD000560;Codon_start=1;product=ATP synthase subunit gamma, mitochondrial-like (XP_016442589.1);protein_id=NbD000560.1;NCBI Feature Key=CDS;NCBI Join Type=join;ID=NbD000560.1 CDS
Niben101Scf00033	scipio	CDS	180254	180406	.	+	.	Name=NbD000560.1 CDS;gene=NbD000560;Codon_start=1;product=ATP synthase subunit gamma, mitochondrial-like (XP_016442589.1);protein_id=NbD000560.1;NCBI Feature Key=CDS;NCBI Join Type=join;ID=NbD000560.1 CDS
Niben101Scf00033	scipio	CDS	181922	182035	.	+	.	Name=NbD000560.1 CDS;gene=NbD000560;Codon_start=1;product=ATP synthase subunit gamma, mitochondrial-like (XP_016442589.1);protein_id=NbD000560.1;NCBI Feature Key=CDS;NCBI Join Type=join;ID=NbD000560.1 CDS
Niben101Scf00033	scipio	CDS	184004	184131	.	+	.	Name=NbD000560.1 CDS;gene=NbD000560;Codon_start=1;product=ATP synthase subunit gamma, mitochondrial-like (XP_016442589.1);protein_id=NbD000560.1;NCBI Feature Key=CDS;NCBI Join Type=join;ID=NbD000560.1 CDS
Niben101Scf00033	scipio	CDS	184671	184793	.	+	.	Name=NbD000560.1 CDS;gene=NbD000560;Codon_start=1;product=ATP synthase subunit gamma, mitochondrial-like (XP_016442589.1);protein_id=NbD000560.1;NCBI Feature Key=CDS;NCBI Join Type=join;ID=NbD000560.1 CDS
Niben101Scf00033	scipio	CDS	184884	185003	.	+	.	Name=NbD000560.1 CDS;gene=NbD000560;Codon_start=1;product=ATP synthase subunit gamma, mitochondrial-like (XP_016442589.1);protein_id=NbD000560.1;NCBI Feature Key=CDS;NCBI Join Type=join;ID=NbD000560.1 CDS
Niben101Scf00033	scipio	CDS	185216	185337	.	+	.	Name=NbD000560.1 CDS;gene=NbD000560;Codon_start=1;product=ATP synthase subunit gamma, mitochondrial-like (XP_016442589.1);protein_id=NbD000560.1;NCBI Feature Key=CDS;NCBI Join Type=join;ID=NbD000560.1 CDS
Niben101Scf00033	scipio	CDS	186122	186191	.	+	.	Name=NbD000560.1 CDS;gene=NbD000560;Codon_start=1;product=ATP synthase subunit gamma, mitochondrial-like (XP_016442589.1);protein_id=NbD000560.1;NCBI Feature Key=CDS;NCBI Join Type=join;ID=NbD000560.1 CDS
Niben101Scf00033	scipio	CDS	32727	32811	.	-	.	Name=NbD000559.1 CDS;gene=NbD000559;Codon_start=1;product=mitochondrial substrate carrier family protein E isoform X1 (XP_019265628.1);protein_id=NbD000559.1;NCBI Feature Key=CDS;NCBI Join Type=join;ID=NbD000559.1 CDS
Niben101Scf00033	scipio	CDS	32339	32457	.	-	.	Name=NbD000559.1 CDS;gene=NbD000559;Codon_start=1;product=mitochondrial substrate carrier family protein E isoform X1 (XP_019265628.1);protein_id=NbD000559.1;NCBI Feature Key=CDS;NCBI Join Type=join;ID=NbD000559.1 CDS
Niben101Scf00033	scipio	CDS	31692	31749	.	-	.	Name=NbD000559.1 CDS;gene=NbD000559;Codon_start=1;product=mitochondrial substrate carrier family protein E isoform X1 (XP_019265628.1);protein_id=NbD000559.1;NCBI Feature Key=CDS;NCBI Join Type=join;ID=NbD000559.1 CDS
Niben101Scf00033	scipio	CDS	31464	31613	.	-	.	Name=NbD000559.1 CDS;gene=NbD000559;Codon_start=1;product=mitochondrial substrate carrier family protein E isoform X1 (XP_019265628.1);protein_id=NbD000559.1;NCBI Feature Key=CDS;NCBI Join Type=join;ID=NbD000559.1 CDS
Niben101Scf00033	scipio	CDS	31143	31353	.	-	.	Name=NbD000559.1 CDS;gene=NbD000559;Codon_start=1;product=mitochondrial substrate carrier family protein E isoform X1 (XP_019265628.1);protein_id=NbD000559.1;NCBI Feature Key=CDS;NCBI Join Type=join;ID=NbD000559.1 CDS
Niben101Scf00033	scipio	CDS	30725	30770	.	-	.	Name=NbD000559.1 CDS;gene=NbD000559;Codon_start=1;product=mitochondrial substrate carrier family protein E isoform X1 (XP_019265628.1);protein_id=NbD000559.1;NCBI Feature Key=CDS;NCBI Join Type=join;ID=NbD000559.1 CDS
Niben101Scf00033	scipio	CDS	28021	28141	.	-	.	Name=NbD000559.1 CDS;gene=NbD000559;Codon_start=1;product=mitochondrial substrate carrier family protein E isoform X1 (XP_019265628.1);protein_id=NbD000559.1;NCBI Feature Key=CDS;NCBI Join Type=join;ID=NbD000559.1 CDS
Niben101Scf00033	scipio	CDS	27868	27940	.	-	.	Name=NbD000559.1 CDS;gene=NbD000559;Codon_start=1;product=mitochondrial substrate carrier family protein E isoform X1 (XP_019265628.1);protein_id=NbD000559.1;NCBI Feature Key=CDS;NCBI Join Type=join;ID=NbD000559.1 CDS
Niben101Scf00033	scipio	CDS	27307	27541	.	-	.	Name=NbD000559.1 CDS;gene=NbD000559;Codon_start=1;product=mitochondrial substrate carrier family protein E isoform X1 (XP_019265628.1);protein_id=NbD000559.1;NCBI Feature Key=CDS;NCBI Join Type=join;ID=NbD000559.1 CDS
Niben101Scf00033	scipio	CDS	719126	719383	.	-	.	Name=NbD000565.1 CDS;gene=NbD000565;Codon_start=1;product=uncharacterized protein LOC107761242 isoform X1 (XP_016434928.1);protein_id=NbD000565.1;NCBI Feature Key=CDS;NCBI Join Type=join;ID=NbD000565.1 CDS
Niben101Scf00033	scipio	CDS	718424	719059	.	-	.	Name=NbD000565.1 CDS;gene=NbD000565;Codon_start=1;product=uncharacterized protein LOC107761242 isoform X1 (XP_016434928.1);protein_id=NbD000565.1;NCBI Feature Key=CDS;NCBI Join Type=join;ID=NbD000565.1 CDS
Niben101Scf00033	scipio	CDS	715884	715958	.	-	.	Name=NbD000565.1 CDS;gene=NbD000565;Codon_start=1;product=uncharacterized protein LOC107761242 isoform X1 (XP_016434928.1);protein_id=NbD000565.1;NCBI Feature Key=CDS;NCBI Join Type=join;ID=NbD000565.1 CDS
Niben101Scf00033	scipio	CDS	714736	714852	.	-	.	Name=NbD000565.1 CDS;gene=NbD000565;Codon_start=1;product=uncharacterized protein LOC107761242 isoform X1 (XP_016434928.1);protein_id=NbD000565.1;NCBI Feature Key=CDS;NCBI Join Type=join;ID=NbD000565.1 CDS
Niben101Scf00033	scipio	CDS	816263	816523	.	-	.	Name=NbD000570.1 CDS;gene=NbD000570;Codon_start=1;product=cation/H( ) antiporter 15-like isoform X1 (XP_016467301.1);protein_id=NbD000570.1;NCBI Feature Key=CDS;NCBI Join Type=join;ID=NbD000570.1 CDS
Niben101Scf00033	scipio	CDS	813971	814618	.	-	.	Name=NbD000570.1 CDS;gene=NbD000570;Codon_start=1;product=cation/H( ) antiporter 15-like isoform X1 (XP_016467301.1);protein_id=NbD000570.1;NCBI Feature Key=CDS;NCBI Join Type=join;ID=NbD000570.1 CDS
Niben101Scf00033	scipio	CDS	813540	813893	.	-	.	Name=NbD000570.1 CDS;gene=NbD000570;Codon_start=1;product=cation/H( ) antiporter 15-like isoform X1 (XP_016467301.1);protein_id=NbD000570.1;NCBI Feature Key=CDS;NCBI Join Type=join;ID=NbD000570.1 CDS
Niben101Scf00033	scipio	CDS	812115	813242	.	-	.	Name=NbD000570.1 CDS;gene=NbD000570;Codon_start=1;product=cation/H( ) antiporter 15-like isoform X1 (XP_016467301.1);protein_id=NbD000570.1;NCBI Feature Key=CDS;NCBI Join Type=join;ID=NbD000570.1 CDS
Niben101Scf00033	scipio	CDS	788494	788645	.	+	.	Name=NbD000569.1 CDS;gene=NbD000569;Codon_start=1;product=uncharacterized protein LOC107774116 (XP_016449070.1);protein_id=NbD000569.1;NCBI Feature Key=CDS;NCBI Join Type=join;ID=NbD000569.1 CDS
Niben101Scf00033	scipio	CDS	790857	790923	.	+	.	Name=NbD000569.1 CDS;gene=NbD000569;Codon_start=1;product=uncharacterized protein LOC107774116 (XP_016449070.1);protein_id=NbD000569.1;NCBI Feature Key=CDS;NCBI Join Type=join;ID=NbD000569.1 CDS
Niben101Scf00033	scipio	CDS	766753	766956	.	+	.	Name=NbD000568.1 CDS;gene=NbD000568;Codon_start=1;product=uncharacterized protein LOC109227119 (XP_019247692.1);protein_id=NbD000568.1;NCBI Feature Key=CDS;NCBI Join Type=join;ID=NbD000568.1 CDS
Niben101Scf00033	scipio	CDS	768874	768879	.	+	.	Name=NbD000568.1 CDS;gene=NbD000568;Codon_start=1;product=uncharacterized protein LOC109227119 (XP_019247692.1);protein_id=NbD000568.1;NCBI Feature Key=CDS;NCBI Join Type=join;ID=NbD000568.1 CDS
Niben101Scf00033	scipio	CDS	203817	205748	.	+	.	Name=NbD000561.1 CDS;gene=NbD000561;Codon_start=1;product=uncharacterized protein LOC107773647, partial (XP_016448537.1);protein_id=NbD000561.1;NCBI Feature Key=CDS;ID=NbD000561.1 CDS
Niben101Scf00033	scipio	CDS	503105	503428	.	-	.	Name=NbD000564.1 CDS;gene=NbD000564;Codon_start=1;product=uncharacterized protein LOC104243513 (XP_009797015.1);protein_id=NbD000564.1;NCBI Feature Key=CDS;NCBI Join Type=join;ID=NbD000564.1 CDS
Niben101Scf00033	scipio	CDS	501775	502233	.	-	.	Name=NbD000564.1 CDS;gene=NbD000564;Codon_start=1;product=uncharacterized protein LOC104243513 (XP_009797015.1);protein_id=NbD000564.1;NCBI Feature Key=CDS;NCBI Join Type=join;ID=NbD000564.1 CDS
Niben101Scf00033	scipio	CDS	203967	205091	.	+	.	Name=NbD000562.1 CDS;gene=NbD000562;Codon_start=1;product=uncharacterized protein LOC107773647, partial (XP_016448537.1);protein_id=NbD000562.1;NCBI Feature Key=CDS;ID=NbD000562.1 CDS
Niben101Scf00033	scipio	CDS	307521	307898	.	-	.	Name=NbD000563.1 CDS;gene=NbD000563;Codon_start=1;product=LOB domain-containing protein 22-like (XP_019225769.1);protein_id=NbD000563.1;NCBI Feature Key=CDS;ID=NbD000563.1 CDS
Niben101Scf00033	scipio	CDS	761732	761944	.	-	.	Name=NbD000567.1 CDS;gene=NbD000567;Codon_start=1;product=uncharacterized protein LOC104222268 (XP_009771784.1);protein_id=NbD000567.1;NCBI Feature Key=CDS;ID=NbD000567.1 CDS
Niben101Scf00033	scipio	CDS	760666	760875	.	+	.	Name=NbD000566.1 CDS;gene=NbD000566;Codon_start=1;product=uncharacterized protein LOC107789940 (XP_016467307.1);protein_id=NbD000566.1;NCBI Feature Key=CDS;ID=NbD000566.1 CDS
Niben101Scf00034	scipio	CDS	65571	65933	.	+	.	Name=NbD000573.1 CDS;gene=NbD000573;Codon_start=1;product=salicylic acid-binding protein 2 (AFS35576.1);protein_id=NbD000573.1;NCBI Feature Key=CDS;NCBI Join Type=join;ID=NbD000573.1 CDS
Niben101Scf00034	scipio	CDS	72861	72998	.	+	.	Name=NbD000573.1 CDS;gene=NbD000573;Codon_start=1;product=salicylic acid-binding protein 2 (AFS35576.1);protein_id=NbD000573.1;NCBI Feature Key=CDS;NCBI Join Type=join;ID=NbD000573.1 CDS
Niben101Scf00034	scipio	CDS	73126	73407	.	+	.	Name=NbD000573.1 CDS;gene=NbD000573;Codon_start=1;product=salicylic acid-binding protein 2 (AFS35576.1);protein_id=NbD000573.1;NCBI Feature Key=CDS;NCBI Join Type=join;ID=NbD000573.1 CDS
Niben101Scf00034	scipio	CDS	466931	467521	.	+	.	Name=NbD000578.1 CDS;gene=NbD000578;Codon_start=1;product=protein root UVB sensitive 4 (XP_019240030.1);protein_id=NbD000578.1;NCBI Feature Key=CDS;NCBI Join Type=join;ID=NbD000578.1 CDS
Niben101Scf00034	scipio	CDS	468505	468651	.	+	.	Name=NbD000578.1 CDS;gene=NbD000578;Codon_start=1;product=protein root UVB sensitive 4 (XP_019240030.1);protein_id=NbD000578.1;NCBI Feature Key=CDS;NCBI Join Type=join;ID=NbD000578.1 CDS
Niben101Scf00034	scipio	CDS	468842	468988	.	+	.	Name=NbD000578.1 CDS;gene=NbD000578;Codon_start=1;product=protein root UVB sensitive 4 (XP_019240030.1);protein_id=NbD000578.1;NCBI Feature Key=CDS;NCBI Join Type=join;ID=NbD000578.1 CDS
Niben101Scf00034	scipio	CDS	469826	469888	.	+	.	Name=NbD000578.1 CDS;gene=NbD000578;Codon_start=1;product=protein root UVB sensitive 4 (XP_019240030.1);protein_id=NbD000578.1;NCBI Feature Key=CDS;NCBI Join Type=join;ID=NbD000578.1 CDS
Niben101Scf00034	scipio	CDS	469991	470067	.	+	.	Name=NbD000578.1 CDS;gene=NbD000578;Codon_start=1;product=protein root UVB sensitive 4 (XP_019240030.1);protein_id=NbD000578.1;NCBI Feature Key=CDS;NCBI Join Type=join;ID=NbD000578.1 CDS
Niben101Scf00034	scipio	CDS	470798	470903	.	+	.	Name=NbD000578.1 CDS;gene=NbD000578;Codon_start=1;product=protein root UVB sensitive 4 (XP_019240030.1);protein_id=NbD000578.1;NCBI Feature Key=CDS;NCBI Join Type=join;ID=NbD000578.1 CDS
Niben101Scf00034	scipio	CDS	471140	471242	.	+	.	Name=NbD000578.1 CDS;gene=NbD000578;Codon_start=1;product=protein root UVB sensitive 4 (XP_019240030.1);protein_id=NbD000578.1;NCBI Feature Key=CDS;NCBI Join Type=join;ID=NbD000578.1 CDS
Niben101Scf00034	scipio	CDS	471339	471490	.	+	.	Name=NbD000578.1 CDS;gene=NbD000578;Codon_start=1;product=protein root UVB sensitive 4 (XP_019240030.1);protein_id=NbD000578.1;NCBI Feature Key=CDS;NCBI Join Type=join;ID=NbD000578.1 CDS
Niben101Scf00034	scipio	CDS	471592	471657	.	+	.	Name=NbD000578.1 CDS;gene=NbD000578;Codon_start=1;product=protein root UVB sensitive 4 (XP_019240030.1);protein_id=NbD000578.1;NCBI Feature Key=CDS;NCBI Join Type=join;ID=NbD000578.1 CDS
Niben101Scf00034	scipio	CDS	471889	472086	.	+	.	Name=NbD000578.1 CDS;gene=NbD000578;Codon_start=1;product=protein root UVB sensitive 4 (XP_019240030.1);protein_id=NbD000578.1;NCBI Feature Key=CDS;NCBI Join Type=join;ID=NbD000578.1 CDS
Niben101Scf00034	scipio	CDS	122441	122554	.	+	.	Name=NbD000576.1 CDS;gene=NbD000576;Codon_start=1;product=uncharacterized protein LOC109211634 isoform X3 (XP_019230742.1);protein_id=NbD000576.1;NCBI Feature Key=CDS;NCBI Join Type=join;ID=NbD000576.1 CDS
Niben101Scf00034	scipio	CDS	123165	123741	.	+	.	Name=NbD000576.1 CDS;gene=NbD000576;Codon_start=1;product=uncharacterized protein LOC109211634 isoform X3 (XP_019230742.1);protein_id=NbD000576.1;NCBI Feature Key=CDS;NCBI Join Type=join;ID=NbD000576.1 CDS
Niben101Scf00034	scipio	CDS	124009	124187	.	+	.	Name=NbD000576.1 CDS;gene=NbD000576;Codon_start=1;product=uncharacterized protein LOC109211634 isoform X3 (XP_019230742.1);protein_id=NbD000576.1;NCBI Feature Key=CDS;NCBI Join Type=join;ID=NbD000576.1 CDS
Niben101Scf00034	scipio	CDS	124275	124653	.	+	.	Name=NbD000576.1 CDS;gene=NbD000576;Codon_start=1;product=uncharacterized protein LOC109211634 isoform X3 (XP_019230742.1);protein_id=NbD000576.1;NCBI Feature Key=CDS;NCBI Join Type=join;ID=NbD000576.1 CDS
Niben101Scf00034	scipio	CDS	124760	124954	.	+	.	Name=NbD000576.1 CDS;gene=NbD000576;Codon_start=1;product=uncharacterized protein LOC109211634 isoform X3 (XP_019230742.1);protein_id=NbD000576.1;NCBI Feature Key=CDS;NCBI Join Type=join;ID=NbD000576.1 CDS
Niben101Scf00034	scipio	CDS	125052	125230	.	+	.	Name=NbD000576.1 CDS;gene=NbD000576;Codon_start=1;product=uncharacterized protein LOC109211634 isoform X3 (XP_019230742.1);protein_id=NbD000576.1;NCBI Feature Key=CDS;NCBI Join Type=join;ID=NbD000576.1 CDS
Niben101Scf00034	scipio	CDS	125341	125722	.	+	.	Name=NbD000576.1 CDS;gene=NbD000576;Codon_start=1;product=uncharacterized protein LOC109211634 isoform X3 (XP_019230742.1);protein_id=NbD000576.1;NCBI Feature Key=CDS;NCBI Join Type=join;ID=NbD000576.1 CDS
Niben101Scf00034	scipio	CDS	125810	126004	.	+	.	Name=NbD000576.1 CDS;gene=NbD000576;Codon_start=1;product=uncharacterized protein LOC109211634 isoform X3 (XP_019230742.1);protein_id=NbD000576.1;NCBI Feature Key=CDS;NCBI Join Type=join;ID=NbD000576.1 CDS
Niben101Scf00034	scipio	CDS	126100	126278	.	+	.	Name=NbD000576.1 CDS;gene=NbD000576;Codon_start=1;product=uncharacterized protein LOC109211634 isoform X3 (XP_019230742.1);protein_id=NbD000576.1;NCBI Feature Key=CDS;NCBI Join Type=join;ID=NbD000576.1 CDS
Niben101Scf00034	scipio	CDS	126364	126784	.	+	.	Name=NbD000576.1 CDS;gene=NbD000576;Codon_start=1;product=uncharacterized protein LOC109211634 isoform X3 (XP_019230742.1);protein_id=NbD000576.1;NCBI Feature Key=CDS;NCBI Join Type=join;ID=NbD000576.1 CDS
Niben101Scf00034	scipio	CDS	126912	127096	.	+	.	Name=NbD000576.1 CDS;gene=NbD000576;Codon_start=1;product=uncharacterized protein LOC109211634 isoform X3 (XP_019230742.1);protein_id=NbD000576.1;NCBI Feature Key=CDS;NCBI Join Type=join;ID=NbD000576.1 CDS
Niben101Scf00034	scipio	CDS	127236	127487	.	+	.	Name=NbD000576.1 CDS;gene=NbD000576;Codon_start=1;product=uncharacterized protein LOC109211634 isoform X3 (XP_019230742.1);protein_id=NbD000576.1;NCBI Feature Key=CDS;NCBI Join Type=join;ID=NbD000576.1 CDS
Niben101Scf00034	scipio	CDS	214053	214172	.	+	.	Name=NbD000577.1 CDS;gene=NbD000577;Codon_start=1;product=B3 domain-containing protein LOC_Os12g40080-like (XP_019256832.1);protein_id=NbD000577.1;NCBI Feature Key=CDS;NCBI Join Type=join;ID=NbD000577.1 CDS
Niben101Scf00034	scipio	CDS	216903	217356	.	+	.	Name=NbD000577.1 CDS;gene=NbD000577;Codon_start=1;product=B3 domain-containing protein LOC_Os12g40080-like (XP_019256832.1);protein_id=NbD000577.1;NCBI Feature Key=CDS;NCBI Join Type=join;ID=NbD000577.1 CDS
Niben101Scf00034	scipio	CDS	217468	217646	.	+	.	Name=NbD000577.1 CDS;gene=NbD000577;Codon_start=1;product=B3 domain-containing protein LOC_Os12g40080-like (XP_019256832.1);protein_id=NbD000577.1;NCBI Feature Key=CDS;NCBI Join Type=join;ID=NbD000577.1 CDS
Niben101Scf00034	scipio	CDS	217752	218135	.	+	.	Name=NbD000577.1 CDS;gene=NbD000577;Codon_start=1;product=B3 domain-containing protein LOC_Os12g40080-like (XP_019256832.1);protein_id=NbD000577.1;NCBI Feature Key=CDS;NCBI Join Type=join;ID=NbD000577.1 CDS
Niben101Scf00034	scipio	CDS	218268	218519	.	+	.	Name=NbD000577.1 CDS;gene=NbD000577;Codon_start=1;product=B3 domain-containing protein LOC_Os12g40080-like (XP_019256832.1);protein_id=NbD000577.1;NCBI Feature Key=CDS;NCBI Join Type=join;ID=NbD000577.1 CDS
Niben101Scf00034	scipio	CDS	525446	525621	.	-	.	Name=NbD000580.1 CDS;gene=NbD000580;Codon_start=1;product=cold-regulated 413 plasma membrane protein 2-like (XP_016500789.1);protein_id=NbD000580.1;NCBI Feature Key=CDS;NCBI Join Type=join;ID=NbD000580.1 CDS
Niben101Scf00034	scipio	CDS	522747	522854	.	-	.	Name=NbD000580.1 CDS;gene=NbD000580;Codon_start=1;product=cold-regulated 413 plasma membrane protein 2-like (XP_016500789.1);protein_id=NbD000580.1;NCBI Feature Key=CDS;NCBI Join Type=join;ID=NbD000580.1 CDS
Niben101Scf00034	scipio	CDS	522541	522611	.	-	.	Name=NbD000580.1 CDS;gene=NbD000580;Codon_start=1;product=cold-regulated 413 plasma membrane protein 2-like (XP_016500789.1);protein_id=NbD000580.1;NCBI Feature Key=CDS;NCBI Join Type=join;ID=NbD000580.1 CDS
Niben101Scf00034	scipio	CDS	521302	521555	.	-	.	Name=NbD000580.1 CDS;gene=NbD000580;Codon_start=1;product=cold-regulated 413 plasma membrane protein 2-like (XP_016500789.1);protein_id=NbD000580.1;NCBI Feature Key=CDS;NCBI Join Type=join;ID=NbD000580.1 CDS
Niben101Scf00034	scipio	CDS	476455	476514	.	-	.	Name=NbD000579.1 CDS;gene=NbD000579;Codon_start=1;product=uncharacterized protein LOC109220027 (XP_019240031.1);protein_id=NbD000579.1;NCBI Feature Key=CDS;NCBI Join Type=join;ID=NbD000579.1 CDS
Niben101Scf00034	scipio	CDS	476310	476362	.	-	.	Name=NbD000579.1 CDS;gene=NbD000579;Codon_start=1;product=uncharacterized protein LOC109220027 (XP_019240031.1);protein_id=NbD000579.1;NCBI Feature Key=CDS;NCBI Join Type=join;ID=NbD000579.1 CDS
Niben101Scf00034	scipio	CDS	474580	474756	.	-	.	Name=NbD000579.1 CDS;gene=NbD000579;Codon_start=1;product=uncharacterized protein LOC109220027 (XP_019240031.1);protein_id=NbD000579.1;NCBI Feature Key=CDS;NCBI Join Type=join;ID=NbD000579.1 CDS
Niben101Scf00034	scipio	CDS	474414	474491	.	-	.	Name=NbD000579.1 CDS;gene=NbD000579;Codon_start=1;product=uncharacterized protein LOC109220027 (XP_019240031.1);protein_id=NbD000579.1;NCBI Feature Key=CDS;NCBI Join Type=join;ID=NbD000579.1 CDS
Niben101Scf00034	scipio	CDS	474058	474229	.	-	.	Name=NbD000579.1 CDS;gene=NbD000579;Codon_start=1;product=uncharacterized protein LOC109220027 (XP_019240031.1);protein_id=NbD000579.1;NCBI Feature Key=CDS;NCBI Join Type=join;ID=NbD000579.1 CDS
Niben101Scf00034	scipio	CDS	35142	37313	.	+	.	Name=NbD000572.1 CDS;gene=NbD000572;Codon_start=1;product=Partial, uncharacterized protein LOC109242998 (XP_019265436.1);protein_id=NbD000572.1;NCBI Feature Key=CDS;ID=NbD000572.1 CDS
Niben101Scf00034	scipio	CDS	112943	113014	.	+	.	Name=NbD000575.1 CDS;gene=NbD000575;Codon_start=1;product=putative B3 domain-containing protein At5g66980 isoform X1 (XP_009780425.1);protein_id=NbD000575.1;NCBI Feature Key=CDS;NCBI Join Type=join;ID=NbD000575.1 CDS
Niben101Scf00034	scipio	CDS	113115	113493	.	+	.	Name=NbD000575.1 CDS;gene=NbD000575;Codon_start=1;product=putative B3 domain-containing protein At5g66980 isoform X1 (XP_009780425.1);protein_id=NbD000575.1;NCBI Feature Key=CDS;NCBI Join Type=join;ID=NbD000575.1 CDS
Niben101Scf00034	scipio	CDS	113925	114061	.	+	.	Name=NbD000575.1 CDS;gene=NbD000575;Codon_start=1;product=putative B3 domain-containing protein At5g66980 isoform X1 (XP_009780425.1);protein_id=NbD000575.1;NCBI Feature Key=CDS;NCBI Join Type=join;ID=NbD000575.1 CDS
Niben101Scf00034	scipio	CDS	114166	114420	.	+	.	Name=NbD000575.1 CDS;gene=NbD000575;Codon_start=1;product=putative B3 domain-containing protein At5g66980 isoform X1 (XP_009780425.1);protein_id=NbD000575.1;NCBI Feature Key=CDS;NCBI Join Type=join;ID=NbD000575.1 CDS
Niben101Scf00034	scipio	CDS	479	526	.	+	.	Name=NbD000571.1 CDS;gene=NbD000571;Codon_start=1;product=Partial, endogenous retrovirus group K member 113 Pro protein-like, partial (XP_016490376.1);protein_id=NbD000571.1;NCBI Feature Key=CDS;NCBI Join Type=join;ID=NbD000571.1 CDS
Niben101Scf00034	scipio	CDS	560	593	.	+	.	Name=NbD000571.1 CDS;gene=NbD000571;Codon_start=1;product=Partial, endogenous retrovirus group K member 113 Pro protein-like, partial (XP_016490376.1);protein_id=NbD000571.1;NCBI Feature Key=CDS;NCBI Join Type=join;ID=NbD000571.1 CDS
Niben101Scf00034	scipio	CDS	1466	1569	.	+	.	Name=NbD000571.1 CDS;gene=NbD000571;Codon_start=1;product=Partial, endogenous retrovirus group K member 113 Pro protein-like, partial (XP_016490376.1);protein_id=NbD000571.1;NCBI Feature Key=CDS;NCBI Join Type=join;ID=NbD000571.1 CDS
Niben101Scf00034	scipio	CDS	101262	101378	.	-	.	Name=NbD000574.1 CDS;gene=NbD000574;Codon_start=1;product=uncharacterized protein LOC107773800 (XP_016448709.1);protein_id=NbD000574.1;NCBI Feature Key=CDS;NCBI Join Type=join;ID=NbD000574.1 CDS
Niben101Scf00034	scipio	CDS	100734	101120	.	-	.	Name=NbD000574.1 CDS;gene=NbD000574;Codon_start=1;product=uncharacterized protein LOC107773800 (XP_016448709.1);protein_id=NbD000574.1;NCBI Feature Key=CDS;NCBI Join Type=join;ID=NbD000574.1 CDS
Niben101Scf00035	scipio	CDS	122883	123484	.	+	.	Name=NbD000582.1 CDS;gene=NbD000582;Codon_start=1;product=LETM1 and EF-hand domain-containing protein 1, mitochondrial (XP_019261501.1);protein_id=NbD000582.1;NCBI Feature Key=CDS;NCBI Join Type=join;ID=NbD000582.1 CDS
Niben101Scf00035	scipio	CDS	123570	123882	.	+	.	Name=NbD000582.1 CDS;gene=NbD000582;Codon_start=1;product=LETM1 and EF-hand domain-containing protein 1, mitochondrial (XP_019261501.1);protein_id=NbD000582.1;NCBI Feature Key=CDS;NCBI Join Type=join;ID=NbD000582.1 CDS
Niben101Scf00035	scipio	CDS	125741	125887	.	+	.	Name=NbD000582.1 CDS;gene=NbD000582;Codon_start=1;product=LETM1 and EF-hand domain-containing protein 1, mitochondrial (XP_019261501.1);protein_id=NbD000582.1;NCBI Feature Key=CDS;NCBI Join Type=join;ID=NbD000582.1 CDS
Niben101Scf00035	scipio	CDS	126045	126133	.	+	.	Name=NbD000582.1 CDS;gene=NbD000582;Codon_start=1;product=LETM1 and EF-hand domain-containing protein 1, mitochondrial (XP_019261501.1);protein_id=NbD000582.1;NCBI Feature Key=CDS;NCBI Join Type=join;ID=NbD000582.1 CDS
Niben101Scf00035	scipio	CDS	126240	126332	.	+	.	Name=NbD000582.1 CDS;gene=NbD000582;Codon_start=1;product=LETM1 and EF-hand domain-containing protein 1, mitochondrial (XP_019261501.1);protein_id=NbD000582.1;NCBI Feature Key=CDS;NCBI Join Type=join;ID=NbD000582.1 CDS
Niben101Scf00035	scipio	CDS	127215	127341	.	+	.	Name=NbD000582.1 CDS;gene=NbD000582;Codon_start=1;product=LETM1 and EF-hand domain-containing protein 1, mitochondrial (XP_019261501.1);protein_id=NbD000582.1;NCBI Feature Key=CDS;NCBI Join Type=join;ID=NbD000582.1 CDS
Niben101Scf00035	scipio	CDS	129912	129976	.	+	.	Name=NbD000582.1 CDS;gene=NbD000582;Codon_start=1;product=LETM1 and EF-hand domain-containing protein 1, mitochondrial (XP_019261501.1);protein_id=NbD000582.1;NCBI Feature Key=CDS;NCBI Join Type=join;ID=NbD000582.1 CDS
Niben101Scf00035	scipio	CDS	130058	130232	.	+	.	Name=NbD000582.1 CDS;gene=NbD000582;Codon_start=1;product=LETM1 and EF-hand domain-containing protein 1, mitochondrial (XP_019261501.1);protein_id=NbD000582.1;NCBI Feature Key=CDS;NCBI Join Type=join;ID=NbD000582.1 CDS
Niben101Scf00035	scipio	CDS	131106	131291	.	+	.	Name=NbD000582.1 CDS;gene=NbD000582;Codon_start=1;product=LETM1 and EF-hand domain-containing protein 1, mitochondrial (XP_019261501.1);protein_id=NbD000582.1;NCBI Feature Key=CDS;NCBI Join Type=join;ID=NbD000582.1 CDS
Niben101Scf00035	scipio	CDS	131371	131418	.	+	.	Name=NbD000582.1 CDS;gene=NbD000582;Codon_start=1;product=LETM1 and EF-hand domain-containing protein 1, mitochondrial (XP_019261501.1);protein_id=NbD000582.1;NCBI Feature Key=CDS;NCBI Join Type=join;ID=NbD000582.1 CDS
Niben101Scf00035	scipio	CDS	132792	132941	.	+	.	Name=NbD000582.1 CDS;gene=NbD000582;Codon_start=1;product=LETM1 and EF-hand domain-containing protein 1, mitochondrial (XP_019261501.1);protein_id=NbD000582.1;NCBI Feature Key=CDS;NCBI Join Type=join;ID=NbD000582.1 CDS
Niben101Scf00035	scipio	CDS	133073	133155	.	+	.	Name=NbD000582.1 CDS;gene=NbD000582;Codon_start=1;product=LETM1 and EF-hand domain-containing protein 1, mitochondrial (XP_019261501.1);protein_id=NbD000582.1;NCBI Feature Key=CDS;NCBI Join Type=join;ID=NbD000582.1 CDS
Niben101Scf00035	scipio	CDS	133938	134053	.	+	.	Name=NbD000582.1 CDS;gene=NbD000582;Codon_start=1;product=LETM1 and EF-hand domain-containing protein 1, mitochondrial (XP_019261501.1);protein_id=NbD000582.1;NCBI Feature Key=CDS;NCBI Join Type=join;ID=NbD000582.1 CDS
Niben101Scf00035	scipio	CDS	137217	137311	.	+	.	Name=NbD000582.1 CDS;gene=NbD000582;Codon_start=1;product=LETM1 and EF-hand domain-containing protein 1, mitochondrial (XP_019261501.1);protein_id=NbD000582.1;NCBI Feature Key=CDS;NCBI Join Type=join;ID=NbD000582.1 CDS
Niben101Scf00035	scipio	CDS	147630	150077	.	+	.	Name=NbD000583.1 CDS;gene=NbD000583;Codon_start=1;product=pentatricopeptide repeat-containing protein At4g01570-like (XP_016497763.1);protein_id=NbD000583.1;NCBI Feature Key=CDS;ID=NbD000583.1 CDS
Niben101Scf00035	scipio	CDS	170772	171080	.	-	.	Name=NbD000584.1 CDS;gene=NbD000584;Codon_start=1;product=uncharacterized protein LOC109239400 (XP_019261503.1);protein_id=NbD000584.1;NCBI Feature Key=CDS;ID=NbD000584.1 CDS
Niben101Scf00035	scipio	CDS	110420	110719	.	+	.	Name=NbD000581.1 CDS;gene=NbD000581;Codon_start=1;product=Partial, uncharacterized protein LOC107815803 (XP_016496923.1);protein_id=NbD000581.1;NCBI Feature Key=CDS;ID=NbD000581.1 CDS
Niben101Scf00037	scipio	CDS	70846	71328	.	+	.	Name=NbD000585.1 CDS;gene=NbD000585;Codon_start=1;product=TBCC domain-containing protein 1-like (XP_016470057.1);protein_id=NbD000585.1;NCBI Feature Key=CDS;NCBI Join Type=join;ID=NbD000585.1 CDS
Niben101Scf00037	scipio	CDS	72361	72501	.	+	.	Name=NbD000585.1 CDS;gene=NbD000585;Codon_start=1;product=TBCC domain-containing protein 1-like (XP_016470057.1);protein_id=NbD000585.1;NCBI Feature Key=CDS;NCBI Join Type=join;ID=NbD000585.1 CDS
Niben101Scf00037	scipio	CDS	75384	75764	.	+	.	Name=NbD000585.1 CDS;gene=NbD000585;Codon_start=1;product=TBCC domain-containing protein 1-like (XP_016470057.1);protein_id=NbD000585.1;NCBI Feature Key=CDS;NCBI Join Type=join;ID=NbD000585.1 CDS
Niben101Scf00037	scipio	CDS	86438	86542	.	+	.	Name=NbD000585.1 CDS;gene=NbD000585;Codon_start=1;product=TBCC domain-containing protein 1-like (XP_016470057.1);protein_id=NbD000585.1;NCBI Feature Key=CDS;NCBI Join Type=join;ID=NbD000585.1 CDS
Niben101Scf00037	scipio	CDS	87045	87185	.	+	.	Name=NbD000585.1 CDS;gene=NbD000585;Codon_start=1;product=TBCC domain-containing protein 1-like (XP_016470057.1);protein_id=NbD000585.1;NCBI Feature Key=CDS;NCBI Join Type=join;ID=NbD000585.1 CDS
Niben101Scf00037	scipio	CDS	89724	89927	.	+	.	Name=NbD000585.1 CDS;gene=NbD000585;Codon_start=1;product=TBCC domain-containing protein 1-like (XP_016470057.1);protein_id=NbD000585.1;NCBI Feature Key=CDS;NCBI Join Type=join;ID=NbD000585.1 CDS
Niben101Scf00037	scipio	CDS	90520	90612	.	+	.	Name=NbD000585.1 CDS;gene=NbD000585;Codon_start=1;product=TBCC domain-containing protein 1-like (XP_016470057.1);protein_id=NbD000585.1;NCBI Feature Key=CDS;NCBI Join Type=join;ID=NbD000585.1 CDS
Niben101Scf00037	scipio	CDS	90783	90894	.	+	.	Name=NbD000585.1 CDS;gene=NbD000585;Codon_start=1;product=TBCC domain-containing protein 1-like (XP_016470057.1);protein_id=NbD000585.1;NCBI Feature Key=CDS;NCBI Join Type=join;ID=NbD000585.1 CDS
Niben101Scf00037	scipio	CDS	90971	91014	.	+	.	Name=NbD000585.1 CDS;gene=NbD000585;Codon_start=1;product=TBCC domain-containing protein 1-like (XP_016470057.1);protein_id=NbD000585.1;NCBI Feature Key=CDS;NCBI Join Type=join;ID=NbD000585.1 CDS
Niben101Scf00037	scipio	CDS	221137	221297	.	-	.	Name=NbD000590.1 CDS;gene=NbD000590;Codon_start=1;product=squamosa promoter-binding-like protein 9 (XP_016498962.1);protein_id=NbD000590.1;NCBI Feature Key=CDS;NCBI Join Type=join;ID=NbD000590.1 CDS
Niben101Scf00037	scipio	CDS	216084	216223	.	-	.	Name=NbD000590.1 CDS;gene=NbD000590;Codon_start=1;product=squamosa promoter-binding-like protein 9 (XP_016498962.1);protein_id=NbD000590.1;NCBI Feature Key=CDS;NCBI Join Type=join;ID=NbD000590.1 CDS
Niben101Scf00037	scipio	CDS	215358	215983	.	-	.	Name=NbD000590.1 CDS;gene=NbD000590;Codon_start=1;product=squamosa promoter-binding-like protein 9 (XP_016498962.1);protein_id=NbD000590.1;NCBI Feature Key=CDS;NCBI Join Type=join;ID=NbD000590.1 CDS
Niben101Scf00037	scipio	CDS	193777	193837	.	+	.	Name=NbD000587.1 CDS;gene=NbD000587;Codon_start=1;product=CDK5RAP3-like protein (XP_016498373.1);protein_id=NbD000587.1;NCBI Feature Key=CDS;NCBI Join Type=join;ID=NbD000587.1 CDS
Niben101Scf00037	scipio	CDS	193936	194070	.	+	.	Name=NbD000587.1 CDS;gene=NbD000587;Codon_start=1;product=CDK5RAP3-like protein (XP_016498373.1);protein_id=NbD000587.1;NCBI Feature Key=CDS;NCBI Join Type=join;ID=NbD000587.1 CDS
Niben101Scf00037	scipio	CDS	195827	195921	.	+	.	Name=NbD000587.1 CDS;gene=NbD000587;Codon_start=1;product=CDK5RAP3-like protein (XP_016498373.1);protein_id=NbD000587.1;NCBI Feature Key=CDS;NCBI Join Type=join;ID=NbD000587.1 CDS
Niben101Scf00037	scipio	CDS	196005	196099	.	+	.	Name=NbD000587.1 CDS;gene=NbD000587;Codon_start=1;product=CDK5RAP3-like protein (XP_016498373.1);protein_id=NbD000587.1;NCBI Feature Key=CDS;NCBI Join Type=join;ID=NbD000587.1 CDS
Niben101Scf00037	scipio	CDS	196206	196341	.	+	.	Name=NbD000587.1 CDS;gene=NbD000587;Codon_start=1;product=CDK5RAP3-like protein (XP_016498373.1);protein_id=NbD000587.1;NCBI Feature Key=CDS;NCBI Join Type=join;ID=NbD000587.1 CDS
Niben101Scf00037	scipio	CDS	196436	196588	.	+	.	Name=NbD000587.1 CDS;gene=NbD000587;Codon_start=1;product=CDK5RAP3-like protein (XP_016498373.1);protein_id=NbD000587.1;NCBI Feature Key=CDS;NCBI Join Type=join;ID=NbD000587.1 CDS
Niben101Scf00037	scipio	CDS	196692	197228	.	+	.	Name=NbD000587.1 CDS;gene=NbD000587;Codon_start=1;product=CDK5RAP3-like protein (XP_016498373.1);protein_id=NbD000587.1;NCBI Feature Key=CDS;NCBI Join Type=join;ID=NbD000587.1 CDS
Niben101Scf00037	scipio	CDS	197438	197646	.	+	.	Name=NbD000587.1 CDS;gene=NbD000587;Codon_start=1;product=CDK5RAP3-like protein (XP_016498373.1);protein_id=NbD000587.1;NCBI Feature Key=CDS;NCBI Join Type=join;ID=NbD000587.1 CDS
Niben101Scf00037	scipio	CDS	198236	198368	.	+	.	Name=NbD000587.1 CDS;gene=NbD000587;Codon_start=1;product=CDK5RAP3-like protein (XP_016498373.1);protein_id=NbD000587.1;NCBI Feature Key=CDS;NCBI Join Type=join;ID=NbD000587.1 CDS
Niben101Scf00037	scipio	CDS	199015	199137	.	+	.	Name=NbD000587.1 CDS;gene=NbD000587;Codon_start=1;product=CDK5RAP3-like protein (XP_016498373.1);protein_id=NbD000587.1;NCBI Feature Key=CDS;NCBI Join Type=join;ID=NbD000587.1 CDS
Niben101Scf00037	scipio	CDS	208415	208597	.	+	.	Name=NbD000589.1 CDS;gene=NbD000589;Codon_start=1;product=Partial, G patch domain-containing protein 11-like (XP_016498371.1);protein_id=NbD000589.1;NCBI Feature Key=CDS;NCBI Join Type=join;ID=NbD000589.1 CDS
Niben101Scf00037	scipio	CDS	211427	211945	.	+	.	Name=NbD000589.1 CDS;gene=NbD000589;Codon_start=1;product=Partial, G patch domain-containing protein 11-like (XP_016498371.1);protein_id=NbD000589.1;NCBI Feature Key=CDS;NCBI Join Type=join;ID=NbD000589.1 CDS
Niben101Scf00037	scipio	CDS	139450	139496	.	+	.	Name=NbD000586.1 CDS;gene=NbD000586;Codon_start=1;product=rhodanese-like domain-containing protein 9, chloroplastic (XP_016498374.1);protein_id=NbD000586.1;NCBI Feature Key=CDS;NCBI Join Type=join;ID=NbD000586.1 CDS
Niben101Scf00037	scipio	CDS	140211	140458	.	+	.	Name=NbD000586.1 CDS;gene=NbD000586;Codon_start=1;product=rhodanese-like domain-containing protein 9, chloroplastic (XP_016498374.1);protein_id=NbD000586.1;NCBI Feature Key=CDS;NCBI Join Type=join;ID=NbD000586.1 CDS
Niben101Scf00037	scipio	CDS	140759	140909	.	+	.	Name=NbD000586.1 CDS;gene=NbD000586;Codon_start=1;product=rhodanese-like domain-containing protein 9, chloroplastic (XP_016498374.1);protein_id=NbD000586.1;NCBI Feature Key=CDS;NCBI Join Type=join;ID=NbD000586.1 CDS
Niben101Scf00037	scipio	CDS	141877	141962	.	+	.	Name=NbD000586.1 CDS;gene=NbD000586;Codon_start=1;product=rhodanese-like domain-containing protein 9, chloroplastic (XP_016498374.1);protein_id=NbD000586.1;NCBI Feature Key=CDS;NCBI Join Type=join;ID=NbD000586.1 CDS
Niben101Scf00037	scipio	CDS	142051	142155	.	+	.	Name=NbD000586.1 CDS;gene=NbD000586;Codon_start=1;product=rhodanese-like domain-containing protein 9, chloroplastic (XP_016498374.1);protein_id=NbD000586.1;NCBI Feature Key=CDS;NCBI Join Type=join;ID=NbD000586.1 CDS
Niben101Scf00037	scipio	CDS	142486	142556	.	+	.	Name=NbD000586.1 CDS;gene=NbD000586;Codon_start=1;product=rhodanese-like domain-containing protein 9, chloroplastic (XP_016498374.1);protein_id=NbD000586.1;NCBI Feature Key=CDS;NCBI Join Type=join;ID=NbD000586.1 CDS
Niben101Scf00037	scipio	CDS	275595	278183	.	-	.	Name=NbD000591.1 CDS;gene=NbD000591;Codon_start=1;product=uncharacterized protein LOC109221907 (XP_019241883.1);protein_id=NbD000591.1;NCBI Feature Key=CDS;ID=NbD000591.1 CDS
Niben101Scf00037	scipio	CDS	202827	203082	.	-	.	Name=NbD000588.1 CDS;gene=NbD000588;Codon_start=1;product=Partial, protein STRUBBELIG-RECEPTOR FAMILY 2 (XP_019243030.1);protein_id=NbD000588.1;NCBI Feature Key=CDS;NCBI Join Type=join;ID=NbD000588.1 CDS
Niben101Scf00037	scipio	CDS	202061	202338	.	-	.	Name=NbD000588.1 CDS;gene=NbD000588;Codon_start=1;product=Partial, protein STRUBBELIG-RECEPTOR FAMILY 2 (XP_019243030.1);protein_id=NbD000588.1;NCBI Feature Key=CDS;NCBI Join Type=join;ID=NbD000588.1 CDS
Niben101Scf00037	scipio	CDS	201708	201973	.	-	.	Name=NbD000588.1 CDS;gene=NbD000588;Codon_start=1;product=Partial, protein STRUBBELIG-RECEPTOR FAMILY 2 (XP_019243030.1);protein_id=NbD000588.1;NCBI Feature Key=CDS;NCBI Join Type=join;ID=NbD000588.1 CDS
Niben101Scf00037	scipio	CDS	201431	201578	.	-	.	Name=NbD000588.1 CDS;gene=NbD000588;Codon_start=1;product=Partial, protein STRUBBELIG-RECEPTOR FAMILY 2 (XP_019243030.1);protein_id=NbD000588.1;NCBI Feature Key=CDS;NCBI Join Type=join;ID=NbD000588.1 CDS
Niben101Scf00037	scipio	CDS	201153	201292	.	-	.	Name=NbD000588.1 CDS;gene=NbD000588;Codon_start=1;product=Partial, protein STRUBBELIG-RECEPTOR FAMILY 2 (XP_019243030.1);protein_id=NbD000588.1;NCBI Feature Key=CDS;NCBI Join Type=join;ID=NbD000588.1 CDS
Niben101Scf00037	scipio	CDS	200900	201056	.	-	.	Name=NbD000588.1 CDS;gene=NbD000588;Codon_start=1;product=Partial, protein STRUBBELIG-RECEPTOR FAMILY 2 (XP_019243030.1);protein_id=NbD000588.1;NCBI Feature Key=CDS;NCBI Join Type=join;ID=NbD000588.1 CDS
Niben101Scf00037	scipio	CDS	200568	200771	.	-	.	Name=NbD000588.1 CDS;gene=NbD000588;Codon_start=1;product=Partial, protein STRUBBELIG-RECEPTOR FAMILY 2 (XP_019243030.1);protein_id=NbD000588.1;NCBI Feature Key=CDS;NCBI Join Type=join;ID=NbD000588.1 CDS
Niben101Scf00037	scipio	CDS	402299	403681	.	-	.	Name=NbD000592.1 CDS;gene=NbD000592;Codon_start=1;product=Partial, RNA-directed DNA polymerase from mobile element jockey-like, partial (XP_019236372.1);protein_id=NbD000592.1;NCBI Feature Key=CDS;ID=NbD000592.1 CDS
Niben101Scf00037	scipio	CDS	409837	410223	.	-	.	Name=NbD000593.1 CDS;gene=NbD000593;Codon_start=1;product=neurofilament medium polypeptide-like (XP_016486382.1);protein_id=NbD000593.1;NCBI Feature Key=CDS;ID=NbD000593.1 CDS
Niben101Scf00039	scipio	CDS	93538	93731	.	+	.	Name=NbD000594.1 CDS;gene=NbD000594;Codon_start=1;product=crossover junction endonuclease MUS81-like (XP_016513470.1);protein_id=NbD000594.1;NCBI Feature Key=CDS;NCBI Join Type=join;ID=NbD000594.1 CDS
Niben101Scf00039	scipio	CDS	93945	94045	.	+	.	Name=NbD000594.1 CDS;gene=NbD000594;Codon_start=1;product=crossover junction endonuclease MUS81-like (XP_016513470.1);protein_id=NbD000594.1;NCBI Feature Key=CDS;NCBI Join Type=join;ID=NbD000594.1 CDS
Niben101Scf00039	scipio	CDS	94599	94677	.	+	.	Name=NbD000594.1 CDS;gene=NbD000594;Codon_start=1;product=crossover junction endonuclease MUS81-like (XP_016513470.1);protein_id=NbD000594.1;NCBI Feature Key=CDS;NCBI Join Type=join;ID=NbD000594.1 CDS
Niben101Scf00039	scipio	CDS	94759	94845	.	+	.	Name=NbD000594.1 CDS;gene=NbD000594;Codon_start=1;product=crossover junction endonuclease MUS81-like (XP_016513470.1);protein_id=NbD000594.1;NCBI Feature Key=CDS;NCBI Join Type=join;ID=NbD000594.1 CDS
Niben101Scf00039	scipio	CDS	94955	95077	.	+	.	Name=NbD000594.1 CDS;gene=NbD000594;Codon_start=1;product=crossover junction endonuclease MUS81-like (XP_016513470.1);protein_id=NbD000594.1;NCBI Feature Key=CDS;NCBI Join Type=join;ID=NbD000594.1 CDS
Niben101Scf00039	scipio	CDS	97250	97511	.	+	.	Name=NbD000594.1 CDS;gene=NbD000594;Codon_start=1;product=crossover junction endonuclease MUS81-like (XP_016513470.1);protein_id=NbD000594.1;NCBI Feature Key=CDS;NCBI Join Type=join;ID=NbD000594.1 CDS
Niben101Scf00039	scipio	CDS	99098	99230	.	+	.	Name=NbD000594.1 CDS;gene=NbD000594;Codon_start=1;product=crossover junction endonuclease MUS81-like (XP_016513470.1);protein_id=NbD000594.1;NCBI Feature Key=CDS;NCBI Join Type=join;ID=NbD000594.1 CDS
Niben101Scf00039	scipio	CDS	99382	99515	.	+	.	Name=NbD000594.1 CDS;gene=NbD000594;Codon_start=1;product=crossover junction endonuclease MUS81-like (XP_016513470.1);protein_id=NbD000594.1;NCBI Feature Key=CDS;NCBI Join Type=join;ID=NbD000594.1 CDS
Niben101Scf00039	scipio	CDS	99664	99803	.	+	.	Name=NbD000594.1 CDS;gene=NbD000594;Codon_start=1;product=crossover junction endonuclease MUS81-like (XP_016513470.1);protein_id=NbD000594.1;NCBI Feature Key=CDS;NCBI Join Type=join;ID=NbD000594.1 CDS
Niben101Scf00039	scipio	CDS	100835	100892	.	+	.	Name=NbD000594.1 CDS;gene=NbD000594;Codon_start=1;product=crossover junction endonuclease MUS81-like (XP_016513470.1);protein_id=NbD000594.1;NCBI Feature Key=CDS;NCBI Join Type=join;ID=NbD000594.1 CDS
Niben101Scf00039	scipio	CDS	101431	101589	.	+	.	Name=NbD000594.1 CDS;gene=NbD000594;Codon_start=1;product=crossover junction endonuclease MUS81-like (XP_016513470.1);protein_id=NbD000594.1;NCBI Feature Key=CDS;NCBI Join Type=join;ID=NbD000594.1 CDS
Niben101Scf00039	scipio	CDS	102198	102277	.	+	.	Name=NbD000594.1 CDS;gene=NbD000594;Codon_start=1;product=crossover junction endonuclease MUS81-like (XP_016513470.1);protein_id=NbD000594.1;NCBI Feature Key=CDS;NCBI Join Type=join;ID=NbD000594.1 CDS
Niben101Scf00039	scipio	CDS	102374	102605	.	+	.	Name=NbD000594.1 CDS;gene=NbD000594;Codon_start=1;product=crossover junction endonuclease MUS81-like (XP_016513470.1);protein_id=NbD000594.1;NCBI Feature Key=CDS;NCBI Join Type=join;ID=NbD000594.1 CDS
Niben101Scf00039	scipio	CDS	103029	103115	.	+	.	Name=NbD000594.1 CDS;gene=NbD000594;Codon_start=1;product=crossover junction endonuclease MUS81-like (XP_016513470.1);protein_id=NbD000594.1;NCBI Feature Key=CDS;NCBI Join Type=join;ID=NbD000594.1 CDS
Niben101Scf00039	scipio	CDS	103618	103714	.	+	.	Name=NbD000594.1 CDS;gene=NbD000594;Codon_start=1;product=crossover junction endonuclease MUS81-like (XP_016513470.1);protein_id=NbD000594.1;NCBI Feature Key=CDS;NCBI Join Type=join;ID=NbD000594.1 CDS
Niben101Scf00039	scipio	CDS	107399	107406	.	+	.	Name=NbD000594.1 CDS;gene=NbD000594;Codon_start=1;product=crossover junction endonuclease MUS81-like (XP_016513470.1);protein_id=NbD000594.1;NCBI Feature Key=CDS;NCBI Join Type=join;ID=NbD000594.1 CDS
Niben101Scf00039	scipio	CDS	142724	143034	.	-	.	Name=NbD000596.1 CDS;gene=NbD000596;Codon_start=1;product=probable inactive purple acid phosphatase 27 (XP_019246146.1);protein_id=NbD000596.1;NCBI Feature Key=CDS;NCBI Join Type=join;ID=NbD000596.1 CDS
Niben101Scf00039	scipio	CDS	141903	141990	.	-	.	Name=NbD000596.1 CDS;gene=NbD000596;Codon_start=1;product=probable inactive purple acid phosphatase 27 (XP_019246146.1);protein_id=NbD000596.1;NCBI Feature Key=CDS;NCBI Join Type=join;ID=NbD000596.1 CDS
Niben101Scf00039	scipio	CDS	136874	137140	.	-	.	Name=NbD000596.1 CDS;gene=NbD000596;Codon_start=1;product=probable inactive purple acid phosphatase 27 (XP_019246146.1);protein_id=NbD000596.1;NCBI Feature Key=CDS;NCBI Join Type=join;ID=NbD000596.1 CDS
Niben101Scf00039	scipio	CDS	136125	136233	.	-	.	Name=NbD000596.1 CDS;gene=NbD000596;Codon_start=1;product=probable inactive purple acid phosphatase 27 (XP_019246146.1);protein_id=NbD000596.1;NCBI Feature Key=CDS;NCBI Join Type=join;ID=NbD000596.1 CDS
Niben101Scf00039	scipio	CDS	135657	135771	.	-	.	Name=NbD000596.1 CDS;gene=NbD000596;Codon_start=1;product=probable inactive purple acid phosphatase 27 (XP_019246146.1);protein_id=NbD000596.1;NCBI Feature Key=CDS;NCBI Join Type=join;ID=NbD000596.1 CDS
Niben101Scf00039	scipio	CDS	134593	134725	.	-	.	Name=NbD000596.1 CDS;gene=NbD000596;Codon_start=1;product=probable inactive purple acid phosphatase 27 (XP_019246146.1);protein_id=NbD000596.1;NCBI Feature Key=CDS;NCBI Join Type=join;ID=NbD000596.1 CDS
Niben101Scf00039	scipio	CDS	134260	134447	.	-	.	Name=NbD000596.1 CDS;gene=NbD000596;Codon_start=1;product=probable inactive purple acid phosphatase 27 (XP_019246146.1);protein_id=NbD000596.1;NCBI Feature Key=CDS;NCBI Join Type=join;ID=NbD000596.1 CDS
Niben101Scf00039	scipio	CDS	132390	132576	.	-	.	Name=NbD000596.1 CDS;gene=NbD000596;Codon_start=1;product=probable inactive purple acid phosphatase 27 (XP_019246146.1);protein_id=NbD000596.1;NCBI Feature Key=CDS;NCBI Join Type=join;ID=NbD000596.1 CDS
Niben101Scf00039	scipio	CDS	132205	132272	.	-	.	Name=NbD000596.1 CDS;gene=NbD000596;Codon_start=1;product=probable inactive purple acid phosphatase 27 (XP_019246146.1);protein_id=NbD000596.1;NCBI Feature Key=CDS;NCBI Join Type=join;ID=NbD000596.1 CDS
Niben101Scf00039	scipio	CDS	130437	130533	.	-	.	Name=NbD000596.1 CDS;gene=NbD000596;Codon_start=1;product=probable inactive purple acid phosphatase 27 (XP_019246146.1);protein_id=NbD000596.1;NCBI Feature Key=CDS;NCBI Join Type=join;ID=NbD000596.1 CDS
Niben101Scf00039	scipio	CDS	129780	129968	.	-	.	Name=NbD000596.1 CDS;gene=NbD000596;Codon_start=1;product=probable inactive purple acid phosphatase 27 (XP_019246146.1);protein_id=NbD000596.1;NCBI Feature Key=CDS;NCBI Join Type=join;ID=NbD000596.1 CDS
Niben101Scf00039	scipio	CDS	129612	129692	.	-	.	Name=NbD000596.1 CDS;gene=NbD000596;Codon_start=1;product=probable inactive purple acid phosphatase 27 (XP_019246146.1);protein_id=NbD000596.1;NCBI Feature Key=CDS;NCBI Join Type=join;ID=NbD000596.1 CDS
Niben101Scf00039	scipio	CDS	129461	129517	.	-	.	Name=NbD000596.1 CDS;gene=NbD000596;Codon_start=1;product=probable inactive purple acid phosphatase 27 (XP_019246146.1);protein_id=NbD000596.1;NCBI Feature Key=CDS;NCBI Join Type=join;ID=NbD000596.1 CDS
Niben101Scf00039	scipio	CDS	155217	155384	.	-	.	Name=NbD000597.1 CDS;gene=NbD000597;Codon_start=1;product=zinc finger protein 598-like (XP_019246169.1);protein_id=NbD000597.1;NCBI Feature Key=CDS;NCBI Join Type=join;ID=NbD000597.1 CDS
Niben101Scf00039	scipio	CDS	153975	154277	.	-	.	Name=NbD000597.1 CDS;gene=NbD000597;Codon_start=1;product=zinc finger protein 598-like (XP_019246169.1);protein_id=NbD000597.1;NCBI Feature Key=CDS;NCBI Join Type=join;ID=NbD000597.1 CDS
Niben101Scf00039	scipio	CDS	150595	150803	.	-	.	Name=NbD000597.1 CDS;gene=NbD000597;Codon_start=1;product=zinc finger protein 598-like (XP_019246169.1);protein_id=NbD000597.1;NCBI Feature Key=CDS;NCBI Join Type=join;ID=NbD000597.1 CDS
Niben101Scf00039	scipio	CDS	150462	150510	.	-	.	Name=NbD000597.1 CDS;gene=NbD000597;Codon_start=1;product=zinc finger protein 598-like (XP_019246169.1);protein_id=NbD000597.1;NCBI Feature Key=CDS;NCBI Join Type=join;ID=NbD000597.1 CDS
Niben101Scf00039	scipio	CDS	150277	150366	.	-	.	Name=NbD000597.1 CDS;gene=NbD000597;Codon_start=1;product=zinc finger protein 598-like (XP_019246169.1);protein_id=NbD000597.1;NCBI Feature Key=CDS;NCBI Join Type=join;ID=NbD000597.1 CDS
Niben101Scf00039	scipio	CDS	150039	150101	.	-	.	Name=NbD000597.1 CDS;gene=NbD000597;Codon_start=1;product=zinc finger protein 598-like (XP_019246169.1);protein_id=NbD000597.1;NCBI Feature Key=CDS;NCBI Join Type=join;ID=NbD000597.1 CDS
Niben101Scf00039	scipio	CDS	149448	149855	.	-	.	Name=NbD000597.1 CDS;gene=NbD000597;Codon_start=1;product=zinc finger protein 598-like (XP_019246169.1);protein_id=NbD000597.1;NCBI Feature Key=CDS;NCBI Join Type=join;ID=NbD000597.1 CDS
Niben101Scf00039	scipio	CDS	147843	149195	.	-	.	Name=NbD000597.1 CDS;gene=NbD000597;Codon_start=1;product=zinc finger protein 598-like (XP_019246169.1);protein_id=NbD000597.1;NCBI Feature Key=CDS;NCBI Join Type=join;ID=NbD000597.1 CDS
Niben101Scf00039	scipio	CDS	115780	117480	.	-	.	Name=NbD000595.1 CDS;gene=NbD000595;Codon_start=1;product=reticuline oxidase-like (XP_019252473.1);protein_id=NbD000595.1;NCBI Feature Key=CDS;ID=NbD000595.1 CDS
Niben101Scf00039	scipio	CDS	225593	226624	.	-	.	Name=NbD000598.1 CDS;gene=NbD000598;Codon_start=1;product=uncharacterized protein LOC107773647, partial (XP_016448537.1);protein_id=NbD000598.1;NCBI Feature Key=CDS;ID=NbD000598.1 CDS
Niben101Scf00039	scipio	CDS	333598	333733	.	+	.	Name=NbD000599.1 CDS;gene=NbD000599;Codon_start=1;product=Partial, uncharacterized protein LOC107795646 (XP_016473809.1);protein_id=NbD000599.1;NCBI Feature Key=CDS;NCBI Join Type=join;ID=NbD000599.1 CDS
Niben101Scf00039	scipio	CDS	333803	333906	.	+	.	Name=NbD000599.1 CDS;gene=NbD000599;Codon_start=1;product=Partial, uncharacterized protein LOC107795646 (XP_016473809.1);protein_id=NbD000599.1;NCBI Feature Key=CDS;NCBI Join Type=join;ID=NbD000599.1 CDS
Niben101Scf00043	scipio	CDS	130403	130719	.	+	.	Name=NbD000600.1 CDS;gene=NbD000600;Codon_start=1;product=transcription initiation factor TFIID subunit 11-like isoform X2 (XP_019257051.1);protein_id=NbD000600.1;NCBI Feature Key=CDS;NCBI Join Type=join;ID=NbD000600.1 CDS
Niben101Scf00043	scipio	CDS	134426	134513	.	+	.	Name=NbD000600.1 CDS;gene=NbD000600;Codon_start=1;product=transcription initiation factor TFIID subunit 11-like isoform X2 (XP_019257051.1);protein_id=NbD000600.1;NCBI Feature Key=CDS;NCBI Join Type=join;ID=NbD000600.1 CDS
Niben101Scf00043	scipio	CDS	138336	138435	.	+	.	Name=NbD000600.1 CDS;gene=NbD000600;Codon_start=1;product=transcription initiation factor TFIID subunit 11-like isoform X2 (XP_019257051.1);protein_id=NbD000600.1;NCBI Feature Key=CDS;NCBI Join Type=join;ID=NbD000600.1 CDS
Niben101Scf00043	scipio	CDS	138585	138712	.	+	.	Name=NbD000600.1 CDS;gene=NbD000600;Codon_start=1;product=transcription initiation factor TFIID subunit 11-like isoform X2 (XP_019257051.1);protein_id=NbD000600.1;NCBI Feature Key=CDS;NCBI Join Type=join;ID=NbD000600.1 CDS
Niben101Scf00043	scipio	CDS	328803	328958	.	+	.	Name=NbD000603.1 CDS;gene=NbD000603;Codon_start=1;product=Partial, ruBisCO large subunit-binding protein subunit beta, chloroplastic isoform X1 (XP_009774324.1);protein_id=NbD000603.1;NCBI Feature Key=CDS;NCBI Join Type=join;ID=NbD000603.1 CDS
Niben101Scf00043	scipio	CDS	329042	329167	.	+	.	Name=NbD000603.1 CDS;gene=NbD000603;Codon_start=1;product=Partial, ruBisCO large subunit-binding protein subunit beta, chloroplastic isoform X1 (XP_009774324.1);protein_id=NbD000603.1;NCBI Feature Key=CDS;NCBI Join Type=join;ID=NbD000603.1 CDS
Niben101Scf00043	scipio	CDS	330077	330214	.	+	.	Name=NbD000603.1 CDS;gene=NbD000603;Codon_start=1;product=Partial, ruBisCO large subunit-binding protein subunit beta, chloroplastic isoform X1 (XP_009774324.1);protein_id=NbD000603.1;NCBI Feature Key=CDS;NCBI Join Type=join;ID=NbD000603.1 CDS
Niben101Scf00043	scipio	CDS	330300	330395	.	+	.	Name=NbD000603.1 CDS;gene=NbD000603;Codon_start=1;product=Partial, ruBisCO large subunit-binding protein subunit beta, chloroplastic isoform X1 (XP_009774324.1);protein_id=NbD000603.1;NCBI Feature Key=CDS;NCBI Join Type=join;ID=NbD000603.1 CDS
Niben101Scf00043	scipio	CDS	330550	330792	.	+	.	Name=NbD000603.1 CDS;gene=NbD000603;Codon_start=1;product=Partial, ruBisCO large subunit-binding protein subunit beta, chloroplastic isoform X1 (XP_009774324.1);protein_id=NbD000603.1;NCBI Feature Key=CDS;NCBI Join Type=join;ID=NbD000603.1 CDS
Niben101Scf00043	scipio	CDS	330871	331105	.	+	.	Name=NbD000603.1 CDS;gene=NbD000603;Codon_start=1;product=Partial, ruBisCO large subunit-binding protein subunit beta, chloroplastic isoform X1 (XP_009774324.1);protein_id=NbD000603.1;NCBI Feature Key=CDS;NCBI Join Type=join;ID=NbD000603.1 CDS
Niben101Scf00043	scipio	CDS	331411	331580	.	+	.	Name=NbD000603.1 CDS;gene=NbD000603;Codon_start=1;product=Partial, ruBisCO large subunit-binding protein subunit beta, chloroplastic isoform X1 (XP_009774324.1);protein_id=NbD000603.1;NCBI Feature Key=CDS;NCBI Join Type=join;ID=NbD000603.1 CDS
Niben101Scf00043	scipio	CDS	331790	331867	.	+	.	Name=NbD000603.1 CDS;gene=NbD000603;Codon_start=1;product=Partial, ruBisCO large subunit-binding protein subunit beta, chloroplastic isoform X1 (XP_009774324.1);protein_id=NbD000603.1;NCBI Feature Key=CDS;NCBI Join Type=join;ID=NbD000603.1 CDS
Niben101Scf00043	scipio	CDS	331963	332034	.	+	.	Name=NbD000603.1 CDS;gene=NbD000603;Codon_start=1;product=Partial, ruBisCO large subunit-binding protein subunit beta, chloroplastic isoform X1 (XP_009774324.1);protein_id=NbD000603.1;NCBI Feature Key=CDS;NCBI Join Type=join;ID=NbD000603.1 CDS
Niben101Scf00043	scipio	CDS	332397	332444	.	+	.	Name=NbD000603.1 CDS;gene=NbD000603;Codon_start=1;product=Partial, ruBisCO large subunit-binding protein subunit beta, chloroplastic isoform X1 (XP_009774324.1);protein_id=NbD000603.1;NCBI Feature Key=CDS;NCBI Join Type=join;ID=NbD000603.1 CDS
Niben101Scf00043	scipio	CDS	351688	352101	.	-	.	Name=NbD000604.1 CDS;gene=NbD000604;Codon_start=1;product=uncharacterized protein LOC109219472 isoform X2 (XP_019239477.1);protein_id=NbD000604.1;NCBI Feature Key=CDS;NCBI Join Type=join;ID=NbD000604.1 CDS
Niben101Scf00043	scipio	CDS	350132	350626	.	-	.	Name=NbD000604.1 CDS;gene=NbD000604;Codon_start=1;product=uncharacterized protein LOC109219472 isoform X2 (XP_019239477.1);protein_id=NbD000604.1;NCBI Feature Key=CDS;NCBI Join Type=join;ID=NbD000604.1 CDS
Niben101Scf00043	scipio	CDS	411869	413341	.	+	.	Name=NbD000606.1 CDS;gene=NbD000606;Codon_start=1;product=6-phosphogluconate dehydrogenase, decarboxylating 3 (XP_019239473.1);protein_id=NbD000606.1;NCBI Feature Key=CDS;ID=NbD000606.1 CDS
Niben101Scf00043	scipio	CDS	403356	403400	.	-	.	Name=NbD000605.1 CDS;gene=NbD000605;Codon_start=1;product=uncharacterized N-acetyltransferase ycf52-like (XP_016466996.1);protein_id=NbD000605.1;NCBI Feature Key=CDS;NCBI Join Type=join;ID=NbD000605.1 CDS
Niben101Scf00043	scipio	CDS	402624	403109	.	-	.	Name=NbD000605.1 CDS;gene=NbD000605;Codon_start=1;product=uncharacterized N-acetyltransferase ycf52-like (XP_016466996.1);protein_id=NbD000605.1;NCBI Feature Key=CDS;NCBI Join Type=join;ID=NbD000605.1 CDS
Niben101Scf00043	scipio	CDS	255107	255230	.	-	.	Name=NbD000601.1 CDS;gene=NbD000601;Codon_start=1;product=Partial, uncharacterized protein LOC109228040 (XP_019248769.1);protein_id=NbD000601.1;NCBI Feature Key=CDS;NCBI Join Type=join;ID=NbD000601.1 CDS
Niben101Scf00043	scipio	CDS	254618	255030	.	-	.	Name=NbD000601.1 CDS;gene=NbD000601;Codon_start=1;product=Partial, uncharacterized protein LOC109228040 (XP_019248769.1);protein_id=NbD000601.1;NCBI Feature Key=CDS;NCBI Join Type=join;ID=NbD000601.1 CDS
Niben101Scf00043	scipio	CDS	309082	309675	.	+	.	Name=NbD000602.1 CDS;gene=NbD000602;Codon_start=1;product=basic leucine zipper 43-like (XP_016460448.1);protein_id=NbD000602.1;NCBI Feature Key=CDS;ID=NbD000602.1 CDS
Niben101Scf00043	scipio	CDS	416568	417017	.	-	.	Name=NbD000607.1 CDS;gene=NbD000607;Codon_start=1;product=LOW QUALITY PROTEIN: uncharacterized protein LOC104224395 (XP_009774332.1);protein_id=NbD000607.1;NCBI Feature Key=CDS;ID=NbD000607.1 CDS
Niben101Scf00044	scipio	CDS	115600	115659	.	+	.	Name=NbD000610.1 CDS;gene=NbD000610;Codon_start=1;product=uncharacterized protein LOC104210203 isoform X2 (XP_009757339.1);protein_id=NbD000610.1;NCBI Feature Key=CDS;NCBI Join Type=join;ID=NbD000610.1 CDS
Niben101Scf00044	scipio	CDS	115758	115820	.	+	.	Name=NbD000610.1 CDS;gene=NbD000610;Codon_start=1;product=uncharacterized protein LOC104210203 isoform X2 (XP_009757339.1);protein_id=NbD000610.1;NCBI Feature Key=CDS;NCBI Join Type=join;ID=NbD000610.1 CDS
Niben101Scf00044	scipio	CDS	115917	115970	.	+	.	Name=NbD000610.1 CDS;gene=NbD000610;Codon_start=1;product=uncharacterized protein LOC104210203 isoform X2 (XP_009757339.1);protein_id=NbD000610.1;NCBI Feature Key=CDS;NCBI Join Type=join;ID=NbD000610.1 CDS
Niben101Scf00044	scipio	CDS	116053	116148	.	+	.	Name=NbD000610.1 CDS;gene=NbD000610;Codon_start=1;product=uncharacterized protein LOC104210203 isoform X2 (XP_009757339.1);protein_id=NbD000610.1;NCBI Feature Key=CDS;NCBI Join Type=join;ID=NbD000610.1 CDS
Niben101Scf00044	scipio	CDS	116612	116698	.	+	.	Name=NbD000610.1 CDS;gene=NbD000610;Codon_start=1;product=uncharacterized protein LOC104210203 isoform X2 (XP_009757339.1);protein_id=NbD000610.1;NCBI Feature Key=CDS;NCBI Join Type=join;ID=NbD000610.1 CDS
Niben101Scf00044	scipio	CDS	116785	117357	.	+	.	Name=NbD000610.1 CDS;gene=NbD000610;Codon_start=1;product=uncharacterized protein LOC104210203 isoform X2 (XP_009757339.1);protein_id=NbD000610.1;NCBI Feature Key=CDS;NCBI Join Type=join;ID=NbD000610.1 CDS
Niben101Scf00044	scipio	CDS	120169	120645	.	+	.	Name=NbD000610.1 CDS;gene=NbD000610;Codon_start=1;product=uncharacterized protein LOC104210203 isoform X2 (XP_009757339.1);protein_id=NbD000610.1;NCBI Feature Key=CDS;NCBI Join Type=join;ID=NbD000610.1 CDS
Niben101Scf00044	scipio	CDS	121386	121447	.	+	.	Name=NbD000610.1 CDS;gene=NbD000610;Codon_start=1;product=uncharacterized protein LOC104210203 isoform X2 (XP_009757339.1);protein_id=NbD000610.1;NCBI Feature Key=CDS;NCBI Join Type=join;ID=NbD000610.1 CDS
Niben101Scf00044	scipio	CDS	121529	121631	.	+	.	Name=NbD000610.1 CDS;gene=NbD000610;Codon_start=1;product=uncharacterized protein LOC104210203 isoform X2 (XP_009757339.1);protein_id=NbD000610.1;NCBI Feature Key=CDS;NCBI Join Type=join;ID=NbD000610.1 CDS
Niben101Scf00044	scipio	CDS	121735	121814	.	+	.	Name=NbD000610.1 CDS;gene=NbD000610;Codon_start=1;product=uncharacterized protein LOC104210203 isoform X2 (XP_009757339.1);protein_id=NbD000610.1;NCBI Feature Key=CDS;NCBI Join Type=join;ID=NbD000610.1 CDS
Niben101Scf00044	scipio	CDS	122365	122691	.	+	.	Name=NbD000610.1 CDS;gene=NbD000610;Codon_start=1;product=uncharacterized protein LOC104210203 isoform X2 (XP_009757339.1);protein_id=NbD000610.1;NCBI Feature Key=CDS;NCBI Join Type=join;ID=NbD000610.1 CDS
Niben101Scf00044	scipio	CDS	123971	124010	.	+	.	Name=NbD000610.1 CDS;gene=NbD000610;Codon_start=1;product=uncharacterized protein LOC104210203 isoform X2 (XP_009757339.1);protein_id=NbD000610.1;NCBI Feature Key=CDS;NCBI Join Type=join;ID=NbD000610.1 CDS
Niben101Scf00044	scipio	CDS	88078	88448	.	+	.	Name=NbD000609.1 CDS;gene=NbD000609;Codon_start=1;product=nuclear pore complex protein NUP58 (XP_019265648.1);protein_id=NbD000609.1;NCBI Feature Key=CDS;NCBI Join Type=join;ID=NbD000609.1 CDS
Niben101Scf00044	scipio	CDS	90687	90818	.	+	.	Name=NbD000609.1 CDS;gene=NbD000609;Codon_start=1;product=nuclear pore complex protein NUP58 (XP_019265648.1);protein_id=NbD000609.1;NCBI Feature Key=CDS;NCBI Join Type=join;ID=NbD000609.1 CDS
Niben101Scf00044	scipio	CDS	90923	91037	.	+	.	Name=NbD000609.1 CDS;gene=NbD000609;Codon_start=1;product=nuclear pore complex protein NUP58 (XP_019265648.1);protein_id=NbD000609.1;NCBI Feature Key=CDS;NCBI Join Type=join;ID=NbD000609.1 CDS
Niben101Scf00044	scipio	CDS	91649	91912	.	+	.	Name=NbD000609.1 CDS;gene=NbD000609;Codon_start=1;product=nuclear pore complex protein NUP58 (XP_019265648.1);protein_id=NbD000609.1;NCBI Feature Key=CDS;NCBI Join Type=join;ID=NbD000609.1 CDS
Niben101Scf00044	scipio	CDS	91916	92185	.	+	.	Name=NbD000609.1 CDS;gene=NbD000609;Codon_start=1;product=nuclear pore complex protein NUP58 (XP_019265648.1);protein_id=NbD000609.1;NCBI Feature Key=CDS;NCBI Join Type=join;ID=NbD000609.1 CDS
Niben101Scf00044	scipio	CDS	92880	93381	.	+	.	Name=NbD000609.1 CDS;gene=NbD000609;Codon_start=1;product=nuclear pore complex protein NUP58 (XP_019265648.1);protein_id=NbD000609.1;NCBI Feature Key=CDS;NCBI Join Type=join;ID=NbD000609.1 CDS
Niben101Scf00044	scipio	CDS	94186	94226	.	+	.	Name=NbD000609.1 CDS;gene=NbD000609;Codon_start=1;product=nuclear pore complex protein NUP58 (XP_019265648.1);protein_id=NbD000609.1;NCBI Feature Key=CDS;NCBI Join Type=join;ID=NbD000609.1 CDS
Niben101Scf00044	scipio	CDS	96078	96113	.	+	.	Name=NbD000609.1 CDS;gene=NbD000609;Codon_start=1;product=nuclear pore complex protein NUP58 (XP_019265648.1);protein_id=NbD000609.1;NCBI Feature Key=CDS;NCBI Join Type=join;ID=NbD000609.1 CDS
Niben101Scf00044	scipio	CDS	82788	86132	.	+	.	Name=NbD000608.1 CDS;gene=NbD000608;Codon_start=1;product=uncharacterized protein LOC109224303 (XP_019244434.1);protein_id=NbD000608.1;NCBI Feature Key=CDS;ID=NbD000608.1 CDS
Niben101Scf00046	scipio	CDS	982986	983309	.	-	.	Name=NbD000654.1 CDS;gene=NbD000654;Codon_start=1;product=uncharacterized protein LOC104087315 isoform X1 (XP_009590030.1);protein_id=NbD000654.1;NCBI Feature Key=CDS;NCBI Join Type=join;ID=NbD000654.1 CDS
Niben101Scf00046	scipio	CDS	981681	981926	.	-	.	Name=NbD000654.1 CDS;gene=NbD000654;Codon_start=1;product=uncharacterized protein LOC104087315 isoform X1 (XP_009590030.1);protein_id=NbD000654.1;NCBI Feature Key=CDS;NCBI Join Type=join;ID=NbD000654.1 CDS
Niben101Scf00046	scipio	CDS	979995	980185	.	-	.	Name=NbD000654.1 CDS;gene=NbD000654;Codon_start=1;product=uncharacterized protein LOC104087315 isoform X1 (XP_009590030.1);protein_id=NbD000654.1;NCBI Feature Key=CDS;NCBI Join Type=join;ID=NbD000654.1 CDS
Niben101Scf00046	scipio	CDS	979739	979910	.	-	.	Name=NbD000654.1 CDS;gene=NbD000654;Codon_start=1;product=uncharacterized protein LOC104087315 isoform X1 (XP_009590030.1);protein_id=NbD000654.1;NCBI Feature Key=CDS;NCBI Join Type=join;ID=NbD000654.1 CDS
Niben101Scf00046	scipio	CDS	971953	972090	.	-	.	Name=NbD000654.1 CDS;gene=NbD000654;Codon_start=1;product=uncharacterized protein LOC104087315 isoform X1 (XP_009590030.1);protein_id=NbD000654.1;NCBI Feature Key=CDS;NCBI Join Type=join;ID=NbD000654.1 CDS
Niben101Scf00046	scipio	CDS	971698	971875	.	-	.	Name=NbD000654.1 CDS;gene=NbD000654;Codon_start=1;product=uncharacterized protein LOC104087315 isoform X1 (XP_009590030.1);protein_id=NbD000654.1;NCBI Feature Key=CDS;NCBI Join Type=join;ID=NbD000654.1 CDS
Niben101Scf00046	scipio	CDS	971402	971547	.	-	.	Name=NbD000654.1 CDS;gene=NbD000654;Codon_start=1;product=uncharacterized protein LOC104087315 isoform X1 (XP_009590030.1);protein_id=NbD000654.1;NCBI Feature Key=CDS;NCBI Join Type=join;ID=NbD000654.1 CDS
Niben101Scf00046	scipio	CDS	970980	971156	.	-	.	Name=NbD000654.1 CDS;gene=NbD000654;Codon_start=1;product=uncharacterized protein LOC104087315 isoform X1 (XP_009590030.1);protein_id=NbD000654.1;NCBI Feature Key=CDS;NCBI Join Type=join;ID=NbD000654.1 CDS
Niben101Scf00046	scipio	CDS	970653	970763	.	-	.	Name=NbD000654.1 CDS;gene=NbD000654;Codon_start=1;product=uncharacterized protein LOC104087315 isoform X1 (XP_009590030.1);protein_id=NbD000654.1;NCBI Feature Key=CDS;NCBI Join Type=join;ID=NbD000654.1 CDS
Niben101Scf00046	scipio	CDS	968702	968821	.	-	.	Name=NbD000654.1 CDS;gene=NbD000654;Codon_start=1;product=uncharacterized protein LOC104087315 isoform X1 (XP_009590030.1);protein_id=NbD000654.1;NCBI Feature Key=CDS;NCBI Join Type=join;ID=NbD000654.1 CDS
Niben101Scf00046	scipio	CDS	968449	968605	.	-	.	Name=NbD000654.1 CDS;gene=NbD000654;Codon_start=1;product=uncharacterized protein LOC104087315 isoform X1 (XP_009590030.1);protein_id=NbD000654.1;NCBI Feature Key=CDS;NCBI Join Type=join;ID=NbD000654.1 CDS
Niben101Scf00046	scipio	CDS	967768	967931	.	-	.	Name=NbD000654.1 CDS;gene=NbD000654;Codon_start=1;product=uncharacterized protein LOC104087315 isoform X1 (XP_009590030.1);protein_id=NbD000654.1;NCBI Feature Key=CDS;NCBI Join Type=join;ID=NbD000654.1 CDS
Niben101Scf00046	scipio	CDS	967478	967564	.	-	.	Name=NbD000654.1 CDS;gene=NbD000654;Codon_start=1;product=uncharacterized protein LOC104087315 isoform X1 (XP_009590030.1);protein_id=NbD000654.1;NCBI Feature Key=CDS;NCBI Join Type=join;ID=NbD000654.1 CDS
Niben101Scf00046	scipio	CDS	966095	966424	.	-	.	Name=NbD000654.1 CDS;gene=NbD000654;Codon_start=1;product=uncharacterized protein LOC104087315 isoform X1 (XP_009590030.1);protein_id=NbD000654.1;NCBI Feature Key=CDS;NCBI Join Type=join;ID=NbD000654.1 CDS
Niben101Scf00046	scipio	CDS	964746	964885	.	-	.	Name=NbD000654.1 CDS;gene=NbD000654;Codon_start=1;product=uncharacterized protein LOC104087315 isoform X1 (XP_009590030.1);protein_id=NbD000654.1;NCBI Feature Key=CDS;NCBI Join Type=join;ID=NbD000654.1 CDS
Niben101Scf00046	scipio	CDS	963253	963523	.	-	.	Name=NbD000654.1 CDS;gene=NbD000654;Codon_start=1;product=uncharacterized protein LOC104087315 isoform X1 (XP_009590030.1);protein_id=NbD000654.1;NCBI Feature Key=CDS;NCBI Join Type=join;ID=NbD000654.1 CDS
Niben101Scf00046	scipio	CDS	962755	963087	.	-	.	Name=NbD000654.1 CDS;gene=NbD000654;Codon_start=1;product=uncharacterized protein LOC104087315 isoform X1 (XP_009590030.1);protein_id=NbD000654.1;NCBI Feature Key=CDS;NCBI Join Type=join;ID=NbD000654.1 CDS
Niben101Scf00046	scipio	CDS	2667	2702	.	+	.	Name=NbD000611.1 CDS;gene=NbD000611;Codon_start=1;product=uncharacterized protein LOC104108004 isoform X1 (XP_009615254.1);protein_id=NbD000611.1;NCBI Feature Key=CDS;NCBI Join Type=join;ID=NbD000611.1 CDS
Niben101Scf00046	scipio	CDS	2785	2919	.	+	.	Name=NbD000611.1 CDS;gene=NbD000611;Codon_start=1;product=uncharacterized protein LOC104108004 isoform X1 (XP_009615254.1);protein_id=NbD000611.1;NCBI Feature Key=CDS;NCBI Join Type=join;ID=NbD000611.1 CDS
Niben101Scf00046	scipio	CDS	12940	13119	.	+	.	Name=NbD000611.1 CDS;gene=NbD000611;Codon_start=1;product=uncharacterized protein LOC104108004 isoform X1 (XP_009615254.1);protein_id=NbD000611.1;NCBI Feature Key=CDS;NCBI Join Type=join;ID=NbD000611.1 CDS
Niben101Scf00046	scipio	CDS	809581	809707	.	-	.	Name=NbD000646.1 CDS;gene=NbD000646;Codon_start=1;product=uncharacterized protein LOC109207036 isoform X1 (XP_019225465.1);protein_id=NbD000646.1;NCBI Feature Key=CDS;NCBI Join Type=join;ID=NbD000646.1 CDS
Niben101Scf00046	scipio	CDS	808461	808791	.	-	.	Name=NbD000646.1 CDS;gene=NbD000646;Codon_start=1;product=uncharacterized protein LOC109207036 isoform X1 (XP_019225465.1);protein_id=NbD000646.1;NCBI Feature Key=CDS;NCBI Join Type=join;ID=NbD000646.1 CDS
Niben101Scf00046	scipio	CDS	808137	808361	.	-	.	Name=NbD000646.1 CDS;gene=NbD000646;Codon_start=1;product=uncharacterized protein LOC109207036 isoform X1 (XP_019225465.1);protein_id=NbD000646.1;NCBI Feature Key=CDS;NCBI Join Type=join;ID=NbD000646.1 CDS
Niben101Scf00046	scipio	CDS	807441	807700	.	-	.	Name=NbD000646.1 CDS;gene=NbD000646;Codon_start=1;product=uncharacterized protein LOC109207036 isoform X1 (XP_019225465.1);protein_id=NbD000646.1;NCBI Feature Key=CDS;NCBI Join Type=join;ID=NbD000646.1 CDS
Niben101Scf00046	scipio	CDS	806175	806383	.	-	.	Name=NbD000646.1 CDS;gene=NbD000646;Codon_start=1;product=uncharacterized protein LOC109207036 isoform X1 (XP_019225465.1);protein_id=NbD000646.1;NCBI Feature Key=CDS;NCBI Join Type=join;ID=NbD000646.1 CDS
Niben101Scf00046	scipio	CDS	805262	805387	.	-	.	Name=NbD000646.1 CDS;gene=NbD000646;Codon_start=1;product=uncharacterized protein LOC109207036 isoform X1 (XP_019225465.1);protein_id=NbD000646.1;NCBI Feature Key=CDS;NCBI Join Type=join;ID=NbD000646.1 CDS
Niben101Scf00046	scipio	CDS	801719	801904	.	-	.	Name=NbD000646.1 CDS;gene=NbD000646;Codon_start=1;product=uncharacterized protein LOC109207036 isoform X1 (XP_019225465.1);protein_id=NbD000646.1;NCBI Feature Key=CDS;NCBI Join Type=join;ID=NbD000646.1 CDS
Niben101Scf00046	scipio	CDS	799864	800001	.	-	.	Name=NbD000646.1 CDS;gene=NbD000646;Codon_start=1;product=uncharacterized protein LOC109207036 isoform X1 (XP_019225465.1);protein_id=NbD000646.1;NCBI Feature Key=CDS;NCBI Join Type=join;ID=NbD000646.1 CDS
Niben101Scf00046	scipio	CDS	799459	799785	.	-	.	Name=NbD000646.1 CDS;gene=NbD000646;Codon_start=1;product=uncharacterized protein LOC109207036 isoform X1 (XP_019225465.1);protein_id=NbD000646.1;NCBI Feature Key=CDS;NCBI Join Type=join;ID=NbD000646.1 CDS
Niben101Scf00046	scipio	CDS	145438	145614	.	+	.	Name=NbD000618.1 CDS;gene=NbD000618;Codon_start=1;product=ribosomal RNA-processing protein 8-like (XP_016473556.1);protein_id=NbD000618.1;NCBI Feature Key=CDS;NCBI Join Type=join;ID=NbD000618.1 CDS
Niben101Scf00046	scipio	CDS	145705	145766	.	+	.	Name=NbD000618.1 CDS;gene=NbD000618;Codon_start=1;product=ribosomal RNA-processing protein 8-like (XP_016473556.1);protein_id=NbD000618.1;NCBI Feature Key=CDS;NCBI Join Type=join;ID=NbD000618.1 CDS
Niben101Scf00046	scipio	CDS	146029	146080	.	+	.	Name=NbD000618.1 CDS;gene=NbD000618;Codon_start=1;product=ribosomal RNA-processing protein 8-like (XP_016473556.1);protein_id=NbD000618.1;NCBI Feature Key=CDS;NCBI Join Type=join;ID=NbD000618.1 CDS
Niben101Scf00046	scipio	CDS	153896	154010	.	+	.	Name=NbD000618.1 CDS;gene=NbD000618;Codon_start=1;product=ribosomal RNA-processing protein 8-like (XP_016473556.1);protein_id=NbD000618.1;NCBI Feature Key=CDS;NCBI Join Type=join;ID=NbD000618.1 CDS
Niben101Scf00046	scipio	CDS	154102	154196	.	+	.	Name=NbD000618.1 CDS;gene=NbD000618;Codon_start=1;product=ribosomal RNA-processing protein 8-like (XP_016473556.1);protein_id=NbD000618.1;NCBI Feature Key=CDS;NCBI Join Type=join;ID=NbD000618.1 CDS
Niben101Scf00046	scipio	CDS	154323	154429	.	+	.	Name=NbD000618.1 CDS;gene=NbD000618;Codon_start=1;product=ribosomal RNA-processing protein 8-like (XP_016473556.1);protein_id=NbD000618.1;NCBI Feature Key=CDS;NCBI Join Type=join;ID=NbD000618.1 CDS
Niben101Scf00046	scipio	CDS	154518	154632	.	+	.	Name=NbD000618.1 CDS;gene=NbD000618;Codon_start=1;product=ribosomal RNA-processing protein 8-like (XP_016473556.1);protein_id=NbD000618.1;NCBI Feature Key=CDS;NCBI Join Type=join;ID=NbD000618.1 CDS
Niben101Scf00046	scipio	CDS	154710	154754	.	+	.	Name=NbD000618.1 CDS;gene=NbD000618;Codon_start=1;product=ribosomal RNA-processing protein 8-like (XP_016473556.1);protein_id=NbD000618.1;NCBI Feature Key=CDS;NCBI Join Type=join;ID=NbD000618.1 CDS
Niben101Scf00046	scipio	CDS	154835	154906	.	+	.	Name=NbD000618.1 CDS;gene=NbD000618;Codon_start=1;product=ribosomal RNA-processing protein 8-like (XP_016473556.1);protein_id=NbD000618.1;NCBI Feature Key=CDS;NCBI Join Type=join;ID=NbD000618.1 CDS
Niben101Scf00046	scipio	CDS	56320	56364	.	+	.	Name=NbD000616.1 CDS;gene=NbD000616;Codon_start=1;product=altered inheritance of mitochondria protein 32-like (XP_019246075.1);protein_id=NbD000616.1;NCBI Feature Key=CDS;NCBI Join Type=join;ID=NbD000616.1 CDS
Niben101Scf00046	scipio	CDS	56377	56697	.	+	.	Name=NbD000616.1 CDS;gene=NbD000616;Codon_start=1;product=altered inheritance of mitochondria protein 32-like (XP_019246075.1);protein_id=NbD000616.1;NCBI Feature Key=CDS;NCBI Join Type=join;ID=NbD000616.1 CDS
Niben101Scf00046	scipio	CDS	56991	57076	.	+	.	Name=NbD000616.1 CDS;gene=NbD000616;Codon_start=1;product=altered inheritance of mitochondria protein 32-like (XP_019246075.1);protein_id=NbD000616.1;NCBI Feature Key=CDS;NCBI Join Type=join;ID=NbD000616.1 CDS
Niben101Scf00046	scipio	CDS	62111	62416	.	+	.	Name=NbD000616.1 CDS;gene=NbD000616;Codon_start=1;product=altered inheritance of mitochondria protein 32-like (XP_019246075.1);protein_id=NbD000616.1;NCBI Feature Key=CDS;NCBI Join Type=join;ID=NbD000616.1 CDS
Niben101Scf00046	scipio	CDS	62928	63011	.	+	.	Name=NbD000616.1 CDS;gene=NbD000616;Codon_start=1;product=altered inheritance of mitochondria protein 32-like (XP_019246075.1);protein_id=NbD000616.1;NCBI Feature Key=CDS;NCBI Join Type=join;ID=NbD000616.1 CDS
Niben101Scf00046	scipio	CDS	64719	65037	.	+	.	Name=NbD000616.1 CDS;gene=NbD000616;Codon_start=1;product=altered inheritance of mitochondria protein 32-like (XP_019246075.1);protein_id=NbD000616.1;NCBI Feature Key=CDS;NCBI Join Type=join;ID=NbD000616.1 CDS
Niben101Scf00046	scipio	CDS	462712	462736	.	+	.	Name=NbD000630.1 CDS;gene=NbD000630;Codon_start=1;product=pentatricopeptide repeat-containing protein At4g35850, mitochondrial (XP_019223637.1);protein_id=NbD000630.1;NCBI Feature Key=CDS;NCBI Join Type=join;ID=NbD000630.1 CDS
Niben101Scf00046	scipio	CDS	462848	462983	.	+	.	Name=NbD000630.1 CDS;gene=NbD000630;Codon_start=1;product=pentatricopeptide repeat-containing protein At4g35850, mitochondrial (XP_019223637.1);protein_id=NbD000630.1;NCBI Feature Key=CDS;NCBI Join Type=join;ID=NbD000630.1 CDS
Niben101Scf00046	scipio	CDS	463073	463235	.	+	.	Name=NbD000630.1 CDS;gene=NbD000630;Codon_start=1;product=pentatricopeptide repeat-containing protein At4g35850, mitochondrial (XP_019223637.1);protein_id=NbD000630.1;NCBI Feature Key=CDS;NCBI Join Type=join;ID=NbD000630.1 CDS
Niben101Scf00046	scipio	CDS	463688	463753	.	+	.	Name=NbD000630.1 CDS;gene=NbD000630;Codon_start=1;product=pentatricopeptide repeat-containing protein At4g35850, mitochondrial (XP_019223637.1);protein_id=NbD000630.1;NCBI Feature Key=CDS;NCBI Join Type=join;ID=NbD000630.1 CDS
Niben101Scf00046	scipio	CDS	463869	463966	.	+	.	Name=NbD000630.1 CDS;gene=NbD000630;Codon_start=1;product=pentatricopeptide repeat-containing protein At4g35850, mitochondrial (XP_019223637.1);protein_id=NbD000630.1;NCBI Feature Key=CDS;NCBI Join Type=join;ID=NbD000630.1 CDS
Niben101Scf00046	scipio	CDS	464399	464516	.	+	.	Name=NbD000630.1 CDS;gene=NbD000630;Codon_start=1;product=pentatricopeptide repeat-containing protein At4g35850, mitochondrial (XP_019223637.1);protein_id=NbD000630.1;NCBI Feature Key=CDS;NCBI Join Type=join;ID=NbD000630.1 CDS
Niben101Scf00046	scipio	CDS	464612	464821	.	+	.	Name=NbD000630.1 CDS;gene=NbD000630;Codon_start=1;product=pentatricopeptide repeat-containing protein At4g35850, mitochondrial (XP_019223637.1);protein_id=NbD000630.1;NCBI Feature Key=CDS;NCBI Join Type=join;ID=NbD000630.1 CDS
Niben101Scf00046	scipio	CDS	468395	468471	.	+	.	Name=NbD000630.1 CDS;gene=NbD000630;Codon_start=1;product=pentatricopeptide repeat-containing protein At4g35850, mitochondrial (XP_019223637.1);protein_id=NbD000630.1;NCBI Feature Key=CDS;NCBI Join Type=join;ID=NbD000630.1 CDS
Niben101Scf00046	scipio	CDS	469562	469655	.	+	.	Name=NbD000630.1 CDS;gene=NbD000630;Codon_start=1;product=pentatricopeptide repeat-containing protein At4g35850, mitochondrial (XP_019223637.1);protein_id=NbD000630.1;NCBI Feature Key=CDS;NCBI Join Type=join;ID=NbD000630.1 CDS
Niben101Scf00046	scipio	CDS	470108	470173	.	+	.	Name=NbD000630.1 CDS;gene=NbD000630;Codon_start=1;product=pentatricopeptide repeat-containing protein At4g35850, mitochondrial (XP_019223637.1);protein_id=NbD000630.1;NCBI Feature Key=CDS;NCBI Join Type=join;ID=NbD000630.1 CDS
Niben101Scf00046	scipio	CDS	470256	470333	.	+	.	Name=NbD000630.1 CDS;gene=NbD000630;Codon_start=1;product=pentatricopeptide repeat-containing protein At4g35850, mitochondrial (XP_019223637.1);protein_id=NbD000630.1;NCBI Feature Key=CDS;NCBI Join Type=join;ID=NbD000630.1 CDS
Niben101Scf00046	scipio	CDS	470441	470542	.	+	.	Name=NbD000630.1 CDS;gene=NbD000630;Codon_start=1;product=pentatricopeptide repeat-containing protein At4g35850, mitochondrial (XP_019223637.1);protein_id=NbD000630.1;NCBI Feature Key=CDS;NCBI Join Type=join;ID=NbD000630.1 CDS
Niben101Scf00046	scipio	CDS	470966	471076	.	+	.	Name=NbD000630.1 CDS;gene=NbD000630;Codon_start=1;product=pentatricopeptide repeat-containing protein At4g35850, mitochondrial (XP_019223637.1);protein_id=NbD000630.1;NCBI Feature Key=CDS;NCBI Join Type=join;ID=NbD000630.1 CDS
Niben101Scf00046	scipio	CDS	702056	702693	.	-	.	Name=NbD000641.1 CDS;gene=NbD000641;Codon_start=1;product=very-long-chain 3-oxoacyl-CoA reductase 1 (XP_009590833.1);protein_id=NbD000641.1;NCBI Feature Key=CDS;NCBI Join Type=join;ID=NbD000641.1 CDS
Niben101Scf00046	scipio	CDS	700713	700782	.	-	.	Name=NbD000641.1 CDS;gene=NbD000641;Codon_start=1;product=very-long-chain 3-oxoacyl-CoA reductase 1 (XP_009590833.1);protein_id=NbD000641.1;NCBI Feature Key=CDS;NCBI Join Type=join;ID=NbD000641.1 CDS
Niben101Scf00046	scipio	CDS	694937	695191	.	-	.	Name=NbD000641.1 CDS;gene=NbD000641;Codon_start=1;product=very-long-chain 3-oxoacyl-CoA reductase 1 (XP_009590833.1);protein_id=NbD000641.1;NCBI Feature Key=CDS;NCBI Join Type=join;ID=NbD000641.1 CDS
Niben101Scf00046	scipio	CDS	417156	417273	.	-	.	Name=NbD000627.1 CDS;gene=NbD000627;Codon_start=1;product=SAGA-associated factor 29-like isoform X1 (XP_016442634.1);protein_id=NbD000627.1;NCBI Feature Key=CDS;NCBI Join Type=join;ID=NbD000627.1 CDS
Niben101Scf00046	scipio	CDS	413465	413558	.	-	.	Name=NbD000627.1 CDS;gene=NbD000627;Codon_start=1;product=SAGA-associated factor 29-like isoform X1 (XP_016442634.1);protein_id=NbD000627.1;NCBI Feature Key=CDS;NCBI Join Type=join;ID=NbD000627.1 CDS
Niben101Scf00046	scipio	CDS	413149	413225	.	-	.	Name=NbD000627.1 CDS;gene=NbD000627;Codon_start=1;product=SAGA-associated factor 29-like isoform X1 (XP_016442634.1);protein_id=NbD000627.1;NCBI Feature Key=CDS;NCBI Join Type=join;ID=NbD000627.1 CDS
Niben101Scf00046	scipio	CDS	412215	412324	.	-	.	Name=NbD000627.1 CDS;gene=NbD000627;Codon_start=1;product=SAGA-associated factor 29-like isoform X1 (XP_016442634.1);protein_id=NbD000627.1;NCBI Feature Key=CDS;NCBI Join Type=join;ID=NbD000627.1 CDS
Niben101Scf00046	scipio	CDS	412002	412087	.	-	.	Name=NbD000627.1 CDS;gene=NbD000627;Codon_start=1;product=SAGA-associated factor 29-like isoform X1 (XP_016442634.1);protein_id=NbD000627.1;NCBI Feature Key=CDS;NCBI Join Type=join;ID=NbD000627.1 CDS
Niben101Scf00046	scipio	CDS	411632	411685	.	-	.	Name=NbD000627.1 CDS;gene=NbD000627;Codon_start=1;product=SAGA-associated factor 29-like isoform X1 (XP_016442634.1);protein_id=NbD000627.1;NCBI Feature Key=CDS;NCBI Join Type=join;ID=NbD000627.1 CDS
Niben101Scf00046	scipio	CDS	410367	410517	.	-	.	Name=NbD000627.1 CDS;gene=NbD000627;Codon_start=1;product=SAGA-associated factor 29-like isoform X1 (XP_016442634.1);protein_id=NbD000627.1;NCBI Feature Key=CDS;NCBI Join Type=join;ID=NbD000627.1 CDS
Niben101Scf00046	scipio	CDS	410222	410235	.	-	.	Name=NbD000627.1 CDS;gene=NbD000627;Codon_start=1;product=SAGA-associated factor 29-like isoform X1 (XP_016442634.1);protein_id=NbD000627.1;NCBI Feature Key=CDS;NCBI Join Type=join;ID=NbD000627.1 CDS
Niben101Scf00046	scipio	CDS	409885	409987	.	-	.	Name=NbD000627.1 CDS;gene=NbD000627;Codon_start=1;product=SAGA-associated factor 29-like isoform X1 (XP_016442634.1);protein_id=NbD000627.1;NCBI Feature Key=CDS;NCBI Join Type=join;ID=NbD000627.1 CDS
Niben101Scf00046	scipio	CDS	450036	450482	.	-	.	Name=NbD000629.1 CDS;gene=NbD000629;Codon_start=1;product=uncharacterized protein LOC109217005 (XP_019236773.1);protein_id=NbD000629.1;NCBI Feature Key=CDS;NCBI Join Type=join;ID=NbD000629.1 CDS
Niben101Scf00046	scipio	CDS	447972	448611	.	-	.	Name=NbD000629.1 CDS;gene=NbD000629;Codon_start=1;product=uncharacterized protein LOC109217005 (XP_019236773.1);protein_id=NbD000629.1;NCBI Feature Key=CDS;NCBI Join Type=join;ID=NbD000629.1 CDS
Niben101Scf00046	scipio	CDS	447292	447347	.	-	.	Name=NbD000629.1 CDS;gene=NbD000629;Codon_start=1;product=uncharacterized protein LOC109217005 (XP_019236773.1);protein_id=NbD000629.1;NCBI Feature Key=CDS;NCBI Join Type=join;ID=NbD000629.1 CDS
Niben101Scf00046	scipio	CDS	446424	446506	.	-	.	Name=NbD000629.1 CDS;gene=NbD000629;Codon_start=1;product=uncharacterized protein LOC109217005 (XP_019236773.1);protein_id=NbD000629.1;NCBI Feature Key=CDS;NCBI Join Type=join;ID=NbD000629.1 CDS
Niben101Scf00046	scipio	CDS	446110	446188	.	-	.	Name=NbD000629.1 CDS;gene=NbD000629;Codon_start=1;product=uncharacterized protein LOC109217005 (XP_019236773.1);protein_id=NbD000629.1;NCBI Feature Key=CDS;NCBI Join Type=join;ID=NbD000629.1 CDS
Niben101Scf00046	scipio	CDS	445847	445957	.	-	.	Name=NbD000629.1 CDS;gene=NbD000629;Codon_start=1;product=uncharacterized protein LOC109217005 (XP_019236773.1);protein_id=NbD000629.1;NCBI Feature Key=CDS;NCBI Join Type=join;ID=NbD000629.1 CDS
Niben101Scf00046	scipio	CDS	445247	445356	.	-	.	Name=NbD000629.1 CDS;gene=NbD000629;Codon_start=1;product=uncharacterized protein LOC109217005 (XP_019236773.1);protein_id=NbD000629.1;NCBI Feature Key=CDS;NCBI Join Type=join;ID=NbD000629.1 CDS
Niben101Scf00046	scipio	CDS	444435	444518	.	-	.	Name=NbD000629.1 CDS;gene=NbD000629;Codon_start=1;product=uncharacterized protein LOC109217005 (XP_019236773.1);protein_id=NbD000629.1;NCBI Feature Key=CDS;NCBI Join Type=join;ID=NbD000629.1 CDS
Niben101Scf00046	scipio	CDS	444239	444276	.	-	.	Name=NbD000629.1 CDS;gene=NbD000629;Codon_start=1;product=uncharacterized protein LOC109217005 (XP_019236773.1);protein_id=NbD000629.1;NCBI Feature Key=CDS;NCBI Join Type=join;ID=NbD000629.1 CDS
Niben101Scf00046	scipio	CDS	443821	443891	.	-	.	Name=NbD000629.1 CDS;gene=NbD000629;Codon_start=1;product=uncharacterized protein LOC109217005 (XP_019236773.1);protein_id=NbD000629.1;NCBI Feature Key=CDS;NCBI Join Type=join;ID=NbD000629.1 CDS
Niben101Scf00046	scipio	CDS	779632	780081	.	-	.	Name=NbD000645.1 CDS;gene=NbD000645;Codon_start=1;product=ATP synthase mitochondrial F1 complex assembly factor 2 (XP_019225478.1);protein_id=NbD000645.1;NCBI Feature Key=CDS;NCBI Join Type=join;ID=NbD000645.1 CDS
Niben101Scf00046	scipio	CDS	778944	779118	.	-	.	Name=NbD000645.1 CDS;gene=NbD000645;Codon_start=1;product=ATP synthase mitochondrial F1 complex assembly factor 2 (XP_019225478.1);protein_id=NbD000645.1;NCBI Feature Key=CDS;NCBI Join Type=join;ID=NbD000645.1 CDS
Niben101Scf00046	scipio	CDS	774466	774743	.	-	.	Name=NbD000645.1 CDS;gene=NbD000645;Codon_start=1;product=ATP synthase mitochondrial F1 complex assembly factor 2 (XP_019225478.1);protein_id=NbD000645.1;NCBI Feature Key=CDS;NCBI Join Type=join;ID=NbD000645.1 CDS
Niben101Scf00046	scipio	CDS	773995	774099	.	-	.	Name=NbD000645.1 CDS;gene=NbD000645;Codon_start=1;product=ATP synthase mitochondrial F1 complex assembly factor 2 (XP_019225478.1);protein_id=NbD000645.1;NCBI Feature Key=CDS;NCBI Join Type=join;ID=NbD000645.1 CDS
Niben101Scf00046	scipio	CDS	402346	402630	.	+	.	Name=NbD000626.1 CDS;gene=NbD000626;Codon_start=1;product=GDSL esterase/lipase At5g14450 isoform X1 (XP_009771352.1);protein_id=NbD000626.1;NCBI Feature Key=CDS;NCBI Join Type=join;ID=NbD000626.1 CDS
Niben101Scf00046	scipio	CDS	406199	406373	.	+	.	Name=NbD000626.1 CDS;gene=NbD000626;Codon_start=1;product=GDSL esterase/lipase At5g14450 isoform X1 (XP_009771352.1);protein_id=NbD000626.1;NCBI Feature Key=CDS;NCBI Join Type=join;ID=NbD000626.1 CDS
Niben101Scf00046	scipio	CDS	406465	406637	.	+	.	Name=NbD000626.1 CDS;gene=NbD000626;Codon_start=1;product=GDSL esterase/lipase At5g14450 isoform X1 (XP_009771352.1);protein_id=NbD000626.1;NCBI Feature Key=CDS;NCBI Join Type=join;ID=NbD000626.1 CDS
Niben101Scf00046	scipio	CDS	406796	407069	.	+	.	Name=NbD000626.1 CDS;gene=NbD000626;Codon_start=1;product=GDSL esterase/lipase At5g14450 isoform X1 (XP_009771352.1);protein_id=NbD000626.1;NCBI Feature Key=CDS;NCBI Join Type=join;ID=NbD000626.1 CDS
Niben101Scf00046	scipio	CDS	407745	408001	.	+	.	Name=NbD000626.1 CDS;gene=NbD000626;Codon_start=1;product=GDSL esterase/lipase At5g14450 isoform X1 (XP_009771352.1);protein_id=NbD000626.1;NCBI Feature Key=CDS;NCBI Join Type=join;ID=NbD000626.1 CDS
Niben101Scf00046	scipio	CDS	895635	895721	.	-	.	Name=NbD000649.1 CDS;gene=NbD000649;Codon_start=1;product=Partial, uncharacterized protein LOC109236055 (XP_019257830.1);protein_id=NbD000649.1;NCBI Feature Key=CDS;NCBI Join Type=join;ID=NbD000649.1 CDS
Niben101Scf00046	scipio	CDS	894814	895567	.	-	.	Name=NbD000649.1 CDS;gene=NbD000649;Codon_start=1;product=Partial, uncharacterized protein LOC109236055 (XP_019257830.1);protein_id=NbD000649.1;NCBI Feature Key=CDS;NCBI Join Type=join;ID=NbD000649.1 CDS
Niben101Scf00046	scipio	CDS	890296	890312	.	-	.	Name=NbD000649.1 CDS;gene=NbD000649;Codon_start=1;product=Partial, uncharacterized protein LOC109236055 (XP_019257830.1);protein_id=NbD000649.1;NCBI Feature Key=CDS;NCBI Join Type=join;ID=NbD000649.1 CDS
Niben101Scf00046	scipio	CDS	242828	242835	.	+	.	Name=NbD000620.1 CDS;gene=NbD000620;Codon_start=1;product=NAC domain-containing protein 8-like (XP_016444166.1);protein_id=NbD000620.1;NCBI Feature Key=CDS;NCBI Join Type=join;ID=NbD000620.1 CDS
Niben101Scf00046	scipio	CDS	243894	244026	.	+	.	Name=NbD000620.1 CDS;gene=NbD000620;Codon_start=1;product=NAC domain-containing protein 8-like (XP_016444166.1);protein_id=NbD000620.1;NCBI Feature Key=CDS;NCBI Join Type=join;ID=NbD000620.1 CDS
Niben101Scf00046	scipio	CDS	244155	244341	.	+	.	Name=NbD000620.1 CDS;gene=NbD000620;Codon_start=1;product=NAC domain-containing protein 8-like (XP_016444166.1);protein_id=NbD000620.1;NCBI Feature Key=CDS;NCBI Join Type=join;ID=NbD000620.1 CDS
Niben101Scf00046	scipio	CDS	246908	247404	.	+	.	Name=NbD000620.1 CDS;gene=NbD000620;Codon_start=1;product=NAC domain-containing protein 8-like (XP_016444166.1);protein_id=NbD000620.1;NCBI Feature Key=CDS;NCBI Join Type=join;ID=NbD000620.1 CDS
Niben101Scf00046	scipio	CDS	247733	248032	.	+	.	Name=NbD000620.1 CDS;gene=NbD000620;Codon_start=1;product=NAC domain-containing protein 8-like (XP_016444166.1);protein_id=NbD000620.1;NCBI Feature Key=CDS;NCBI Join Type=join;ID=NbD000620.1 CDS
Niben101Scf00046	scipio	CDS	248124	248177	.	+	.	Name=NbD000620.1 CDS;gene=NbD000620;Codon_start=1;product=NAC domain-containing protein 8-like (XP_016444166.1);protein_id=NbD000620.1;NCBI Feature Key=CDS;NCBI Join Type=join;ID=NbD000620.1 CDS
Niben101Scf00046	scipio	CDS	437893	437915	.	+	.	Name=NbD000628.1 CDS;gene=NbD000628;Codon_start=1;product=uncharacterized protein LOC107791501 isoform X1 (XP_016469075.1);protein_id=NbD000628.1;NCBI Feature Key=CDS;NCBI Join Type=join;ID=NbD000628.1 CDS
Niben101Scf00046	scipio	CDS	438065	438176	.	+	.	Name=NbD000628.1 CDS;gene=NbD000628;Codon_start=1;product=uncharacterized protein LOC107791501 isoform X1 (XP_016469075.1);protein_id=NbD000628.1;NCBI Feature Key=CDS;NCBI Join Type=join;ID=NbD000628.1 CDS
Niben101Scf00046	scipio	CDS	438288	438431	.	+	.	Name=NbD000628.1 CDS;gene=NbD000628;Codon_start=1;product=uncharacterized protein LOC107791501 isoform X1 (XP_016469075.1);protein_id=NbD000628.1;NCBI Feature Key=CDS;NCBI Join Type=join;ID=NbD000628.1 CDS
Niben101Scf00046	scipio	CDS	438525	438632	.	+	.	Name=NbD000628.1 CDS;gene=NbD000628;Codon_start=1;product=uncharacterized protein LOC107791501 isoform X1 (XP_016469075.1);protein_id=NbD000628.1;NCBI Feature Key=CDS;NCBI Join Type=join;ID=NbD000628.1 CDS
Niben101Scf00046	scipio	CDS	439195	439278	.	+	.	Name=NbD000628.1 CDS;gene=NbD000628;Codon_start=1;product=uncharacterized protein LOC107791501 isoform X1 (XP_016469075.1);protein_id=NbD000628.1;NCBI Feature Key=CDS;NCBI Join Type=join;ID=NbD000628.1 CDS
Niben101Scf00046	scipio	CDS	441290	441405	.	+	.	Name=NbD000628.1 CDS;gene=NbD000628;Codon_start=1;product=uncharacterized protein LOC107791501 isoform X1 (XP_016469075.1);protein_id=NbD000628.1;NCBI Feature Key=CDS;NCBI Join Type=join;ID=NbD000628.1 CDS
Niben101Scf00046	scipio	CDS	441485	441586	.	+	.	Name=NbD000628.1 CDS;gene=NbD000628;Codon_start=1;product=uncharacterized protein LOC107791501 isoform X1 (XP_016469075.1);protein_id=NbD000628.1;NCBI Feature Key=CDS;NCBI Join Type=join;ID=NbD000628.1 CDS
Niben101Scf00046	scipio	CDS	441670	441783	.	+	.	Name=NbD000628.1 CDS;gene=NbD000628;Codon_start=1;product=uncharacterized protein LOC107791501 isoform X1 (XP_016469075.1);protein_id=NbD000628.1;NCBI Feature Key=CDS;NCBI Join Type=join;ID=NbD000628.1 CDS
Niben101Scf00046	scipio	CDS	441887	441943	.	+	.	Name=NbD000628.1 CDS;gene=NbD000628;Codon_start=1;product=uncharacterized protein LOC107791501 isoform X1 (XP_016469075.1);protein_id=NbD000628.1;NCBI Feature Key=CDS;NCBI Join Type=join;ID=NbD000628.1 CDS
Niben101Scf00046	scipio	CDS	442065	442131	.	+	.	Name=NbD000628.1 CDS;gene=NbD000628;Codon_start=1;product=uncharacterized protein LOC107791501 isoform X1 (XP_016469075.1);protein_id=NbD000628.1;NCBI Feature Key=CDS;NCBI Join Type=join;ID=NbD000628.1 CDS
Niben101Scf00046	scipio	CDS	442301	442354	.	+	.	Name=NbD000628.1 CDS;gene=NbD000628;Codon_start=1;product=uncharacterized protein LOC107791501 isoform X1 (XP_016469075.1);protein_id=NbD000628.1;NCBI Feature Key=CDS;NCBI Join Type=join;ID=NbD000628.1 CDS
Niben101Scf00046	scipio	CDS	442444	442518	.	+	.	Name=NbD000628.1 CDS;gene=NbD000628;Codon_start=1;product=uncharacterized protein LOC107791501 isoform X1 (XP_016469075.1);protein_id=NbD000628.1;NCBI Feature Key=CDS;NCBI Join Type=join;ID=NbD000628.1 CDS
Niben101Scf00046	scipio	CDS	442608	442643	.	+	.	Name=NbD000628.1 CDS;gene=NbD000628;Codon_start=1;product=uncharacterized protein LOC107791501 isoform X1 (XP_016469075.1);protein_id=NbD000628.1;NCBI Feature Key=CDS;NCBI Join Type=join;ID=NbD000628.1 CDS
Niben101Scf00046	scipio	CDS	442964	443077	.	+	.	Name=NbD000628.1 CDS;gene=NbD000628;Codon_start=1;product=uncharacterized protein LOC107791501 isoform X1 (XP_016469075.1);protein_id=NbD000628.1;NCBI Feature Key=CDS;NCBI Join Type=join;ID=NbD000628.1 CDS
Niben101Scf00046	scipio	CDS	687980	688073	.	+	.	Name=NbD000640.1 CDS;gene=NbD000640;Codon_start=1;product=uncharacterized membrane protein At3g27390-like (XP_009768595.1);protein_id=NbD000640.1;NCBI Feature Key=CDS;NCBI Join Type=join;ID=NbD000640.1 CDS
Niben101Scf00046	scipio	CDS	689304	689412	.	+	.	Name=NbD000640.1 CDS;gene=NbD000640;Codon_start=1;product=uncharacterized membrane protein At3g27390-like (XP_009768595.1);protein_id=NbD000640.1;NCBI Feature Key=CDS;NCBI Join Type=join;ID=NbD000640.1 CDS
Niben101Scf00046	scipio	CDS	689505	689697	.	+	.	Name=NbD000640.1 CDS;gene=NbD000640;Codon_start=1;product=uncharacterized membrane protein At3g27390-like (XP_009768595.1);protein_id=NbD000640.1;NCBI Feature Key=CDS;NCBI Join Type=join;ID=NbD000640.1 CDS
Niben101Scf00046	scipio	CDS	689791	689927	.	+	.	Name=NbD000640.1 CDS;gene=NbD000640;Codon_start=1;product=uncharacterized membrane protein At3g27390-like (XP_009768595.1);protein_id=NbD000640.1;NCBI Feature Key=CDS;NCBI Join Type=join;ID=NbD000640.1 CDS
Niben101Scf00046	scipio	CDS	690964	691252	.	+	.	Name=NbD000640.1 CDS;gene=NbD000640;Codon_start=1;product=uncharacterized membrane protein At3g27390-like (XP_009768595.1);protein_id=NbD000640.1;NCBI Feature Key=CDS;NCBI Join Type=join;ID=NbD000640.1 CDS
Niben101Scf00046	scipio	CDS	691350	691456	.	+	.	Name=NbD000640.1 CDS;gene=NbD000640;Codon_start=1;product=uncharacterized membrane protein At3g27390-like (XP_009768595.1);protein_id=NbD000640.1;NCBI Feature Key=CDS;NCBI Join Type=join;ID=NbD000640.1 CDS
Niben101Scf00046	scipio	CDS	691565	691700	.	+	.	Name=NbD000640.1 CDS;gene=NbD000640;Codon_start=1;product=uncharacterized membrane protein At3g27390-like (XP_009768595.1);protein_id=NbD000640.1;NCBI Feature Key=CDS;NCBI Join Type=join;ID=NbD000640.1 CDS
Niben101Scf00046	scipio	CDS	691792	691990	.	+	.	Name=NbD000640.1 CDS;gene=NbD000640;Codon_start=1;product=uncharacterized membrane protein At3g27390-like (XP_009768595.1);protein_id=NbD000640.1;NCBI Feature Key=CDS;NCBI Join Type=join;ID=NbD000640.1 CDS
Niben101Scf00046	scipio	CDS	692081	692324	.	+	.	Name=NbD000640.1 CDS;gene=NbD000640;Codon_start=1;product=uncharacterized membrane protein At3g27390-like (XP_009768595.1);protein_id=NbD000640.1;NCBI Feature Key=CDS;NCBI Join Type=join;ID=NbD000640.1 CDS
Niben101Scf00046	scipio	CDS	692496	692763	.	+	.	Name=NbD000640.1 CDS;gene=NbD000640;Codon_start=1;product=uncharacterized membrane protein At3g27390-like (XP_009768595.1);protein_id=NbD000640.1;NCBI Feature Key=CDS;NCBI Join Type=join;ID=NbD000640.1 CDS
Niben101Scf00046	scipio	CDS	43589	48142	.	+	.	Name=NbD000615.1 CDS;gene=NbD000615;Codon_start=1;product=Partial, uncharacterized protein LOC108946792 (XP_018629556.1);protein_id=NbD000615.1;NCBI Feature Key=CDS;ID=NbD000615.1 CDS
Niben101Scf00046	scipio	CDS	38332	42885	.	+	.	Name=NbD000614.1 CDS;gene=NbD000614;Codon_start=1;product=Partial, uncharacterized protein LOC108946792 (XP_018629556.1);protein_id=NbD000614.1;NCBI Feature Key=CDS;ID=NbD000614.1 CDS
Niben101Scf00046	scipio	CDS	334511	334804	.	-	.	Name=NbD000625.1 CDS;gene=NbD000625;Codon_start=1;product=E3 ubiquitin-protein ligase RGLG2-like (XP_019223979.1);protein_id=NbD000625.1;NCBI Feature Key=CDS;NCBI Join Type=join;ID=NbD000625.1 CDS
Niben101Scf00046	scipio	CDS	332397	332481	.	-	.	Name=NbD000625.1 CDS;gene=NbD000625;Codon_start=1;product=E3 ubiquitin-protein ligase RGLG2-like (XP_019223979.1);protein_id=NbD000625.1;NCBI Feature Key=CDS;NCBI Join Type=join;ID=NbD000625.1 CDS
Niben101Scf00046	scipio	CDS	332153	332293	.	-	.	Name=NbD000625.1 CDS;gene=NbD000625;Codon_start=1;product=E3 ubiquitin-protein ligase RGLG2-like (XP_019223979.1);protein_id=NbD000625.1;NCBI Feature Key=CDS;NCBI Join Type=join;ID=NbD000625.1 CDS
Niben101Scf00046	scipio	CDS	331939	332052	.	-	.	Name=NbD000625.1 CDS;gene=NbD000625;Codon_start=1;product=E3 ubiquitin-protein ligase RGLG2-like (XP_019223979.1);protein_id=NbD000625.1;NCBI Feature Key=CDS;NCBI Join Type=join;ID=NbD000625.1 CDS
Niben101Scf00046	scipio	CDS	331753	331850	.	-	.	Name=NbD000625.1 CDS;gene=NbD000625;Codon_start=1;product=E3 ubiquitin-protein ligase RGLG2-like (XP_019223979.1);protein_id=NbD000625.1;NCBI Feature Key=CDS;NCBI Join Type=join;ID=NbD000625.1 CDS
Niben101Scf00046	scipio	CDS	331497	331576	.	-	.	Name=NbD000625.1 CDS;gene=NbD000625;Codon_start=1;product=E3 ubiquitin-protein ligase RGLG2-like (XP_019223979.1);protein_id=NbD000625.1;NCBI Feature Key=CDS;NCBI Join Type=join;ID=NbD000625.1 CDS
Niben101Scf00046	scipio	CDS	331263	331368	.	-	.	Name=NbD000625.1 CDS;gene=NbD000625;Codon_start=1;product=E3 ubiquitin-protein ligase RGLG2-like (XP_019223979.1);protein_id=NbD000625.1;NCBI Feature Key=CDS;NCBI Join Type=join;ID=NbD000625.1 CDS
Niben101Scf00046	scipio	CDS	331046	331173	.	-	.	Name=NbD000625.1 CDS;gene=NbD000625;Codon_start=1;product=E3 ubiquitin-protein ligase RGLG2-like (XP_019223979.1);protein_id=NbD000625.1;NCBI Feature Key=CDS;NCBI Join Type=join;ID=NbD000625.1 CDS
Niben101Scf00046	scipio	CDS	330650	330926	.	-	.	Name=NbD000625.1 CDS;gene=NbD000625;Codon_start=1;product=E3 ubiquitin-protein ligase RGLG2-like (XP_019223979.1);protein_id=NbD000625.1;NCBI Feature Key=CDS;NCBI Join Type=join;ID=NbD000625.1 CDS
Niben101Scf00046	scipio	CDS	330495	330551	.	-	.	Name=NbD000625.1 CDS;gene=NbD000625;Codon_start=1;product=E3 ubiquitin-protein ligase RGLG2-like (XP_019223979.1);protein_id=NbD000625.1;NCBI Feature Key=CDS;NCBI Join Type=join;ID=NbD000625.1 CDS
Niben101Scf00046	scipio	CDS	330315	330395	.	-	.	Name=NbD000625.1 CDS;gene=NbD000625;Codon_start=1;product=E3 ubiquitin-protein ligase RGLG2-like (XP_019223979.1);protein_id=NbD000625.1;NCBI Feature Key=CDS;NCBI Join Type=join;ID=NbD000625.1 CDS
Niben101Scf00046	scipio	CDS	515679	515724	.	-	.	Name=NbD000633.1 CDS;gene=NbD000633;Codon_start=1;product=ras-related protein RABB1b isoform X1 (XP_019223660.1);protein_id=NbD000633.1;NCBI Feature Key=CDS;NCBI Join Type=join;ID=NbD000633.1 CDS
Niben101Scf00046	scipio	CDS	515433	515572	.	-	.	Name=NbD000633.1 CDS;gene=NbD000633;Codon_start=1;product=ras-related protein RABB1b isoform X1 (XP_019223660.1);protein_id=NbD000633.1;NCBI Feature Key=CDS;NCBI Join Type=join;ID=NbD000633.1 CDS
Niben101Scf00046	scipio	CDS	512960	513042	.	-	.	Name=NbD000633.1 CDS;gene=NbD000633;Codon_start=1;product=ras-related protein RABB1b isoform X1 (XP_019223660.1);protein_id=NbD000633.1;NCBI Feature Key=CDS;NCBI Join Type=join;ID=NbD000633.1 CDS
Niben101Scf00046	scipio	CDS	511944	512148	.	-	.	Name=NbD000633.1 CDS;gene=NbD000633;Codon_start=1;product=ras-related protein RABB1b isoform X1 (XP_019223660.1);protein_id=NbD000633.1;NCBI Feature Key=CDS;NCBI Join Type=join;ID=NbD000633.1 CDS
Niben101Scf00046	scipio	CDS	511781	511849	.	-	.	Name=NbD000633.1 CDS;gene=NbD000633;Codon_start=1;product=ras-related protein RABB1b isoform X1 (XP_019223660.1);protein_id=NbD000633.1;NCBI Feature Key=CDS;NCBI Join Type=join;ID=NbD000633.1 CDS
Niben101Scf00046	scipio	CDS	511370	511462	.	-	.	Name=NbD000633.1 CDS;gene=NbD000633;Codon_start=1;product=ras-related protein RABB1b isoform X1 (XP_019223660.1);protein_id=NbD000633.1;NCBI Feature Key=CDS;NCBI Join Type=join;ID=NbD000633.1 CDS
Niben101Scf00046	scipio	CDS	861382	861453	.	-	.	Name=NbD000648.1 CDS;gene=NbD000648;Codon_start=1;product=protein WVD2-like 7 isoform X1 (XP_019240520.1);protein_id=NbD000648.1;NCBI Feature Key=CDS;NCBI Join Type=join;ID=NbD000648.1 CDS
Niben101Scf00046	scipio	CDS	860793	861281	.	-	.	Name=NbD000648.1 CDS;gene=NbD000648;Codon_start=1;product=protein WVD2-like 7 isoform X1 (XP_019240520.1);protein_id=NbD000648.1;NCBI Feature Key=CDS;NCBI Join Type=join;ID=NbD000648.1 CDS
Niben101Scf00046	scipio	CDS	859799	860176	.	-	.	Name=NbD000648.1 CDS;gene=NbD000648;Codon_start=1;product=protein WVD2-like 7 isoform X1 (XP_019240520.1);protein_id=NbD000648.1;NCBI Feature Key=CDS;NCBI Join Type=join;ID=NbD000648.1 CDS
Niben101Scf00046	scipio	CDS	859638	859696	.	-	.	Name=NbD000648.1 CDS;gene=NbD000648;Codon_start=1;product=protein WVD2-like 7 isoform X1 (XP_019240520.1);protein_id=NbD000648.1;NCBI Feature Key=CDS;NCBI Join Type=join;ID=NbD000648.1 CDS
Niben101Scf00046	scipio	CDS	859449	859523	.	-	.	Name=NbD000648.1 CDS;gene=NbD000648;Codon_start=1;product=protein WVD2-like 7 isoform X1 (XP_019240520.1);protein_id=NbD000648.1;NCBI Feature Key=CDS;NCBI Join Type=join;ID=NbD000648.1 CDS
Niben101Scf00046	scipio	CDS	858936	859035	.	-	.	Name=NbD000648.1 CDS;gene=NbD000648;Codon_start=1;product=protein WVD2-like 7 isoform X1 (XP_019240520.1);protein_id=NbD000648.1;NCBI Feature Key=CDS;NCBI Join Type=join;ID=NbD000648.1 CDS
Niben101Scf00046	scipio	CDS	858774	858836	.	-	.	Name=NbD000648.1 CDS;gene=NbD000648;Codon_start=1;product=protein WVD2-like 7 isoform X1 (XP_019240520.1);protein_id=NbD000648.1;NCBI Feature Key=CDS;NCBI Join Type=join;ID=NbD000648.1 CDS
Niben101Scf00046	scipio	CDS	857518	857628	.	-	.	Name=NbD000648.1 CDS;gene=NbD000648;Codon_start=1;product=protein WVD2-like 7 isoform X1 (XP_019240520.1);protein_id=NbD000648.1;NCBI Feature Key=CDS;NCBI Join Type=join;ID=NbD000648.1 CDS
Niben101Scf00046	scipio	CDS	857205	857330	.	-	.	Name=NbD000648.1 CDS;gene=NbD000648;Codon_start=1;product=protein WVD2-like 7 isoform X1 (XP_019240520.1);protein_id=NbD000648.1;NCBI Feature Key=CDS;NCBI Join Type=join;ID=NbD000648.1 CDS
Niben101Scf00046	scipio	CDS	290545	290763	.	+	.	Name=NbD000623.1 CDS;gene=NbD000623;Codon_start=1;product=glucuronokinase 1-like isoform X1 (XP_016469113.1);protein_id=NbD000623.1;NCBI Feature Key=CDS;NCBI Join Type=join;ID=NbD000623.1 CDS
Niben101Scf00046	scipio	CDS	291367	291516	.	+	.	Name=NbD000623.1 CDS;gene=NbD000623;Codon_start=1;product=glucuronokinase 1-like isoform X1 (XP_016469113.1);protein_id=NbD000623.1;NCBI Feature Key=CDS;NCBI Join Type=join;ID=NbD000623.1 CDS
Niben101Scf00046	scipio	CDS	292628	292717	.	+	.	Name=NbD000623.1 CDS;gene=NbD000623;Codon_start=1;product=glucuronokinase 1-like isoform X1 (XP_016469113.1);protein_id=NbD000623.1;NCBI Feature Key=CDS;NCBI Join Type=join;ID=NbD000623.1 CDS
Niben101Scf00046	scipio	CDS	293445	293605	.	+	.	Name=NbD000623.1 CDS;gene=NbD000623;Codon_start=1;product=glucuronokinase 1-like isoform X1 (XP_016469113.1);protein_id=NbD000623.1;NCBI Feature Key=CDS;NCBI Join Type=join;ID=NbD000623.1 CDS
Niben101Scf00046	scipio	CDS	294221	294467	.	+	.	Name=NbD000623.1 CDS;gene=NbD000623;Codon_start=1;product=glucuronokinase 1-like isoform X1 (XP_016469113.1);protein_id=NbD000623.1;NCBI Feature Key=CDS;NCBI Join Type=join;ID=NbD000623.1 CDS
Niben101Scf00046	scipio	CDS	18536	22231	.	+	.	Name=NbD000612.1 CDS;gene=NbD000612;Codon_start=1;product=uncharacterized protein LOC109219799 (XP_019239816.1);protein_id=NbD000612.1;NCBI Feature Key=CDS;ID=NbD000612.1 CDS
Niben101Scf00046	scipio	CDS	990163	990414	.	-	.	Name=NbD000655.1 CDS;gene=NbD000655;Codon_start=1;product=probable carboxylesterase 16 (XP_019225590.1);protein_id=NbD000655.1;NCBI Feature Key=CDS;NCBI Join Type=join;ID=NbD000655.1 CDS
Niben101Scf00046	scipio	CDS	989566	990027	.	-	.	Name=NbD000655.1 CDS;gene=NbD000655;Codon_start=1;product=probable carboxylesterase 16 (XP_019225590.1);protein_id=NbD000655.1;NCBI Feature Key=CDS;NCBI Join Type=join;ID=NbD000655.1 CDS
Niben101Scf00046	scipio	CDS	986752	987291	.	-	.	Name=NbD000655.1 CDS;gene=NbD000655;Codon_start=1;product=probable carboxylesterase 16 (XP_019225590.1);protein_id=NbD000655.1;NCBI Feature Key=CDS;NCBI Join Type=join;ID=NbD000655.1 CDS
Niben101Scf00046	scipio	CDS	221841	221971	.	+	.	Name=NbD000619.1 CDS;gene=NbD000619;Codon_start=1;product=serine/threonine-protein kinase HT1-like (XP_016443049.1);protein_id=NbD000619.1;NCBI Feature Key=CDS;NCBI Join Type=join;ID=NbD000619.1 CDS
Niben101Scf00046	scipio	CDS	222421	222553	.	+	.	Name=NbD000619.1 CDS;gene=NbD000619;Codon_start=1;product=serine/threonine-protein kinase HT1-like (XP_016443049.1);protein_id=NbD000619.1;NCBI Feature Key=CDS;NCBI Join Type=join;ID=NbD000619.1 CDS
Niben101Scf00046	scipio	CDS	222661	222833	.	+	.	Name=NbD000619.1 CDS;gene=NbD000619;Codon_start=1;product=serine/threonine-protein kinase HT1-like (XP_016443049.1);protein_id=NbD000619.1;NCBI Feature Key=CDS;NCBI Join Type=join;ID=NbD000619.1 CDS
Niben101Scf00046	scipio	CDS	223758	223905	.	+	.	Name=NbD000619.1 CDS;gene=NbD000619;Codon_start=1;product=serine/threonine-protein kinase HT1-like (XP_016443049.1);protein_id=NbD000619.1;NCBI Feature Key=CDS;NCBI Join Type=join;ID=NbD000619.1 CDS
Niben101Scf00046	scipio	CDS	224010	224168	.	+	.	Name=NbD000619.1 CDS;gene=NbD000619;Codon_start=1;product=serine/threonine-protein kinase HT1-like (XP_016443049.1);protein_id=NbD000619.1;NCBI Feature Key=CDS;NCBI Join Type=join;ID=NbD000619.1 CDS
Niben101Scf00046	scipio	CDS	224714	225028	.	+	.	Name=NbD000619.1 CDS;gene=NbD000619;Codon_start=1;product=serine/threonine-protein kinase HT1-like (XP_016443049.1);protein_id=NbD000619.1;NCBI Feature Key=CDS;NCBI Join Type=join;ID=NbD000619.1 CDS
Niben101Scf00046	scipio	CDS	101206	101358	.	-	.	Name=NbD000617.1 CDS;gene=NbD000617;Codon_start=1;product=fatty-acid-binding protein 1-like (XP_016507510.1);protein_id=NbD000617.1;NCBI Feature Key=CDS;NCBI Join Type=join;ID=NbD000617.1 CDS
Niben101Scf00046	scipio	CDS	100887	101130	.	-	.	Name=NbD000617.1 CDS;gene=NbD000617;Codon_start=1;product=fatty-acid-binding protein 1-like (XP_016507510.1);protein_id=NbD000617.1;NCBI Feature Key=CDS;NCBI Join Type=join;ID=NbD000617.1 CDS
Niben101Scf00046	scipio	CDS	99787	100030	.	-	.	Name=NbD000617.1 CDS;gene=NbD000617;Codon_start=1;product=fatty-acid-binding protein 1-like (XP_016507510.1);protein_id=NbD000617.1;NCBI Feature Key=CDS;NCBI Join Type=join;ID=NbD000617.1 CDS
Niben101Scf00046	scipio	CDS	99601	99692	.	-	.	Name=NbD000617.1 CDS;gene=NbD000617;Codon_start=1;product=fatty-acid-binding protein 1-like (XP_016507510.1);protein_id=NbD000617.1;NCBI Feature Key=CDS;NCBI Join Type=join;ID=NbD000617.1 CDS
Niben101Scf00046	scipio	CDS	98485	98618	.	-	.	Name=NbD000617.1 CDS;gene=NbD000617;Codon_start=1;product=fatty-acid-binding protein 1-like (XP_016507510.1);protein_id=NbD000617.1;NCBI Feature Key=CDS;NCBI Join Type=join;ID=NbD000617.1 CDS
Niben101Scf00046	scipio	CDS	559011	559117	.	+	.	Name=NbD000634.1 CDS;gene=NbD000634;Codon_start=1;product=probable pectate lyase P18 (XP_016477301.1);protein_id=NbD000634.1;NCBI Feature Key=CDS;NCBI Join Type=join;ID=NbD000634.1 CDS
Niben101Scf00046	scipio	CDS	559254	559618	.	+	.	Name=NbD000634.1 CDS;gene=NbD000634;Codon_start=1;product=probable pectate lyase P18 (XP_016477301.1);protein_id=NbD000634.1;NCBI Feature Key=CDS;NCBI Join Type=join;ID=NbD000634.1 CDS
Niben101Scf00046	scipio	CDS	559708	560228	.	+	.	Name=NbD000634.1 CDS;gene=NbD000634;Codon_start=1;product=probable pectate lyase P18 (XP_016477301.1);protein_id=NbD000634.1;NCBI Feature Key=CDS;NCBI Join Type=join;ID=NbD000634.1 CDS
Niben101Scf00046	scipio	CDS	561478	561702	.	+	.	Name=NbD000634.1 CDS;gene=NbD000634;Codon_start=1;product=probable pectate lyase P18 (XP_016477301.1);protein_id=NbD000634.1;NCBI Feature Key=CDS;NCBI Join Type=join;ID=NbD000634.1 CDS
Niben101Scf00046	scipio	CDS	33427	34403	.	+	.	Name=NbD000613.1 CDS;gene=NbD000613;Codon_start=1;product=serine/threonine-protein kinase D6PK-like (XP_016507225.1);protein_id=NbD000613.1;NCBI Feature Key=CDS;NCBI Join Type=join;ID=NbD000613.1 CDS
Niben101Scf00046	scipio	CDS	35274	36117	.	+	.	Name=NbD000613.1 CDS;gene=NbD000613;Codon_start=1;product=serine/threonine-protein kinase D6PK-like (XP_016507225.1);protein_id=NbD000613.1;NCBI Feature Key=CDS;NCBI Join Type=join;ID=NbD000613.1 CDS
Niben101Scf00046	scipio	CDS	952635	952785	.	+	.	Name=NbD000652.1 CDS;gene=NbD000652;Codon_start=1;product=glycosyltransferase family 92 protein RCOM_0530710-like (XP_016498210.1);protein_id=NbD000652.1;NCBI Feature Key=CDS;NCBI Join Type=join;ID=NbD000652.1 CDS
Niben101Scf00046	scipio	CDS	953406	954582	.	+	.	Name=NbD000652.1 CDS;gene=NbD000652;Codon_start=1;product=glycosyltransferase family 92 protein RCOM_0530710-like (XP_016498210.1);protein_id=NbD000652.1;NCBI Feature Key=CDS;NCBI Join Type=join;ID=NbD000652.1 CDS
Niben101Scf00046	scipio	CDS	954676	955015	.	+	.	Name=NbD000652.1 CDS;gene=NbD000652;Codon_start=1;product=glycosyltransferase family 92 protein RCOM_0530710-like (XP_016498210.1);protein_id=NbD000652.1;NCBI Feature Key=CDS;NCBI Join Type=join;ID=NbD000652.1 CDS
Niben101Scf00046	scipio	CDS	668133	670376	.	+	.	Name=NbD000639.1 CDS;gene=NbD000639;Codon_start=1;product=pentatricopeptide repeat-containing protein At3g46610-like (XP_019225540.1);protein_id=NbD000639.1;NCBI Feature Key=CDS;ID=NbD000639.1 CDS
Niben101Scf00046	scipio	CDS	957849	958108	.	-	.	Name=NbD000653.1 CDS;gene=NbD000653;Codon_start=1;product=putative E3 ubiquitin-protein ligase RING1a (XP_019242758.1);protein_id=NbD000653.1;NCBI Feature Key=CDS;NCBI Join Type=join;ID=NbD000653.1 CDS
Niben101Scf00046	scipio	CDS	957264	957349	.	-	.	Name=NbD000653.1 CDS;gene=NbD000653;Codon_start=1;product=putative E3 ubiquitin-protein ligase RING1a (XP_019242758.1);protein_id=NbD000653.1;NCBI Feature Key=CDS;NCBI Join Type=join;ID=NbD000653.1 CDS
Niben101Scf00046	scipio	CDS	956955	957196	.	-	.	Name=NbD000653.1 CDS;gene=NbD000653;Codon_start=1;product=putative E3 ubiquitin-protein ligase RING1a (XP_019242758.1);protein_id=NbD000653.1;NCBI Feature Key=CDS;NCBI Join Type=join;ID=NbD000653.1 CDS
Niben101Scf00046	scipio	CDS	956790	956839	.	-	.	Name=NbD000653.1 CDS;gene=NbD000653;Codon_start=1;product=putative E3 ubiquitin-protein ligase RING1a (XP_019242758.1);protein_id=NbD000653.1;NCBI Feature Key=CDS;NCBI Join Type=join;ID=NbD000653.1 CDS
Niben101Scf00046	scipio	CDS	956628	956702	.	-	.	Name=NbD000653.1 CDS;gene=NbD000653;Codon_start=1;product=putative E3 ubiquitin-protein ligase RING1a (XP_019242758.1);protein_id=NbD000653.1;NCBI Feature Key=CDS;NCBI Join Type=join;ID=NbD000653.1 CDS
Niben101Scf00046	scipio	CDS	955982	956480	.	-	.	Name=NbD000653.1 CDS;gene=NbD000653;Codon_start=1;product=putative E3 ubiquitin-protein ligase RING1a (XP_019242758.1);protein_id=NbD000653.1;NCBI Feature Key=CDS;NCBI Join Type=join;ID=NbD000653.1 CDS
Niben101Scf00046	scipio	CDS	271280	273235	.	+	.	Name=NbD000621.1 CDS;gene=NbD000621;Codon_start=1;product=uncharacterized protein LOC107773647, partial (XP_016448537.1);protein_id=NbD000621.1;NCBI Feature Key=CDS;ID=NbD000621.1 CDS
Niben101Scf00046	scipio	CDS	991396	993237	.	-	.	Name=NbD000656.1 CDS;gene=NbD000656;Codon_start=1;product=RNA-directed DNA polymerase from mobile element jockey-like, partial (XP_019236372.1);protein_id=NbD000656.1;NCBI Feature Key=CDS;ID=NbD000656.1 CDS
Niben101Scf00046	scipio	CDS	751824	751948	.	-	.	Name=NbD000643.1 CDS;gene=NbD000643;Codon_start=1;product=uncharacterized protein LOC104087951 (XP_009590841.1);protein_id=NbD000643.1;NCBI Feature Key=CDS;NCBI Join Type=join;ID=NbD000643.1 CDS
Niben101Scf00046	scipio	CDS	750301	751285	.	-	.	Name=NbD000643.1 CDS;gene=NbD000643;Codon_start=1;product=uncharacterized protein LOC104087951 (XP_009590841.1);protein_id=NbD000643.1;NCBI Feature Key=CDS;NCBI Join Type=join;ID=NbD000643.1 CDS
Niben101Scf00046	scipio	CDS	758171	758179	.	+	.	Name=NbD000644.1 CDS;gene=NbD000644;Codon_start=1;product=RPM1-interacting protein 4-like (XP_016481637.1);protein_id=NbD000644.1;NCBI Feature Key=CDS;NCBI Join Type=join;ID=NbD000644.1 CDS
Niben101Scf00046	scipio	CDS	759073	759264	.	+	.	Name=NbD000644.1 CDS;gene=NbD000644;Codon_start=1;product=RPM1-interacting protein 4-like (XP_016481637.1);protein_id=NbD000644.1;NCBI Feature Key=CDS;NCBI Join Type=join;ID=NbD000644.1 CDS
Niben101Scf00046	scipio	CDS	759752	759775	.	+	.	Name=NbD000644.1 CDS;gene=NbD000644;Codon_start=1;product=RPM1-interacting protein 4-like (XP_016481637.1);protein_id=NbD000644.1;NCBI Feature Key=CDS;NCBI Join Type=join;ID=NbD000644.1 CDS
Niben101Scf00046	scipio	CDS	273305	274804	.	+	.	Name=NbD000622.1 CDS;gene=NbD000622;Codon_start=1;product=Partial, uncharacterized protein LOC107803999 (XP_016483291.1);protein_id=NbD000622.1;NCBI Feature Key=CDS;ID=NbD000622.1 CDS
Niben101Scf00046	scipio	CDS	923328	923460	.	-	.	Name=NbD000650.1 CDS;gene=NbD000650;Codon_start=1;product=myb-related protein 315-like isoform X2 (XP_019242757.1);protein_id=NbD000650.1;NCBI Feature Key=CDS;NCBI Join Type=join;ID=NbD000650.1 CDS
Niben101Scf00046	scipio	CDS	922678	922807	.	-	.	Name=NbD000650.1 CDS;gene=NbD000650;Codon_start=1;product=myb-related protein 315-like isoform X2 (XP_019242757.1);protein_id=NbD000650.1;NCBI Feature Key=CDS;NCBI Join Type=join;ID=NbD000650.1 CDS
Niben101Scf00046	scipio	CDS	922008	922554	.	-	.	Name=NbD000650.1 CDS;gene=NbD000650;Codon_start=1;product=myb-related protein 315-like isoform X2 (XP_019242757.1);protein_id=NbD000650.1;NCBI Feature Key=CDS;NCBI Join Type=join;ID=NbD000650.1 CDS
Niben101Scf00046	scipio	CDS	633902	634097	.	-	.	Name=NbD000637.1 CDS;gene=NbD000637;Codon_start=1;product=Partial, BAG family molecular chaperone regulator 2-like (XP_019225530.1);protein_id=NbD000637.1;NCBI Feature Key=CDS;NCBI Join Type=join;ID=NbD000637.1 CDS
Niben101Scf00046	scipio	CDS	632829	633067	.	-	.	Name=NbD000637.1 CDS;gene=NbD000637;Codon_start=1;product=Partial, BAG family molecular chaperone regulator 2-like (XP_019225530.1);protein_id=NbD000637.1;NCBI Feature Key=CDS;NCBI Join Type=join;ID=NbD000637.1 CDS
Niben101Scf00046	scipio	CDS	490153	490399	.	+	.	Name=NbD000631.1 CDS;gene=NbD000631;Codon_start=1;product=Partial, pre-rRNA-processing protein ESF2-like (XP_009766270.1);protein_id=NbD000631.1;NCBI Feature Key=CDS;NCBI Join Type=join;ID=NbD000631.1 CDS
Niben101Scf00046	scipio	CDS	490518	490581	.	+	.	Name=NbD000631.1 CDS;gene=NbD000631;Codon_start=1;product=Partial, pre-rRNA-processing protein ESF2-like (XP_009766270.1);protein_id=NbD000631.1;NCBI Feature Key=CDS;NCBI Join Type=join;ID=NbD000631.1 CDS
Niben101Scf00046	scipio	CDS	490728	490795	.	+	.	Name=NbD000631.1 CDS;gene=NbD000631;Codon_start=1;product=Partial, pre-rRNA-processing protein ESF2-like (XP_009766270.1);protein_id=NbD000631.1;NCBI Feature Key=CDS;NCBI Join Type=join;ID=NbD000631.1 CDS
Niben101Scf00046	scipio	CDS	491133	491222	.	+	.	Name=NbD000631.1 CDS;gene=NbD000631;Codon_start=1;product=Partial, pre-rRNA-processing protein ESF2-like (XP_009766270.1);protein_id=NbD000631.1;NCBI Feature Key=CDS;NCBI Join Type=join;ID=NbD000631.1 CDS
Niben101Scf00046	scipio	CDS	491313	491350	.	+	.	Name=NbD000631.1 CDS;gene=NbD000631;Codon_start=1;product=Partial, pre-rRNA-processing protein ESF2-like (XP_009766270.1);protein_id=NbD000631.1;NCBI Feature Key=CDS;NCBI Join Type=join;ID=NbD000631.1 CDS
Niben101Scf00046	scipio	CDS	508432	509505	.	+	.	Name=NbD000632.1 CDS;gene=NbD000632;Codon_start=1;product=Partial, E3 ubiquitin-protein ligase ATL31-like (XP_009596373.1);protein_id=NbD000632.1;NCBI Feature Key=CDS;ID=NbD000632.1 CDS
Niben101Scf00046	scipio	CDS	747365	747557	.	+	.	Name=NbD000642.1 CDS;gene=NbD000642;Codon_start=1;product=early nodulin-like protein 1 (XP_019242754.1);protein_id=NbD000642.1;NCBI Feature Key=CDS;NCBI Join Type=join;ID=NbD000642.1 CDS
Niben101Scf00046	scipio	CDS	748084	748391	.	+	.	Name=NbD000642.1 CDS;gene=NbD000642;Codon_start=1;product=early nodulin-like protein 1 (XP_019242754.1);protein_id=NbD000642.1;NCBI Feature Key=CDS;NCBI Join Type=join;ID=NbD000642.1 CDS
Niben101Scf00046	scipio	CDS	841524	841949	.	+	.	Name=NbD000647.1 CDS;gene=NbD000647;Codon_start=1;product=uncharacterized protein LOC107812082 (XP_016492602.1);protein_id=NbD000647.1;NCBI Feature Key=CDS;NCBI Join Type=join;ID=NbD000647.1 CDS
Niben101Scf00046	scipio	CDS	841965	842003	.	+	.	Name=NbD000647.1 CDS;gene=NbD000647;Codon_start=1;product=uncharacterized protein LOC107812082 (XP_016492602.1);protein_id=NbD000647.1;NCBI Feature Key=CDS;NCBI Join Type=join;ID=NbD000647.1 CDS
Niben101Scf00046	scipio	CDS	842028	842150	.	+	.	Name=NbD000647.1 CDS;gene=NbD000647;Codon_start=1;product=uncharacterized protein LOC107812082 (XP_016492602.1);protein_id=NbD000647.1;NCBI Feature Key=CDS;NCBI Join Type=join;ID=NbD000647.1 CDS
Niben101Scf00046	scipio	CDS	648274	648783	.	-	.	Name=NbD000638.1 CDS;gene=NbD000638;Codon_start=1;product=Partial, uncharacterized protein LOC107824548 (XP_016506828.1);protein_id=NbD000638.1;NCBI Feature Key=CDS;ID=NbD000638.1 CDS
Niben101Scf00046	scipio	CDS	326325	326783	.	-	.	Name=NbD000624.1 CDS;gene=NbD000624;Codon_start=1;product=uncharacterized protein LOC109205692 (XP_019223977.1);protein_id=NbD000624.1;NCBI Feature Key=CDS;ID=NbD000624.1 CDS
Niben101Scf00046	scipio	CDS	931238	931354	.	+	.	Name=NbD000651.1 CDS;gene=NbD000651;Codon_start=1;product=Partial, uncharacterized protein LOC107773800 (XP_016448709.1);protein_id=NbD000651.1;NCBI Feature Key=CDS;NCBI Join Type=join;ID=NbD000651.1 CDS
Niben101Scf00046	scipio	CDS	931568	931696	.	+	.	Name=NbD000651.1 CDS;gene=NbD000651;Codon_start=1;product=Partial, uncharacterized protein LOC107773800 (XP_016448709.1);protein_id=NbD000651.1;NCBI Feature Key=CDS;NCBI Join Type=join;ID=NbD000651.1 CDS
Niben101Scf00046	scipio	CDS	582264	582329	.	-	.	Name=NbD000635.1 CDS;gene=NbD000635;Codon_start=1;product=Partial, uncharacterized protein LOC107812057 (XP_016492574.1);protein_id=NbD000635.1;NCBI Feature Key=CDS;NCBI Join Type=join;ID=NbD000635.1 CDS
Niben101Scf00046	scipio	CDS	581985	582107	.	-	.	Name=NbD000635.1 CDS;gene=NbD000635;Codon_start=1;product=Partial, uncharacterized protein LOC107812057 (XP_016492574.1);protein_id=NbD000635.1;NCBI Feature Key=CDS;NCBI Join Type=join;ID=NbD000635.1 CDS
Niben101Scf00046	scipio	CDS	612825	612977	.	-	.	Name=NbD000636.1 CDS;gene=NbD000636;Codon_start=1;product=Partial, putative protein TPRXL (XP_019242751.1);protein_id=NbD000636.1;NCBI Feature Key=CDS;ID=NbD000636.1 CDS
Niben101Scf00047	scipio	CDS	375011	375367	.	+	.	Name=NbD000668.1 CDS;gene=NbD000668;Codon_start=1;product=transcription factor bHLH128-like isoform X1 (XP_009803686.1);protein_id=NbD000668.1;NCBI Feature Key=CDS;NCBI Join Type=join;ID=NbD000668.1 CDS
Niben101Scf00047	scipio	CDS	375386	375464	.	+	.	Name=NbD000668.1 CDS;gene=NbD000668;Codon_start=1;product=transcription factor bHLH128-like isoform X1 (XP_009803686.1);protein_id=NbD000668.1;NCBI Feature Key=CDS;NCBI Join Type=join;ID=NbD000668.1 CDS
Niben101Scf00047	scipio	CDS	385780	386102	.	+	.	Name=NbD000668.1 CDS;gene=NbD000668;Codon_start=1;product=transcription factor bHLH128-like isoform X1 (XP_009803686.1);protein_id=NbD000668.1;NCBI Feature Key=CDS;NCBI Join Type=join;ID=NbD000668.1 CDS
Niben101Scf00047	scipio	CDS	386951	387088	.	+	.	Name=NbD000668.1 CDS;gene=NbD000668;Codon_start=1;product=transcription factor bHLH128-like isoform X1 (XP_009803686.1);protein_id=NbD000668.1;NCBI Feature Key=CDS;NCBI Join Type=join;ID=NbD000668.1 CDS
Niben101Scf00047	scipio	CDS	387806	387871	.	+	.	Name=NbD000668.1 CDS;gene=NbD000668;Codon_start=1;product=transcription factor bHLH128-like isoform X1 (XP_009803686.1);protein_id=NbD000668.1;NCBI Feature Key=CDS;NCBI Join Type=join;ID=NbD000668.1 CDS
Niben101Scf00047	scipio	CDS	388582	388650	.	+	.	Name=NbD000668.1 CDS;gene=NbD000668;Codon_start=1;product=transcription factor bHLH128-like isoform X1 (XP_009803686.1);protein_id=NbD000668.1;NCBI Feature Key=CDS;NCBI Join Type=join;ID=NbD000668.1 CDS
Niben101Scf00047	scipio	CDS	389381	389437	.	+	.	Name=NbD000668.1 CDS;gene=NbD000668;Codon_start=1;product=transcription factor bHLH128-like isoform X1 (XP_009803686.1);protein_id=NbD000668.1;NCBI Feature Key=CDS;NCBI Join Type=join;ID=NbD000668.1 CDS
Niben101Scf00047	scipio	CDS	316505	316726	.	+	.	Name=NbD000664.1 CDS;gene=NbD000664;Codon_start=1;product=probable aldo-keto reductase 2 (XP_016441423.1);protein_id=NbD000664.1;NCBI Feature Key=CDS;NCBI Join Type=join;ID=NbD000664.1 CDS
Niben101Scf00047	scipio	CDS	323246	323443	.	+	.	Name=NbD000664.1 CDS;gene=NbD000664;Codon_start=1;product=probable aldo-keto reductase 2 (XP_016441423.1);protein_id=NbD000664.1;NCBI Feature Key=CDS;NCBI Join Type=join;ID=NbD000664.1 CDS
Niben101Scf00047	scipio	CDS	324805	324977	.	+	.	Name=NbD000664.1 CDS;gene=NbD000664;Codon_start=1;product=probable aldo-keto reductase 2 (XP_016441423.1);protein_id=NbD000664.1;NCBI Feature Key=CDS;NCBI Join Type=join;ID=NbD000664.1 CDS
Niben101Scf00047	scipio	CDS	325046	325148	.	+	.	Name=NbD000664.1 CDS;gene=NbD000664;Codon_start=1;product=probable aldo-keto reductase 2 (XP_016441423.1);protein_id=NbD000664.1;NCBI Feature Key=CDS;NCBI Join Type=join;ID=NbD000664.1 CDS
Niben101Scf00047	scipio	CDS	325951	326289	.	+	.	Name=NbD000664.1 CDS;gene=NbD000664;Codon_start=1;product=probable aldo-keto reductase 2 (XP_016441423.1);protein_id=NbD000664.1;NCBI Feature Key=CDS;NCBI Join Type=join;ID=NbD000664.1 CDS
Niben101Scf00047	scipio	CDS	245829	245933	.	+	.	Name=NbD000660.1 CDS;gene=NbD000660;Codon_start=1;product=Partial, phosphoglucan, water dikinase, chloroplastic (XP_009777858.1);protein_id=NbD000660.1;NCBI Feature Key=CDS;NCBI Join Type=join;ID=NbD000660.1 CDS
Niben101Scf00047	scipio	CDS	246037	246215	.	+	.	Name=NbD000660.1 CDS;gene=NbD000660;Codon_start=1;product=Partial, phosphoglucan, water dikinase, chloroplastic (XP_009777858.1);protein_id=NbD000660.1;NCBI Feature Key=CDS;NCBI Join Type=join;ID=NbD000660.1 CDS
Niben101Scf00047	scipio	CDS	247348	247432	.	+	.	Name=NbD000660.1 CDS;gene=NbD000660;Codon_start=1;product=Partial, phosphoglucan, water dikinase, chloroplastic (XP_009777858.1);protein_id=NbD000660.1;NCBI Feature Key=CDS;NCBI Join Type=join;ID=NbD000660.1 CDS
Niben101Scf00047	scipio	CDS	248467	248634	.	+	.	Name=NbD000660.1 CDS;gene=NbD000660;Codon_start=1;product=Partial, phosphoglucan, water dikinase, chloroplastic (XP_009777858.1);protein_id=NbD000660.1;NCBI Feature Key=CDS;NCBI Join Type=join;ID=NbD000660.1 CDS
Niben101Scf00047	scipio	CDS	248725	248777	.	+	.	Name=NbD000660.1 CDS;gene=NbD000660;Codon_start=1;product=Partial, phosphoglucan, water dikinase, chloroplastic (XP_009777858.1);protein_id=NbD000660.1;NCBI Feature Key=CDS;NCBI Join Type=join;ID=NbD000660.1 CDS
Niben101Scf00047	scipio	CDS	249489	249699	.	+	.	Name=NbD000660.1 CDS;gene=NbD000660;Codon_start=1;product=Partial, phosphoglucan, water dikinase, chloroplastic (XP_009777858.1);protein_id=NbD000660.1;NCBI Feature Key=CDS;NCBI Join Type=join;ID=NbD000660.1 CDS
Niben101Scf00047	scipio	CDS	249787	249906	.	+	.	Name=NbD000660.1 CDS;gene=NbD000660;Codon_start=1;product=Partial, phosphoglucan, water dikinase, chloroplastic (XP_009777858.1);protein_id=NbD000660.1;NCBI Feature Key=CDS;NCBI Join Type=join;ID=NbD000660.1 CDS
Niben101Scf00047	scipio	CDS	251637	251723	.	+	.	Name=NbD000660.1 CDS;gene=NbD000660;Codon_start=1;product=Partial, phosphoglucan, water dikinase, chloroplastic (XP_009777858.1);protein_id=NbD000660.1;NCBI Feature Key=CDS;NCBI Join Type=join;ID=NbD000660.1 CDS
Niben101Scf00047	scipio	CDS	251832	251918	.	+	.	Name=NbD000660.1 CDS;gene=NbD000660;Codon_start=1;product=Partial, phosphoglucan, water dikinase, chloroplastic (XP_009777858.1);protein_id=NbD000660.1;NCBI Feature Key=CDS;NCBI Join Type=join;ID=NbD000660.1 CDS
Niben101Scf00047	scipio	CDS	252004	252080	.	+	.	Name=NbD000660.1 CDS;gene=NbD000660;Codon_start=1;product=Partial, phosphoglucan, water dikinase, chloroplastic (XP_009777858.1);protein_id=NbD000660.1;NCBI Feature Key=CDS;NCBI Join Type=join;ID=NbD000660.1 CDS
Niben101Scf00047	scipio	CDS	252232	252397	.	+	.	Name=NbD000660.1 CDS;gene=NbD000660;Codon_start=1;product=Partial, phosphoglucan, water dikinase, chloroplastic (XP_009777858.1);protein_id=NbD000660.1;NCBI Feature Key=CDS;NCBI Join Type=join;ID=NbD000660.1 CDS
Niben101Scf00047	scipio	CDS	252653	252856	.	+	.	Name=NbD000660.1 CDS;gene=NbD000660;Codon_start=1;product=Partial, phosphoglucan, water dikinase, chloroplastic (XP_009777858.1);protein_id=NbD000660.1;NCBI Feature Key=CDS;NCBI Join Type=join;ID=NbD000660.1 CDS
Niben101Scf00047	scipio	CDS	291513	291773	.	-	.	Name=NbD000662.1 CDS;gene=NbD000662;Codon_start=1;product=MACPF domain-containing protein At4g24290-like (XP_019243733.1);protein_id=NbD000662.1;NCBI Feature Key=CDS;NCBI Join Type=join;ID=NbD000662.1 CDS
Niben101Scf00047	scipio	CDS	290093	290331	.	-	.	Name=NbD000662.1 CDS;gene=NbD000662;Codon_start=1;product=MACPF domain-containing protein At4g24290-like (XP_019243733.1);protein_id=NbD000662.1;NCBI Feature Key=CDS;NCBI Join Type=join;ID=NbD000662.1 CDS
Niben101Scf00047	scipio	CDS	289242	289440	.	-	.	Name=NbD000662.1 CDS;gene=NbD000662;Codon_start=1;product=MACPF domain-containing protein At4g24290-like (XP_019243733.1);protein_id=NbD000662.1;NCBI Feature Key=CDS;NCBI Join Type=join;ID=NbD000662.1 CDS
Niben101Scf00047	scipio	CDS	289051	289128	.	-	.	Name=NbD000662.1 CDS;gene=NbD000662;Codon_start=1;product=MACPF domain-containing protein At4g24290-like (XP_019243733.1);protein_id=NbD000662.1;NCBI Feature Key=CDS;NCBI Join Type=join;ID=NbD000662.1 CDS
Niben101Scf00047	scipio	CDS	288783	288966	.	-	.	Name=NbD000662.1 CDS;gene=NbD000662;Codon_start=1;product=MACPF domain-containing protein At4g24290-like (XP_019243733.1);protein_id=NbD000662.1;NCBI Feature Key=CDS;NCBI Join Type=join;ID=NbD000662.1 CDS
Niben101Scf00047	scipio	CDS	287354	287520	.	-	.	Name=NbD000662.1 CDS;gene=NbD000662;Codon_start=1;product=MACPF domain-containing protein At4g24290-like (XP_019243733.1);protein_id=NbD000662.1;NCBI Feature Key=CDS;NCBI Join Type=join;ID=NbD000662.1 CDS
Niben101Scf00047	scipio	CDS	286636	287049	.	-	.	Name=NbD000662.1 CDS;gene=NbD000662;Codon_start=1;product=MACPF domain-containing protein At4g24290-like (XP_019243733.1);protein_id=NbD000662.1;NCBI Feature Key=CDS;NCBI Join Type=join;ID=NbD000662.1 CDS
Niben101Scf00047	scipio	CDS	286246	286551	.	-	.	Name=NbD000662.1 CDS;gene=NbD000662;Codon_start=1;product=MACPF domain-containing protein At4g24290-like (XP_019243733.1);protein_id=NbD000662.1;NCBI Feature Key=CDS;NCBI Join Type=join;ID=NbD000662.1 CDS
Niben101Scf00047	scipio	CDS	192607	193763	.	-	.	Name=NbD000659.1 CDS;gene=NbD000659;Codon_start=1;product=galactan beta-1,4-galactosyltransferase GALS3-like (XP_019252070.1);protein_id=NbD000659.1;NCBI Feature Key=CDS;NCBI Join Type=join;ID=NbD000659.1 CDS
Niben101Scf00047	scipio	CDS	189384	189729	.	-	.	Name=NbD000659.1 CDS;gene=NbD000659;Codon_start=1;product=galactan beta-1,4-galactosyltransferase GALS3-like (XP_019252070.1);protein_id=NbD000659.1;NCBI Feature Key=CDS;NCBI Join Type=join;ID=NbD000659.1 CDS
Niben101Scf00047	scipio	CDS	255719	259663	.	+	.	Name=NbD000661.1 CDS;gene=NbD000661;Codon_start=1;product=uncharacterized protein LOC104243397 (XP_009796879.1);protein_id=NbD000661.1;NCBI Feature Key=CDS;ID=NbD000661.1 CDS
Niben101Scf00047	scipio	CDS	348553	348689	.	-	.	Name=NbD000666.1 CDS;gene=NbD000666;Codon_start=1;product=uncharacterized protein LOC107823184 (XP_016505267.1);protein_id=NbD000666.1;NCBI Feature Key=CDS;NCBI Join Type=join;ID=NbD000666.1 CDS
Niben101Scf00047	scipio	CDS	346554	346957	.	-	.	Name=NbD000666.1 CDS;gene=NbD000666;Codon_start=1;product=uncharacterized protein LOC107823184 (XP_016505267.1);protein_id=NbD000666.1;NCBI Feature Key=CDS;NCBI Join Type=join;ID=NbD000666.1 CDS
Niben101Scf00047	scipio	CDS	345420	345595	.	-	.	Name=NbD000666.1 CDS;gene=NbD000666;Codon_start=1;product=uncharacterized protein LOC107823184 (XP_016505267.1);protein_id=NbD000666.1;NCBI Feature Key=CDS;NCBI Join Type=join;ID=NbD000666.1 CDS
Niben101Scf00047	scipio	CDS	304076	305788	.	+	.	Name=NbD000663.1 CDS;gene=NbD000663;Codon_start=1;product=uncharacterized protein LOC107773647, partial (XP_016448537.1);protein_id=NbD000663.1;NCBI Feature Key=CDS;ID=NbD000663.1 CDS
Niben101Scf00047	scipio	CDS	396759	398426	.	+	.	Name=NbD000670.1 CDS;gene=NbD000670;Codon_start=1;product=uncharacterized protein LOC107773647, partial (XP_016448537.1);protein_id=NbD000670.1;NCBI Feature Key=CDS;ID=NbD000670.1 CDS
Niben101Scf00047	scipio	CDS	383380	385047	.	-	.	Name=NbD000669.1 CDS;gene=NbD000669;Codon_start=1;product=Partial, RNA-directed DNA polymerase from mobile element jockey-like, partial (XP_019236372.1);protein_id=NbD000669.1;NCBI Feature Key=CDS;ID=NbD000669.1 CDS
Niben101Scf00047	scipio	CDS	351307	351634	.	+	.	Name=NbD000667.1 CDS;gene=NbD000667;Codon_start=1;product=voltage-gated hydrogen channel 1 (XP_019240919.1);protein_id=NbD000667.1;NCBI Feature Key=CDS;NCBI Join Type=join;ID=NbD000667.1 CDS
Niben101Scf00047	scipio	CDS	352510	352895	.	+	.	Name=NbD000667.1 CDS;gene=NbD000667;Codon_start=1;product=voltage-gated hydrogen channel 1 (XP_019240919.1);protein_id=NbD000667.1;NCBI Feature Key=CDS;NCBI Join Type=join;ID=NbD000667.1 CDS
Niben101Scf00047	scipio	CDS	343152	343345	.	+	.	Name=NbD000665.1 CDS;gene=NbD000665;Codon_start=1;product=Partial, probable aldo-keto reductase 2 isoform X2 (XP_018626707.1);protein_id=NbD000665.1;NCBI Feature Key=CDS;NCBI Join Type=join;ID=NbD000665.1 CDS
Niben101Scf00047	scipio	CDS	343424	343526	.	+	.	Name=NbD000665.1 CDS;gene=NbD000665;Codon_start=1;product=Partial, probable aldo-keto reductase 2 isoform X2 (XP_018626707.1);protein_id=NbD000665.1;NCBI Feature Key=CDS;NCBI Join Type=join;ID=NbD000665.1 CDS
Niben101Scf00047	scipio	CDS	344210	344542	.	+	.	Name=NbD000665.1 CDS;gene=NbD000665;Codon_start=1;product=Partial, probable aldo-keto reductase 2 isoform X2 (XP_018626707.1);protein_id=NbD000665.1;NCBI Feature Key=CDS;NCBI Join Type=join;ID=NbD000665.1 CDS
Niben101Scf00047	scipio	CDS	40542	41735	.	+	.	Name=NbD000657.1 CDS;gene=NbD000657;Codon_start=1;product=Partial, uncharacterized protein LOC109224391, partial (XP_019244518.1);protein_id=NbD000657.1;NCBI Feature Key=CDS;ID=NbD000657.1 CDS
Niben101Scf00047	scipio	CDS	171061	171420	.	-	.	Name=NbD000658.1 CDS;gene=NbD000658;Codon_start=1;product=Partial, uncharacterized protein LOC107811861, partial (XP_016492340.1);protein_id=NbD000658.1;NCBI Feature Key=CDS;ID=NbD000658.1 CDS
Niben101Scf00048	scipio	CDS	9216	9450	.	+	.	Name=NbD000671.1 CDS;gene=NbD000671;Codon_start=1;product=endoplasmic reticulum transcription factor (ANQ38584.1);protein_id=NbD000671.1;NCBI Feature Key=CDS;NCBI Join Type=join;ID=NbD000671.1 CDS
Niben101Scf00048	scipio	CDS	12957	13216	.	+	.	Name=NbD000671.1 CDS;gene=NbD000671;Codon_start=1;product=endoplasmic reticulum transcription factor (ANQ38584.1);protein_id=NbD000671.1;NCBI Feature Key=CDS;NCBI Join Type=join;ID=NbD000671.1 CDS
Niben101Scf00048	scipio	CDS	14125	14406	.	+	.	Name=NbD000671.1 CDS;gene=NbD000671;Codon_start=1;product=endoplasmic reticulum transcription factor (ANQ38584.1);protein_id=NbD000671.1;NCBI Feature Key=CDS;NCBI Join Type=join;ID=NbD000671.1 CDS
Niben101Scf00048	scipio	CDS	14859	15311	.	+	.	Name=NbD000671.1 CDS;gene=NbD000671;Codon_start=1;product=endoplasmic reticulum transcription factor (ANQ38584.1);protein_id=NbD000671.1;NCBI Feature Key=CDS;NCBI Join Type=join;ID=NbD000671.1 CDS
Niben101Scf00048	scipio	CDS	241580	241969	.	+	.	Name=NbD000674.1 CDS;gene=NbD000674;Codon_start=1;product=uncharacterized protein LOC109222721, partial (XP_019242588.1);protein_id=NbD000674.1;NCBI Feature Key=CDS;NCBI Join Type=join;ID=NbD000674.1 CDS
Niben101Scf00048	scipio	CDS	242954	242971	.	+	.	Name=NbD000674.1 CDS;gene=NbD000674;Codon_start=1;product=uncharacterized protein LOC109222721, partial (XP_019242588.1);protein_id=NbD000674.1;NCBI Feature Key=CDS;NCBI Join Type=join;ID=NbD000674.1 CDS
Niben101Scf00048	scipio	CDS	75982	76314	.	+	.	Name=NbD000673.1 CDS;gene=NbD000673;Codon_start=1;product=uncharacterized protein LOC104211299 (XP_009758638.1);protein_id=NbD000673.1;NCBI Feature Key=CDS;ID=NbD000673.1 CDS
Niben101Scf00048	scipio	CDS	47454	47723	.	+	.	Name=NbD000672.1 CDS;gene=NbD000672;Codon_start=1;product=Partial, uncharacterized protein LOC109233771 (XP_019255179.1);protein_id=NbD000672.1;NCBI Feature Key=CDS;ID=NbD000672.1 CDS
Niben101Scf00049	scipio	CDS	2233	2291	.	+	.	Name=NbD000675.1 CDS;gene=NbD000675;Codon_start=1;product=carbon catabolite repressor protein 4 homolog 4-like isoform X1 (XP_016472466.1);protein_id=NbD000675.1;NCBI Feature Key=CDS;NCBI Join Type=join;ID=NbD000675.1 CDS
Niben101Scf00049	scipio	CDS	4869	4969	.	+	.	Name=NbD000675.1 CDS;gene=NbD000675;Codon_start=1;product=carbon catabolite repressor protein 4 homolog 4-like isoform X1 (XP_016472466.1);protein_id=NbD000675.1;NCBI Feature Key=CDS;NCBI Join Type=join;ID=NbD000675.1 CDS
Niben101Scf00049	scipio	CDS	5061	5101	.	+	.	Name=NbD000675.1 CDS;gene=NbD000675;Codon_start=1;product=carbon catabolite repressor protein 4 homolog 4-like isoform X1 (XP_016472466.1);protein_id=NbD000675.1;NCBI Feature Key=CDS;NCBI Join Type=join;ID=NbD000675.1 CDS
Niben101Scf00049	scipio	CDS	5709	5758	.	+	.	Name=NbD000675.1 CDS;gene=NbD000675;Codon_start=1;product=carbon catabolite repressor protein 4 homolog 4-like isoform X1 (XP_016472466.1);protein_id=NbD000675.1;NCBI Feature Key=CDS;NCBI Join Type=join;ID=NbD000675.1 CDS
Niben101Scf00049	scipio	CDS	6579	6648	.	+	.	Name=NbD000675.1 CDS;gene=NbD000675;Codon_start=1;product=carbon catabolite repressor protein 4 homolog 4-like isoform X1 (XP_016472466.1);protein_id=NbD000675.1;NCBI Feature Key=CDS;NCBI Join Type=join;ID=NbD000675.1 CDS
Niben101Scf00049	scipio	CDS	6762	6883	.	+	.	Name=NbD000675.1 CDS;gene=NbD000675;Codon_start=1;product=carbon catabolite repressor protein 4 homolog 4-like isoform X1 (XP_016472466.1);protein_id=NbD000675.1;NCBI Feature Key=CDS;NCBI Join Type=join;ID=NbD000675.1 CDS
Niben101Scf00049	scipio	CDS	7368	7498	.	+	.	Name=NbD000675.1 CDS;gene=NbD000675;Codon_start=1;product=carbon catabolite repressor protein 4 homolog 4-like isoform X1 (XP_016472466.1);protein_id=NbD000675.1;NCBI Feature Key=CDS;NCBI Join Type=join;ID=NbD000675.1 CDS
Niben101Scf00049	scipio	CDS	8941	9088	.	+	.	Name=NbD000675.1 CDS;gene=NbD000675;Codon_start=1;product=carbon catabolite repressor protein 4 homolog 4-like isoform X1 (XP_016472466.1);protein_id=NbD000675.1;NCBI Feature Key=CDS;NCBI Join Type=join;ID=NbD000675.1 CDS
Niben101Scf00049	scipio	CDS	9202	9349	.	+	.	Name=NbD000675.1 CDS;gene=NbD000675;Codon_start=1;product=carbon catabolite repressor protein 4 homolog 4-like isoform X1 (XP_016472466.1);protein_id=NbD000675.1;NCBI Feature Key=CDS;NCBI Join Type=join;ID=NbD000675.1 CDS
Niben101Scf00049	scipio	CDS	10227	10532	.	+	.	Name=NbD000675.1 CDS;gene=NbD000675;Codon_start=1;product=carbon catabolite repressor protein 4 homolog 4-like isoform X1 (XP_016472466.1);protein_id=NbD000675.1;NCBI Feature Key=CDS;NCBI Join Type=join;ID=NbD000675.1 CDS
Niben101Scf00049	scipio	CDS	89120	89848	.	-	.	Name=NbD000676.1 CDS;gene=NbD000676;Codon_start=1;product=Partial, probable beta-D-xylosidase 5 isoform X2 (XP_016502032.1);protein_id=NbD000676.1;NCBI Feature Key=CDS;NCBI Join Type=join;ID=NbD000676.1 CDS
Niben101Scf00049	scipio	CDS	88863	89032	.	-	.	Name=NbD000676.1 CDS;gene=NbD000676;Codon_start=1;product=Partial, probable beta-D-xylosidase 5 isoform X2 (XP_016502032.1);protein_id=NbD000676.1;NCBI Feature Key=CDS;NCBI Join Type=join;ID=NbD000676.1 CDS
Niben101Scf00049	scipio	CDS	88561	88658	.	-	.	Name=NbD000676.1 CDS;gene=NbD000676;Codon_start=1;product=Partial, probable beta-D-xylosidase 5 isoform X2 (XP_016502032.1);protein_id=NbD000676.1;NCBI Feature Key=CDS;NCBI Join Type=join;ID=NbD000676.1 CDS
Niben101Scf00049	scipio	CDS	87711	88475	.	-	.	Name=NbD000676.1 CDS;gene=NbD000676;Codon_start=1;product=Partial, probable beta-D-xylosidase 5 isoform X2 (XP_016502032.1);protein_id=NbD000676.1;NCBI Feature Key=CDS;NCBI Join Type=join;ID=NbD000676.1 CDS
Niben101Scf00049	scipio	CDS	87496	87599	.	-	.	Name=NbD000676.1 CDS;gene=NbD000676;Codon_start=1;product=Partial, probable beta-D-xylosidase 5 isoform X2 (XP_016502032.1);protein_id=NbD000676.1;NCBI Feature Key=CDS;NCBI Join Type=join;ID=NbD000676.1 CDS
Niben101Scf00049	scipio	CDS	371548	371656	.	-	.	Name=NbD000678.1 CDS;gene=NbD000678;Codon_start=1;product=pectin acetylesterase 8-like (XP_019265857.1);protein_id=NbD000678.1;NCBI Feature Key=CDS;NCBI Join Type=join;ID=NbD000678.1 CDS
Niben101Scf00049	scipio	CDS	371362	371444	.	-	.	Name=NbD000678.1 CDS;gene=NbD000678;Codon_start=1;product=pectin acetylesterase 8-like (XP_019265857.1);protein_id=NbD000678.1;NCBI Feature Key=CDS;NCBI Join Type=join;ID=NbD000678.1 CDS
Niben101Scf00049	scipio	CDS	371105	371234	.	-	.	Name=NbD000678.1 CDS;gene=NbD000678;Codon_start=1;product=pectin acetylesterase 8-like (XP_019265857.1);protein_id=NbD000678.1;NCBI Feature Key=CDS;NCBI Join Type=join;ID=NbD000678.1 CDS
Niben101Scf00049	scipio	CDS	370925	371004	.	-	.	Name=NbD000678.1 CDS;gene=NbD000678;Codon_start=1;product=pectin acetylesterase 8-like (XP_019265857.1);protein_id=NbD000678.1;NCBI Feature Key=CDS;NCBI Join Type=join;ID=NbD000678.1 CDS
Niben101Scf00049	scipio	CDS	370736	370822	.	-	.	Name=NbD000678.1 CDS;gene=NbD000678;Codon_start=1;product=pectin acetylesterase 8-like (XP_019265857.1);protein_id=NbD000678.1;NCBI Feature Key=CDS;NCBI Join Type=join;ID=NbD000678.1 CDS
Niben101Scf00049	scipio	CDS	370535	370659	.	-	.	Name=NbD000678.1 CDS;gene=NbD000678;Codon_start=1;product=pectin acetylesterase 8-like (XP_019265857.1);protein_id=NbD000678.1;NCBI Feature Key=CDS;NCBI Join Type=join;ID=NbD000678.1 CDS
Niben101Scf00049	scipio	CDS	370394	370454	.	-	.	Name=NbD000678.1 CDS;gene=NbD000678;Codon_start=1;product=pectin acetylesterase 8-like (XP_019265857.1);protein_id=NbD000678.1;NCBI Feature Key=CDS;NCBI Join Type=join;ID=NbD000678.1 CDS
Niben101Scf00049	scipio	CDS	370240	370293	.	-	.	Name=NbD000678.1 CDS;gene=NbD000678;Codon_start=1;product=pectin acetylesterase 8-like (XP_019265857.1);protein_id=NbD000678.1;NCBI Feature Key=CDS;NCBI Join Type=join;ID=NbD000678.1 CDS
Niben101Scf00049	scipio	CDS	370058	370135	.	-	.	Name=NbD000678.1 CDS;gene=NbD000678;Codon_start=1;product=pectin acetylesterase 8-like (XP_019265857.1);protein_id=NbD000678.1;NCBI Feature Key=CDS;NCBI Join Type=join;ID=NbD000678.1 CDS
Niben101Scf00049	scipio	CDS	369850	369955	.	-	.	Name=NbD000678.1 CDS;gene=NbD000678;Codon_start=1;product=pectin acetylesterase 8-like (XP_019265857.1);protein_id=NbD000678.1;NCBI Feature Key=CDS;NCBI Join Type=join;ID=NbD000678.1 CDS
Niben101Scf00049	scipio	CDS	369600	369745	.	-	.	Name=NbD000678.1 CDS;gene=NbD000678;Codon_start=1;product=pectin acetylesterase 8-like (XP_019265857.1);protein_id=NbD000678.1;NCBI Feature Key=CDS;NCBI Join Type=join;ID=NbD000678.1 CDS
Niben101Scf00049	scipio	CDS	369393	369485	.	-	.	Name=NbD000678.1 CDS;gene=NbD000678;Codon_start=1;product=pectin acetylesterase 8-like (XP_019265857.1);protein_id=NbD000678.1;NCBI Feature Key=CDS;NCBI Join Type=join;ID=NbD000678.1 CDS
Niben101Scf00049	scipio	CDS	91389	91472	.	+	.	Name=NbD000677.1 CDS;gene=NbD000677;Codon_start=1;product=uncharacterized protein LOC107782590 (XP_016458971.1);protein_id=NbD000677.1;NCBI Feature Key=CDS;NCBI Join Type=join;ID=NbD000677.1 CDS
Niben101Scf00049	scipio	CDS	91539	91910	.	+	.	Name=NbD000677.1 CDS;gene=NbD000677;Codon_start=1;product=uncharacterized protein LOC107782590 (XP_016458971.1);protein_id=NbD000677.1;NCBI Feature Key=CDS;NCBI Join Type=join;ID=NbD000677.1 CDS
Niben101Scf00050	scipio	CDS	329073	329165	.	-	.	Name=NbD000685.1 CDS;gene=NbD000685;Codon_start=1;product=vacuolar protein sorting-associated protein 35A-like (XP_019256057.1);protein_id=NbD000685.1;NCBI Feature Key=CDS;NCBI Join Type=join;ID=NbD000685.1 CDS
Niben101Scf00050	scipio	CDS	328857	328953	.	-	.	Name=NbD000685.1 CDS;gene=NbD000685;Codon_start=1;product=vacuolar protein sorting-associated protein 35A-like (XP_019256057.1);protein_id=NbD000685.1;NCBI Feature Key=CDS;NCBI Join Type=join;ID=NbD000685.1 CDS
Niben101Scf00050	scipio	CDS	328427	328550	.	-	.	Name=NbD000685.1 CDS;gene=NbD000685;Codon_start=1;product=vacuolar protein sorting-associated protein 35A-like (XP_019256057.1);protein_id=NbD000685.1;NCBI Feature Key=CDS;NCBI Join Type=join;ID=NbD000685.1 CDS
Niben101Scf00050	scipio	CDS	324770	324955	.	-	.	Name=NbD000685.1 CDS;gene=NbD000685;Codon_start=1;product=vacuolar protein sorting-associated protein 35A-like (XP_019256057.1);protein_id=NbD000685.1;NCBI Feature Key=CDS;NCBI Join Type=join;ID=NbD000685.1 CDS
Niben101Scf00050	scipio	CDS	324201	324288	.	-	.	Name=NbD000685.1 CDS;gene=NbD000685;Codon_start=1;product=vacuolar protein sorting-associated protein 35A-like (XP_019256057.1);protein_id=NbD000685.1;NCBI Feature Key=CDS;NCBI Join Type=join;ID=NbD000685.1 CDS
Niben101Scf00050	scipio	CDS	323944	324000	.	-	.	Name=NbD000685.1 CDS;gene=NbD000685;Codon_start=1;product=vacuolar protein sorting-associated protein 35A-like (XP_019256057.1);protein_id=NbD000685.1;NCBI Feature Key=CDS;NCBI Join Type=join;ID=NbD000685.1 CDS
Niben101Scf00050	scipio	CDS	323756	323845	.	-	.	Name=NbD000685.1 CDS;gene=NbD000685;Codon_start=1;product=vacuolar protein sorting-associated protein 35A-like (XP_019256057.1);protein_id=NbD000685.1;NCBI Feature Key=CDS;NCBI Join Type=join;ID=NbD000685.1 CDS
Niben101Scf00050	scipio	CDS	323524	323646	.	-	.	Name=NbD000685.1 CDS;gene=NbD000685;Codon_start=1;product=vacuolar protein sorting-associated protein 35A-like (XP_019256057.1);protein_id=NbD000685.1;NCBI Feature Key=CDS;NCBI Join Type=join;ID=NbD000685.1 CDS
Niben101Scf00050	scipio	CDS	315886	315960	.	-	.	Name=NbD000685.1 CDS;gene=NbD000685;Codon_start=1;product=vacuolar protein sorting-associated protein 35A-like (XP_019256057.1);protein_id=NbD000685.1;NCBI Feature Key=CDS;NCBI Join Type=join;ID=NbD000685.1 CDS
Niben101Scf00050	scipio	CDS	315759	315818	.	-	.	Name=NbD000685.1 CDS;gene=NbD000685;Codon_start=1;product=vacuolar protein sorting-associated protein 35A-like (XP_019256057.1);protein_id=NbD000685.1;NCBI Feature Key=CDS;NCBI Join Type=join;ID=NbD000685.1 CDS
Niben101Scf00050	scipio	CDS	312349	312465	.	-	.	Name=NbD000685.1 CDS;gene=NbD000685;Codon_start=1;product=vacuolar protein sorting-associated protein 35A-like (XP_019256057.1);protein_id=NbD000685.1;NCBI Feature Key=CDS;NCBI Join Type=join;ID=NbD000685.1 CDS
Niben101Scf00050	scipio	CDS	311838	312077	.	-	.	Name=NbD000685.1 CDS;gene=NbD000685;Codon_start=1;product=vacuolar protein sorting-associated protein 35A-like (XP_019256057.1);protein_id=NbD000685.1;NCBI Feature Key=CDS;NCBI Join Type=join;ID=NbD000685.1 CDS
Niben101Scf00050	scipio	CDS	311686	311748	.	-	.	Name=NbD000685.1 CDS;gene=NbD000685;Codon_start=1;product=vacuolar protein sorting-associated protein 35A-like (XP_019256057.1);protein_id=NbD000685.1;NCBI Feature Key=CDS;NCBI Join Type=join;ID=NbD000685.1 CDS
Niben101Scf00050	scipio	CDS	311445	311534	.	-	.	Name=NbD000685.1 CDS;gene=NbD000685;Codon_start=1;product=vacuolar protein sorting-associated protein 35A-like (XP_019256057.1);protein_id=NbD000685.1;NCBI Feature Key=CDS;NCBI Join Type=join;ID=NbD000685.1 CDS
Niben101Scf00050	scipio	CDS	308116	308205	.	-	.	Name=NbD000685.1 CDS;gene=NbD000685;Codon_start=1;product=vacuolar protein sorting-associated protein 35A-like (XP_019256057.1);protein_id=NbD000685.1;NCBI Feature Key=CDS;NCBI Join Type=join;ID=NbD000685.1 CDS
Niben101Scf00050	scipio	CDS	307751	307840	.	-	.	Name=NbD000685.1 CDS;gene=NbD000685;Codon_start=1;product=vacuolar protein sorting-associated protein 35A-like (XP_019256057.1);protein_id=NbD000685.1;NCBI Feature Key=CDS;NCBI Join Type=join;ID=NbD000685.1 CDS
Niben101Scf00050	scipio	CDS	307440	307508	.	-	.	Name=NbD000685.1 CDS;gene=NbD000685;Codon_start=1;product=vacuolar protein sorting-associated protein 35A-like (XP_019256057.1);protein_id=NbD000685.1;NCBI Feature Key=CDS;NCBI Join Type=join;ID=NbD000685.1 CDS
Niben101Scf00050	scipio	CDS	307272	307352	.	-	.	Name=NbD000685.1 CDS;gene=NbD000685;Codon_start=1;product=vacuolar protein sorting-associated protein 35A-like (XP_019256057.1);protein_id=NbD000685.1;NCBI Feature Key=CDS;NCBI Join Type=join;ID=NbD000685.1 CDS
Niben101Scf00050	scipio	CDS	307028	307135	.	-	.	Name=NbD000685.1 CDS;gene=NbD000685;Codon_start=1;product=vacuolar protein sorting-associated protein 35A-like (XP_019256057.1);protein_id=NbD000685.1;NCBI Feature Key=CDS;NCBI Join Type=join;ID=NbD000685.1 CDS
Niben101Scf00050	scipio	CDS	306826	306929	.	-	.	Name=NbD000685.1 CDS;gene=NbD000685;Codon_start=1;product=vacuolar protein sorting-associated protein 35A-like (XP_019256057.1);protein_id=NbD000685.1;NCBI Feature Key=CDS;NCBI Join Type=join;ID=NbD000685.1 CDS
Niben101Scf00050	scipio	CDS	306481	306594	.	-	.	Name=NbD000685.1 CDS;gene=NbD000685;Codon_start=1;product=vacuolar protein sorting-associated protein 35A-like (XP_019256057.1);protein_id=NbD000685.1;NCBI Feature Key=CDS;NCBI Join Type=join;ID=NbD000685.1 CDS
Niben101Scf00050	scipio	CDS	306166	306376	.	-	.	Name=NbD000685.1 CDS;gene=NbD000685;Codon_start=1;product=vacuolar protein sorting-associated protein 35A-like (XP_019256057.1);protein_id=NbD000685.1;NCBI Feature Key=CDS;NCBI Join Type=join;ID=NbD000685.1 CDS
Niben101Scf00050	scipio	CDS	444506	444913	.	+	.	Name=NbD000687.1 CDS;gene=NbD000687;Codon_start=1;product=protein MID1-COMPLEMENTING ACTIVITY 1-like (XP_019267539.1);protein_id=NbD000687.1;NCBI Feature Key=CDS;NCBI Join Type=join;ID=NbD000687.1 CDS
Niben101Scf00050	scipio	CDS	446159	446574	.	+	.	Name=NbD000687.1 CDS;gene=NbD000687;Codon_start=1;product=protein MID1-COMPLEMENTING ACTIVITY 1-like (XP_019267539.1);protein_id=NbD000687.1;NCBI Feature Key=CDS;NCBI Join Type=join;ID=NbD000687.1 CDS
Niben101Scf00050	scipio	CDS	446705	446814	.	+	.	Name=NbD000687.1 CDS;gene=NbD000687;Codon_start=1;product=protein MID1-COMPLEMENTING ACTIVITY 1-like (XP_019267539.1);protein_id=NbD000687.1;NCBI Feature Key=CDS;NCBI Join Type=join;ID=NbD000687.1 CDS
Niben101Scf00050	scipio	CDS	449365	449436	.	+	.	Name=NbD000687.1 CDS;gene=NbD000687;Codon_start=1;product=protein MID1-COMPLEMENTING ACTIVITY 1-like (XP_019267539.1);protein_id=NbD000687.1;NCBI Feature Key=CDS;NCBI Join Type=join;ID=NbD000687.1 CDS
Niben101Scf00050	scipio	CDS	451408	451514	.	+	.	Name=NbD000687.1 CDS;gene=NbD000687;Codon_start=1;product=protein MID1-COMPLEMENTING ACTIVITY 1-like (XP_019267539.1);protein_id=NbD000687.1;NCBI Feature Key=CDS;NCBI Join Type=join;ID=NbD000687.1 CDS
Niben101Scf00050	scipio	CDS	451841	451934	.	+	.	Name=NbD000687.1 CDS;gene=NbD000687;Codon_start=1;product=protein MID1-COMPLEMENTING ACTIVITY 1-like (XP_019267539.1);protein_id=NbD000687.1;NCBI Feature Key=CDS;NCBI Join Type=join;ID=NbD000687.1 CDS
Niben101Scf00050	scipio	CDS	452109	452161	.	+	.	Name=NbD000687.1 CDS;gene=NbD000687;Codon_start=1;product=protein MID1-COMPLEMENTING ACTIVITY 1-like (XP_019267539.1);protein_id=NbD000687.1;NCBI Feature Key=CDS;NCBI Join Type=join;ID=NbD000687.1 CDS
Niben101Scf00050	scipio	CDS	85042	85140	.	+	.	Name=NbD000682.1 CDS;gene=NbD000682;Codon_start=1;product=rac-like GTP-binding protein RHO1 (XP_016512162.1);protein_id=NbD000682.1;NCBI Feature Key=CDS;NCBI Join Type=join;ID=NbD000682.1 CDS
Niben101Scf00050	scipio	CDS	86432	86519	.	+	.	Name=NbD000682.1 CDS;gene=NbD000682;Codon_start=1;product=rac-like GTP-binding protein RHO1 (XP_016512162.1);protein_id=NbD000682.1;NCBI Feature Key=CDS;NCBI Join Type=join;ID=NbD000682.1 CDS
Niben101Scf00050	scipio	CDS	86615	86724	.	+	.	Name=NbD000682.1 CDS;gene=NbD000682;Codon_start=1;product=rac-like GTP-binding protein RHO1 (XP_016512162.1);protein_id=NbD000682.1;NCBI Feature Key=CDS;NCBI Join Type=join;ID=NbD000682.1 CDS
Niben101Scf00050	scipio	CDS	86804	86867	.	+	.	Name=NbD000682.1 CDS;gene=NbD000682;Codon_start=1;product=rac-like GTP-binding protein RHO1 (XP_016512162.1);protein_id=NbD000682.1;NCBI Feature Key=CDS;NCBI Join Type=join;ID=NbD000682.1 CDS
Niben101Scf00050	scipio	CDS	87740	87804	.	+	.	Name=NbD000682.1 CDS;gene=NbD000682;Codon_start=1;product=rac-like GTP-binding protein RHO1 (XP_016512162.1);protein_id=NbD000682.1;NCBI Feature Key=CDS;NCBI Join Type=join;ID=NbD000682.1 CDS
Niben101Scf00050	scipio	CDS	87901	87966	.	+	.	Name=NbD000682.1 CDS;gene=NbD000682;Codon_start=1;product=rac-like GTP-binding protein RHO1 (XP_016512162.1);protein_id=NbD000682.1;NCBI Feature Key=CDS;NCBI Join Type=join;ID=NbD000682.1 CDS
Niben101Scf00050	scipio	CDS	88058	88159	.	+	.	Name=NbD000682.1 CDS;gene=NbD000682;Codon_start=1;product=rac-like GTP-binding protein RHO1 (XP_016512162.1);protein_id=NbD000682.1;NCBI Feature Key=CDS;NCBI Join Type=join;ID=NbD000682.1 CDS
Niben101Scf00050	scipio	CDS	299999	300068	.	+	.	Name=NbD000684.1 CDS;gene=NbD000684;Codon_start=1;product=ubiquitin-conjugating enzyme E2 5B-like (XP_016465913.1);protein_id=NbD000684.1;NCBI Feature Key=CDS;NCBI Join Type=join;ID=NbD000684.1 CDS
Niben101Scf00050	scipio	CDS	300789	300916	.	+	.	Name=NbD000684.1 CDS;gene=NbD000684;Codon_start=1;product=ubiquitin-conjugating enzyme E2 5B-like (XP_016465913.1);protein_id=NbD000684.1;NCBI Feature Key=CDS;NCBI Join Type=join;ID=NbD000684.1 CDS
Niben101Scf00050	scipio	CDS	301002	301106	.	+	.	Name=NbD000684.1 CDS;gene=NbD000684;Codon_start=1;product=ubiquitin-conjugating enzyme E2 5B-like (XP_016465913.1);protein_id=NbD000684.1;NCBI Feature Key=CDS;NCBI Join Type=join;ID=NbD000684.1 CDS
Niben101Scf00050	scipio	CDS	302436	302579	.	+	.	Name=NbD000684.1 CDS;gene=NbD000684;Codon_start=1;product=ubiquitin-conjugating enzyme E2 5B-like (XP_016465913.1);protein_id=NbD000684.1;NCBI Feature Key=CDS;NCBI Join Type=join;ID=NbD000684.1 CDS
Niben101Scf00050	scipio	CDS	8606	11059	.	-	.	Name=NbD000679.1 CDS;gene=NbD000679;Codon_start=1;product=Partial, uncharacterized protein LOC104235647 (XP_009787759.1);protein_id=NbD000679.1;NCBI Feature Key=CDS;ID=NbD000679.1 CDS
Niben101Scf00050	scipio	CDS	357258	357644	.	-	.	Name=NbD000686.1 CDS;gene=NbD000686;Codon_start=1;product=F-box protein At4g35930-like (XP_016445911.1);protein_id=NbD000686.1;NCBI Feature Key=CDS;NCBI Join Type=join;ID=NbD000686.1 CDS
Niben101Scf00050	scipio	CDS	356277	356351	.	-	.	Name=NbD000686.1 CDS;gene=NbD000686;Codon_start=1;product=F-box protein At4g35930-like (XP_016445911.1);protein_id=NbD000686.1;NCBI Feature Key=CDS;NCBI Join Type=join;ID=NbD000686.1 CDS
Niben101Scf00050	scipio	CDS	356071	356180	.	-	.	Name=NbD000686.1 CDS;gene=NbD000686;Codon_start=1;product=F-box protein At4g35930-like (XP_016445911.1);protein_id=NbD000686.1;NCBI Feature Key=CDS;NCBI Join Type=join;ID=NbD000686.1 CDS
Niben101Scf00050	scipio	CDS	355728	355989	.	-	.	Name=NbD000686.1 CDS;gene=NbD000686;Codon_start=1;product=F-box protein At4g35930-like (XP_016445911.1);protein_id=NbD000686.1;NCBI Feature Key=CDS;NCBI Join Type=join;ID=NbD000686.1 CDS
Niben101Scf00050	scipio	CDS	460614	460714	.	+	.	Name=NbD000688.1 CDS;gene=NbD000688;Codon_start=1;product=UPF0434 protein Mmwyl1_2153-like (XP_016450922.1);protein_id=NbD000688.1;NCBI Feature Key=CDS;NCBI Join Type=join;ID=NbD000688.1 CDS
Niben101Scf00050	scipio	CDS	460809	460863	.	+	.	Name=NbD000688.1 CDS;gene=NbD000688;Codon_start=1;product=UPF0434 protein Mmwyl1_2153-like (XP_016450922.1);protein_id=NbD000688.1;NCBI Feature Key=CDS;NCBI Join Type=join;ID=NbD000688.1 CDS
Niben101Scf00050	scipio	CDS	462092	462199	.	+	.	Name=NbD000688.1 CDS;gene=NbD000688;Codon_start=1;product=UPF0434 protein Mmwyl1_2153-like (XP_016450922.1);protein_id=NbD000688.1;NCBI Feature Key=CDS;NCBI Join Type=join;ID=NbD000688.1 CDS
Niben101Scf00050	scipio	CDS	205697	205792	.	-	.	Name=NbD000683.1 CDS;gene=NbD000683;Codon_start=1;product=Partial, uncharacterized protein LOC107773800 (XP_016448709.1);protein_id=NbD000683.1;NCBI Feature Key=CDS;NCBI Join Type=join;ID=NbD000683.1 CDS
Niben101Scf00050	scipio	CDS	205409	205555	.	-	.	Name=NbD000683.1 CDS;gene=NbD000683;Codon_start=1;product=Partial, uncharacterized protein LOC107773800 (XP_016448709.1);protein_id=NbD000683.1;NCBI Feature Key=CDS;NCBI Join Type=join;ID=NbD000683.1 CDS
Niben101Scf00050	scipio	CDS	205145	205207	.	-	.	Name=NbD000683.1 CDS;gene=NbD000683;Codon_start=1;product=Partial, uncharacterized protein LOC107773800 (XP_016448709.1);protein_id=NbD000683.1;NCBI Feature Key=CDS;NCBI Join Type=join;ID=NbD000683.1 CDS
Niben101Scf00050	scipio	CDS	473878	474249	.	+	.	Name=NbD000689.1 CDS;gene=NbD000689;Codon_start=1;product=uncharacterized protein LOC107820414 (XP_016502185.1);protein_id=NbD000689.1;NCBI Feature Key=CDS;NCBI Join Type=join;ID=NbD000689.1 CDS
Niben101Scf00050	scipio	CDS	474314	474442	.	+	.	Name=NbD000689.1 CDS;gene=NbD000689;Codon_start=1;product=uncharacterized protein LOC107820414 (XP_016502185.1);protein_id=NbD000689.1;NCBI Feature Key=CDS;NCBI Join Type=join;ID=NbD000689.1 CDS
Niben101Scf00050	scipio	CDS	71333	71872	.	+	.	Name=NbD000681.1 CDS;gene=NbD000681;Codon_start=1;product=uncharacterized protein LOC104246227 (XP_009800299.1);protein_id=NbD000681.1;NCBI Feature Key=CDS;ID=NbD000681.1 CDS
Niben101Scf00050	scipio	CDS	19660	19814	.	+	.	Name=NbD000680.1 CDS;gene=NbD000680;Codon_start=1;product=Partial, uncharacterized protein LOC109214669 (XP_019234155.1);protein_id=NbD000680.1;NCBI Feature Key=CDS;NCBI Join Type=join;ID=NbD000680.1 CDS
Niben101Scf00050	scipio	CDS	19891	20040	.	+	.	Name=NbD000680.1 CDS;gene=NbD000680;Codon_start=1;product=Partial, uncharacterized protein LOC109214669 (XP_019234155.1);protein_id=NbD000680.1;NCBI Feature Key=CDS;NCBI Join Type=join;ID=NbD000680.1 CDS
Niben101Scf00050	scipio	CDS	20080	20146	.	+	.	Name=NbD000680.1 CDS;gene=NbD000680;Codon_start=1;product=Partial, uncharacterized protein LOC109214669 (XP_019234155.1);protein_id=NbD000680.1;NCBI Feature Key=CDS;NCBI Join Type=join;ID=NbD000680.1 CDS
Niben101Scf00051	scipio	CDS	340171	340191	.	+	.	Name=NbD000699.1 CDS;gene=NbD000699;Codon_start=1;product=Partial, calcium-dependent protein kinase 21-like (XP_019262708.1);protein_id=NbD000699.1;NCBI Feature Key=CDS;NCBI Join Type=join;ID=NbD000699.1 CDS
Niben101Scf00051	scipio	CDS	340411	340912	.	+	.	Name=NbD000699.1 CDS;gene=NbD000699;Codon_start=1;product=Partial, calcium-dependent protein kinase 21-like (XP_019262708.1);protein_id=NbD000699.1;NCBI Feature Key=CDS;NCBI Join Type=join;ID=NbD000699.1 CDS
Niben101Scf00051	scipio	CDS	342321	342464	.	+	.	Name=NbD000699.1 CDS;gene=NbD000699;Codon_start=1;product=Partial, calcium-dependent protein kinase 21-like (XP_019262708.1);protein_id=NbD000699.1;NCBI Feature Key=CDS;NCBI Join Type=join;ID=NbD000699.1 CDS
Niben101Scf00051	scipio	CDS	342556	342708	.	+	.	Name=NbD000699.1 CDS;gene=NbD000699;Codon_start=1;product=Partial, calcium-dependent protein kinase 21-like (XP_019262708.1);protein_id=NbD000699.1;NCBI Feature Key=CDS;NCBI Join Type=join;ID=NbD000699.1 CDS
Niben101Scf00051	scipio	CDS	356383	356495	.	+	.	Name=NbD000699.1 CDS;gene=NbD000699;Codon_start=1;product=Partial, calcium-dependent protein kinase 21-like (XP_019262708.1);protein_id=NbD000699.1;NCBI Feature Key=CDS;NCBI Join Type=join;ID=NbD000699.1 CDS
Niben101Scf00051	scipio	CDS	357343	357510	.	+	.	Name=NbD000699.1 CDS;gene=NbD000699;Codon_start=1;product=Partial, calcium-dependent protein kinase 21-like (XP_019262708.1);protein_id=NbD000699.1;NCBI Feature Key=CDS;NCBI Join Type=join;ID=NbD000699.1 CDS
Niben101Scf00051	scipio	CDS	357607	357734	.	+	.	Name=NbD000699.1 CDS;gene=NbD000699;Codon_start=1;product=Partial, calcium-dependent protein kinase 21-like (XP_019262708.1);protein_id=NbD000699.1;NCBI Feature Key=CDS;NCBI Join Type=join;ID=NbD000699.1 CDS
Niben101Scf00051	scipio	CDS	359395	359494	.	+	.	Name=NbD000699.1 CDS;gene=NbD000699;Codon_start=1;product=Partial, calcium-dependent protein kinase 21-like (XP_019262708.1);protein_id=NbD000699.1;NCBI Feature Key=CDS;NCBI Join Type=join;ID=NbD000699.1 CDS
Niben101Scf00051	scipio	CDS	359571	359645	.	+	.	Name=NbD000699.1 CDS;gene=NbD000699;Codon_start=1;product=Partial, calcium-dependent protein kinase 21-like (XP_019262708.1);protein_id=NbD000699.1;NCBI Feature Key=CDS;NCBI Join Type=join;ID=NbD000699.1 CDS
Niben101Scf00051	scipio	CDS	547097	547154	.	+	.	Name=NbD000705.1 CDS;gene=NbD000705;Codon_start=1;product=5'-adenylylsulfate reductase 1, chloroplastic-like isoform X2 (XP_019260119.1);protein_id=NbD000705.1;NCBI Feature Key=CDS;NCBI Join Type=join;ID=NbD000705.1 CDS
Niben101Scf00051	scipio	CDS	548096	548169	.	+	.	Name=NbD000705.1 CDS;gene=NbD000705;Codon_start=1;product=5'-adenylylsulfate reductase 1, chloroplastic-like isoform X2 (XP_019260119.1);protein_id=NbD000705.1;NCBI Feature Key=CDS;NCBI Join Type=join;ID=NbD000705.1 CDS
Niben101Scf00051	scipio	CDS	548195	548230	.	+	.	Name=NbD000705.1 CDS;gene=NbD000705;Codon_start=1;product=5'-adenylylsulfate reductase 1, chloroplastic-like isoform X2 (XP_019260119.1);protein_id=NbD000705.1;NCBI Feature Key=CDS;NCBI Join Type=join;ID=NbD000705.1 CDS
Niben101Scf00051	scipio	CDS	558187	558756	.	+	.	Name=NbD000705.1 CDS;gene=NbD000705;Codon_start=1;product=5'-adenylylsulfate reductase 1, chloroplastic-like isoform X2 (XP_019260119.1);protein_id=NbD000705.1;NCBI Feature Key=CDS;NCBI Join Type=join;ID=NbD000705.1 CDS
Niben101Scf00051	scipio	CDS	558771	558983	.	+	.	Name=NbD000705.1 CDS;gene=NbD000705;Codon_start=1;product=5'-adenylylsulfate reductase 1, chloroplastic-like isoform X2 (XP_019260119.1);protein_id=NbD000705.1;NCBI Feature Key=CDS;NCBI Join Type=join;ID=NbD000705.1 CDS
Niben101Scf00051	scipio	CDS	559211	559438	.	+	.	Name=NbD000705.1 CDS;gene=NbD000705;Codon_start=1;product=5'-adenylylsulfate reductase 1, chloroplastic-like isoform X2 (XP_019260119.1);protein_id=NbD000705.1;NCBI Feature Key=CDS;NCBI Join Type=join;ID=NbD000705.1 CDS
Niben101Scf00051	scipio	CDS	32911	33231	.	+	.	Name=NbD000691.1 CDS;gene=NbD000691;Codon_start=1;product=polyadenylate-binding protein RBP45-like (XP_019225660.1);protein_id=NbD000691.1;NCBI Feature Key=CDS;NCBI Join Type=join;ID=NbD000691.1 CDS
Niben101Scf00051	scipio	CDS	36432	36900	.	+	.	Name=NbD000691.1 CDS;gene=NbD000691;Codon_start=1;product=polyadenylate-binding protein RBP45-like (XP_019225660.1);protein_id=NbD000691.1;NCBI Feature Key=CDS;NCBI Join Type=join;ID=NbD000691.1 CDS
Niben101Scf00051	scipio	CDS	43826	43881	.	+	.	Name=NbD000691.1 CDS;gene=NbD000691;Codon_start=1;product=polyadenylate-binding protein RBP45-like (XP_019225660.1);protein_id=NbD000691.1;NCBI Feature Key=CDS;NCBI Join Type=join;ID=NbD000691.1 CDS
Niben101Scf00051	scipio	CDS	43957	44087	.	+	.	Name=NbD000691.1 CDS;gene=NbD000691;Codon_start=1;product=polyadenylate-binding protein RBP45-like (XP_019225660.1);protein_id=NbD000691.1;NCBI Feature Key=CDS;NCBI Join Type=join;ID=NbD000691.1 CDS
Niben101Scf00051	scipio	CDS	44171	44267	.	+	.	Name=NbD000691.1 CDS;gene=NbD000691;Codon_start=1;product=polyadenylate-binding protein RBP45-like (XP_019225660.1);protein_id=NbD000691.1;NCBI Feature Key=CDS;NCBI Join Type=join;ID=NbD000691.1 CDS
Niben101Scf00051	scipio	CDS	44355	44531	.	+	.	Name=NbD000691.1 CDS;gene=NbD000691;Codon_start=1;product=polyadenylate-binding protein RBP45-like (XP_019225660.1);protein_id=NbD000691.1;NCBI Feature Key=CDS;NCBI Join Type=join;ID=NbD000691.1 CDS
Niben101Scf00051	scipio	CDS	400625	402440	.	-	.	Name=NbD000700.1 CDS;gene=NbD000700;Codon_start=1;product=FRIGIDA-like protein 5 (XP_009769823.1);protein_id=NbD000700.1;NCBI Feature Key=CDS;NCBI Join Type=join;ID=NbD000700.1 CDS
Niben101Scf00051	scipio	CDS	395319	395494	.	-	.	Name=NbD000700.1 CDS;gene=NbD000700;Codon_start=1;product=FRIGIDA-like protein 5 (XP_009769823.1);protein_id=NbD000700.1;NCBI Feature Key=CDS;NCBI Join Type=join;ID=NbD000700.1 CDS
Niben101Scf00051	scipio	CDS	395093	395230	.	-	.	Name=NbD000700.1 CDS;gene=NbD000700;Codon_start=1;product=FRIGIDA-like protein 5 (XP_009769823.1);protein_id=NbD000700.1;NCBI Feature Key=CDS;NCBI Join Type=join;ID=NbD000700.1 CDS
Niben101Scf00051	scipio	CDS	394493	395087	.	-	.	Name=NbD000700.1 CDS;gene=NbD000700;Codon_start=1;product=FRIGIDA-like protein 5 (XP_009769823.1);protein_id=NbD000700.1;NCBI Feature Key=CDS;NCBI Join Type=join;ID=NbD000700.1 CDS
Niben101Scf00051	scipio	CDS	393892	394392	.	-	.	Name=NbD000700.1 CDS;gene=NbD000700;Codon_start=1;product=FRIGIDA-like protein 5 (XP_009769823.1);protein_id=NbD000700.1;NCBI Feature Key=CDS;NCBI Join Type=join;ID=NbD000700.1 CDS
Niben101Scf00051	scipio	CDS	392883	393058	.	-	.	Name=NbD000700.1 CDS;gene=NbD000700;Codon_start=1;product=FRIGIDA-like protein 5 (XP_009769823.1);protein_id=NbD000700.1;NCBI Feature Key=CDS;NCBI Join Type=join;ID=NbD000700.1 CDS
Niben101Scf00051	scipio	CDS	392095	392805	.	-	.	Name=NbD000700.1 CDS;gene=NbD000700;Codon_start=1;product=FRIGIDA-like protein 5 (XP_009769823.1);protein_id=NbD000700.1;NCBI Feature Key=CDS;NCBI Join Type=join;ID=NbD000700.1 CDS
Niben101Scf00051	scipio	CDS	145090	145228	.	-	.	Name=NbD000693.1 CDS;gene=NbD000693;Codon_start=1;product=uncharacterized GPI-anchored protein At1g61900-like (XP_019253113.1);protein_id=NbD000693.1;NCBI Feature Key=CDS;NCBI Join Type=join;ID=NbD000693.1 CDS
Niben101Scf00051	scipio	CDS	143738	144343	.	-	.	Name=NbD000693.1 CDS;gene=NbD000693;Codon_start=1;product=uncharacterized GPI-anchored protein At1g61900-like (XP_019253113.1);protein_id=NbD000693.1;NCBI Feature Key=CDS;NCBI Join Type=join;ID=NbD000693.1 CDS
Niben101Scf00051	scipio	CDS	143240	143485	.	-	.	Name=NbD000693.1 CDS;gene=NbD000693;Codon_start=1;product=uncharacterized GPI-anchored protein At1g61900-like (XP_019253113.1);protein_id=NbD000693.1;NCBI Feature Key=CDS;NCBI Join Type=join;ID=NbD000693.1 CDS
Niben101Scf00051	scipio	CDS	142100	142255	.	-	.	Name=NbD000693.1 CDS;gene=NbD000693;Codon_start=1;product=uncharacterized GPI-anchored protein At1g61900-like (XP_019253113.1);protein_id=NbD000693.1;NCBI Feature Key=CDS;NCBI Join Type=join;ID=NbD000693.1 CDS
Niben101Scf00051	scipio	CDS	141957	142001	.	-	.	Name=NbD000693.1 CDS;gene=NbD000693;Codon_start=1;product=uncharacterized GPI-anchored protein At1g61900-like (XP_019253113.1);protein_id=NbD000693.1;NCBI Feature Key=CDS;NCBI Join Type=join;ID=NbD000693.1 CDS
Niben101Scf00051	scipio	CDS	139789	139883	.	-	.	Name=NbD000693.1 CDS;gene=NbD000693;Codon_start=1;product=uncharacterized GPI-anchored protein At1g61900-like (XP_019253113.1);protein_id=NbD000693.1;NCBI Feature Key=CDS;NCBI Join Type=join;ID=NbD000693.1 CDS
Niben101Scf00051	scipio	CDS	499957	499993	.	+	.	Name=NbD000703.1 CDS;gene=NbD000703;Codon_start=1;product=Partial, autophagy-related protein 8C-like isoform X1 (XP_019260115.1);protein_id=NbD000703.1;NCBI Feature Key=CDS;NCBI Join Type=join;ID=NbD000703.1 CDS
Niben101Scf00051	scipio	CDS	501871	501926	.	+	.	Name=NbD000703.1 CDS;gene=NbD000703;Codon_start=1;product=Partial, autophagy-related protein 8C-like isoform X1 (XP_019260115.1);protein_id=NbD000703.1;NCBI Feature Key=CDS;NCBI Join Type=join;ID=NbD000703.1 CDS
Niben101Scf00051	scipio	CDS	502009	502061	.	+	.	Name=NbD000703.1 CDS;gene=NbD000703;Codon_start=1;product=Partial, autophagy-related protein 8C-like isoform X1 (XP_019260115.1);protein_id=NbD000703.1;NCBI Feature Key=CDS;NCBI Join Type=join;ID=NbD000703.1 CDS
Niben101Scf00051	scipio	CDS	503638	503756	.	+	.	Name=NbD000703.1 CDS;gene=NbD000703;Codon_start=1;product=Partial, autophagy-related protein 8C-like isoform X1 (XP_019260115.1);protein_id=NbD000703.1;NCBI Feature Key=CDS;NCBI Join Type=join;ID=NbD000703.1 CDS
Niben101Scf00051	scipio	CDS	503834	503940	.	+	.	Name=NbD000703.1 CDS;gene=NbD000703;Codon_start=1;product=Partial, autophagy-related protein 8C-like isoform X1 (XP_019260115.1);protein_id=NbD000703.1;NCBI Feature Key=CDS;NCBI Join Type=join;ID=NbD000703.1 CDS
Niben101Scf00051	scipio	CDS	189102	192152	.	-	.	Name=NbD000696.1 CDS;gene=NbD000696;Codon_start=1;product=uncharacterized protein LOC109224331, partial (XP_019244462.1);protein_id=NbD000696.1;NCBI Feature Key=CDS;ID=NbD000696.1 CDS
Niben101Scf00051	scipio	CDS	1481	1615	.	+	.	Name=NbD000690.1 CDS;gene=NbD000690;Codon_start=1;product=Partial, tropinone reductase homolog (XP_019225659.1);protein_id=NbD000690.1;NCBI Feature Key=CDS;NCBI Join Type=join;ID=NbD000690.1 CDS
Niben101Scf00051	scipio	CDS	2669	2782	.	+	.	Name=NbD000690.1 CDS;gene=NbD000690;Codon_start=1;product=Partial, tropinone reductase homolog (XP_019225659.1);protein_id=NbD000690.1;NCBI Feature Key=CDS;NCBI Join Type=join;ID=NbD000690.1 CDS
Niben101Scf00051	scipio	CDS	4283	4462	.	+	.	Name=NbD000690.1 CDS;gene=NbD000690;Codon_start=1;product=Partial, tropinone reductase homolog (XP_019225659.1);protein_id=NbD000690.1;NCBI Feature Key=CDS;NCBI Join Type=join;ID=NbD000690.1 CDS
Niben101Scf00051	scipio	CDS	94722	96143	.	+	.	Name=NbD000692.1 CDS;gene=NbD000692;Codon_start=1;product=UPF0051 protein ABCI8, chloroplastic-like (XP_016449521.1);protein_id=NbD000692.1;NCBI Feature Key=CDS;NCBI Join Type=join;ID=NbD000692.1 CDS
Niben101Scf00051	scipio	CDS	97333	97551	.	+	.	Name=NbD000692.1 CDS;gene=NbD000692;Codon_start=1;product=UPF0051 protein ABCI8, chloroplastic-like (XP_016449521.1);protein_id=NbD000692.1;NCBI Feature Key=CDS;NCBI Join Type=join;ID=NbD000692.1 CDS
Niben101Scf00051	scipio	CDS	192222	194045	.	-	.	Name=NbD000697.1 CDS;gene=NbD000697;Codon_start=1;product=uncharacterized protein LOC107773647, partial (XP_016448537.1);protein_id=NbD000697.1;NCBI Feature Key=CDS;ID=NbD000697.1 CDS
Niben101Scf00051	scipio	CDS	544241	546025	.	-	.	Name=NbD000704.1 CDS;gene=NbD000704;Codon_start=1;product=zinc finger BED domain-containing protein RICESLEEPER 2-like (XP_016509647.1);protein_id=NbD000704.1;NCBI Feature Key=CDS;ID=NbD000704.1 CDS
Niben101Scf00051	scipio	CDS	461217	461315	.	+	.	Name=NbD000702.1 CDS;gene=NbD000702;Codon_start=1;product=Partial, general transcription factor 3C polypeptide 5-like isoform X2 (XP_019238115.1);protein_id=NbD000702.1;NCBI Feature Key=CDS;NCBI Join Type=join;ID=NbD000702.1 CDS
Niben101Scf00051	scipio	CDS	461358	462425	.	+	.	Name=NbD000702.1 CDS;gene=NbD000702;Codon_start=1;product=Partial, general transcription factor 3C polypeptide 5-like isoform X2 (XP_019238115.1);protein_id=NbD000702.1;NCBI Feature Key=CDS;NCBI Join Type=join;ID=NbD000702.1 CDS
Niben101Scf00051	scipio	CDS	161994	162578	.	-	.	Name=NbD000695.1 CDS;gene=NbD000695;Codon_start=1;product=Partial, uncharacterized protein LOC107799476, partial (XP_016478088.1);protein_id=NbD000695.1;NCBI Feature Key=CDS;ID=NbD000695.1 CDS
Niben101Scf00051	scipio	CDS	253658	254041	.	+	.	Name=NbD000698.1 CDS;gene=NbD000698;Codon_start=1;product=uncharacterized protein LOC109240508 (XP_019262709.1);protein_id=NbD000698.1;NCBI Feature Key=CDS;ID=NbD000698.1 CDS
Niben101Scf00051	scipio	CDS	454128	454151	.	+	.	Name=NbD000701.1 CDS;gene=NbD000701;Codon_start=1;product=uncharacterized protein LOC107825058 (XP_016507381.1);protein_id=NbD000701.1;NCBI Feature Key=CDS;NCBI Join Type=join;ID=NbD000701.1 CDS
Niben101Scf00051	scipio	CDS	454155	454310	.	+	.	Name=NbD000701.1 CDS;gene=NbD000701;Codon_start=1;product=uncharacterized protein LOC107825058 (XP_016507381.1);protein_id=NbD000701.1;NCBI Feature Key=CDS;NCBI Join Type=join;ID=NbD000701.1 CDS
Niben101Scf00051	scipio	CDS	454311	454508	.	+	.	Name=NbD000701.1 CDS;gene=NbD000701;Codon_start=1;product=uncharacterized protein LOC107825058 (XP_016507381.1);protein_id=NbD000701.1;NCBI Feature Key=CDS;NCBI Join Type=join;ID=NbD000701.1 CDS
Niben101Scf00051	scipio	CDS	161509	161862	.	-	.	Name=NbD000694.1 CDS;gene=NbD000694;Codon_start=1;product=uncharacterized mitochondrial protein AtMg00860-like (XP_016460016.1);protein_id=NbD000694.1;NCBI Feature Key=CDS;ID=NbD000694.1 CDS
Niben101Scf00052	scipio	CDS	907289	907398	.	-	.	Name=NbD000712.1 CDS;gene=NbD000712;Codon_start=1;product=cyclin-dependent kinase C-1-like (XP_019260893.1);protein_id=NbD000712.1;NCBI Feature Key=CDS;NCBI Join Type=join;ID=NbD000712.1 CDS
Niben101Scf00052	scipio	CDS	896239	896320	.	-	.	Name=NbD000712.1 CDS;gene=NbD000712;Codon_start=1;product=cyclin-dependent kinase C-1-like (XP_019260893.1);protein_id=NbD000712.1;NCBI Feature Key=CDS;NCBI Join Type=join;ID=NbD000712.1 CDS
Niben101Scf00052	scipio	CDS	896016	896106	.	-	.	Name=NbD000712.1 CDS;gene=NbD000712;Codon_start=1;product=cyclin-dependent kinase C-1-like (XP_019260893.1);protein_id=NbD000712.1;NCBI Feature Key=CDS;NCBI Join Type=join;ID=NbD000712.1 CDS
Niben101Scf00052	scipio	CDS	895889	895918	.	-	.	Name=NbD000712.1 CDS;gene=NbD000712;Codon_start=1;product=cyclin-dependent kinase C-1-like (XP_019260893.1);protein_id=NbD000712.1;NCBI Feature Key=CDS;NCBI Join Type=join;ID=NbD000712.1 CDS
Niben101Scf00052	scipio	CDS	895682	895791	.	-	.	Name=NbD000712.1 CDS;gene=NbD000712;Codon_start=1;product=cyclin-dependent kinase C-1-like (XP_019260893.1);protein_id=NbD000712.1;NCBI Feature Key=CDS;NCBI Join Type=join;ID=NbD000712.1 CDS
Niben101Scf00052	scipio	CDS	895510	895582	.	-	.	Name=NbD000712.1 CDS;gene=NbD000712;Codon_start=1;product=cyclin-dependent kinase C-1-like (XP_019260893.1);protein_id=NbD000712.1;NCBI Feature Key=CDS;NCBI Join Type=join;ID=NbD000712.1 CDS
Niben101Scf00052	scipio	CDS	895289	895409	.	-	.	Name=NbD000712.1 CDS;gene=NbD000712;Codon_start=1;product=cyclin-dependent kinase C-1-like (XP_019260893.1);protein_id=NbD000712.1;NCBI Feature Key=CDS;NCBI Join Type=join;ID=NbD000712.1 CDS
Niben101Scf00052	scipio	CDS	895016	895133	.	-	.	Name=NbD000712.1 CDS;gene=NbD000712;Codon_start=1;product=cyclin-dependent kinase C-1-like (XP_019260893.1);protein_id=NbD000712.1;NCBI Feature Key=CDS;NCBI Join Type=join;ID=NbD000712.1 CDS
Niben101Scf00052	scipio	CDS	893790	893929	.	-	.	Name=NbD000712.1 CDS;gene=NbD000712;Codon_start=1;product=cyclin-dependent kinase C-1-like (XP_019260893.1);protein_id=NbD000712.1;NCBI Feature Key=CDS;NCBI Join Type=join;ID=NbD000712.1 CDS
Niben101Scf00052	scipio	CDS	893642	893699	.	-	.	Name=NbD000712.1 CDS;gene=NbD000712;Codon_start=1;product=cyclin-dependent kinase C-1-like (XP_019260893.1);protein_id=NbD000712.1;NCBI Feature Key=CDS;NCBI Join Type=join;ID=NbD000712.1 CDS
Niben101Scf00052	scipio	CDS	879390	879460	.	-	.	Name=NbD000712.1 CDS;gene=NbD000712;Codon_start=1;product=cyclin-dependent kinase C-1-like (XP_019260893.1);protein_id=NbD000712.1;NCBI Feature Key=CDS;NCBI Join Type=join;ID=NbD000712.1 CDS
Niben101Scf00052	scipio	CDS	878637	879162	.	-	.	Name=NbD000712.1 CDS;gene=NbD000712;Codon_start=1;product=cyclin-dependent kinase C-1-like (XP_019260893.1);protein_id=NbD000712.1;NCBI Feature Key=CDS;NCBI Join Type=join;ID=NbD000712.1 CDS
Niben101Scf00052	scipio	CDS	855909	856025	.	+	.	Name=NbD000711.1 CDS;gene=NbD000711;Codon_start=1;product=ubiquitin carboxyl-terminal hydrolase 3-like (XP_016451852.1);protein_id=NbD000711.1;NCBI Feature Key=CDS;NCBI Join Type=join;ID=NbD000711.1 CDS
Niben101Scf00052	scipio	CDS	862546	862662	.	+	.	Name=NbD000711.1 CDS;gene=NbD000711;Codon_start=1;product=ubiquitin carboxyl-terminal hydrolase 3-like (XP_016451852.1);protein_id=NbD000711.1;NCBI Feature Key=CDS;NCBI Join Type=join;ID=NbD000711.1 CDS
Niben101Scf00052	scipio	CDS	864261	864359	.	+	.	Name=NbD000711.1 CDS;gene=NbD000711;Codon_start=1;product=ubiquitin carboxyl-terminal hydrolase 3-like (XP_016451852.1);protein_id=NbD000711.1;NCBI Feature Key=CDS;NCBI Join Type=join;ID=NbD000711.1 CDS
Niben101Scf00052	scipio	CDS	874511	874699	.	+	.	Name=NbD000711.1 CDS;gene=NbD000711;Codon_start=1;product=ubiquitin carboxyl-terminal hydrolase 3-like (XP_016451852.1);protein_id=NbD000711.1;NCBI Feature Key=CDS;NCBI Join Type=join;ID=NbD000711.1 CDS
Niben101Scf00052	scipio	CDS	876931	877112	.	+	.	Name=NbD000711.1 CDS;gene=NbD000711;Codon_start=1;product=ubiquitin carboxyl-terminal hydrolase 3-like (XP_016451852.1);protein_id=NbD000711.1;NCBI Feature Key=CDS;NCBI Join Type=join;ID=NbD000711.1 CDS
Niben101Scf00052	scipio	CDS	877294	877699	.	+	.	Name=NbD000711.1 CDS;gene=NbD000711;Codon_start=1;product=ubiquitin carboxyl-terminal hydrolase 3-like (XP_016451852.1);protein_id=NbD000711.1;NCBI Feature Key=CDS;NCBI Join Type=join;ID=NbD000711.1 CDS
Niben101Scf00052	scipio	CDS	1031899	1031973	.	+	.	Name=NbD000713.1 CDS;gene=NbD000713;Codon_start=1;product=uncharacterized protein LOC104119881 isoform X1 (XP_009629779.1);protein_id=NbD000713.1;NCBI Feature Key=CDS;NCBI Join Type=join;ID=NbD000713.1 CDS
Niben101Scf00052	scipio	CDS	1033955	1034242	.	+	.	Name=NbD000713.1 CDS;gene=NbD000713;Codon_start=1;product=uncharacterized protein LOC104119881 isoform X1 (XP_009629779.1);protein_id=NbD000713.1;NCBI Feature Key=CDS;NCBI Join Type=join;ID=NbD000713.1 CDS
Niben101Scf00052	scipio	CDS	1034422	1034518	.	+	.	Name=NbD000713.1 CDS;gene=NbD000713;Codon_start=1;product=uncharacterized protein LOC104119881 isoform X1 (XP_009629779.1);protein_id=NbD000713.1;NCBI Feature Key=CDS;NCBI Join Type=join;ID=NbD000713.1 CDS
Niben101Scf00052	scipio	CDS	1035611	1035719	.	+	.	Name=NbD000713.1 CDS;gene=NbD000713;Codon_start=1;product=uncharacterized protein LOC104119881 isoform X1 (XP_009629779.1);protein_id=NbD000713.1;NCBI Feature Key=CDS;NCBI Join Type=join;ID=NbD000713.1 CDS
Niben101Scf00052	scipio	CDS	1037427	1037505	.	+	.	Name=NbD000713.1 CDS;gene=NbD000713;Codon_start=1;product=uncharacterized protein LOC104119881 isoform X1 (XP_009629779.1);protein_id=NbD000713.1;NCBI Feature Key=CDS;NCBI Join Type=join;ID=NbD000713.1 CDS
Niben101Scf00052	scipio	CDS	677905	680949	.	-	.	Name=NbD000708.1 CDS;gene=NbD000708;Codon_start=1;product=uncharacterized protein LOC108946349 (XP_018628701.1);protein_id=NbD000708.1;NCBI Feature Key=CDS;ID=NbD000708.1 CDS
Niben101Scf00052	scipio	CDS	651802	651934	.	+	.	Name=NbD000707.1 CDS;gene=NbD000707;Codon_start=1;product=Partial, transcription factor MYB39-like (XP_016473646.1);protein_id=NbD000707.1;NCBI Feature Key=CDS;NCBI Join Type=join;ID=NbD000707.1 CDS
Niben101Scf00052	scipio	CDS	653552	653681	.	+	.	Name=NbD000707.1 CDS;gene=NbD000707;Codon_start=1;product=Partial, transcription factor MYB39-like (XP_016473646.1);protein_id=NbD000707.1;NCBI Feature Key=CDS;NCBI Join Type=join;ID=NbD000707.1 CDS
Niben101Scf00052	scipio	CDS	653817	653997	.	+	.	Name=NbD000707.1 CDS;gene=NbD000707;Codon_start=1;product=Partial, transcription factor MYB39-like (XP_016473646.1);protein_id=NbD000707.1;NCBI Feature Key=CDS;NCBI Join Type=join;ID=NbD000707.1 CDS
Niben101Scf00052	scipio	CDS	654118	654141	.	+	.	Name=NbD000707.1 CDS;gene=NbD000707;Codon_start=1;product=Partial, transcription factor MYB39-like (XP_016473646.1);protein_id=NbD000707.1;NCBI Feature Key=CDS;NCBI Join Type=join;ID=NbD000707.1 CDS
Niben101Scf00052	scipio	CDS	654214	654273	.	+	.	Name=NbD000707.1 CDS;gene=NbD000707;Codon_start=1;product=Partial, transcription factor MYB39-like (XP_016473646.1);protein_id=NbD000707.1;NCBI Feature Key=CDS;NCBI Join Type=join;ID=NbD000707.1 CDS
Niben101Scf00052	scipio	CDS	654385	654420	.	+	.	Name=NbD000707.1 CDS;gene=NbD000707;Codon_start=1;product=Partial, transcription factor MYB39-like (XP_016473646.1);protein_id=NbD000707.1;NCBI Feature Key=CDS;NCBI Join Type=join;ID=NbD000707.1 CDS
Niben101Scf00052	scipio	CDS	681019	682980	.	-	.	Name=NbD000709.1 CDS;gene=NbD000709;Codon_start=1;product=uncharacterized protein LOC107773647, partial (XP_016448537.1);protein_id=NbD000709.1;NCBI Feature Key=CDS;ID=NbD000709.1 CDS
Niben101Scf00052	scipio	CDS	409432	410562	.	+	.	Name=NbD000706.1 CDS;gene=NbD000706;Codon_start=1;product=protein SENSITIVE TO PROTON RHIZOTOXICITY 1-like (XP_019234243.1);protein_id=NbD000706.1;NCBI Feature Key=CDS;ID=NbD000706.1 CDS
Niben101Scf00052	scipio	CDS	705835	706110	.	+	.	Name=NbD000710.1 CDS;gene=NbD000710;Codon_start=1;product=Partial, uncharacterized protein LOC107812125 (XP_016492639.1);protein_id=NbD000710.1;NCBI Feature Key=CDS;NCBI Join Type=join;ID=NbD000710.1 CDS
Niben101Scf00052	scipio	CDS	706191	706232	.	+	.	Name=NbD000710.1 CDS;gene=NbD000710;Codon_start=1;product=Partial, uncharacterized protein LOC107812125 (XP_016492639.1);protein_id=NbD000710.1;NCBI Feature Key=CDS;NCBI Join Type=join;ID=NbD000710.1 CDS
Niben101Scf00052	scipio	CDS	706237	706335	.	+	.	Name=NbD000710.1 CDS;gene=NbD000710;Codon_start=1;product=Partial, uncharacterized protein LOC107812125 (XP_016492639.1);protein_id=NbD000710.1;NCBI Feature Key=CDS;NCBI Join Type=join;ID=NbD000710.1 CDS
Niben101Scf00052	scipio	CDS	706417	706437	.	+	.	Name=NbD000710.1 CDS;gene=NbD000710;Codon_start=1;product=Partial, uncharacterized protein LOC107812125 (XP_016492639.1);protein_id=NbD000710.1;NCBI Feature Key=CDS;NCBI Join Type=join;ID=NbD000710.1 CDS
Niben101Scf00054	scipio	CDS	198390	198570	.	-	.	Name=NbD000719.1 CDS;gene=NbD000719;Codon_start=1;product=V-type proton ATPase subunit d2-like (XP_019232887.1);protein_id=NbD000719.1;NCBI Feature Key=CDS;NCBI Join Type=join;ID=NbD000719.1 CDS
Niben101Scf00054	scipio	CDS	187966	188086	.	-	.	Name=NbD000719.1 CDS;gene=NbD000719;Codon_start=1;product=V-type proton ATPase subunit d2-like (XP_019232887.1);protein_id=NbD000719.1;NCBI Feature Key=CDS;NCBI Join Type=join;ID=NbD000719.1 CDS
Niben101Scf00054	scipio	CDS	186531	186638	.	-	.	Name=NbD000719.1 CDS;gene=NbD000719;Codon_start=1;product=V-type proton ATPase subunit d2-like (XP_019232887.1);protein_id=NbD000719.1;NCBI Feature Key=CDS;NCBI Join Type=join;ID=NbD000719.1 CDS
Niben101Scf00054	scipio	CDS	186351	186453	.	-	.	Name=NbD000719.1 CDS;gene=NbD000719;Codon_start=1;product=V-type proton ATPase subunit d2-like (XP_019232887.1);protein_id=NbD000719.1;NCBI Feature Key=CDS;NCBI Join Type=join;ID=NbD000719.1 CDS
Niben101Scf00054	scipio	CDS	185650	185730	.	-	.	Name=NbD000719.1 CDS;gene=NbD000719;Codon_start=1;product=V-type proton ATPase subunit d2-like (XP_019232887.1);protein_id=NbD000719.1;NCBI Feature Key=CDS;NCBI Join Type=join;ID=NbD000719.1 CDS
Niben101Scf00054	scipio	CDS	185464	185549	.	-	.	Name=NbD000719.1 CDS;gene=NbD000719;Codon_start=1;product=V-type proton ATPase subunit d2-like (XP_019232887.1);protein_id=NbD000719.1;NCBI Feature Key=CDS;NCBI Join Type=join;ID=NbD000719.1 CDS
Niben101Scf00054	scipio	CDS	185303	185362	.	-	.	Name=NbD000719.1 CDS;gene=NbD000719;Codon_start=1;product=V-type proton ATPase subunit d2-like (XP_019232887.1);protein_id=NbD000719.1;NCBI Feature Key=CDS;NCBI Join Type=join;ID=NbD000719.1 CDS
Niben101Scf00054	scipio	CDS	185163	185211	.	-	.	Name=NbD000719.1 CDS;gene=NbD000719;Codon_start=1;product=V-type proton ATPase subunit d2-like (XP_019232887.1);protein_id=NbD000719.1;NCBI Feature Key=CDS;NCBI Join Type=join;ID=NbD000719.1 CDS
Niben101Scf00054	scipio	CDS	184423	184557	.	-	.	Name=NbD000719.1 CDS;gene=NbD000719;Codon_start=1;product=V-type proton ATPase subunit d2-like (XP_019232887.1);protein_id=NbD000719.1;NCBI Feature Key=CDS;NCBI Join Type=join;ID=NbD000719.1 CDS
Niben101Scf00054	scipio	CDS	184124	184255	.	-	.	Name=NbD000719.1 CDS;gene=NbD000719;Codon_start=1;product=V-type proton ATPase subunit d2-like (XP_019232887.1);protein_id=NbD000719.1;NCBI Feature Key=CDS;NCBI Join Type=join;ID=NbD000719.1 CDS
Niben101Scf00054	scipio	CDS	35621	35941	.	-	.	Name=NbD000714.1 CDS;gene=NbD000714;Codon_start=1;product=probable zinc metalloprotease EGY1, chloroplastic isoform X2 (XP_009762211.1);protein_id=NbD000714.1;NCBI Feature Key=CDS;NCBI Join Type=join;ID=NbD000714.1 CDS
Niben101Scf00054	scipio	CDS	33335	33796	.	-	.	Name=NbD000714.1 CDS;gene=NbD000714;Codon_start=1;product=probable zinc metalloprotease EGY1, chloroplastic isoform X2 (XP_009762211.1);protein_id=NbD000714.1;NCBI Feature Key=CDS;NCBI Join Type=join;ID=NbD000714.1 CDS
Niben101Scf00054	scipio	CDS	33095	33235	.	-	.	Name=NbD000714.1 CDS;gene=NbD000714;Codon_start=1;product=probable zinc metalloprotease EGY1, chloroplastic isoform X2 (XP_009762211.1);protein_id=NbD000714.1;NCBI Feature Key=CDS;NCBI Join Type=join;ID=NbD000714.1 CDS
Niben101Scf00054	scipio	CDS	31515	31616	.	-	.	Name=NbD000714.1 CDS;gene=NbD000714;Codon_start=1;product=probable zinc metalloprotease EGY1, chloroplastic isoform X2 (XP_009762211.1);protein_id=NbD000714.1;NCBI Feature Key=CDS;NCBI Join Type=join;ID=NbD000714.1 CDS
Niben101Scf00054	scipio	CDS	30298	30509	.	-	.	Name=NbD000714.1 CDS;gene=NbD000714;Codon_start=1;product=probable zinc metalloprotease EGY1, chloroplastic isoform X2 (XP_009762211.1);protein_id=NbD000714.1;NCBI Feature Key=CDS;NCBI Join Type=join;ID=NbD000714.1 CDS
Niben101Scf00054	scipio	CDS	29774	29824	.	-	.	Name=NbD000714.1 CDS;gene=NbD000714;Codon_start=1;product=probable zinc metalloprotease EGY1, chloroplastic isoform X2 (XP_009762211.1);protein_id=NbD000714.1;NCBI Feature Key=CDS;NCBI Join Type=join;ID=NbD000714.1 CDS
Niben101Scf00054	scipio	CDS	29631	29700	.	-	.	Name=NbD000714.1 CDS;gene=NbD000714;Codon_start=1;product=probable zinc metalloprotease EGY1, chloroplastic isoform X2 (XP_009762211.1);protein_id=NbD000714.1;NCBI Feature Key=CDS;NCBI Join Type=join;ID=NbD000714.1 CDS
Niben101Scf00054	scipio	CDS	29143	29211	.	-	.	Name=NbD000714.1 CDS;gene=NbD000714;Codon_start=1;product=probable zinc metalloprotease EGY1, chloroplastic isoform X2 (XP_009762211.1);protein_id=NbD000714.1;NCBI Feature Key=CDS;NCBI Join Type=join;ID=NbD000714.1 CDS
Niben101Scf00054	scipio	CDS	28458	28508	.	-	.	Name=NbD000714.1 CDS;gene=NbD000714;Codon_start=1;product=probable zinc metalloprotease EGY1, chloroplastic isoform X2 (XP_009762211.1);protein_id=NbD000714.1;NCBI Feature Key=CDS;NCBI Join Type=join;ID=NbD000714.1 CDS
Niben101Scf00054	scipio	CDS	28207	28365	.	-	.	Name=NbD000714.1 CDS;gene=NbD000714;Codon_start=1;product=probable zinc metalloprotease EGY1, chloroplastic isoform X2 (XP_009762211.1);protein_id=NbD000714.1;NCBI Feature Key=CDS;NCBI Join Type=join;ID=NbD000714.1 CDS
Niben101Scf00054	scipio	CDS	178565	178733	.	+	.	Name=NbD000718.1 CDS;gene=NbD000718;Codon_start=1;product=blue copper protein-like (XP_009790019.1);protein_id=NbD000718.1;NCBI Feature Key=CDS;NCBI Join Type=join;ID=NbD000718.1 CDS
Niben101Scf00054	scipio	CDS	181634	181975	.	+	.	Name=NbD000718.1 CDS;gene=NbD000718;Codon_start=1;product=blue copper protein-like (XP_009790019.1);protein_id=NbD000718.1;NCBI Feature Key=CDS;NCBI Join Type=join;ID=NbD000718.1 CDS
Niben101Scf00054	scipio	CDS	182759	183108	.	+	.	Name=NbD000718.1 CDS;gene=NbD000718;Codon_start=1;product=blue copper protein-like (XP_009790019.1);protein_id=NbD000718.1;NCBI Feature Key=CDS;NCBI Join Type=join;ID=NbD000718.1 CDS
Niben101Scf00054	scipio	CDS	172753	173102	.	+	.	Name=NbD000717.1 CDS;gene=NbD000717;Codon_start=1;product=5-methyltetrahydropteroyltriglutamate--homocysteine methyltransferase-like (XP_019232886.1);protein_id=NbD000717.1;NCBI Feature Key=CDS;NCBI Join Type=join;ID=NbD000717.1 CDS
Niben101Scf00054	scipio	CDS	173191	173278	.	+	.	Name=NbD000717.1 CDS;gene=NbD000717;Codon_start=1;product=5-methyltetrahydropteroyltriglutamate--homocysteine methyltransferase-like (XP_019232886.1);protein_id=NbD000717.1;NCBI Feature Key=CDS;NCBI Join Type=join;ID=NbD000717.1 CDS
Niben101Scf00054	scipio	CDS	173605	173732	.	+	.	Name=NbD000717.1 CDS;gene=NbD000717;Codon_start=1;product=5-methyltetrahydropteroyltriglutamate--homocysteine methyltransferase-like (XP_019232886.1);protein_id=NbD000717.1;NCBI Feature Key=CDS;NCBI Join Type=join;ID=NbD000717.1 CDS
Niben101Scf00054	scipio	CDS	173803	174040	.	+	.	Name=NbD000717.1 CDS;gene=NbD000717;Codon_start=1;product=5-methyltetrahydropteroyltriglutamate--homocysteine methyltransferase-like (XP_019232886.1);protein_id=NbD000717.1;NCBI Feature Key=CDS;NCBI Join Type=join;ID=NbD000717.1 CDS
Niben101Scf00054	scipio	CDS	174073	174193	.	+	.	Name=NbD000717.1 CDS;gene=NbD000717;Codon_start=1;product=5-methyltetrahydropteroyltriglutamate--homocysteine methyltransferase-like (XP_019232886.1);protein_id=NbD000717.1;NCBI Feature Key=CDS;NCBI Join Type=join;ID=NbD000717.1 CDS
Niben101Scf00054	scipio	CDS	174283	174446	.	+	.	Name=NbD000717.1 CDS;gene=NbD000717;Codon_start=1;product=5-methyltetrahydropteroyltriglutamate--homocysteine methyltransferase-like (XP_019232886.1);protein_id=NbD000717.1;NCBI Feature Key=CDS;NCBI Join Type=join;ID=NbD000717.1 CDS
Niben101Scf00054	scipio	CDS	174569	174649	.	+	.	Name=NbD000717.1 CDS;gene=NbD000717;Codon_start=1;product=5-methyltetrahydropteroyltriglutamate--homocysteine methyltransferase-like (XP_019232886.1);protein_id=NbD000717.1;NCBI Feature Key=CDS;NCBI Join Type=join;ID=NbD000717.1 CDS
Niben101Scf00054	scipio	CDS	174737	174903	.	+	.	Name=NbD000717.1 CDS;gene=NbD000717;Codon_start=1;product=5-methyltetrahydropteroyltriglutamate--homocysteine methyltransferase-like (XP_019232886.1);protein_id=NbD000717.1;NCBI Feature Key=CDS;NCBI Join Type=join;ID=NbD000717.1 CDS
Niben101Scf00054	scipio	CDS	174982	175087	.	+	.	Name=NbD000717.1 CDS;gene=NbD000717;Codon_start=1;product=5-methyltetrahydropteroyltriglutamate--homocysteine methyltransferase-like (XP_019232886.1);protein_id=NbD000717.1;NCBI Feature Key=CDS;NCBI Join Type=join;ID=NbD000717.1 CDS
Niben101Scf00054	scipio	CDS	175215	175465	.	+	.	Name=NbD000717.1 CDS;gene=NbD000717;Codon_start=1;product=5-methyltetrahydropteroyltriglutamate--homocysteine methyltransferase-like (XP_019232886.1);protein_id=NbD000717.1;NCBI Feature Key=CDS;NCBI Join Type=join;ID=NbD000717.1 CDS
Niben101Scf00054	scipio	CDS	175556	175757	.	+	.	Name=NbD000717.1 CDS;gene=NbD000717;Codon_start=1;product=5-methyltetrahydropteroyltriglutamate--homocysteine methyltransferase-like (XP_019232886.1);protein_id=NbD000717.1;NCBI Feature Key=CDS;NCBI Join Type=join;ID=NbD000717.1 CDS
Niben101Scf00054	scipio	CDS	175846	176214	.	+	.	Name=NbD000717.1 CDS;gene=NbD000717;Codon_start=1;product=5-methyltetrahydropteroyltriglutamate--homocysteine methyltransferase-like (XP_019232886.1);protein_id=NbD000717.1;NCBI Feature Key=CDS;NCBI Join Type=join;ID=NbD000717.1 CDS
Niben101Scf00054	scipio	CDS	40759	40815	.	-	.	Name=NbD000715.1 CDS;gene=NbD000715;Codon_start=1;product=uncharacterized protein LOC109208933 isoform X1 (XP_019227636.1);protein_id=NbD000715.1;NCBI Feature Key=CDS;NCBI Join Type=join;ID=NbD000715.1 CDS
Niben101Scf00054	scipio	CDS	39057	39294	.	-	.	Name=NbD000715.1 CDS;gene=NbD000715;Codon_start=1;product=uncharacterized protein LOC109208933 isoform X1 (XP_019227636.1);protein_id=NbD000715.1;NCBI Feature Key=CDS;NCBI Join Type=join;ID=NbD000715.1 CDS
Niben101Scf00054	scipio	CDS	38899	38957	.	-	.	Name=NbD000715.1 CDS;gene=NbD000715;Codon_start=1;product=uncharacterized protein LOC109208933 isoform X1 (XP_019227636.1);protein_id=NbD000715.1;NCBI Feature Key=CDS;NCBI Join Type=join;ID=NbD000715.1 CDS
Niben101Scf00054	scipio	CDS	37694	37873	.	-	.	Name=NbD000715.1 CDS;gene=NbD000715;Codon_start=1;product=uncharacterized protein LOC109208933 isoform X1 (XP_019227636.1);protein_id=NbD000715.1;NCBI Feature Key=CDS;NCBI Join Type=join;ID=NbD000715.1 CDS
Niben101Scf00054	scipio	CDS	46198	46330	.	+	.	Name=NbD000716.1 CDS;gene=NbD000716;Codon_start=1;product=transcription factor MYB30-like (XP_019227638.1);protein_id=NbD000716.1;NCBI Feature Key=CDS;NCBI Join Type=join;ID=NbD000716.1 CDS
Niben101Scf00054	scipio	CDS	46420	46549	.	+	.	Name=NbD000716.1 CDS;gene=NbD000716;Codon_start=1;product=transcription factor MYB30-like (XP_019227638.1);protein_id=NbD000716.1;NCBI Feature Key=CDS;NCBI Join Type=join;ID=NbD000716.1 CDS
Niben101Scf00054	scipio	CDS	46994	47612	.	+	.	Name=NbD000716.1 CDS;gene=NbD000716;Codon_start=1;product=transcription factor MYB30-like (XP_019227638.1);protein_id=NbD000716.1;NCBI Feature Key=CDS;NCBI Join Type=join;ID=NbD000716.1 CDS
Niben101Scf00055	scipio	CDS	378656	379028	.	+	.	Name=NbD000723.1 CDS;gene=NbD000723;Codon_start=1;product=uncharacterized protein LOC104233004 (XP_009784608.1);protein_id=NbD000723.1;NCBI Feature Key=CDS;NCBI Join Type=join;ID=NbD000723.1 CDS
Niben101Scf00055	scipio	CDS	384504	385126	.	+	.	Name=NbD000723.1 CDS;gene=NbD000723;Codon_start=1;product=uncharacterized protein LOC104233004 (XP_009784608.1);protein_id=NbD000723.1;NCBI Feature Key=CDS;NCBI Join Type=join;ID=NbD000723.1 CDS
Niben101Scf00055	scipio	CDS	341291	341998	.	-	.	Name=NbD000722.1 CDS;gene=NbD000722;Codon_start=1;product=uncharacterized protein At1g01500-like (XP_016463366.1);protein_id=NbD000722.1;NCBI Feature Key=CDS;NCBI Join Type=join;ID=NbD000722.1 CDS
Niben101Scf00055	scipio	CDS	338768	339001	.	-	.	Name=NbD000722.1 CDS;gene=NbD000722;Codon_start=1;product=uncharacterized protein At1g01500-like (XP_016463366.1);protein_id=NbD000722.1;NCBI Feature Key=CDS;NCBI Join Type=join;ID=NbD000722.1 CDS
Niben101Scf00055	scipio	CDS	388445	390366	.	-	.	Name=NbD000724.1 CDS;gene=NbD000724;Codon_start=1;product=probable LRR receptor-like serine/threonine-protein kinase At2g16250 (XP_016473733.1);protein_id=NbD000724.1;NCBI Feature Key=CDS;NCBI Join Type=join;ID=NbD000724.1 CDS
Niben101Scf00055	scipio	CDS	388171	388296	.	-	.	Name=NbD000724.1 CDS;gene=NbD000724;Codon_start=1;product=probable LRR receptor-like serine/threonine-protein kinase At2g16250 (XP_016473733.1);protein_id=NbD000724.1;NCBI Feature Key=CDS;NCBI Join Type=join;ID=NbD000724.1 CDS
Niben101Scf00055	scipio	CDS	387972	387994	.	-	.	Name=NbD000724.1 CDS;gene=NbD000724;Codon_start=1;product=probable LRR receptor-like serine/threonine-protein kinase At2g16250 (XP_016473733.1);protein_id=NbD000724.1;NCBI Feature Key=CDS;NCBI Join Type=join;ID=NbD000724.1 CDS
Niben101Scf00055	scipio	CDS	387279	387880	.	-	.	Name=NbD000724.1 CDS;gene=NbD000724;Codon_start=1;product=probable LRR receptor-like serine/threonine-protein kinase At2g16250 (XP_016473733.1);protein_id=NbD000724.1;NCBI Feature Key=CDS;NCBI Join Type=join;ID=NbD000724.1 CDS
Niben101Scf00055	scipio	CDS	247151	247489	.	+	.	Name=NbD000721.1 CDS;gene=NbD000721;Codon_start=1;product=uncharacterized protein LOC107822813 (XP_016504866.1);protein_id=NbD000721.1;NCBI Feature Key=CDS;NCBI Join Type=join;ID=NbD000721.1 CDS
Niben101Scf00055	scipio	CDS	247601	247744	.	+	.	Name=NbD000721.1 CDS;gene=NbD000721;Codon_start=1;product=uncharacterized protein LOC107822813 (XP_016504866.1);protein_id=NbD000721.1;NCBI Feature Key=CDS;NCBI Join Type=join;ID=NbD000721.1 CDS
Niben101Scf00055	scipio	CDS	247883	248143	.	+	.	Name=NbD000721.1 CDS;gene=NbD000721;Codon_start=1;product=uncharacterized protein LOC107822813 (XP_016504866.1);protein_id=NbD000721.1;NCBI Feature Key=CDS;NCBI Join Type=join;ID=NbD000721.1 CDS
Niben101Scf00055	scipio	CDS	77794	77962	.	-	.	Name=NbD000720.1 CDS;gene=NbD000720;Codon_start=1;product=nuclear cap-binding protein subunit 2-like (XP_009787369.1);protein_id=NbD000720.1;NCBI Feature Key=CDS;NCBI Join Type=join;ID=NbD000720.1 CDS
Niben101Scf00055	scipio	CDS	77654	77679	.	-	.	Name=NbD000720.1 CDS;gene=NbD000720;Codon_start=1;product=nuclear cap-binding protein subunit 2-like (XP_009787369.1);protein_id=NbD000720.1;NCBI Feature Key=CDS;NCBI Join Type=join;ID=NbD000720.1 CDS
Niben101Scf00055	scipio	CDS	77573	77605	.	-	.	Name=NbD000720.1 CDS;gene=NbD000720;Codon_start=1;product=nuclear cap-binding protein subunit 2-like (XP_009787369.1);protein_id=NbD000720.1;NCBI Feature Key=CDS;NCBI Join Type=join;ID=NbD000720.1 CDS
Niben101Scf00055	scipio	CDS	77254	77328	.	-	.	Name=NbD000720.1 CDS;gene=NbD000720;Codon_start=1;product=nuclear cap-binding protein subunit 2-like (XP_009787369.1);protein_id=NbD000720.1;NCBI Feature Key=CDS;NCBI Join Type=join;ID=NbD000720.1 CDS
Niben101Scf00056	scipio	CDS	357857	358033	.	+	.	Name=NbD000727.1 CDS;gene=NbD000727;Codon_start=1;product=6-phosphofructo-2-kinase/fructose-2,6-bisphosphatase-like isoform X1 (XP_016436956.1);protein_id=NbD000727.1;NCBI Feature Key=CDS;NCBI Join Type=join;ID=NbD000727.1 CDS
Niben101Scf00056	scipio	CDS	358118	358181	.	+	.	Name=NbD000727.1 CDS;gene=NbD000727;Codon_start=1;product=6-phosphofructo-2-kinase/fructose-2,6-bisphosphatase-like isoform X1 (XP_016436956.1);protein_id=NbD000727.1;NCBI Feature Key=CDS;NCBI Join Type=join;ID=NbD000727.1 CDS
Niben101Scf00056	scipio	CDS	358281	358576	.	+	.	Name=NbD000727.1 CDS;gene=NbD000727;Codon_start=1;product=6-phosphofructo-2-kinase/fructose-2,6-bisphosphatase-like isoform X1 (XP_016436956.1);protein_id=NbD000727.1;NCBI Feature Key=CDS;NCBI Join Type=join;ID=NbD000727.1 CDS
Niben101Scf00056	scipio	CDS	359289	359507	.	+	.	Name=NbD000727.1 CDS;gene=NbD000727;Codon_start=1;product=6-phosphofructo-2-kinase/fructose-2,6-bisphosphatase-like isoform X1 (XP_016436956.1);protein_id=NbD000727.1;NCBI Feature Key=CDS;NCBI Join Type=join;ID=NbD000727.1 CDS
Niben101Scf00056	scipio	CDS	360109	360318	.	+	.	Name=NbD000727.1 CDS;gene=NbD000727;Codon_start=1;product=6-phosphofructo-2-kinase/fructose-2,6-bisphosphatase-like isoform X1 (XP_016436956.1);protein_id=NbD000727.1;NCBI Feature Key=CDS;NCBI Join Type=join;ID=NbD000727.1 CDS
Niben101Scf00056	scipio	CDS	361468	361563	.	+	.	Name=NbD000727.1 CDS;gene=NbD000727;Codon_start=1;product=6-phosphofructo-2-kinase/fructose-2,6-bisphosphatase-like isoform X1 (XP_016436956.1);protein_id=NbD000727.1;NCBI Feature Key=CDS;NCBI Join Type=join;ID=NbD000727.1 CDS
Niben101Scf00056	scipio	CDS	361704	361802	.	+	.	Name=NbD000727.1 CDS;gene=NbD000727;Codon_start=1;product=6-phosphofructo-2-kinase/fructose-2,6-bisphosphatase-like isoform X1 (XP_016436956.1);protein_id=NbD000727.1;NCBI Feature Key=CDS;NCBI Join Type=join;ID=NbD000727.1 CDS
Niben101Scf00056	scipio	CDS	361882	361911	.	+	.	Name=NbD000727.1 CDS;gene=NbD000727;Codon_start=1;product=6-phosphofructo-2-kinase/fructose-2,6-bisphosphatase-like isoform X1 (XP_016436956.1);protein_id=NbD000727.1;NCBI Feature Key=CDS;NCBI Join Type=join;ID=NbD000727.1 CDS
Niben101Scf00056	scipio	CDS	362688	362741	.	+	.	Name=NbD000727.1 CDS;gene=NbD000727;Codon_start=1;product=6-phosphofructo-2-kinase/fructose-2,6-bisphosphatase-like isoform X1 (XP_016436956.1);protein_id=NbD000727.1;NCBI Feature Key=CDS;NCBI Join Type=join;ID=NbD000727.1 CDS
Niben101Scf00056	scipio	CDS	364224	364277	.	+	.	Name=NbD000727.1 CDS;gene=NbD000727;Codon_start=1;product=6-phosphofructo-2-kinase/fructose-2,6-bisphosphatase-like isoform X1 (XP_016436956.1);protein_id=NbD000727.1;NCBI Feature Key=CDS;NCBI Join Type=join;ID=NbD000727.1 CDS
Niben101Scf00056	scipio	CDS	375517	375594	.	+	.	Name=NbD000727.1 CDS;gene=NbD000727;Codon_start=1;product=6-phosphofructo-2-kinase/fructose-2,6-bisphosphatase-like isoform X1 (XP_016436956.1);protein_id=NbD000727.1;NCBI Feature Key=CDS;NCBI Join Type=join;ID=NbD000727.1 CDS
Niben101Scf00056	scipio	CDS	376395	376486	.	+	.	Name=NbD000727.1 CDS;gene=NbD000727;Codon_start=1;product=6-phosphofructo-2-kinase/fructose-2,6-bisphosphatase-like isoform X1 (XP_016436956.1);protein_id=NbD000727.1;NCBI Feature Key=CDS;NCBI Join Type=join;ID=NbD000727.1 CDS
Niben101Scf00056	scipio	CDS	376563	376620	.	+	.	Name=NbD000727.1 CDS;gene=NbD000727;Codon_start=1;product=6-phosphofructo-2-kinase/fructose-2,6-bisphosphatase-like isoform X1 (XP_016436956.1);protein_id=NbD000727.1;NCBI Feature Key=CDS;NCBI Join Type=join;ID=NbD000727.1 CDS
Niben101Scf00056	scipio	CDS	376714	376788	.	+	.	Name=NbD000727.1 CDS;gene=NbD000727;Codon_start=1;product=6-phosphofructo-2-kinase/fructose-2,6-bisphosphatase-like isoform X1 (XP_016436956.1);protein_id=NbD000727.1;NCBI Feature Key=CDS;NCBI Join Type=join;ID=NbD000727.1 CDS
Niben101Scf00056	scipio	CDS	377122	377169	.	+	.	Name=NbD000727.1 CDS;gene=NbD000727;Codon_start=1;product=6-phosphofructo-2-kinase/fructose-2,6-bisphosphatase-like isoform X1 (XP_016436956.1);protein_id=NbD000727.1;NCBI Feature Key=CDS;NCBI Join Type=join;ID=NbD000727.1 CDS
Niben101Scf00056	scipio	CDS	377744	377841	.	+	.	Name=NbD000727.1 CDS;gene=NbD000727;Codon_start=1;product=6-phosphofructo-2-kinase/fructose-2,6-bisphosphatase-like isoform X1 (XP_016436956.1);protein_id=NbD000727.1;NCBI Feature Key=CDS;NCBI Join Type=join;ID=NbD000727.1 CDS
Niben101Scf00056	scipio	CDS	383007	383082	.	+	.	Name=NbD000727.1 CDS;gene=NbD000727;Codon_start=1;product=6-phosphofructo-2-kinase/fructose-2,6-bisphosphatase-like isoform X1 (XP_016436956.1);protein_id=NbD000727.1;NCBI Feature Key=CDS;NCBI Join Type=join;ID=NbD000727.1 CDS
Niben101Scf00056	scipio	CDS	383920	383982	.	+	.	Name=NbD000727.1 CDS;gene=NbD000727;Codon_start=1;product=6-phosphofructo-2-kinase/fructose-2,6-bisphosphatase-like isoform X1 (XP_016436956.1);protein_id=NbD000727.1;NCBI Feature Key=CDS;NCBI Join Type=join;ID=NbD000727.1 CDS
Niben101Scf00056	scipio	CDS	384064	384144	.	+	.	Name=NbD000727.1 CDS;gene=NbD000727;Codon_start=1;product=6-phosphofructo-2-kinase/fructose-2,6-bisphosphatase-like isoform X1 (XP_016436956.1);protein_id=NbD000727.1;NCBI Feature Key=CDS;NCBI Join Type=join;ID=NbD000727.1 CDS
Niben101Scf00056	scipio	CDS	393487	393566	.	+	.	Name=NbD000727.1 CDS;gene=NbD000727;Codon_start=1;product=6-phosphofructo-2-kinase/fructose-2,6-bisphosphatase-like isoform X1 (XP_016436956.1);protein_id=NbD000727.1;NCBI Feature Key=CDS;NCBI Join Type=join;ID=NbD000727.1 CDS
Niben101Scf00056	scipio	CDS	393645	393708	.	+	.	Name=NbD000727.1 CDS;gene=NbD000727;Codon_start=1;product=6-phosphofructo-2-kinase/fructose-2,6-bisphosphatase-like isoform X1 (XP_016436956.1);protein_id=NbD000727.1;NCBI Feature Key=CDS;NCBI Join Type=join;ID=NbD000727.1 CDS
Niben101Scf00056	scipio	CDS	393809	393874	.	+	.	Name=NbD000727.1 CDS;gene=NbD000727;Codon_start=1;product=6-phosphofructo-2-kinase/fructose-2,6-bisphosphatase-like isoform X1 (XP_016436956.1);protein_id=NbD000727.1;NCBI Feature Key=CDS;NCBI Join Type=join;ID=NbD000727.1 CDS
Niben101Scf00056	scipio	CDS	395503	395577	.	+	.	Name=NbD000727.1 CDS;gene=NbD000727;Codon_start=1;product=6-phosphofructo-2-kinase/fructose-2,6-bisphosphatase-like isoform X1 (XP_016436956.1);protein_id=NbD000727.1;NCBI Feature Key=CDS;NCBI Join Type=join;ID=NbD000727.1 CDS
Niben101Scf00056	scipio	CDS	1076255	1076461	.	-	.	Name=NbD000733.1 CDS;gene=NbD000733;Codon_start=1;product=trithorax group protein osa-like (XP_016436798.1);protein_id=NbD000733.1;NCBI Feature Key=CDS;NCBI Join Type=join;ID=NbD000733.1 CDS
Niben101Scf00056	scipio	CDS	1075946	1076161	.	-	.	Name=NbD000733.1 CDS;gene=NbD000733;Codon_start=1;product=trithorax group protein osa-like (XP_016436798.1);protein_id=NbD000733.1;NCBI Feature Key=CDS;NCBI Join Type=join;ID=NbD000733.1 CDS
Niben101Scf00056	scipio	CDS	1075406	1075870	.	-	.	Name=NbD000733.1 CDS;gene=NbD000733;Codon_start=1;product=trithorax group protein osa-like (XP_016436798.1);protein_id=NbD000733.1;NCBI Feature Key=CDS;NCBI Join Type=join;ID=NbD000733.1 CDS
Niben101Scf00056	scipio	CDS	1073233	1075405	.	-	.	Name=NbD000733.1 CDS;gene=NbD000733;Codon_start=1;product=trithorax group protein osa-like (XP_016436798.1);protein_id=NbD000733.1;NCBI Feature Key=CDS;NCBI Join Type=join;ID=NbD000733.1 CDS
Niben101Scf00056	scipio	CDS	1072387	1073123	.	-	.	Name=NbD000733.1 CDS;gene=NbD000733;Codon_start=1;product=trithorax group protein osa-like (XP_016436798.1);protein_id=NbD000733.1;NCBI Feature Key=CDS;NCBI Join Type=join;ID=NbD000733.1 CDS
Niben101Scf00056	scipio	CDS	1072041	1072225	.	-	.	Name=NbD000733.1 CDS;gene=NbD000733;Codon_start=1;product=trithorax group protein osa-like (XP_016436798.1);protein_id=NbD000733.1;NCBI Feature Key=CDS;NCBI Join Type=join;ID=NbD000733.1 CDS
Niben101Scf00056	scipio	CDS	1071825	1071906	.	-	.	Name=NbD000733.1 CDS;gene=NbD000733;Codon_start=1;product=trithorax group protein osa-like (XP_016436798.1);protein_id=NbD000733.1;NCBI Feature Key=CDS;NCBI Join Type=join;ID=NbD000733.1 CDS
Niben101Scf00056	scipio	CDS	106054	106060	.	+	.	Name=NbD000725.1 CDS;gene=NbD000725;Codon_start=1;product=Partial, uncharacterized protein At1g32220, chloroplastic isoform X1 (XP_019257506.1);protein_id=NbD000725.1;NCBI Feature Key=CDS;NCBI Join Type=join;ID=NbD000725.1 CDS
Niben101Scf00056	scipio	CDS	106516	106662	.	+	.	Name=NbD000725.1 CDS;gene=NbD000725;Codon_start=1;product=Partial, uncharacterized protein At1g32220, chloroplastic isoform X1 (XP_019257506.1);protein_id=NbD000725.1;NCBI Feature Key=CDS;NCBI Join Type=join;ID=NbD000725.1 CDS
Niben101Scf00056	scipio	CDS	108440	108565	.	+	.	Name=NbD000725.1 CDS;gene=NbD000725;Codon_start=1;product=Partial, uncharacterized protein At1g32220, chloroplastic isoform X1 (XP_019257506.1);protein_id=NbD000725.1;NCBI Feature Key=CDS;NCBI Join Type=join;ID=NbD000725.1 CDS
Niben101Scf00056	scipio	CDS	109038	109318	.	+	.	Name=NbD000725.1 CDS;gene=NbD000725;Codon_start=1;product=Partial, uncharacterized protein At1g32220, chloroplastic isoform X1 (XP_019257506.1);protein_id=NbD000725.1;NCBI Feature Key=CDS;NCBI Join Type=join;ID=NbD000725.1 CDS
Niben101Scf00056	scipio	CDS	692639	693322	.	+	.	Name=NbD000730.1 CDS;gene=NbD000730;Codon_start=1;product=zinc transporter 6, chloroplastic (XP_019250213.1);protein_id=NbD000730.1;NCBI Feature Key=CDS;NCBI Join Type=join;ID=NbD000730.1 CDS
Niben101Scf00056	scipio	CDS	694092	694406	.	+	.	Name=NbD000730.1 CDS;gene=NbD000730;Codon_start=1;product=zinc transporter 6, chloroplastic (XP_019250213.1);protein_id=NbD000730.1;NCBI Feature Key=CDS;NCBI Join Type=join;ID=NbD000730.1 CDS
Niben101Scf00056	scipio	CDS	430130	430834	.	+	.	Name=NbD000728.1 CDS;gene=NbD000728;Codon_start=1;product=RING-H2 finger protein ATL63 (XP_016436963.1);protein_id=NbD000728.1;NCBI Feature Key=CDS;ID=NbD000728.1 CDS
Niben101Scf00056	scipio	CDS	634101	634637	.	+	.	Name=NbD000729.1 CDS;gene=NbD000729;Codon_start=1;product=Partial, probable N-acetyltransferase HLS1 (XP_019250214.1);protein_id=NbD000729.1;NCBI Feature Key=CDS;ID=NbD000729.1 CDS
Niben101Scf00056	scipio	CDS	1015841	1016010	.	-	.	Name=NbD000731.1 CDS;gene=NbD000731;Codon_start=1;product=Partial, uncharacterized protein LOC109212097 (XP_019231251.1);protein_id=NbD000731.1;NCBI Feature Key=CDS;NCBI Join Type=join;ID=NbD000731.1 CDS
Niben101Scf00056	scipio	CDS	1015649	1015733	.	-	.	Name=NbD000731.1 CDS;gene=NbD000731;Codon_start=1;product=Partial, uncharacterized protein LOC109212097 (XP_019231251.1);protein_id=NbD000731.1;NCBI Feature Key=CDS;NCBI Join Type=join;ID=NbD000731.1 CDS
Niben101Scf00056	scipio	CDS	1015563	1015640	.	-	.	Name=NbD000731.1 CDS;gene=NbD000731;Codon_start=1;product=Partial, uncharacterized protein LOC109212097 (XP_019231251.1);protein_id=NbD000731.1;NCBI Feature Key=CDS;NCBI Join Type=join;ID=NbD000731.1 CDS
Niben101Scf00056	scipio	CDS	227825	228271	.	+	.	Name=NbD000726.1 CDS;gene=NbD000726;Codon_start=1;product=uncharacterized protein LOC107818352 (XP_016499842.1);protein_id=NbD000726.1;NCBI Feature Key=CDS;ID=NbD000726.1 CDS
Niben101Scf00056	scipio	CDS	1050767	1051057	.	+	.	Name=NbD000732.1 CDS;gene=NbD000732;Codon_start=1;product=uncharacterized mitochondrial protein AtMg00820-like (XP_016439324.1);protein_id=NbD000732.1;NCBI Feature Key=CDS;ID=NbD000732.1 CDS
Niben101Scf00057	scipio	CDS	63991	65690	.	+	.	Name=NbD000737.1 CDS;gene=NbD000737;Codon_start=1;product=mechanosensitive ion channel protein 6-like (XP_009796800.1);protein_id=NbD000737.1;NCBI Feature Key=CDS;NCBI Join Type=join;ID=NbD000737.1 CDS
Niben101Scf00057	scipio	CDS	66258	66381	.	+	.	Name=NbD000737.1 CDS;gene=NbD000737;Codon_start=1;product=mechanosensitive ion channel protein 6-like (XP_009796800.1);protein_id=NbD000737.1;NCBI Feature Key=CDS;NCBI Join Type=join;ID=NbD000737.1 CDS
Niben101Scf00057	scipio	CDS	66758	67051	.	+	.	Name=NbD000737.1 CDS;gene=NbD000737;Codon_start=1;product=mechanosensitive ion channel protein 6-like (XP_009796800.1);protein_id=NbD000737.1;NCBI Feature Key=CDS;NCBI Join Type=join;ID=NbD000737.1 CDS
Niben101Scf00057	scipio	CDS	67141	67343	.	+	.	Name=NbD000737.1 CDS;gene=NbD000737;Codon_start=1;product=mechanosensitive ion channel protein 6-like (XP_009796800.1);protein_id=NbD000737.1;NCBI Feature Key=CDS;NCBI Join Type=join;ID=NbD000737.1 CDS
Niben101Scf00057	scipio	CDS	67734	68019	.	+	.	Name=NbD000737.1 CDS;gene=NbD000737;Codon_start=1;product=mechanosensitive ion channel protein 6-like (XP_009796800.1);protein_id=NbD000737.1;NCBI Feature Key=CDS;NCBI Join Type=join;ID=NbD000737.1 CDS
Niben101Scf00057	scipio	CDS	97350	98501	.	+	.	Name=NbD000739.1 CDS;gene=NbD000739;Codon_start=1;product=mechanosensitive ion channel protein 6-like (XP_009784238.1);protein_id=NbD000739.1;NCBI Feature Key=CDS;NCBI Join Type=join;ID=NbD000739.1 CDS
Niben101Scf00057	scipio	CDS	98528	98547	.	+	.	Name=NbD000739.1 CDS;gene=NbD000739;Codon_start=1;product=mechanosensitive ion channel protein 6-like (XP_009784238.1);protein_id=NbD000739.1;NCBI Feature Key=CDS;NCBI Join Type=join;ID=NbD000739.1 CDS
Niben101Scf00057	scipio	CDS	99757	99880	.	+	.	Name=NbD000739.1 CDS;gene=NbD000739;Codon_start=1;product=mechanosensitive ion channel protein 6-like (XP_009784238.1);protein_id=NbD000739.1;NCBI Feature Key=CDS;NCBI Join Type=join;ID=NbD000739.1 CDS
Niben101Scf00057	scipio	CDS	100034	100327	.	+	.	Name=NbD000739.1 CDS;gene=NbD000739;Codon_start=1;product=mechanosensitive ion channel protein 6-like (XP_009784238.1);protein_id=NbD000739.1;NCBI Feature Key=CDS;NCBI Join Type=join;ID=NbD000739.1 CDS
Niben101Scf00057	scipio	CDS	100399	100601	.	+	.	Name=NbD000739.1 CDS;gene=NbD000739;Codon_start=1;product=mechanosensitive ion channel protein 6-like (XP_009784238.1);protein_id=NbD000739.1;NCBI Feature Key=CDS;NCBI Join Type=join;ID=NbD000739.1 CDS
Niben101Scf00057	scipio	CDS	101022	101322	.	+	.	Name=NbD000739.1 CDS;gene=NbD000739;Codon_start=1;product=mechanosensitive ion channel protein 6-like (XP_009784238.1);protein_id=NbD000739.1;NCBI Feature Key=CDS;NCBI Join Type=join;ID=NbD000739.1 CDS
Niben101Scf00057	scipio	CDS	91087	91188	.	+	.	Name=NbD000738.1 CDS;gene=NbD000738;Codon_start=1;product=uncharacterized protein LOC109242911 (XP_019265331.1);protein_id=NbD000738.1;NCBI Feature Key=CDS;NCBI Join Type=join;ID=NbD000738.1 CDS
Niben101Scf00057	scipio	CDS	92176	92245	.	+	.	Name=NbD000738.1 CDS;gene=NbD000738;Codon_start=1;product=uncharacterized protein LOC109242911 (XP_019265331.1);protein_id=NbD000738.1;NCBI Feature Key=CDS;NCBI Join Type=join;ID=NbD000738.1 CDS
Niben101Scf00057	scipio	CDS	92356	92515	.	+	.	Name=NbD000738.1 CDS;gene=NbD000738;Codon_start=1;product=uncharacterized protein LOC109242911 (XP_019265331.1);protein_id=NbD000738.1;NCBI Feature Key=CDS;NCBI Join Type=join;ID=NbD000738.1 CDS
Niben101Scf00057	scipio	CDS	93283	93364	.	+	.	Name=NbD000738.1 CDS;gene=NbD000738;Codon_start=1;product=uncharacterized protein LOC109242911 (XP_019265331.1);protein_id=NbD000738.1;NCBI Feature Key=CDS;NCBI Join Type=join;ID=NbD000738.1 CDS
Niben101Scf00057	scipio	CDS	93520	93736	.	+	.	Name=NbD000738.1 CDS;gene=NbD000738;Codon_start=1;product=uncharacterized protein LOC109242911 (XP_019265331.1);protein_id=NbD000738.1;NCBI Feature Key=CDS;NCBI Join Type=join;ID=NbD000738.1 CDS
Niben101Scf00057	scipio	CDS	94031	94095	.	+	.	Name=NbD000738.1 CDS;gene=NbD000738;Codon_start=1;product=uncharacterized protein LOC109242911 (XP_019265331.1);protein_id=NbD000738.1;NCBI Feature Key=CDS;NCBI Join Type=join;ID=NbD000738.1 CDS
Niben101Scf00057	scipio	CDS	94722	94976	.	+	.	Name=NbD000738.1 CDS;gene=NbD000738;Codon_start=1;product=uncharacterized protein LOC109242911 (XP_019265331.1);protein_id=NbD000738.1;NCBI Feature Key=CDS;NCBI Join Type=join;ID=NbD000738.1 CDS
Niben101Scf00057	scipio	CDS	9676	10336	.	+	.	Name=NbD000735.1 CDS;gene=NbD000735;Codon_start=1;product=calcium-dependent protein kinase 29-like (XP_016470473.1);protein_id=NbD000735.1;NCBI Feature Key=CDS;NCBI Join Type=join;ID=NbD000735.1 CDS
Niben101Scf00057	scipio	CDS	11199	11342	.	+	.	Name=NbD000735.1 CDS;gene=NbD000735;Codon_start=1;product=calcium-dependent protein kinase 29-like (XP_016470473.1);protein_id=NbD000735.1;NCBI Feature Key=CDS;NCBI Join Type=join;ID=NbD000735.1 CDS
Niben101Scf00057	scipio	CDS	11551	11703	.	+	.	Name=NbD000735.1 CDS;gene=NbD000735;Codon_start=1;product=calcium-dependent protein kinase 29-like (XP_016470473.1);protein_id=NbD000735.1;NCBI Feature Key=CDS;NCBI Join Type=join;ID=NbD000735.1 CDS
Niben101Scf00057	scipio	CDS	11900	12015	.	+	.	Name=NbD000735.1 CDS;gene=NbD000735;Codon_start=1;product=calcium-dependent protein kinase 29-like (XP_016470473.1);protein_id=NbD000735.1;NCBI Feature Key=CDS;NCBI Join Type=join;ID=NbD000735.1 CDS
Niben101Scf00057	scipio	CDS	12173	12340	.	+	.	Name=NbD000735.1 CDS;gene=NbD000735;Codon_start=1;product=calcium-dependent protein kinase 29-like (XP_016470473.1);protein_id=NbD000735.1;NCBI Feature Key=CDS;NCBI Join Type=join;ID=NbD000735.1 CDS
Niben101Scf00057	scipio	CDS	12459	12586	.	+	.	Name=NbD000735.1 CDS;gene=NbD000735;Codon_start=1;product=calcium-dependent protein kinase 29-like (XP_016470473.1);protein_id=NbD000735.1;NCBI Feature Key=CDS;NCBI Join Type=join;ID=NbD000735.1 CDS
Niben101Scf00057	scipio	CDS	12678	12777	.	+	.	Name=NbD000735.1 CDS;gene=NbD000735;Codon_start=1;product=calcium-dependent protein kinase 29-like (XP_016470473.1);protein_id=NbD000735.1;NCBI Feature Key=CDS;NCBI Join Type=join;ID=NbD000735.1 CDS
Niben101Scf00057	scipio	CDS	12865	12939	.	+	.	Name=NbD000735.1 CDS;gene=NbD000735;Codon_start=1;product=calcium-dependent protein kinase 29-like (XP_016470473.1);protein_id=NbD000735.1;NCBI Feature Key=CDS;NCBI Join Type=join;ID=NbD000735.1 CDS
Niben101Scf00057	scipio	CDS	98205	98501	.	+	.	Name=NbD000739.2 CDS;gene=NbD000739;Codon_start=1;product=Partial, mechanosensitive ion channel protein 6-like (XP_009784238.1);protein_id=NbD000739.2;NCBI Feature Key=CDS;NCBI Join Type=join;ID=NbD000739.2 CDS
Niben101Scf00057	scipio	CDS	98528	98547	.	+	.	Name=NbD000739.2 CDS;gene=NbD000739;Codon_start=1;product=Partial, mechanosensitive ion channel protein 6-like (XP_009784238.1);protein_id=NbD000739.2;NCBI Feature Key=CDS;NCBI Join Type=join;ID=NbD000739.2 CDS
Niben101Scf00057	scipio	CDS	99757	99880	.	+	.	Name=NbD000739.2 CDS;gene=NbD000739;Codon_start=1;product=Partial, mechanosensitive ion channel protein 6-like (XP_009784238.1);protein_id=NbD000739.2;NCBI Feature Key=CDS;NCBI Join Type=join;ID=NbD000739.2 CDS
Niben101Scf00057	scipio	CDS	100034	100408	.	+	.	Name=NbD000739.2 CDS;gene=NbD000739;Codon_start=1;product=Partial, mechanosensitive ion channel protein 6-like (XP_009784238.1);protein_id=NbD000739.2;NCBI Feature Key=CDS;NCBI Join Type=join;ID=NbD000739.2 CDS
Niben101Scf00057	scipio	CDS	103175	103501	.	-	.	Name=NbD000740.1 CDS;gene=NbD000740;Codon_start=1;product=L10-interacting MYB domain-containing protein-like (XP_016482444.1);protein_id=NbD000740.1;NCBI Feature Key=CDS;NCBI Join Type=join;ID=NbD000740.1 CDS
Niben101Scf00057	scipio	CDS	102496	103083	.	-	.	Name=NbD000740.1 CDS;gene=NbD000740;Codon_start=1;product=L10-interacting MYB domain-containing protein-like (XP_016482444.1);protein_id=NbD000740.1;NCBI Feature Key=CDS;NCBI Join Type=join;ID=NbD000740.1 CDS
Niben101Scf00057	scipio	CDS	104793	105119	.	-	.	Name=NbD000741.1 CDS;gene=NbD000741;Codon_start=1;product=Partial, L10-interacting MYB domain-containing protein-like (XP_018632526.1);protein_id=NbD000741.1;NCBI Feature Key=CDS;NCBI Join Type=join;ID=NbD000741.1 CDS
Niben101Scf00057	scipio	CDS	104414	104701	.	-	.	Name=NbD000741.1 CDS;gene=NbD000741;Codon_start=1;product=Partial, L10-interacting MYB domain-containing protein-like (XP_018632526.1);protein_id=NbD000741.1;NCBI Feature Key=CDS;NCBI Join Type=join;ID=NbD000741.1 CDS
Niben101Scf00057	scipio	CDS	13851	14354	.	-	.	Name=NbD000736.1 CDS;gene=NbD000736;Codon_start=1;product=plastocyanin (XP_016470474.1);protein_id=NbD000736.1;NCBI Feature Key=CDS;ID=NbD000736.1 CDS
Niben101Scf00057	scipio	CDS	269	667	.	+	.	Name=NbD000734.1 CDS;gene=NbD000734;Codon_start=1;product=E3 ubiquitin-protein ligase ATL23-like (XP_019237842.1);protein_id=NbD000734.1;NCBI Feature Key=CDS;ID=NbD000734.1 CDS
Niben101Scf00058	scipio	CDS	993608	995839	.	-	.	Name=NbD000756.1 CDS;gene=NbD000756;Codon_start=1;product=uncharacterized protein LOC109209538 isoform X2 (XP_019228375.1);protein_id=NbD000756.1;NCBI Feature Key=CDS;NCBI Join Type=join;ID=NbD000756.1 CDS
Niben101Scf00058	scipio	CDS	992234	992363	.	-	.	Name=NbD000756.1 CDS;gene=NbD000756;Codon_start=1;product=uncharacterized protein LOC109209538 isoform X2 (XP_019228375.1);protein_id=NbD000756.1;NCBI Feature Key=CDS;NCBI Join Type=join;ID=NbD000756.1 CDS
Niben101Scf00058	scipio	CDS	992065	992153	.	-	.	Name=NbD000756.1 CDS;gene=NbD000756;Codon_start=1;product=uncharacterized protein LOC109209538 isoform X2 (XP_019228375.1);protein_id=NbD000756.1;NCBI Feature Key=CDS;NCBI Join Type=join;ID=NbD000756.1 CDS
Niben101Scf00058	scipio	CDS	982698	982936	.	-	.	Name=NbD000756.1 CDS;gene=NbD000756;Codon_start=1;product=uncharacterized protein LOC109209538 isoform X2 (XP_019228375.1);protein_id=NbD000756.1;NCBI Feature Key=CDS;NCBI Join Type=join;ID=NbD000756.1 CDS
Niben101Scf00058	scipio	CDS	980795	980881	.	-	.	Name=NbD000756.1 CDS;gene=NbD000756;Codon_start=1;product=uncharacterized protein LOC109209538 isoform X2 (XP_019228375.1);protein_id=NbD000756.1;NCBI Feature Key=CDS;NCBI Join Type=join;ID=NbD000756.1 CDS
Niben101Scf00058	scipio	CDS	979346	979445	.	-	.	Name=NbD000756.1 CDS;gene=NbD000756;Codon_start=1;product=uncharacterized protein LOC109209538 isoform X2 (XP_019228375.1);protein_id=NbD000756.1;NCBI Feature Key=CDS;NCBI Join Type=join;ID=NbD000756.1 CDS
Niben101Scf00058	scipio	CDS	978098	978290	.	-	.	Name=NbD000756.1 CDS;gene=NbD000756;Codon_start=1;product=uncharacterized protein LOC109209538 isoform X2 (XP_019228375.1);protein_id=NbD000756.1;NCBI Feature Key=CDS;NCBI Join Type=join;ID=NbD000756.1 CDS
Niben101Scf00058	scipio	CDS	976366	977966	.	-	.	Name=NbD000756.1 CDS;gene=NbD000756;Codon_start=1;product=uncharacterized protein LOC109209538 isoform X2 (XP_019228375.1);protein_id=NbD000756.1;NCBI Feature Key=CDS;NCBI Join Type=join;ID=NbD000756.1 CDS
Niben101Scf00058	scipio	CDS	855635	856509	.	-	.	Name=NbD000753.1 CDS;gene=NbD000753;Codon_start=1;product=uncharacterized protein LOC109225173 (XP_019245307.1);protein_id=NbD000753.1;NCBI Feature Key=CDS;NCBI Join Type=join;ID=NbD000753.1 CDS
Niben101Scf00058	scipio	CDS	850680	850987	.	-	.	Name=NbD000753.1 CDS;gene=NbD000753;Codon_start=1;product=uncharacterized protein LOC109225173 (XP_019245307.1);protein_id=NbD000753.1;NCBI Feature Key=CDS;NCBI Join Type=join;ID=NbD000753.1 CDS
Niben101Scf00058	scipio	CDS	847688	848031	.	-	.	Name=NbD000753.1 CDS;gene=NbD000753;Codon_start=1;product=uncharacterized protein LOC109225173 (XP_019245307.1);protein_id=NbD000753.1;NCBI Feature Key=CDS;NCBI Join Type=join;ID=NbD000753.1 CDS
Niben101Scf00058	scipio	CDS	34533	35660	.	+	.	Name=NbD000742.1 CDS;gene=NbD000742;Codon_start=1;product=protein TPLATE (XP_009757904.1);protein_id=NbD000742.1;NCBI Feature Key=CDS;NCBI Join Type=join;ID=NbD000742.1 CDS
Niben101Scf00058	scipio	CDS	36526	37122	.	+	.	Name=NbD000742.1 CDS;gene=NbD000742;Codon_start=1;product=protein TPLATE (XP_009757904.1);protein_id=NbD000742.1;NCBI Feature Key=CDS;NCBI Join Type=join;ID=NbD000742.1 CDS
Niben101Scf00058	scipio	CDS	38198	38559	.	+	.	Name=NbD000742.1 CDS;gene=NbD000742;Codon_start=1;product=protein TPLATE (XP_009757904.1);protein_id=NbD000742.1;NCBI Feature Key=CDS;NCBI Join Type=join;ID=NbD000742.1 CDS
Niben101Scf00058	scipio	CDS	38972	39275	.	+	.	Name=NbD000742.1 CDS;gene=NbD000742;Codon_start=1;product=protein TPLATE (XP_009757904.1);protein_id=NbD000742.1;NCBI Feature Key=CDS;NCBI Join Type=join;ID=NbD000742.1 CDS
Niben101Scf00058	scipio	CDS	40507	40629	.	+	.	Name=NbD000742.1 CDS;gene=NbD000742;Codon_start=1;product=protein TPLATE (XP_009757904.1);protein_id=NbD000742.1;NCBI Feature Key=CDS;NCBI Join Type=join;ID=NbD000742.1 CDS
Niben101Scf00058	scipio	CDS	41639	42085	.	+	.	Name=NbD000742.1 CDS;gene=NbD000742;Codon_start=1;product=protein TPLATE (XP_009757904.1);protein_id=NbD000742.1;NCBI Feature Key=CDS;NCBI Join Type=join;ID=NbD000742.1 CDS
Niben101Scf00058	scipio	CDS	42277	42798	.	+	.	Name=NbD000742.1 CDS;gene=NbD000742;Codon_start=1;product=protein TPLATE (XP_009757904.1);protein_id=NbD000742.1;NCBI Feature Key=CDS;NCBI Join Type=join;ID=NbD000742.1 CDS
Niben101Scf00058	scipio	CDS	230285	230503	.	-	.	Name=NbD000746.1 CDS;gene=NbD000746;Codon_start=1;product=LOW QUALITY PROTEIN: uncharacterized protein LOC104222853 (XP_009772476.1);protein_id=NbD000746.1;NCBI Feature Key=CDS;NCBI Join Type=join;ID=NbD000746.1 CDS
Niben101Scf00058	scipio	CDS	230062	230163	.	-	.	Name=NbD000746.1 CDS;gene=NbD000746;Codon_start=1;product=LOW QUALITY PROTEIN: uncharacterized protein LOC104222853 (XP_009772476.1);protein_id=NbD000746.1;NCBI Feature Key=CDS;NCBI Join Type=join;ID=NbD000746.1 CDS
Niben101Scf00058	scipio	CDS	229307	229433	.	-	.	Name=NbD000746.1 CDS;gene=NbD000746;Codon_start=1;product=LOW QUALITY PROTEIN: uncharacterized protein LOC104222853 (XP_009772476.1);protein_id=NbD000746.1;NCBI Feature Key=CDS;NCBI Join Type=join;ID=NbD000746.1 CDS
Niben101Scf00058	scipio	CDS	222309	222508	.	-	.	Name=NbD000746.1 CDS;gene=NbD000746;Codon_start=1;product=LOW QUALITY PROTEIN: uncharacterized protein LOC104222853 (XP_009772476.1);protein_id=NbD000746.1;NCBI Feature Key=CDS;NCBI Join Type=join;ID=NbD000746.1 CDS
Niben101Scf00058	scipio	CDS	222241	222288	.	-	.	Name=NbD000746.1 CDS;gene=NbD000746;Codon_start=1;product=LOW QUALITY PROTEIN: uncharacterized protein LOC104222853 (XP_009772476.1);protein_id=NbD000746.1;NCBI Feature Key=CDS;NCBI Join Type=join;ID=NbD000746.1 CDS
Niben101Scf00058	scipio	CDS	376373	377287	.	-	.	Name=NbD000749.1 CDS;gene=NbD000749;Codon_start=1;product=probable protein phosphatase 2C 35 (XP_016498812.1);protein_id=NbD000749.1;NCBI Feature Key=CDS;NCBI Join Type=join;ID=NbD000749.1 CDS
Niben101Scf00058	scipio	CDS	372112	372243	.	-	.	Name=NbD000749.1 CDS;gene=NbD000749;Codon_start=1;product=probable protein phosphatase 2C 35 (XP_016498812.1);protein_id=NbD000749.1;NCBI Feature Key=CDS;NCBI Join Type=join;ID=NbD000749.1 CDS
Niben101Scf00058	scipio	CDS	371548	371735	.	-	.	Name=NbD000749.1 CDS;gene=NbD000749;Codon_start=1;product=probable protein phosphatase 2C 35 (XP_016498812.1);protein_id=NbD000749.1;NCBI Feature Key=CDS;NCBI Join Type=join;ID=NbD000749.1 CDS
Niben101Scf00058	scipio	CDS	371455	371461	.	-	.	Name=NbD000749.1 CDS;gene=NbD000749;Codon_start=1;product=probable protein phosphatase 2C 35 (XP_016498812.1);protein_id=NbD000749.1;NCBI Feature Key=CDS;NCBI Join Type=join;ID=NbD000749.1 CDS
Niben101Scf00058	scipio	CDS	761710	762595	.	-	.	Name=NbD000752.1 CDS;gene=NbD000752;Codon_start=1;product=FRIGIDA-like protein 4a (XP_019245306.1);protein_id=NbD000752.1;NCBI Feature Key=CDS;NCBI Join Type=join;ID=NbD000752.1 CDS
Niben101Scf00058	scipio	CDS	758069	758244	.	-	.	Name=NbD000752.1 CDS;gene=NbD000752;Codon_start=1;product=FRIGIDA-like protein 4a (XP_019245306.1);protein_id=NbD000752.1;NCBI Feature Key=CDS;NCBI Join Type=join;ID=NbD000752.1 CDS
Niben101Scf00058	scipio	CDS	757096	757584	.	-	.	Name=NbD000752.1 CDS;gene=NbD000752;Codon_start=1;product=FRIGIDA-like protein 4a (XP_019245306.1);protein_id=NbD000752.1;NCBI Feature Key=CDS;NCBI Join Type=join;ID=NbD000752.1 CDS
Niben101Scf00058	scipio	CDS	954185	954419	.	-	.	Name=NbD000755.1 CDS;gene=NbD000755;Codon_start=1;product=imidazoleglycerol-phosphate dehydratase (XP_019228372.1);protein_id=NbD000755.1;NCBI Feature Key=CDS;NCBI Join Type=join;ID=NbD000755.1 CDS
Niben101Scf00058	scipio	CDS	953546	953667	.	-	.	Name=NbD000755.1 CDS;gene=NbD000755;Codon_start=1;product=imidazoleglycerol-phosphate dehydratase (XP_019228372.1);protein_id=NbD000755.1;NCBI Feature Key=CDS;NCBI Join Type=join;ID=NbD000755.1 CDS
Niben101Scf00058	scipio	CDS	952288	952392	.	-	.	Name=NbD000755.1 CDS;gene=NbD000755;Codon_start=1;product=imidazoleglycerol-phosphate dehydratase (XP_019228372.1);protein_id=NbD000755.1;NCBI Feature Key=CDS;NCBI Join Type=join;ID=NbD000755.1 CDS
Niben101Scf00058	scipio	CDS	951958	952050	.	-	.	Name=NbD000755.1 CDS;gene=NbD000755;Codon_start=1;product=imidazoleglycerol-phosphate dehydratase (XP_019228372.1);protein_id=NbD000755.1;NCBI Feature Key=CDS;NCBI Join Type=join;ID=NbD000755.1 CDS
Niben101Scf00058	scipio	CDS	950896	950970	.	-	.	Name=NbD000755.1 CDS;gene=NbD000755;Codon_start=1;product=imidazoleglycerol-phosphate dehydratase (XP_019228372.1);protein_id=NbD000755.1;NCBI Feature Key=CDS;NCBI Join Type=join;ID=NbD000755.1 CDS
Niben101Scf00058	scipio	CDS	950236	950298	.	-	.	Name=NbD000755.1 CDS;gene=NbD000755;Codon_start=1;product=imidazoleglycerol-phosphate dehydratase (XP_019228372.1);protein_id=NbD000755.1;NCBI Feature Key=CDS;NCBI Join Type=join;ID=NbD000755.1 CDS
Niben101Scf00058	scipio	CDS	949961	950070	.	-	.	Name=NbD000755.1 CDS;gene=NbD000755;Codon_start=1;product=imidazoleglycerol-phosphate dehydratase (XP_019228372.1);protein_id=NbD000755.1;NCBI Feature Key=CDS;NCBI Join Type=join;ID=NbD000755.1 CDS
Niben101Scf00058	scipio	CDS	949546	949573	.	-	.	Name=NbD000755.1 CDS;gene=NbD000755;Codon_start=1;product=imidazoleglycerol-phosphate dehydratase (XP_019228372.1);protein_id=NbD000755.1;NCBI Feature Key=CDS;NCBI Join Type=join;ID=NbD000755.1 CDS
Niben101Scf00058	scipio	CDS	310046	312214	.	-	.	Name=NbD000748.1 CDS;gene=NbD000748;Codon_start=1;product=putative E3 ubiquitin-protein ligase RF298 isoform X1 (XP_019259956.1);protein_id=NbD000748.1;NCBI Feature Key=CDS;NCBI Join Type=join;ID=NbD000748.1 CDS
Niben101Scf00058	scipio	CDS	308078	308405	.	-	.	Name=NbD000748.1 CDS;gene=NbD000748;Codon_start=1;product=putative E3 ubiquitin-protein ligase RF298 isoform X1 (XP_019259956.1);protein_id=NbD000748.1;NCBI Feature Key=CDS;NCBI Join Type=join;ID=NbD000748.1 CDS
Niben101Scf00058	scipio	CDS	307775	307989	.	-	.	Name=NbD000748.1 CDS;gene=NbD000748;Codon_start=1;product=putative E3 ubiquitin-protein ligase RF298 isoform X1 (XP_019259956.1);protein_id=NbD000748.1;NCBI Feature Key=CDS;NCBI Join Type=join;ID=NbD000748.1 CDS
Niben101Scf00058	scipio	CDS	59116	59237	.	-	.	Name=NbD000743.1 CDS;gene=NbD000743;Codon_start=1;product=Partial, putative methyltransferase At1g22800 (XP_016472585.1);protein_id=NbD000743.1;NCBI Feature Key=CDS;NCBI Join Type=join;ID=NbD000743.1 CDS
Niben101Scf00058	scipio	CDS	58942	59011	.	-	.	Name=NbD000743.1 CDS;gene=NbD000743;Codon_start=1;product=Partial, putative methyltransferase At1g22800 (XP_016472585.1);protein_id=NbD000743.1;NCBI Feature Key=CDS;NCBI Join Type=join;ID=NbD000743.1 CDS
Niben101Scf00058	scipio	CDS	58743	58807	.	-	.	Name=NbD000743.1 CDS;gene=NbD000743;Codon_start=1;product=Partial, putative methyltransferase At1g22800 (XP_016472585.1);protein_id=NbD000743.1;NCBI Feature Key=CDS;NCBI Join Type=join;ID=NbD000743.1 CDS
Niben101Scf00058	scipio	CDS	58584	58662	.	-	.	Name=NbD000743.1 CDS;gene=NbD000743;Codon_start=1;product=Partial, putative methyltransferase At1g22800 (XP_016472585.1);protein_id=NbD000743.1;NCBI Feature Key=CDS;NCBI Join Type=join;ID=NbD000743.1 CDS
Niben101Scf00058	scipio	CDS	57133	57220	.	-	.	Name=NbD000743.1 CDS;gene=NbD000743;Codon_start=1;product=Partial, putative methyltransferase At1g22800 (XP_016472585.1);protein_id=NbD000743.1;NCBI Feature Key=CDS;NCBI Join Type=join;ID=NbD000743.1 CDS
Niben101Scf00058	scipio	CDS	55774	55838	.	-	.	Name=NbD000743.1 CDS;gene=NbD000743;Codon_start=1;product=Partial, putative methyltransferase At1g22800 (XP_016472585.1);protein_id=NbD000743.1;NCBI Feature Key=CDS;NCBI Join Type=join;ID=NbD000743.1 CDS
Niben101Scf00058	scipio	CDS	55569	55661	.	-	.	Name=NbD000743.1 CDS;gene=NbD000743;Codon_start=1;product=Partial, putative methyltransferase At1g22800 (XP_016472585.1);protein_id=NbD000743.1;NCBI Feature Key=CDS;NCBI Join Type=join;ID=NbD000743.1 CDS
Niben101Scf00058	scipio	CDS	944574	944652	.	+	.	Name=NbD000754.1 CDS;gene=NbD000754;Codon_start=1;product=photosystem II D1 precursor processing protein PSB27-H2, chloroplastic (XP_019228370.1);protein_id=NbD000754.1;NCBI Feature Key=CDS;NCBI Join Type=join;ID=NbD000754.1 CDS
Niben101Scf00058	scipio	CDS	945643	946037	.	+	.	Name=NbD000754.1 CDS;gene=NbD000754;Codon_start=1;product=photosystem II D1 precursor processing protein PSB27-H2, chloroplastic (XP_019228370.1);protein_id=NbD000754.1;NCBI Feature Key=CDS;NCBI Join Type=join;ID=NbD000754.1 CDS
Niben101Scf00058	scipio	CDS	947811	947948	.	+	.	Name=NbD000754.1 CDS;gene=NbD000754;Codon_start=1;product=photosystem II D1 precursor processing protein PSB27-H2, chloroplastic (XP_019228370.1);protein_id=NbD000754.1;NCBI Feature Key=CDS;NCBI Join Type=join;ID=NbD000754.1 CDS
Niben101Scf00058	scipio	CDS	1036809	1036883	.	-	.	Name=NbD000757.1 CDS;gene=NbD000757;Codon_start=1;product=probable serine/threonine-protein kinase WNK9 (XP_009760923.1);protein_id=NbD000757.1;NCBI Feature Key=CDS;NCBI Join Type=join;ID=NbD000757.1 CDS
Niben101Scf00058	scipio	CDS	1036660	1036697	.	-	.	Name=NbD000757.1 CDS;gene=NbD000757;Codon_start=1;product=probable serine/threonine-protein kinase WNK9 (XP_009760923.1);protein_id=NbD000757.1;NCBI Feature Key=CDS;NCBI Join Type=join;ID=NbD000757.1 CDS
[truncated: 241,548 more rows]
