# Supplementary material for: A homology-guided, genome-based proteome for improved proteomics in the alloploid Nicotiana benthamiana
Source: BMC Genomics. 2019 Oct 4;20:722. doi: 10.1186/s12864-019-6058-6 (PMC6778390; doi:10.1186/s12864-019-6058-6)
Supplement: Supplementary file 7 — Dataset S3. gff3 annotation of NbE gene-models. (GFF 33474 kb) [file 12864_2019_6058_MOESM7_ESM.gff]

Nbv0.3scaffold5090_13733-22695	scipio	CDS	7813	7963	.	-	.	Name=NbE03054296.1 CDS;gene=NbE03054296;Codon_start=1;product=anthranilate synthase alpha subunit 1, chloroplastic-like (XP_016471994.1);protein_id=NbE03054296.1;NCBI Feature Key=CDS;NCBI Join Type=join;ID=NbE03054296.1 CDS
Nbv0.3scaffold5090_13733-22695	scipio	CDS	7454	7638	.	-	.	Name=NbE03054296.1 CDS;gene=NbE03054296;Codon_start=1;product=anthranilate synthase alpha subunit 1, chloroplastic-like (XP_016471994.1);protein_id=NbE03054296.1;NCBI Feature Key=CDS;NCBI Join Type=join;ID=NbE03054296.1 CDS
Nbv0.3scaffold5090_13733-22695	scipio	CDS	7156	7345	.	-	.	Name=NbE03054296.1 CDS;gene=NbE03054296;Codon_start=1;product=anthranilate synthase alpha subunit 1, chloroplastic-like (XP_016471994.1);protein_id=NbE03054296.1;NCBI Feature Key=CDS;NCBI Join Type=join;ID=NbE03054296.1 CDS
Nbv0.3scaffold5090_13733-22695	scipio	CDS	4745	4896	.	-	.	Name=NbE03054296.1 CDS;gene=NbE03054296;Codon_start=1;product=anthranilate synthase alpha subunit 1, chloroplastic-like (XP_016471994.1);protein_id=NbE03054296.1;NCBI Feature Key=CDS;NCBI Join Type=join;ID=NbE03054296.1 CDS
Nbv0.3scaffold5090_13733-22695	scipio	CDS	4189	4304	.	-	.	Name=NbE03054296.1 CDS;gene=NbE03054296;Codon_start=1;product=anthranilate synthase alpha subunit 1, chloroplastic-like (XP_016471994.1);protein_id=NbE03054296.1;NCBI Feature Key=CDS;NCBI Join Type=join;ID=NbE03054296.1 CDS
Nbv0.3scaffold5090_13733-22695	scipio	CDS	3849	4095	.	-	.	Name=NbE03054296.1 CDS;gene=NbE03054296;Codon_start=1;product=anthranilate synthase alpha subunit 1, chloroplastic-like (XP_016471994.1);protein_id=NbE03054296.1;NCBI Feature Key=CDS;NCBI Join Type=join;ID=NbE03054296.1 CDS
Nbv0.3scaffold5090_13733-22695	scipio	CDS	3706	3762	.	-	.	Name=NbE03054296.1 CDS;gene=NbE03054296;Codon_start=1;product=anthranilate synthase alpha subunit 1, chloroplastic-like (XP_016471994.1);protein_id=NbE03054296.1;NCBI Feature Key=CDS;NCBI Join Type=join;ID=NbE03054296.1 CDS
Nbv0.3scaffold5090_13733-22695	scipio	CDS	3365	3517	.	-	.	Name=NbE03054296.1 CDS;gene=NbE03054296;Codon_start=1;product=anthranilate synthase alpha subunit 1, chloroplastic-like (XP_016471994.1);protein_id=NbE03054296.1;NCBI Feature Key=CDS;NCBI Join Type=join;ID=NbE03054296.1 CDS
Nbv0.3scaffold5090_13733-22695	scipio	CDS	2803	2883	.	-	.	Name=NbE03054296.1 CDS;gene=NbE03054296;Codon_start=1;product=anthranilate synthase alpha subunit 1, chloroplastic-like (XP_016471994.1);protein_id=NbE03054296.1;NCBI Feature Key=CDS;NCBI Join Type=join;ID=NbE03054296.1 CDS
Nbv0.3scaffold5090_13733-22695	scipio	CDS	1900	1986	.	-	.	Name=NbE03054296.1 CDS;gene=NbE03054296;Codon_start=1;product=anthranilate synthase alpha subunit 1, chloroplastic-like (XP_016471994.1);protein_id=NbE03054296.1;NCBI Feature Key=CDS;NCBI Join Type=join;ID=NbE03054296.1 CDS
Nbv0.3scaffold5090_13733-22695	scipio	CDS	1345	1429	.	-	.	Name=NbE03054296.1 CDS;gene=NbE03054296;Codon_start=1;product=anthranilate synthase alpha subunit 1, chloroplastic-like (XP_016471994.1);protein_id=NbE03054296.1;NCBI Feature Key=CDS;NCBI Join Type=join;ID=NbE03054296.1 CDS
Nbv0.3scaffold5090_13733-22695	scipio	CDS	1019	1263	.	-	.	Name=NbE03054296.1 CDS;gene=NbE03054296;Codon_start=1;product=anthranilate synthase alpha subunit 1, chloroplastic-like (XP_016471994.1);protein_id=NbE03054296.1;NCBI Feature Key=CDS;NCBI Join Type=join;ID=NbE03054296.1 CDS
Nbv0.3scaffold12385_26128-30674	scipio	CDS	3607	3726	.	-	.	Name=NbE03055491.1 CDS;gene=NbE03055491;Codon_start=1;product=mitochondrial phosphate carrier protein 3, mitochondrial-like (XP_009779509.1);protein_id=NbE03055491.1;NCBI Feature Key=CDS;NCBI Join Type=join;ID=NbE03055491.1 CDS
Nbv0.3scaffold12385_26128-30674	scipio	CDS	3427	3606	.	-	.	Name=NbE03055491.1 CDS;gene=NbE03055491;Codon_start=1;product=mitochondrial phosphate carrier protein 3, mitochondrial-like (XP_009779509.1);protein_id=NbE03055491.1;NCBI Feature Key=CDS;NCBI Join Type=join;ID=NbE03055491.1 CDS
Nbv0.3scaffold12385_26128-30674	scipio	CDS	2439	2800	.	-	.	Name=NbE03055491.1 CDS;gene=NbE03055491;Codon_start=1;product=mitochondrial phosphate carrier protein 3, mitochondrial-like (XP_009779509.1);protein_id=NbE03055491.1;NCBI Feature Key=CDS;NCBI Join Type=join;ID=NbE03055491.1 CDS
Nbv0.3scaffold12385_26128-30674	scipio	CDS	2301	2344	.	-	.	Name=NbE03055491.1 CDS;gene=NbE03055491;Codon_start=1;product=mitochondrial phosphate carrier protein 3, mitochondrial-like (XP_009779509.1);protein_id=NbE03055491.1;NCBI Feature Key=CDS;NCBI Join Type=join;ID=NbE03055491.1 CDS
Nbv0.3scaffold12385_26128-30674	scipio	CDS	1805	2019	.	-	.	Name=NbE03055491.1 CDS;gene=NbE03055491;Codon_start=1;product=mitochondrial phosphate carrier protein 3, mitochondrial-like (XP_009779509.1);protein_id=NbE03055491.1;NCBI Feature Key=CDS;NCBI Join Type=join;ID=NbE03055491.1 CDS
Nbv0.3scaffold12385_26128-30674	scipio	CDS	1597	1721	.	-	.	Name=NbE03055491.1 CDS;gene=NbE03055491;Codon_start=1;product=mitochondrial phosphate carrier protein 3, mitochondrial-like (XP_009779509.1);protein_id=NbE03055491.1;NCBI Feature Key=CDS;NCBI Join Type=join;ID=NbE03055491.1 CDS
Nbv0.3scaffold12385_26128-30674	scipio	CDS	1016	1058	.	-	.	Name=NbE03055491.1 CDS;gene=NbE03055491;Codon_start=1;product=mitochondrial phosphate carrier protein 3, mitochondrial-like (XP_009779509.1);protein_id=NbE03055491.1;NCBI Feature Key=CDS;NCBI Join Type=join;ID=NbE03055491.1 CDS
Nbv0.3scaffold45983_9037-14411	scipio	CDS	4070	4375	.	-	.	Name=NbE03059384.1 CDS;gene=NbE03059384;Codon_start=1;product=pentatricopeptide repeat-containing protein At1g62350-like (XP_009631405.1);protein_id=NbE03059384.1;NCBI Feature Key=CDS;NCBI Join Type=join;ID=NbE03059384.1 CDS
Nbv0.3scaffold45983_9037-14411	scipio	CDS	1079	1555	.	-	.	Name=NbE03059384.1 CDS;gene=NbE03059384;Codon_start=1;product=pentatricopeptide repeat-containing protein At1g62350-like (XP_009631405.1);protein_id=NbE03059384.1;NCBI Feature Key=CDS;NCBI Join Type=join;ID=NbE03059384.1 CDS
Nbv0.3scaffold48229_7031-15847	scipio	CDS	7782	8267	.	-	.	Name=NbE03059577.1 CDS;gene=NbE03059577;Codon_start=1;product=protein SAND-like isoform X2 (XP_009798421.1);protein_id=NbE03059577.1;NCBI Feature Key=CDS;NCBI Join Type=join;ID=NbE03059577.1 CDS
Nbv0.3scaffold48229_7031-15847	scipio	CDS	6911	6988	.	-	.	Name=NbE03059577.1 CDS;gene=NbE03059577;Codon_start=1;product=protein SAND-like isoform X2 (XP_009798421.1);protein_id=NbE03059577.1;NCBI Feature Key=CDS;NCBI Join Type=join;ID=NbE03059577.1 CDS
Nbv0.3scaffold48229_7031-15847	scipio	CDS	6715	6788	.	-	.	Name=NbE03059577.1 CDS;gene=NbE03059577;Codon_start=1;product=protein SAND-like isoform X2 (XP_009798421.1);protein_id=NbE03059577.1;NCBI Feature Key=CDS;NCBI Join Type=join;ID=NbE03059577.1 CDS
Nbv0.3scaffold48229_7031-15847	scipio	CDS	6535	6574	.	-	.	Name=NbE03059577.1 CDS;gene=NbE03059577;Codon_start=1;product=protein SAND-like isoform X2 (XP_009798421.1);protein_id=NbE03059577.1;NCBI Feature Key=CDS;NCBI Join Type=join;ID=NbE03059577.1 CDS
Nbv0.3scaffold48229_7031-15847	scipio	CDS	6008	6109	.	-	.	Name=NbE03059577.1 CDS;gene=NbE03059577;Codon_start=1;product=protein SAND-like isoform X2 (XP_009798421.1);protein_id=NbE03059577.1;NCBI Feature Key=CDS;NCBI Join Type=join;ID=NbE03059577.1 CDS
Nbv0.3scaffold48229_7031-15847	scipio	CDS	5753	5874	.	-	.	Name=NbE03059577.1 CDS;gene=NbE03059577;Codon_start=1;product=protein SAND-like isoform X2 (XP_009798421.1);protein_id=NbE03059577.1;NCBI Feature Key=CDS;NCBI Join Type=join;ID=NbE03059577.1 CDS
Nbv0.3scaffold48229_7031-15847	scipio	CDS	4732	4864	.	-	.	Name=NbE03059577.1 CDS;gene=NbE03059577;Codon_start=1;product=protein SAND-like isoform X2 (XP_009798421.1);protein_id=NbE03059577.1;NCBI Feature Key=CDS;NCBI Join Type=join;ID=NbE03059577.1 CDS
Nbv0.3scaffold48229_7031-15847	scipio	CDS	4535	4626	.	-	.	Name=NbE03059577.1 CDS;gene=NbE03059577;Codon_start=1;product=protein SAND-like isoform X2 (XP_009798421.1);protein_id=NbE03059577.1;NCBI Feature Key=CDS;NCBI Join Type=join;ID=NbE03059577.1 CDS
Nbv0.3scaffold48229_7031-15847	scipio	CDS	3093	3174	.	-	.	Name=NbE03059577.1 CDS;gene=NbE03059577;Codon_start=1;product=protein SAND-like isoform X2 (XP_009798421.1);protein_id=NbE03059577.1;NCBI Feature Key=CDS;NCBI Join Type=join;ID=NbE03059577.1 CDS
Nbv0.3scaffold48229_7031-15847	scipio	CDS	2616	2680	.	-	.	Name=NbE03059577.1 CDS;gene=NbE03059577;Codon_start=1;product=protein SAND-like isoform X2 (XP_009798421.1);protein_id=NbE03059577.1;NCBI Feature Key=CDS;NCBI Join Type=join;ID=NbE03059577.1 CDS
Nbv0.3scaffold48229_7031-15847	scipio	CDS	2129	2431	.	-	.	Name=NbE03059577.1 CDS;gene=NbE03059577;Codon_start=1;product=protein SAND-like isoform X2 (XP_009798421.1);protein_id=NbE03059577.1;NCBI Feature Key=CDS;NCBI Join Type=join;ID=NbE03059577.1 CDS
Nbv0.3scaffold48229_7031-15847	scipio	CDS	1946	2037	.	-	.	Name=NbE03059577.1 CDS;gene=NbE03059577;Codon_start=1;product=protein SAND-like isoform X2 (XP_009798421.1);protein_id=NbE03059577.1;NCBI Feature Key=CDS;NCBI Join Type=join;ID=NbE03059577.1 CDS
Nbv0.3scaffold48229_7031-15847	scipio	CDS	1228	1292	.	-	.	Name=NbE03059577.1 CDS;gene=NbE03059577;Codon_start=1;product=protein SAND-like isoform X2 (XP_009798421.1);protein_id=NbE03059577.1;NCBI Feature Key=CDS;NCBI Join Type=join;ID=NbE03059577.1 CDS
Nbv0.3scaffold48229_7031-15847	scipio	CDS	1024	1119	.	-	.	Name=NbE03059577.1 CDS;gene=NbE03059577;Codon_start=1;product=protein SAND-like isoform X2 (XP_009798421.1);protein_id=NbE03059577.1;NCBI Feature Key=CDS;NCBI Join Type=join;ID=NbE03059577.1 CDS
Nbv0.3scaffold66240_1331-9199	scipio	CDS	6692	6869	.	-	.	Name=NbE03060855.1 CDS;gene=NbE03060855;Codon_start=1;product=protein TIC 62, chloroplastic isoform X1 (XP_009804191.1);protein_id=NbE03060855.1;NCBI Feature Key=CDS;NCBI Join Type=join;ID=NbE03060855.1 CDS
Nbv0.3scaffold66240_1331-9199	scipio	CDS	5328	5430	.	-	.	Name=NbE03060855.1 CDS;gene=NbE03060855;Codon_start=1;product=protein TIC 62, chloroplastic isoform X1 (XP_009804191.1);protein_id=NbE03060855.1;NCBI Feature Key=CDS;NCBI Join Type=join;ID=NbE03060855.1 CDS
Nbv0.3scaffold66240_1331-9199	scipio	CDS	5154	5226	.	-	.	Name=NbE03060855.1 CDS;gene=NbE03060855;Codon_start=1;product=protein TIC 62, chloroplastic isoform X1 (XP_009804191.1);protein_id=NbE03060855.1;NCBI Feature Key=CDS;NCBI Join Type=join;ID=NbE03060855.1 CDS
Nbv0.3scaffold66240_1331-9199	scipio	CDS	4988	5063	.	-	.	Name=NbE03060855.1 CDS;gene=NbE03060855;Codon_start=1;product=protein TIC 62, chloroplastic isoform X1 (XP_009804191.1);protein_id=NbE03060855.1;NCBI Feature Key=CDS;NCBI Join Type=join;ID=NbE03060855.1 CDS
Nbv0.3scaffold66240_1331-9199	scipio	CDS	4731	4907	.	-	.	Name=NbE03060855.1 CDS;gene=NbE03060855;Codon_start=1;product=protein TIC 62, chloroplastic isoform X1 (XP_009804191.1);protein_id=NbE03060855.1;NCBI Feature Key=CDS;NCBI Join Type=join;ID=NbE03060855.1 CDS
Nbv0.3scaffold66240_1331-9199	scipio	CDS	4428	4509	.	-	.	Name=NbE03060855.1 CDS;gene=NbE03060855;Codon_start=1;product=protein TIC 62, chloroplastic isoform X1 (XP_009804191.1);protein_id=NbE03060855.1;NCBI Feature Key=CDS;NCBI Join Type=join;ID=NbE03060855.1 CDS
Nbv0.3scaffold66240_1331-9199	scipio	CDS	4259	4331	.	-	.	Name=NbE03060855.1 CDS;gene=NbE03060855;Codon_start=1;product=protein TIC 62, chloroplastic isoform X1 (XP_009804191.1);protein_id=NbE03060855.1;NCBI Feature Key=CDS;NCBI Join Type=join;ID=NbE03060855.1 CDS
Nbv0.3scaffold66240_1331-9199	scipio	CDS	4047	4157	.	-	.	Name=NbE03060855.1 CDS;gene=NbE03060855;Codon_start=1;product=protein TIC 62, chloroplastic isoform X1 (XP_009804191.1);protein_id=NbE03060855.1;NCBI Feature Key=CDS;NCBI Join Type=join;ID=NbE03060855.1 CDS
Nbv0.3scaffold66240_1331-9199	scipio	CDS	3281	3433	.	-	.	Name=NbE03060855.1 CDS;gene=NbE03060855;Codon_start=1;product=protein TIC 62, chloroplastic isoform X1 (XP_009804191.1);protein_id=NbE03060855.1;NCBI Feature Key=CDS;NCBI Join Type=join;ID=NbE03060855.1 CDS
Nbv0.3scaffold66240_1331-9199	scipio	CDS	2984	3111	.	-	.	Name=NbE03060855.1 CDS;gene=NbE03060855;Codon_start=1;product=protein TIC 62, chloroplastic isoform X1 (XP_009804191.1);protein_id=NbE03060855.1;NCBI Feature Key=CDS;NCBI Join Type=join;ID=NbE03060855.1 CDS
Nbv0.3scaffold66240_1331-9199	scipio	CDS	2695	2856	.	-	.	Name=NbE03060855.1 CDS;gene=NbE03060855;Codon_start=1;product=protein TIC 62, chloroplastic isoform X1 (XP_009804191.1);protein_id=NbE03060855.1;NCBI Feature Key=CDS;NCBI Join Type=join;ID=NbE03060855.1 CDS
Nbv0.3scaffold66240_1331-9199	scipio	CDS	2387	2560	.	-	.	Name=NbE03060855.1 CDS;gene=NbE03060855;Codon_start=1;product=protein TIC 62, chloroplastic isoform X1 (XP_009804191.1);protein_id=NbE03060855.1;NCBI Feature Key=CDS;NCBI Join Type=join;ID=NbE03060855.1 CDS
Nbv0.3scaffold66240_1331-9199	scipio	CDS	2119	2301	.	-	.	Name=NbE03060855.1 CDS;gene=NbE03060855;Codon_start=1;product=protein TIC 62, chloroplastic isoform X1 (XP_009804191.1);protein_id=NbE03060855.1;NCBI Feature Key=CDS;NCBI Join Type=join;ID=NbE03060855.1 CDS
Nbv0.3scaffold66240_1331-9199	scipio	CDS	1723	1910	.	-	.	Name=NbE03060855.1 CDS;gene=NbE03060855;Codon_start=1;product=protein TIC 62, chloroplastic isoform X1 (XP_009804191.1);protein_id=NbE03060855.1;NCBI Feature Key=CDS;NCBI Join Type=join;ID=NbE03060855.1 CDS
Nbv0.3scaffold66240_1331-9199	scipio	CDS	1039	1052	.	-	.	Name=NbE03060855.1 CDS;gene=NbE03060855;Codon_start=1;product=protein TIC 62, chloroplastic isoform X1 (XP_009804191.1);protein_id=NbE03060855.1;NCBI Feature Key=CDS;NCBI Join Type=join;ID=NbE03060855.1 CDS
Nbv0.3scaffold14204_5453-34640	scipio	CDS	28052	28187	.	-	.	Name=NbE03055717.1 CDS;gene=NbE03055717;Codon_start=1;product=probable thimet oligopeptidase isoform X4 (XP_016484716.1);protein_id=NbE03055717.1;NCBI Feature Key=CDS;NCBI Join Type=join;ID=NbE03055717.1 CDS
Nbv0.3scaffold14204_5453-34640	scipio	CDS	27849	27970	.	-	.	Name=NbE03055717.1 CDS;gene=NbE03055717;Codon_start=1;product=probable thimet oligopeptidase isoform X4 (XP_016484716.1);protein_id=NbE03055717.1;NCBI Feature Key=CDS;NCBI Join Type=join;ID=NbE03055717.1 CDS
Nbv0.3scaffold14204_5453-34640	scipio	CDS	26177	26340	.	-	.	Name=NbE03055717.1 CDS;gene=NbE03055717;Codon_start=1;product=probable thimet oligopeptidase isoform X4 (XP_016484716.1);protein_id=NbE03055717.1;NCBI Feature Key=CDS;NCBI Join Type=join;ID=NbE03055717.1 CDS
Nbv0.3scaffold14204_5453-34640	scipio	CDS	25262	25352	.	-	.	Name=NbE03055717.1 CDS;gene=NbE03055717;Codon_start=1;product=probable thimet oligopeptidase isoform X4 (XP_016484716.1);protein_id=NbE03055717.1;NCBI Feature Key=CDS;NCBI Join Type=join;ID=NbE03055717.1 CDS
Nbv0.3scaffold14204_5453-34640	scipio	CDS	11254	11334	.	-	.	Name=NbE03055717.1 CDS;gene=NbE03055717;Codon_start=1;product=probable thimet oligopeptidase isoform X4 (XP_016484716.1);protein_id=NbE03055717.1;NCBI Feature Key=CDS;NCBI Join Type=join;ID=NbE03055717.1 CDS
Nbv0.3scaffold14204_5453-34640	scipio	CDS	6243	6320	.	-	.	Name=NbE03055717.1 CDS;gene=NbE03055717;Codon_start=1;product=probable thimet oligopeptidase isoform X4 (XP_016484716.1);protein_id=NbE03055717.1;NCBI Feature Key=CDS;NCBI Join Type=join;ID=NbE03055717.1 CDS
Nbv0.3scaffold14204_5453-34640	scipio	CDS	5851	5943	.	-	.	Name=NbE03055717.1 CDS;gene=NbE03055717;Codon_start=1;product=probable thimet oligopeptidase isoform X4 (XP_016484716.1);protein_id=NbE03055717.1;NCBI Feature Key=CDS;NCBI Join Type=join;ID=NbE03055717.1 CDS
Nbv0.3scaffold14204_5453-34640	scipio	CDS	5443	5523	.	-	.	Name=NbE03055717.1 CDS;gene=NbE03055717;Codon_start=1;product=probable thimet oligopeptidase isoform X4 (XP_016484716.1);protein_id=NbE03055717.1;NCBI Feature Key=CDS;NCBI Join Type=join;ID=NbE03055717.1 CDS
Nbv0.3scaffold14204_5453-34640	scipio	CDS	5182	5344	.	-	.	Name=NbE03055717.1 CDS;gene=NbE03055717;Codon_start=1;product=probable thimet oligopeptidase isoform X4 (XP_016484716.1);protein_id=NbE03055717.1;NCBI Feature Key=CDS;NCBI Join Type=join;ID=NbE03055717.1 CDS
Nbv0.3scaffold14204_5453-34640	scipio	CDS	4854	4974	.	-	.	Name=NbE03055717.1 CDS;gene=NbE03055717;Codon_start=1;product=probable thimet oligopeptidase isoform X4 (XP_016484716.1);protein_id=NbE03055717.1;NCBI Feature Key=CDS;NCBI Join Type=join;ID=NbE03055717.1 CDS
Nbv0.3scaffold14204_5453-34640	scipio	CDS	4691	4760	.	-	.	Name=NbE03055717.1 CDS;gene=NbE03055717;Codon_start=1;product=probable thimet oligopeptidase isoform X4 (XP_016484716.1);protein_id=NbE03055717.1;NCBI Feature Key=CDS;NCBI Join Type=join;ID=NbE03055717.1 CDS
Nbv0.3scaffold14204_5453-34640	scipio	CDS	4511	4618	.	-	.	Name=NbE03055717.1 CDS;gene=NbE03055717;Codon_start=1;product=probable thimet oligopeptidase isoform X4 (XP_016484716.1);protein_id=NbE03055717.1;NCBI Feature Key=CDS;NCBI Join Type=join;ID=NbE03055717.1 CDS
Nbv0.3scaffold14204_5453-34640	scipio	CDS	1012	1281	.	-	.	Name=NbE03055717.1 CDS;gene=NbE03055717;Codon_start=1;product=probable thimet oligopeptidase isoform X4 (XP_016484716.1);protein_id=NbE03055717.1;NCBI Feature Key=CDS;NCBI Join Type=join;ID=NbE03055717.1 CDS
Nbv0.3scaffold55322_3791-8572	scipio	CDS	2359	3781	.	-	.	Name=NbE03060115.1 CDS;gene=NbE03060115;Codon_start=1;product=probable inactive receptor kinase At1g48480 (XP_016438189.1);protein_id=NbE03060115.1;NCBI Feature Key=CDS;NCBI Join Type=join;ID=NbE03060115.1 CDS
Nbv0.3scaffold55322_3791-8572	scipio	CDS	1010	1611	.	-	.	Name=NbE03060115.1 CDS;gene=NbE03060115;Codon_start=1;product=probable inactive receptor kinase At1g48480 (XP_016438189.1);protein_id=NbE03060115.1;NCBI Feature Key=CDS;NCBI Join Type=join;ID=NbE03060115.1 CDS
Nbv0.3scaffold435_64059-67144	scipio	CDS	1001	1164	.	+	.	Name=NbE03053400.1 CDS;gene=NbE03053400;Codon_start=1;product=Partial, B3 domain-containing protein At1g05920-like (XP_016499607.1);protein_id=NbE03053400.1;NCBI Feature Key=CDS;NCBI Join Type=join;ID=NbE03053400.1 CDS
Nbv0.3scaffold435_64059-67144	scipio	CDS	1291	1405	.	+	.	Name=NbE03053400.1 CDS;gene=NbE03053400;Codon_start=1;product=Partial, B3 domain-containing protein At1g05920-like (XP_016499607.1);protein_id=NbE03053400.1;NCBI Feature Key=CDS;NCBI Join Type=join;ID=NbE03053400.1 CDS
Nbv0.3scaffold435_64059-67144	scipio	CDS	1439	1486	.	+	.	Name=NbE03053400.1 CDS;gene=NbE03053400;Codon_start=1;product=Partial, B3 domain-containing protein At1g05920-like (XP_016499607.1);protein_id=NbE03053400.1;NCBI Feature Key=CDS;NCBI Join Type=join;ID=NbE03053400.1 CDS
Nbv0.3scaffold435_64059-67144	scipio	CDS	1538	2083	.	+	.	Name=NbE03053400.1 CDS;gene=NbE03053400;Codon_start=1;product=Partial, B3 domain-containing protein At1g05920-like (XP_016499607.1);protein_id=NbE03053400.1;NCBI Feature Key=CDS;NCBI Join Type=join;ID=NbE03053400.1 CDS
Nbv0.3scaffold28650_1-4231	scipio	CDS	228	380	.	+	.	Name=NbE03057582.1 CDS;gene=NbE03057582;Codon_start=1;product=probable pectinesterase 15 (XP_019259368.1);protein_id=NbE03057582.1;NCBI Feature Key=CDS;NCBI Join Type=join;ID=NbE03057582.1 CDS
Nbv0.3scaffold28650_1-4231	scipio	CDS	437	675	.	+	.	Name=NbE03057582.1 CDS;gene=NbE03057582;Codon_start=1;product=probable pectinesterase 15 (XP_019259368.1);protein_id=NbE03057582.1;NCBI Feature Key=CDS;NCBI Join Type=join;ID=NbE03057582.1 CDS
Nbv0.3scaffold28650_1-4231	scipio	CDS	825	1002	.	+	.	Name=NbE03057582.1 CDS;gene=NbE03057582;Codon_start=1;product=probable pectinesterase 15 (XP_019259368.1);protein_id=NbE03057582.1;NCBI Feature Key=CDS;NCBI Join Type=join;ID=NbE03057582.1 CDS
Nbv0.3scaffold28650_1-4231	scipio	CDS	1550	1753	.	+	.	Name=NbE03057582.1 CDS;gene=NbE03057582;Codon_start=1;product=probable pectinesterase 15 (XP_019259368.1);protein_id=NbE03057582.1;NCBI Feature Key=CDS;NCBI Join Type=join;ID=NbE03057582.1 CDS
Nbv0.3scaffold28650_1-4231	scipio	CDS	2158	2398	.	+	.	Name=NbE03057582.1 CDS;gene=NbE03057582;Codon_start=1;product=probable pectinesterase 15 (XP_019259368.1);protein_id=NbE03057582.1;NCBI Feature Key=CDS;NCBI Join Type=join;ID=NbE03057582.1 CDS
Nbv0.3scaffold28650_1-4231	scipio	CDS	3081	3160	.	+	.	Name=NbE03057582.1 CDS;gene=NbE03057582;Codon_start=1;product=probable pectinesterase 15 (XP_019259368.1);protein_id=NbE03057582.1;NCBI Feature Key=CDS;NCBI Join Type=join;ID=NbE03057582.1 CDS
Nbv0.3scaffold57899_1112-6675	scipio	CDS	1001	1042	.	+	.	Name=NbE03060304.1 CDS;gene=NbE03060304;Codon_start=1;product=serine/threonine-protein kinase CBK1-like (XP_016476440.1);protein_id=NbE03060304.1;NCBI Feature Key=CDS;NCBI Join Type=join;ID=NbE03060304.1 CDS
Nbv0.3scaffold57899_1112-6675	scipio	CDS	1215	1456	.	+	.	Name=NbE03060304.1 CDS;gene=NbE03060304;Codon_start=1;product=serine/threonine-protein kinase CBK1-like (XP_016476440.1);protein_id=NbE03060304.1;NCBI Feature Key=CDS;NCBI Join Type=join;ID=NbE03060304.1 CDS
Nbv0.3scaffold57899_1112-6675	scipio	CDS	1537	1759	.	+	.	Name=NbE03060304.1 CDS;gene=NbE03060304;Codon_start=1;product=serine/threonine-protein kinase CBK1-like (XP_016476440.1);protein_id=NbE03060304.1;NCBI Feature Key=CDS;NCBI Join Type=join;ID=NbE03060304.1 CDS
Nbv0.3scaffold57899_1112-6675	scipio	CDS	2397	2476	.	+	.	Name=NbE03060304.1 CDS;gene=NbE03060304;Codon_start=1;product=serine/threonine-protein kinase CBK1-like (XP_016476440.1);protein_id=NbE03060304.1;NCBI Feature Key=CDS;NCBI Join Type=join;ID=NbE03060304.1 CDS
Nbv0.3scaffold57899_1112-6675	scipio	CDS	2716	2800	.	+	.	Name=NbE03060304.1 CDS;gene=NbE03060304;Codon_start=1;product=serine/threonine-protein kinase CBK1-like (XP_016476440.1);protein_id=NbE03060304.1;NCBI Feature Key=CDS;NCBI Join Type=join;ID=NbE03060304.1 CDS
Nbv0.3scaffold57899_1112-6675	scipio	CDS	3037	3168	.	+	.	Name=NbE03060304.1 CDS;gene=NbE03060304;Codon_start=1;product=serine/threonine-protein kinase CBK1-like (XP_016476440.1);protein_id=NbE03060304.1;NCBI Feature Key=CDS;NCBI Join Type=join;ID=NbE03060304.1 CDS
Nbv0.3scaffold57899_1112-6675	scipio	CDS	3248	3361	.	+	.	Name=NbE03060304.1 CDS;gene=NbE03060304;Codon_start=1;product=serine/threonine-protein kinase CBK1-like (XP_016476440.1);protein_id=NbE03060304.1;NCBI Feature Key=CDS;NCBI Join Type=join;ID=NbE03060304.1 CDS
Nbv0.3scaffold57899_1112-6675	scipio	CDS	3995	4039	.	+	.	Name=NbE03060304.1 CDS;gene=NbE03060304;Codon_start=1;product=serine/threonine-protein kinase CBK1-like (XP_016476440.1);protein_id=NbE03060304.1;NCBI Feature Key=CDS;NCBI Join Type=join;ID=NbE03060304.1 CDS
Nbv0.3scaffold57899_1112-6675	scipio	CDS	4308	4514	.	+	.	Name=NbE03060304.1 CDS;gene=NbE03060304;Codon_start=1;product=serine/threonine-protein kinase CBK1-like (XP_016476440.1);protein_id=NbE03060304.1;NCBI Feature Key=CDS;NCBI Join Type=join;ID=NbE03060304.1 CDS
Nbv0.3scaffold62504_3225-10960	scipio	CDS	1001	1025	.	+	.	Name=NbE03060625.1 CDS;gene=NbE03060625;Codon_start=1;product=protein HESO1-like isoform X1 (XP_019253270.1);protein_id=NbE03060625.1;NCBI Feature Key=CDS;NCBI Join Type=join;ID=NbE03060625.1 CDS
Nbv0.3scaffold62504_3225-10960	scipio	CDS	2413	2601	.	+	.	Name=NbE03060625.1 CDS;gene=NbE03060625;Codon_start=1;product=protein HESO1-like isoform X1 (XP_019253270.1);protein_id=NbE03060625.1;NCBI Feature Key=CDS;NCBI Join Type=join;ID=NbE03060625.1 CDS
Nbv0.3scaffold62504_3225-10960	scipio	CDS	2776	2952	.	+	.	Name=NbE03060625.1 CDS;gene=NbE03060625;Codon_start=1;product=protein HESO1-like isoform X1 (XP_019253270.1);protein_id=NbE03060625.1;NCBI Feature Key=CDS;NCBI Join Type=join;ID=NbE03060625.1 CDS
Nbv0.3scaffold62504_3225-10960	scipio	CDS	3127	3311	.	+	.	Name=NbE03060625.1 CDS;gene=NbE03060625;Codon_start=1;product=protein HESO1-like isoform X1 (XP_019253270.1);protein_id=NbE03060625.1;NCBI Feature Key=CDS;NCBI Join Type=join;ID=NbE03060625.1 CDS
Nbv0.3scaffold62504_3225-10960	scipio	CDS	3743	3838	.	+	.	Name=NbE03060625.1 CDS;gene=NbE03060625;Codon_start=1;product=protein HESO1-like isoform X1 (XP_019253270.1);protein_id=NbE03060625.1;NCBI Feature Key=CDS;NCBI Join Type=join;ID=NbE03060625.1 CDS
Nbv0.3scaffold62504_3225-10960	scipio	CDS	4759	4804	.	+	.	Name=NbE03060625.1 CDS;gene=NbE03060625;Codon_start=1;product=protein HESO1-like isoform X1 (XP_019253270.1);protein_id=NbE03060625.1;NCBI Feature Key=CDS;NCBI Join Type=join;ID=NbE03060625.1 CDS
Nbv0.3scaffold62504_3225-10960	scipio	CDS	5164	5270	.	+	.	Name=NbE03060625.1 CDS;gene=NbE03060625;Codon_start=1;product=protein HESO1-like isoform X1 (XP_019253270.1);protein_id=NbE03060625.1;NCBI Feature Key=CDS;NCBI Join Type=join;ID=NbE03060625.1 CDS
Nbv0.3scaffold62504_3225-10960	scipio	CDS	5477	5581	.	+	.	Name=NbE03060625.1 CDS;gene=NbE03060625;Codon_start=1;product=protein HESO1-like isoform X1 (XP_019253270.1);protein_id=NbE03060625.1;NCBI Feature Key=CDS;NCBI Join Type=join;ID=NbE03060625.1 CDS
Nbv0.3scaffold62504_3225-10960	scipio	CDS	5663	6694	.	+	.	Name=NbE03060625.1 CDS;gene=NbE03060625;Codon_start=1;product=protein HESO1-like isoform X1 (XP_019253270.1);protein_id=NbE03060625.1;NCBI Feature Key=CDS;NCBI Join Type=join;ID=NbE03060625.1 CDS
Nbv0.3scaffold33079_13235-23198	scipio	CDS	1001	1687	.	+	.	Name=NbE03058077.1 CDS;gene=NbE03058077;Codon_start=1;product=uncharacterized protein LOC107776624 (XP_016452023.1);protein_id=NbE03058077.1;NCBI Feature Key=CDS;NCBI Join Type=join;ID=NbE03058077.1 CDS
Nbv0.3scaffold33079_13235-23198	scipio	CDS	5979	6218	.	+	.	Name=NbE03058077.1 CDS;gene=NbE03058077;Codon_start=1;product=uncharacterized protein LOC107776624 (XP_016452023.1);protein_id=NbE03058077.1;NCBI Feature Key=CDS;NCBI Join Type=join;ID=NbE03058077.1 CDS
Nbv0.3scaffold33079_13235-23198	scipio	CDS	6907	6996	.	+	.	Name=NbE03058077.1 CDS;gene=NbE03058077;Codon_start=1;product=uncharacterized protein LOC107776624 (XP_016452023.1);protein_id=NbE03058077.1;NCBI Feature Key=CDS;NCBI Join Type=join;ID=NbE03058077.1 CDS
Nbv0.3scaffold33079_13235-23198	scipio	CDS	8754	8903	.	+	.	Name=NbE03058077.1 CDS;gene=NbE03058077;Codon_start=1;product=uncharacterized protein LOC107776624 (XP_016452023.1);protein_id=NbE03058077.1;NCBI Feature Key=CDS;NCBI Join Type=join;ID=NbE03058077.1 CDS
Nbv0.3scaffold33079_13235-23198	scipio	CDS	9018	9142	.	+	.	Name=NbE03058077.1 CDS;gene=NbE03058077;Codon_start=1;product=uncharacterized protein LOC107776624 (XP_016452023.1);protein_id=NbE03058077.1;NCBI Feature Key=CDS;NCBI Join Type=join;ID=NbE03058077.1 CDS
Nbv0.3scaffold33079_13235-23198	scipio	CDS	9596	9731	.	+	.	Name=NbE03058077.1 CDS;gene=NbE03058077;Codon_start=1;product=uncharacterized protein LOC107776624 (XP_016452023.1);protein_id=NbE03058077.1;NCBI Feature Key=CDS;NCBI Join Type=join;ID=NbE03058077.1 CDS
Nbv0.3scaffold4858_45672-51334	scipio	CDS	1001	1001	.	.	.	Name=NbE03054258.1 CDS;gene=NbE03054258;Codon_start=1;product=uncharacterized protein LOC109223381, partial (XP_019243213.1);protein_id=NbE03054258.1;NCBI Feature Key=CDS;NCBI Join Type=join;ID=NbE03054258.1 CDS
Nbv0.3scaffold4858_45672-51334	scipio	CDS	1003	1031	.	+	.	Name=NbE03054258.1 CDS;gene=NbE03054258;Codon_start=1;product=uncharacterized protein LOC109223381, partial (XP_019243213.1);protein_id=NbE03054258.1;NCBI Feature Key=CDS;NCBI Join Type=join;ID=NbE03054258.1 CDS
Nbv0.3scaffold4858_45672-51334	scipio	CDS	1058	1305	.	+	.	Name=NbE03054258.1 CDS;gene=NbE03054258;Codon_start=1;product=uncharacterized protein LOC109223381, partial (XP_019243213.1);protein_id=NbE03054258.1;NCBI Feature Key=CDS;NCBI Join Type=join;ID=NbE03054258.1 CDS
Nbv0.3scaffold4858_45672-51334	scipio	CDS	2444	2486	.	+	.	Name=NbE03054258.1 CDS;gene=NbE03054258;Codon_start=1;product=uncharacterized protein LOC109223381, partial (XP_019243213.1);protein_id=NbE03054258.1;NCBI Feature Key=CDS;NCBI Join Type=join;ID=NbE03054258.1 CDS
Nbv0.3scaffold4858_45672-51334	scipio	CDS	2888	2941	.	+	.	Name=NbE03054258.1 CDS;gene=NbE03054258;Codon_start=1;product=uncharacterized protein LOC109223381, partial (XP_019243213.1);protein_id=NbE03054258.1;NCBI Feature Key=CDS;NCBI Join Type=join;ID=NbE03054258.1 CDS
Nbv0.3scaffold4858_45672-51334	scipio	CDS	3699	3762	.	+	.	Name=NbE03054258.1 CDS;gene=NbE03054258;Codon_start=1;product=uncharacterized protein LOC109223381, partial (XP_019243213.1);protein_id=NbE03054258.1;NCBI Feature Key=CDS;NCBI Join Type=join;ID=NbE03054258.1 CDS
Nbv0.3scaffold4858_45672-51334	scipio	CDS	4352	4408	.	+	.	Name=NbE03054258.1 CDS;gene=NbE03054258;Codon_start=1;product=uncharacterized protein LOC109223381, partial (XP_019243213.1);protein_id=NbE03054258.1;NCBI Feature Key=CDS;NCBI Join Type=join;ID=NbE03054258.1 CDS
Nbv0.3scaffold4858_45672-51334	scipio	CDS	4638	4663	.	+	.	Name=NbE03054258.1 CDS;gene=NbE03054258;Codon_start=1;product=uncharacterized protein LOC109223381, partial (XP_019243213.1);protein_id=NbE03054258.1;NCBI Feature Key=CDS;NCBI Join Type=join;ID=NbE03054258.1 CDS
Nbv0.3scaffold61438_2764-5232	scipio	CDS	1005	1277	.	+	.	Name=NbE03060552.1 CDS;gene=NbE03060552;Codon_start=1;product=light-induced protein, chloroplastic-like (XP_009804524.1);protein_id=NbE03060552.1;NCBI Feature Key=CDS;NCBI Join Type=join;ID=NbE03060552.1 CDS
Nbv0.3scaffold61438_2764-5232	scipio	CDS	1374	1469	.	+	.	Name=NbE03060552.1 CDS;gene=NbE03060552;Codon_start=1;product=light-induced protein, chloroplastic-like (XP_009804524.1);protein_id=NbE03060552.1;NCBI Feature Key=CDS;NCBI Join Type=join;ID=NbE03060552.1 CDS
Nbv0.3scaffold13385_14609-25490	scipio	CDS	9760	9857	.	-	.	Name=NbE03055601.1 CDS;gene=NbE03055601;Codon_start=1;product=ribokinase-like isoform X1 (XP_016483024.1);protein_id=NbE03055601.1;NCBI Feature Key=CDS;NCBI Join Type=join;ID=NbE03055601.1 CDS
Nbv0.3scaffold13385_14609-25490	scipio	CDS	9586	9655	.	-	.	Name=NbE03055601.1 CDS;gene=NbE03055601;Codon_start=1;product=ribokinase-like isoform X1 (XP_016483024.1);protein_id=NbE03055601.1;NCBI Feature Key=CDS;NCBI Join Type=join;ID=NbE03055601.1 CDS
Nbv0.3scaffold13385_14609-25490	scipio	CDS	9396	9485	.	-	.	Name=NbE03055601.1 CDS;gene=NbE03055601;Codon_start=1;product=ribokinase-like isoform X1 (XP_016483024.1);protein_id=NbE03055601.1;NCBI Feature Key=CDS;NCBI Join Type=join;ID=NbE03055601.1 CDS
Nbv0.3scaffold13385_14609-25490	scipio	CDS	9212	9289	.	-	.	Name=NbE03055601.1 CDS;gene=NbE03055601;Codon_start=1;product=ribokinase-like isoform X1 (XP_016483024.1);protein_id=NbE03055601.1;NCBI Feature Key=CDS;NCBI Join Type=join;ID=NbE03055601.1 CDS
Nbv0.3scaffold13385_14609-25490	scipio	CDS	8383	8457	.	-	.	Name=NbE03055601.1 CDS;gene=NbE03055601;Codon_start=1;product=ribokinase-like isoform X1 (XP_016483024.1);protein_id=NbE03055601.1;NCBI Feature Key=CDS;NCBI Join Type=join;ID=NbE03055601.1 CDS
Nbv0.3scaffold13385_14609-25490	scipio	CDS	8109	8161	.	-	.	Name=NbE03055601.1 CDS;gene=NbE03055601;Codon_start=1;product=ribokinase-like isoform X1 (XP_016483024.1);protein_id=NbE03055601.1;NCBI Feature Key=CDS;NCBI Join Type=join;ID=NbE03055601.1 CDS
Nbv0.3scaffold13385_14609-25490	scipio	CDS	4742	4892	.	-	.	Name=NbE03055601.1 CDS;gene=NbE03055601;Codon_start=1;product=ribokinase-like isoform X1 (XP_016483024.1);protein_id=NbE03055601.1;NCBI Feature Key=CDS;NCBI Join Type=join;ID=NbE03055601.1 CDS
Nbv0.3scaffold13385_14609-25490	scipio	CDS	4498	4608	.	-	.	Name=NbE03055601.1 CDS;gene=NbE03055601;Codon_start=1;product=ribokinase-like isoform X1 (XP_016483024.1);protein_id=NbE03055601.1;NCBI Feature Key=CDS;NCBI Join Type=join;ID=NbE03055601.1 CDS
Nbv0.3scaffold13385_14609-25490	scipio	CDS	2660	2785	.	-	.	Name=NbE03055601.1 CDS;gene=NbE03055601;Codon_start=1;product=ribokinase-like isoform X1 (XP_016483024.1);protein_id=NbE03055601.1;NCBI Feature Key=CDS;NCBI Join Type=join;ID=NbE03055601.1 CDS
Nbv0.3scaffold13385_14609-25490	scipio	CDS	1706	1844	.	-	.	Name=NbE03055601.1 CDS;gene=NbE03055601;Codon_start=1;product=ribokinase-like isoform X1 (XP_016483024.1);protein_id=NbE03055601.1;NCBI Feature Key=CDS;NCBI Join Type=join;ID=NbE03055601.1 CDS
Nbv0.3scaffold13385_14609-25490	scipio	CDS	1364	1416	.	-	.	Name=NbE03055601.1 CDS;gene=NbE03055601;Codon_start=1;product=ribokinase-like isoform X1 (XP_016483024.1);protein_id=NbE03055601.1;NCBI Feature Key=CDS;NCBI Join Type=join;ID=NbE03055601.1 CDS
Nbv0.3scaffold13385_14609-25490	scipio	CDS	998	1081	.	-	.	Name=NbE03055601.1 CDS;gene=NbE03055601;Codon_start=1;product=ribokinase-like isoform X1 (XP_016483024.1);protein_id=NbE03055601.1;NCBI Feature Key=CDS;NCBI Join Type=join;ID=NbE03055601.1 CDS
Nbv0.3scaffold66776_626-6839	scipio	CDS	1001	1466	.	+	.	Name=NbE03060895.1 CDS;gene=NbE03060895;Codon_start=1;product=uncharacterized protein LOC109222746 (XP_019242609.1);protein_id=NbE03060895.1;NCBI Feature Key=CDS;NCBI Join Type=join;ID=NbE03060895.1 CDS
Nbv0.3scaffold66776_626-6839	scipio	CDS	1561	1605	.	+	.	Name=NbE03060895.1 CDS;gene=NbE03060895;Codon_start=1;product=uncharacterized protein LOC109222746 (XP_019242609.1);protein_id=NbE03060895.1;NCBI Feature Key=CDS;NCBI Join Type=join;ID=NbE03060895.1 CDS
Nbv0.3scaffold66776_626-6839	scipio	CDS	3067	3139	.	+	.	Name=NbE03060895.1 CDS;gene=NbE03060895;Codon_start=1;product=uncharacterized protein LOC109222746 (XP_019242609.1);protein_id=NbE03060895.1;NCBI Feature Key=CDS;NCBI Join Type=join;ID=NbE03060895.1 CDS
Nbv0.3scaffold66776_626-6839	scipio	CDS	3267	3441	.	+	.	Name=NbE03060895.1 CDS;gene=NbE03060895;Codon_start=1;product=uncharacterized protein LOC109222746 (XP_019242609.1);protein_id=NbE03060895.1;NCBI Feature Key=CDS;NCBI Join Type=join;ID=NbE03060895.1 CDS
Nbv0.3scaffold66776_626-6839	scipio	CDS	5074	5199	.	+	.	Name=NbE03060895.1 CDS;gene=NbE03060895;Codon_start=1;product=uncharacterized protein LOC109222746 (XP_019242609.1);protein_id=NbE03060895.1;NCBI Feature Key=CDS;NCBI Join Type=join;ID=NbE03060895.1 CDS
Nbv0.3scaffold30998_6368-14944	scipio	CDS	1001	1006	.	+	.	Name=NbE03057853.1 CDS;gene=NbE03057853;Codon_start=1;product=T-complex protein 1 subunit beta-like (XP_009609260.1);protein_id=NbE03057853.1;NCBI Feature Key=CDS;NCBI Join Type=join;ID=NbE03057853.1 CDS
Nbv0.3scaffold30998_6368-14944	scipio	CDS	1097	1153	.	+	.	Name=NbE03057853.1 CDS;gene=NbE03057853;Codon_start=1;product=T-complex protein 1 subunit beta-like (XP_009609260.1);protein_id=NbE03057853.1;NCBI Feature Key=CDS;NCBI Join Type=join;ID=NbE03057853.1 CDS
Nbv0.3scaffold30998_6368-14944	scipio	CDS	1486	1551	.	+	.	Name=NbE03057853.1 CDS;gene=NbE03057853;Codon_start=1;product=T-complex protein 1 subunit beta-like (XP_009609260.1);protein_id=NbE03057853.1;NCBI Feature Key=CDS;NCBI Join Type=join;ID=NbE03057853.1 CDS
Nbv0.3scaffold30998_6368-14944	scipio	CDS	1641	1752	.	+	.	Name=NbE03057853.1 CDS;gene=NbE03057853;Codon_start=1;product=T-complex protein 1 subunit beta-like (XP_009609260.1);protein_id=NbE03057853.1;NCBI Feature Key=CDS;NCBI Join Type=join;ID=NbE03057853.1 CDS
Nbv0.3scaffold30998_6368-14944	scipio	CDS	2186	2314	.	+	.	Name=NbE03057853.1 CDS;gene=NbE03057853;Codon_start=1;product=T-complex protein 1 subunit beta-like (XP_009609260.1);protein_id=NbE03057853.1;NCBI Feature Key=CDS;NCBI Join Type=join;ID=NbE03057853.1 CDS
Nbv0.3scaffold30998_6368-14944	scipio	CDS	3381	3452	.	+	.	Name=NbE03057853.1 CDS;gene=NbE03057853;Codon_start=1;product=T-complex protein 1 subunit beta-like (XP_009609260.1);protein_id=NbE03057853.1;NCBI Feature Key=CDS;NCBI Join Type=join;ID=NbE03057853.1 CDS
Nbv0.3scaffold30998_6368-14944	scipio	CDS	3675	3790	.	+	.	Name=NbE03057853.1 CDS;gene=NbE03057853;Codon_start=1;product=T-complex protein 1 subunit beta-like (XP_009609260.1);protein_id=NbE03057853.1;NCBI Feature Key=CDS;NCBI Join Type=join;ID=NbE03057853.1 CDS
Nbv0.3scaffold30998_6368-14944	scipio	CDS	5166	5242	.	+	.	Name=NbE03057853.1 CDS;gene=NbE03057853;Codon_start=1;product=T-complex protein 1 subunit beta-like (XP_009609260.1);protein_id=NbE03057853.1;NCBI Feature Key=CDS;NCBI Join Type=join;ID=NbE03057853.1 CDS
Nbv0.3scaffold30998_6368-14944	scipio	CDS	5922	6582	.	+	.	Name=NbE03057853.1 CDS;gene=NbE03057853;Codon_start=1;product=T-complex protein 1 subunit beta-like (XP_009609260.1);protein_id=NbE03057853.1;NCBI Feature Key=CDS;NCBI Join Type=join;ID=NbE03057853.1 CDS
Nbv0.3scaffold2976_12838-15344	scipio	CDS	1246	1507	.	-	.	Name=NbE03053931.1 CDS;gene=NbE03053931;Codon_start=1;product=microtubule-associated protein 70-3-like (XP_016515690.1);protein_id=NbE03053931.1;NCBI Feature Key=CDS;NCBI Join Type=join;ID=NbE03053931.1 CDS
Nbv0.3scaffold2976_12838-15344	scipio	CDS	999	1099	.	-	.	Name=NbE03053931.1 CDS;gene=NbE03053931;Codon_start=1;product=microtubule-associated protein 70-3-like (XP_016515690.1);protein_id=NbE03053931.1;NCBI Feature Key=CDS;NCBI Join Type=join;ID=NbE03053931.1 CDS
Nbv0.3scaffold47230_23-16237	scipio	CDS	15340	15441	.	-	.	Name=NbE03059502.1 CDS;gene=NbE03059502;Codon_start=1;product=tyrosine decarboxylase 1 isoform X2 (XP_019225727.1);protein_id=NbE03059502.1;NCBI Feature Key=CDS;NCBI Join Type=join;ID=NbE03059502.1 CDS
Nbv0.3scaffold47230_23-16237	scipio	CDS	14988	15060	.	-	.	Name=NbE03059502.1 CDS;gene=NbE03059502;Codon_start=1;product=tyrosine decarboxylase 1 isoform X2 (XP_019225727.1);protein_id=NbE03059502.1;NCBI Feature Key=CDS;NCBI Join Type=join;ID=NbE03059502.1 CDS
Nbv0.3scaffold47230_23-16237	scipio	CDS	14639	14869	.	-	.	Name=NbE03059502.1 CDS;gene=NbE03059502;Codon_start=1;product=tyrosine decarboxylase 1 isoform X2 (XP_019225727.1);protein_id=NbE03059502.1;NCBI Feature Key=CDS;NCBI Join Type=join;ID=NbE03059502.1 CDS
Nbv0.3scaffold47230_23-16237	scipio	CDS	14128	14291	.	-	.	Name=NbE03059502.1 CDS;gene=NbE03059502;Codon_start=1;product=tyrosine decarboxylase 1 isoform X2 (XP_019225727.1);protein_id=NbE03059502.1;NCBI Feature Key=CDS;NCBI Join Type=join;ID=NbE03059502.1 CDS
Nbv0.3scaffold47230_23-16237	scipio	CDS	13767	13907	.	-	.	Name=NbE03059502.1 CDS;gene=NbE03059502;Codon_start=1;product=tyrosine decarboxylase 1 isoform X2 (XP_019225727.1);protein_id=NbE03059502.1;NCBI Feature Key=CDS;NCBI Join Type=join;ID=NbE03059502.1 CDS
Nbv0.3scaffold47230_23-16237	scipio	CDS	12882	12941	.	-	.	Name=NbE03059502.1 CDS;gene=NbE03059502;Codon_start=1;product=tyrosine decarboxylase 1 isoform X2 (XP_019225727.1);protein_id=NbE03059502.1;NCBI Feature Key=CDS;NCBI Join Type=join;ID=NbE03059502.1 CDS
Nbv0.3scaffold47230_23-16237	scipio	CDS	11531	11695	.	-	.	Name=NbE03059502.1 CDS;gene=NbE03059502;Codon_start=1;product=tyrosine decarboxylase 1 isoform X2 (XP_019225727.1);protein_id=NbE03059502.1;NCBI Feature Key=CDS;NCBI Join Type=join;ID=NbE03059502.1 CDS
Nbv0.3scaffold47230_23-16237	scipio	CDS	11168	11224	.	-	.	Name=NbE03059502.1 CDS;gene=NbE03059502;Codon_start=1;product=tyrosine decarboxylase 1 isoform X2 (XP_019225727.1);protein_id=NbE03059502.1;NCBI Feature Key=CDS;NCBI Join Type=join;ID=NbE03059502.1 CDS
Nbv0.3scaffold47230_23-16237	scipio	CDS	10354	10418	.	-	.	Name=NbE03059502.1 CDS;gene=NbE03059502;Codon_start=1;product=tyrosine decarboxylase 1 isoform X2 (XP_019225727.1);protein_id=NbE03059502.1;NCBI Feature Key=CDS;NCBI Join Type=join;ID=NbE03059502.1 CDS
Nbv0.3scaffold47230_23-16237	scipio	CDS	9316	9439	.	-	.	Name=NbE03059502.1 CDS;gene=NbE03059502;Codon_start=1;product=tyrosine decarboxylase 1 isoform X2 (XP_019225727.1);protein_id=NbE03059502.1;NCBI Feature Key=CDS;NCBI Join Type=join;ID=NbE03059502.1 CDS
Nbv0.3scaffold47230_23-16237	scipio	CDS	1242	1379	.	-	.	Name=NbE03059502.1 CDS;gene=NbE03059502;Codon_start=1;product=tyrosine decarboxylase 1 isoform X2 (XP_019225727.1);protein_id=NbE03059502.1;NCBI Feature Key=CDS;NCBI Join Type=join;ID=NbE03059502.1 CDS
Nbv0.3scaffold47230_23-16237	scipio	CDS	998	1120	.	-	.	Name=NbE03059502.1 CDS;gene=NbE03059502;Codon_start=1;product=tyrosine decarboxylase 1 isoform X2 (XP_019225727.1);protein_id=NbE03059502.1;NCBI Feature Key=CDS;NCBI Join Type=join;ID=NbE03059502.1 CDS
Nbv0.3scaffold50751_10510-13893	scipio	CDS	2286	2384	.	-	.	Name=NbE03059773.1 CDS;gene=NbE03059773;Codon_start=1;product=probable WRKY transcription factor 48 isoform X2 (XP_009764101.1);protein_id=NbE03059773.1;NCBI Feature Key=CDS;NCBI Join Type=join;ID=NbE03059773.1 CDS
Nbv0.3scaffold50751_10510-13893	scipio	CDS	2271	2285	.	-	.	Name=NbE03059773.1 CDS;gene=NbE03059773;Codon_start=1;product=probable WRKY transcription factor 48 isoform X2 (XP_009764101.1);protein_id=NbE03059773.1;NCBI Feature Key=CDS;NCBI Join Type=join;ID=NbE03059773.1 CDS
Nbv0.3scaffold50751_10510-13893	scipio	CDS	1975	2177	.	-	.	Name=NbE03059773.1 CDS;gene=NbE03059773;Codon_start=1;product=probable WRKY transcription factor 48 isoform X2 (XP_009764101.1);protein_id=NbE03059773.1;NCBI Feature Key=CDS;NCBI Join Type=join;ID=NbE03059773.1 CDS
Nbv0.3scaffold50751_10510-13893	scipio	CDS	1585	1728	.	-	.	Name=NbE03059773.1 CDS;gene=NbE03059773;Codon_start=1;product=probable WRKY transcription factor 48 isoform X2 (XP_009764101.1);protein_id=NbE03059773.1;NCBI Feature Key=CDS;NCBI Join Type=join;ID=NbE03059773.1 CDS
Nbv0.3scaffold50751_10510-13893	scipio	CDS	998	1430	.	-	.	Name=NbE03059773.1 CDS;gene=NbE03059773;Codon_start=1;product=probable WRKY transcription factor 48 isoform X2 (XP_009764101.1);protein_id=NbE03059773.1;NCBI Feature Key=CDS;NCBI Join Type=join;ID=NbE03059773.1 CDS
Nbv0.3scaffold32097_20045-22558	scipio	CDS	1443	1514	.	-	.	Name=NbE03057975.1 CDS;gene=NbE03057975;Codon_start=1;product=Partial, uncharacterized protein LOC109212677 (XP_019231892.1);protein_id=NbE03057975.1;NCBI Feature Key=CDS;NCBI Join Type=join;ID=NbE03057975.1 CDS
Nbv0.3scaffold32097_20045-22558	scipio	CDS	1305	1406	.	-	.	Name=NbE03057975.1 CDS;gene=NbE03057975;Codon_start=1;product=Partial, uncharacterized protein LOC109212677 (XP_019231892.1);protein_id=NbE03057975.1;NCBI Feature Key=CDS;NCBI Join Type=join;ID=NbE03057975.1 CDS
Nbv0.3scaffold32097_20045-22558	scipio	CDS	1058	1219	.	-	.	Name=NbE03057975.1 CDS;gene=NbE03057975;Codon_start=1;product=Partial, uncharacterized protein LOC109212677 (XP_019231892.1);protein_id=NbE03057975.1;NCBI Feature Key=CDS;NCBI Join Type=join;ID=NbE03057975.1 CDS
Nbv0.3scaffold32097_20045-22558	scipio	CDS	998	1057	.	-	.	Name=NbE03057975.1 CDS;gene=NbE03057975;Codon_start=1;product=Partial, uncharacterized protein LOC109212677 (XP_019231892.1);protein_id=NbE03057975.1;NCBI Feature Key=CDS;NCBI Join Type=join;ID=NbE03057975.1 CDS
Nbv0.3scaffold27267_3056-21928	scipio	CDS	17614	17873	.	-	.	Name=NbE03057413.1 CDS;gene=NbE03057413;Codon_start=1;product=Partial, neutral ceramidase-like, partial (XP_009762569.1);protein_id=NbE03057413.1;NCBI Feature Key=CDS;NCBI Join Type=join;ID=NbE03057413.1 CDS
Nbv0.3scaffold27267_3056-21928	scipio	CDS	15698	15906	.	-	.	Name=NbE03057413.1 CDS;gene=NbE03057413;Codon_start=1;product=Partial, neutral ceramidase-like, partial (XP_009762569.1);protein_id=NbE03057413.1;NCBI Feature Key=CDS;NCBI Join Type=join;ID=NbE03057413.1 CDS
Nbv0.3scaffold27267_3056-21928	scipio	CDS	4553	4821	.	-	.	Name=NbE03057413.1 CDS;gene=NbE03057413;Codon_start=1;product=Partial, neutral ceramidase-like, partial (XP_009762569.1);protein_id=NbE03057413.1;NCBI Feature Key=CDS;NCBI Join Type=join;ID=NbE03057413.1 CDS
Nbv0.3scaffold27267_3056-21928	scipio	CDS	3519	3769	.	-	.	Name=NbE03057413.1 CDS;gene=NbE03057413;Codon_start=1;product=Partial, neutral ceramidase-like, partial (XP_009762569.1);protein_id=NbE03057413.1;NCBI Feature Key=CDS;NCBI Join Type=join;ID=NbE03057413.1 CDS
Nbv0.3scaffold27267_3056-21928	scipio	CDS	2748	3006	.	-	.	Name=NbE03057413.1 CDS;gene=NbE03057413;Codon_start=1;product=Partial, neutral ceramidase-like, partial (XP_009762569.1);protein_id=NbE03057413.1;NCBI Feature Key=CDS;NCBI Join Type=join;ID=NbE03057413.1 CDS
Nbv0.3scaffold27267_3056-21928	scipio	CDS	2387	2512	.	-	.	Name=NbE03057413.1 CDS;gene=NbE03057413;Codon_start=1;product=Partial, neutral ceramidase-like, partial (XP_009762569.1);protein_id=NbE03057413.1;NCBI Feature Key=CDS;NCBI Join Type=join;ID=NbE03057413.1 CDS
Nbv0.3scaffold27267_3056-21928	scipio	CDS	2214	2277	.	-	.	Name=NbE03057413.1 CDS;gene=NbE03057413;Codon_start=1;product=Partial, neutral ceramidase-like, partial (XP_009762569.1);protein_id=NbE03057413.1;NCBI Feature Key=CDS;NCBI Join Type=join;ID=NbE03057413.1 CDS
Nbv0.3scaffold27267_3056-21928	scipio	CDS	1835	2004	.	-	.	Name=NbE03057413.1 CDS;gene=NbE03057413;Codon_start=1;product=Partial, neutral ceramidase-like, partial (XP_009762569.1);protein_id=NbE03057413.1;NCBI Feature Key=CDS;NCBI Join Type=join;ID=NbE03057413.1 CDS
Nbv0.3scaffold27267_3056-21928	scipio	CDS	998	1588	.	-	.	Name=NbE03057413.1 CDS;gene=NbE03057413;Codon_start=1;product=Partial, neutral ceramidase-like, partial (XP_009762569.1);protein_id=NbE03057413.1;NCBI Feature Key=CDS;NCBI Join Type=join;ID=NbE03057413.1 CDS
Nbv0.3scaffold8614_1178-17082	scipio	CDS	1001	1153	.	+	.	Name=NbE03054888.1 CDS;gene=NbE03054888;Codon_start=1;product=uncharacterized protein LOC104244624 isoform X2 (XP_009798390.1);protein_id=NbE03054888.1;NCBI Feature Key=CDS;NCBI Join Type=join;ID=NbE03054888.1 CDS
Nbv0.3scaffold8614_1178-17082	scipio	CDS	1923	2031	.	+	.	Name=NbE03054888.1 CDS;gene=NbE03054888;Codon_start=1;product=uncharacterized protein LOC104244624 isoform X2 (XP_009798390.1);protein_id=NbE03054888.1;NCBI Feature Key=CDS;NCBI Join Type=join;ID=NbE03054888.1 CDS
Nbv0.3scaffold8614_1178-17082	scipio	CDS	2419	3294	.	+	.	Name=NbE03054888.1 CDS;gene=NbE03054888;Codon_start=1;product=uncharacterized protein LOC104244624 isoform X2 (XP_009798390.1);protein_id=NbE03054888.1;NCBI Feature Key=CDS;NCBI Join Type=join;ID=NbE03054888.1 CDS
Nbv0.3scaffold8614_1178-17082	scipio	CDS	3382	3461	.	+	.	Name=NbE03054888.1 CDS;gene=NbE03054888;Codon_start=1;product=uncharacterized protein LOC104244624 isoform X2 (XP_009798390.1);protein_id=NbE03054888.1;NCBI Feature Key=CDS;NCBI Join Type=join;ID=NbE03054888.1 CDS
Nbv0.3scaffold8614_1178-17082	scipio	CDS	4473	4685	.	+	.	Name=NbE03054888.1 CDS;gene=NbE03054888;Codon_start=1;product=uncharacterized protein LOC104244624 isoform X2 (XP_009798390.1);protein_id=NbE03054888.1;NCBI Feature Key=CDS;NCBI Join Type=join;ID=NbE03054888.1 CDS
Nbv0.3scaffold8614_1178-17082	scipio	CDS	4797	5759	.	+	.	Name=NbE03054888.1 CDS;gene=NbE03054888;Codon_start=1;product=uncharacterized protein LOC104244624 isoform X2 (XP_009798390.1);protein_id=NbE03054888.1;NCBI Feature Key=CDS;NCBI Join Type=join;ID=NbE03054888.1 CDS
Nbv0.3scaffold8614_1178-17082	scipio	CDS	10178	10697	.	+	.	Name=NbE03054888.1 CDS;gene=NbE03054888;Codon_start=1;product=uncharacterized protein LOC104244624 isoform X2 (XP_009798390.1);protein_id=NbE03054888.1;NCBI Feature Key=CDS;NCBI Join Type=join;ID=NbE03054888.1 CDS
Nbv0.3scaffold8614_1178-17082	scipio	CDS	10792	11120	.	+	.	Name=NbE03054888.1 CDS;gene=NbE03054888;Codon_start=1;product=uncharacterized protein LOC104244624 isoform X2 (XP_009798390.1);protein_id=NbE03054888.1;NCBI Feature Key=CDS;NCBI Join Type=join;ID=NbE03054888.1 CDS
Nbv0.3scaffold8614_1178-17082	scipio	CDS	12476	12574	.	+	.	Name=NbE03054888.1 CDS;gene=NbE03054888;Codon_start=1;product=uncharacterized protein LOC104244624 isoform X2 (XP_009798390.1);protein_id=NbE03054888.1;NCBI Feature Key=CDS;NCBI Join Type=join;ID=NbE03054888.1 CDS
Nbv0.3scaffold8614_1178-17082	scipio	CDS	12656	12781	.	+	.	Name=NbE03054888.1 CDS;gene=NbE03054888;Codon_start=1;product=uncharacterized protein LOC104244624 isoform X2 (XP_009798390.1);protein_id=NbE03054888.1;NCBI Feature Key=CDS;NCBI Join Type=join;ID=NbE03054888.1 CDS
Nbv0.3scaffold8614_1178-17082	scipio	CDS	13154	14016	.	+	.	Name=NbE03054888.1 CDS;gene=NbE03054888;Codon_start=1;product=uncharacterized protein LOC104244624 isoform X2 (XP_009798390.1);protein_id=NbE03054888.1;NCBI Feature Key=CDS;NCBI Join Type=join;ID=NbE03054888.1 CDS
Nbv0.3scaffold8614_1178-17082	scipio	CDS	14122	14908	.	+	.	Name=NbE03054888.1 CDS;gene=NbE03054888;Codon_start=1;product=uncharacterized protein LOC104244624 isoform X2 (XP_009798390.1);protein_id=NbE03054888.1;NCBI Feature Key=CDS;NCBI Join Type=join;ID=NbE03054888.1 CDS
Nbv0.3scaffold11156_108-6127	scipio	CDS	4156	5020	.	-	.	Name=NbE03055296.1 CDS;gene=NbE03055296;Codon_start=1;product=ninja-family protein AFP3-like (XP_009779157.1);protein_id=NbE03055296.1;NCBI Feature Key=CDS;NCBI Join Type=join;ID=NbE03055296.1 CDS
Nbv0.3scaffold11156_108-6127	scipio	CDS	998	1407	.	-	.	Name=NbE03055296.1 CDS;gene=NbE03055296;Codon_start=1;product=ninja-family protein AFP3-like (XP_009779157.1);protein_id=NbE03055296.1;NCBI Feature Key=CDS;NCBI Join Type=join;ID=NbE03055296.1 CDS
Nbv0.3scaffold22854_22920-29314	scipio	CDS	5015	5395	.	-	.	Name=NbE03056901.1 CDS;gene=NbE03056901;Codon_start=1;product=translocase of chloroplast 159, chloroplastic isoform X6 (XP_018626736.1);protein_id=NbE03056901.1;NCBI Feature Key=CDS;NCBI Join Type=join;ID=NbE03056901.1 CDS
Nbv0.3scaffold22854_22920-29314	scipio	CDS	4618	5014	.	-	.	Name=NbE03056901.1 CDS;gene=NbE03056901;Codon_start=1;product=translocase of chloroplast 159, chloroplastic isoform X6 (XP_018626736.1);protein_id=NbE03056901.1;NCBI Feature Key=CDS;NCBI Join Type=join;ID=NbE03056901.1 CDS
Nbv0.3scaffold22854_22920-29314	scipio	CDS	2084	4332	.	-	.	Name=NbE03056901.1 CDS;gene=NbE03056901;Codon_start=1;product=translocase of chloroplast 159, chloroplastic isoform X6 (XP_018626736.1);protein_id=NbE03056901.1;NCBI Feature Key=CDS;NCBI Join Type=join;ID=NbE03056901.1 CDS
Nbv0.3scaffold22854_22920-29314	scipio	CDS	998	2083	.	-	.	Name=NbE03056901.1 CDS;gene=NbE03056901;Codon_start=1;product=translocase of chloroplast 159, chloroplastic isoform X6 (XP_018626736.1);protein_id=NbE03056901.1;NCBI Feature Key=CDS;NCBI Join Type=join;ID=NbE03056901.1 CDS
Nbv0.3scaffold11458_14148-24289	scipio	CDS	1001	1378	.	+	.	Name=NbE03055344.1 CDS;gene=NbE03055344;Codon_start=1;product=ribosomal N-lysine methyltransferase 3 isoform X1 (XP_009786300.1);protein_id=NbE03055344.1;NCBI Feature Key=CDS;NCBI Join Type=join;ID=NbE03055344.1 CDS
Nbv0.3scaffold11458_14148-24289	scipio	CDS	5218	5414	.	+	.	Name=NbE03055344.1 CDS;gene=NbE03055344;Codon_start=1;product=ribosomal N-lysine methyltransferase 3 isoform X1 (XP_009786300.1);protein_id=NbE03055344.1;NCBI Feature Key=CDS;NCBI Join Type=join;ID=NbE03055344.1 CDS
Nbv0.3scaffold11458_14148-24289	scipio	CDS	7268	7619	.	+	.	Name=NbE03055344.1 CDS;gene=NbE03055344;Codon_start=1;product=ribosomal N-lysine methyltransferase 3 isoform X1 (XP_009786300.1);protein_id=NbE03055344.1;NCBI Feature Key=CDS;NCBI Join Type=join;ID=NbE03055344.1 CDS
Nbv0.3scaffold11458_14148-24289	scipio	CDS	8422	9029	.	+	.	Name=NbE03055344.1 CDS;gene=NbE03055344;Codon_start=1;product=ribosomal N-lysine methyltransferase 3 isoform X1 (XP_009786300.1);protein_id=NbE03055344.1;NCBI Feature Key=CDS;NCBI Join Type=join;ID=NbE03055344.1 CDS
Nbv0.3scaffold11458_14148-24289	scipio	CDS	9052	9145	.	+	.	Name=NbE03055344.1 CDS;gene=NbE03055344;Codon_start=1;product=ribosomal N-lysine methyltransferase 3 isoform X1 (XP_009786300.1);protein_id=NbE03055344.1;NCBI Feature Key=CDS;NCBI Join Type=join;ID=NbE03055344.1 CDS
Nbv0.3scaffold8491_13066-16425	scipio	CDS	494	767	.	+	.	Name=NbE03054861.1 CDS;gene=NbE03054861;Codon_start=1;product=putative wall-associated receptor kinase-like 16 (XP_016476174.1);protein_id=NbE03054861.1;NCBI Feature Key=CDS;NCBI Join Type=join;ID=NbE03054861.1 CDS
Nbv0.3scaffold8491_13066-16425	scipio	CDS	1111	2363	.	+	.	Name=NbE03054861.1 CDS;gene=NbE03054861;Codon_start=1;product=putative wall-associated receptor kinase-like 16 (XP_016476174.1);protein_id=NbE03054861.1;NCBI Feature Key=CDS;NCBI Join Type=join;ID=NbE03054861.1 CDS
Nbv0.3scaffold40357_1421-16271	scipio	CDS	13629	13851	.	-	.	Name=NbE03058833.1 CDS;gene=NbE03058833;Codon_start=1;product=chaperone protein dnaJ 1, mitochondrial isoform X1 (XP_019223440.1);protein_id=NbE03058833.1;NCBI Feature Key=CDS;NCBI Join Type=join;ID=NbE03058833.1 CDS
Nbv0.3scaffold40357_1421-16271	scipio	CDS	13438	13529	.	-	.	Name=NbE03058833.1 CDS;gene=NbE03058833;Codon_start=1;product=chaperone protein dnaJ 1, mitochondrial isoform X1 (XP_019223440.1);protein_id=NbE03058833.1;NCBI Feature Key=CDS;NCBI Join Type=join;ID=NbE03058833.1 CDS
Nbv0.3scaffold40357_1421-16271	scipio	CDS	12920	13003	.	-	.	Name=NbE03058833.1 CDS;gene=NbE03058833;Codon_start=1;product=chaperone protein dnaJ 1, mitochondrial isoform X1 (XP_019223440.1);protein_id=NbE03058833.1;NCBI Feature Key=CDS;NCBI Join Type=join;ID=NbE03058833.1 CDS
Nbv0.3scaffold40357_1421-16271	scipio	CDS	12759	12797	.	-	.	Name=NbE03058833.1 CDS;gene=NbE03058833;Codon_start=1;product=chaperone protein dnaJ 1, mitochondrial isoform X1 (XP_019223440.1);protein_id=NbE03058833.1;NCBI Feature Key=CDS;NCBI Join Type=join;ID=NbE03058833.1 CDS
Nbv0.3scaffold40357_1421-16271	scipio	CDS	12547	12663	.	-	.	Name=NbE03058833.1 CDS;gene=NbE03058833;Codon_start=1;product=chaperone protein dnaJ 1, mitochondrial isoform X1 (XP_019223440.1);protein_id=NbE03058833.1;NCBI Feature Key=CDS;NCBI Join Type=join;ID=NbE03058833.1 CDS
Nbv0.3scaffold40357_1421-16271	scipio	CDS	12419	12460	.	-	.	Name=NbE03058833.1 CDS;gene=NbE03058833;Codon_start=1;product=chaperone protein dnaJ 1, mitochondrial isoform X1 (XP_019223440.1);protein_id=NbE03058833.1;NCBI Feature Key=CDS;NCBI Join Type=join;ID=NbE03058833.1 CDS
Nbv0.3scaffold40357_1421-16271	scipio	CDS	12235	12322	.	-	.	Name=NbE03058833.1 CDS;gene=NbE03058833;Codon_start=1;product=chaperone protein dnaJ 1, mitochondrial isoform X1 (XP_019223440.1);protein_id=NbE03058833.1;NCBI Feature Key=CDS;NCBI Join Type=join;ID=NbE03058833.1 CDS
Nbv0.3scaffold40357_1421-16271	scipio	CDS	10990	11054	.	-	.	Name=NbE03058833.1 CDS;gene=NbE03058833;Codon_start=1;product=chaperone protein dnaJ 1, mitochondrial isoform X1 (XP_019223440.1);protein_id=NbE03058833.1;NCBI Feature Key=CDS;NCBI Join Type=join;ID=NbE03058833.1 CDS
Nbv0.3scaffold40357_1421-16271	scipio	CDS	10790	10852	.	-	.	Name=NbE03058833.1 CDS;gene=NbE03058833;Codon_start=1;product=chaperone protein dnaJ 1, mitochondrial isoform X1 (XP_019223440.1);protein_id=NbE03058833.1;NCBI Feature Key=CDS;NCBI Join Type=join;ID=NbE03058833.1 CDS
Nbv0.3scaffold40357_1421-16271	scipio	CDS	10641	10713	.	-	.	Name=NbE03058833.1 CDS;gene=NbE03058833;Codon_start=1;product=chaperone protein dnaJ 1, mitochondrial isoform X1 (XP_019223440.1);protein_id=NbE03058833.1;NCBI Feature Key=CDS;NCBI Join Type=join;ID=NbE03058833.1 CDS
Nbv0.3scaffold40357_1421-16271	scipio	CDS	9045	9136	.	-	.	Name=NbE03058833.1 CDS;gene=NbE03058833;Codon_start=1;product=chaperone protein dnaJ 1, mitochondrial isoform X1 (XP_019223440.1);protein_id=NbE03058833.1;NCBI Feature Key=CDS;NCBI Join Type=join;ID=NbE03058833.1 CDS
Nbv0.3scaffold40357_1421-16271	scipio	CDS	6924	6995	.	-	.	Name=NbE03058833.1 CDS;gene=NbE03058833;Codon_start=1;product=chaperone protein dnaJ 1, mitochondrial isoform X1 (XP_019223440.1);protein_id=NbE03058833.1;NCBI Feature Key=CDS;NCBI Join Type=join;ID=NbE03058833.1 CDS
Nbv0.3scaffold40357_1421-16271	scipio	CDS	5459	5515	.	-	.	Name=NbE03058833.1 CDS;gene=NbE03058833;Codon_start=1;product=chaperone protein dnaJ 1, mitochondrial isoform X1 (XP_019223440.1);protein_id=NbE03058833.1;NCBI Feature Key=CDS;NCBI Join Type=join;ID=NbE03058833.1 CDS
Nbv0.3scaffold40357_1421-16271	scipio	CDS	4112	4160	.	-	.	Name=NbE03058833.1 CDS;gene=NbE03058833;Codon_start=1;product=chaperone protein dnaJ 1, mitochondrial isoform X1 (XP_019223440.1);protein_id=NbE03058833.1;NCBI Feature Key=CDS;NCBI Join Type=join;ID=NbE03058833.1 CDS
Nbv0.3scaffold40357_1421-16271	scipio	CDS	3957	4026	.	-	.	Name=NbE03058833.1 CDS;gene=NbE03058833;Codon_start=1;product=chaperone protein dnaJ 1, mitochondrial isoform X1 (XP_019223440.1);protein_id=NbE03058833.1;NCBI Feature Key=CDS;NCBI Join Type=join;ID=NbE03058833.1 CDS
Nbv0.3scaffold40357_1421-16271	scipio	CDS	1699	1788	.	-	.	Name=NbE03058833.1 CDS;gene=NbE03058833;Codon_start=1;product=chaperone protein dnaJ 1, mitochondrial isoform X1 (XP_019223440.1);protein_id=NbE03058833.1;NCBI Feature Key=CDS;NCBI Join Type=join;ID=NbE03058833.1 CDS
Nbv0.3scaffold40357_1421-16271	scipio	CDS	998	1094	.	-	.	Name=NbE03058833.1 CDS;gene=NbE03058833;Codon_start=1;product=chaperone protein dnaJ 1, mitochondrial isoform X1 (XP_019223440.1);protein_id=NbE03058833.1;NCBI Feature Key=CDS;NCBI Join Type=join;ID=NbE03058833.1 CDS
Nbv0.3scaffold37463_11676-18213	scipio	CDS	1001	1153	.	+	.	Name=NbE03058535.1 CDS;gene=NbE03058535;Codon_start=1;product=Partial, 2-phytyl-1,4-beta-naphthoquinone methyltransferase, chloroplastic-like (XP_016506829.1);protein_id=NbE03058535.1;NCBI Feature Key=CDS;NCBI Join Type=join;ID=NbE03058535.1 CDS
Nbv0.3scaffold37463_11676-18213	scipio	CDS	2570	2658	.	+	.	Name=NbE03058535.1 CDS;gene=NbE03058535;Codon_start=1;product=Partial, 2-phytyl-1,4-beta-naphthoquinone methyltransferase, chloroplastic-like (XP_016506829.1);protein_id=NbE03058535.1;NCBI Feature Key=CDS;NCBI Join Type=join;ID=NbE03058535.1 CDS
Nbv0.3scaffold37463_11676-18213	scipio	CDS	2904	3099	.	+	.	Name=NbE03058535.1 CDS;gene=NbE03058535;Codon_start=1;product=Partial, 2-phytyl-1,4-beta-naphthoquinone methyltransferase, chloroplastic-like (XP_016506829.1);protein_id=NbE03058535.1;NCBI Feature Key=CDS;NCBI Join Type=join;ID=NbE03058535.1 CDS
Nbv0.3scaffold37463_11676-18213	scipio	CDS	3920	4019	.	+	.	Name=NbE03058535.1 CDS;gene=NbE03058535;Codon_start=1;product=Partial, 2-phytyl-1,4-beta-naphthoquinone methyltransferase, chloroplastic-like (XP_016506829.1);protein_id=NbE03058535.1;NCBI Feature Key=CDS;NCBI Join Type=join;ID=NbE03058535.1 CDS
Nbv0.3scaffold37463_11676-18213	scipio	CDS	5441	5541	.	+	.	Name=NbE03058535.1 CDS;gene=NbE03058535;Codon_start=1;product=Partial, 2-phytyl-1,4-beta-naphthoquinone methyltransferase, chloroplastic-like (XP_016506829.1);protein_id=NbE03058535.1;NCBI Feature Key=CDS;NCBI Join Type=join;ID=NbE03058535.1 CDS
Nbv0.3scaffold56388_528-15589	scipio	CDS	14772	14908	.	-	.	Name=NbE03060192.1 CDS;gene=NbE03060192;Codon_start=1;product=LRR receptor-like serine/threonine-protein kinase FEI 2 (XP_009793727.1);protein_id=NbE03060192.1;NCBI Feature Key=CDS;NCBI Join Type=join;ID=NbE03060192.1 CDS
Nbv0.3scaffold56388_528-15589	scipio	CDS	14150	14221	.	-	.	Name=NbE03060192.1 CDS;gene=NbE03060192;Codon_start=1;product=LRR receptor-like serine/threonine-protein kinase FEI 2 (XP_009793727.1);protein_id=NbE03060192.1;NCBI Feature Key=CDS;NCBI Join Type=join;ID=NbE03060192.1 CDS
Nbv0.3scaffold56388_528-15589	scipio	CDS	13995	14066	.	-	.	Name=NbE03060192.1 CDS;gene=NbE03060192;Codon_start=1;product=LRR receptor-like serine/threonine-protein kinase FEI 2 (XP_009793727.1);protein_id=NbE03060192.1;NCBI Feature Key=CDS;NCBI Join Type=join;ID=NbE03060192.1 CDS
Nbv0.3scaffold56388_528-15589	scipio	CDS	9386	9457	.	-	.	Name=NbE03060192.1 CDS;gene=NbE03060192;Codon_start=1;product=LRR receptor-like serine/threonine-protein kinase FEI 2 (XP_009793727.1);protein_id=NbE03060192.1;NCBI Feature Key=CDS;NCBI Join Type=join;ID=NbE03060192.1 CDS
Nbv0.3scaffold56388_528-15589	scipio	CDS	7946	8017	.	-	.	Name=NbE03060192.1 CDS;gene=NbE03060192;Codon_start=1;product=LRR receptor-like serine/threonine-protein kinase FEI 2 (XP_009793727.1);protein_id=NbE03060192.1;NCBI Feature Key=CDS;NCBI Join Type=join;ID=NbE03060192.1 CDS
Nbv0.3scaffold56388_528-15589	scipio	CDS	7762	7833	.	-	.	Name=NbE03060192.1 CDS;gene=NbE03060192;Codon_start=1;product=LRR receptor-like serine/threonine-protein kinase FEI 2 (XP_009793727.1);protein_id=NbE03060192.1;NCBI Feature Key=CDS;NCBI Join Type=join;ID=NbE03060192.1 CDS
Nbv0.3scaffold56388_528-15589	scipio	CDS	7141	7204	.	-	.	Name=NbE03060192.1 CDS;gene=NbE03060192;Codon_start=1;product=LRR receptor-like serine/threonine-protein kinase FEI 2 (XP_009793727.1);protein_id=NbE03060192.1;NCBI Feature Key=CDS;NCBI Join Type=join;ID=NbE03060192.1 CDS
Nbv0.3scaffold56388_528-15589	scipio	CDS	6035	6170	.	-	.	Name=NbE03060192.1 CDS;gene=NbE03060192;Codon_start=1;product=LRR receptor-like serine/threonine-protein kinase FEI 2 (XP_009793727.1);protein_id=NbE03060192.1;NCBI Feature Key=CDS;NCBI Join Type=join;ID=NbE03060192.1 CDS
Nbv0.3scaffold56388_528-15589	scipio	CDS	5594	5926	.	-	.	Name=NbE03060192.1 CDS;gene=NbE03060192;Codon_start=1;product=LRR receptor-like serine/threonine-protein kinase FEI 2 (XP_009793727.1);protein_id=NbE03060192.1;NCBI Feature Key=CDS;NCBI Join Type=join;ID=NbE03060192.1 CDS
Nbv0.3scaffold56388_528-15589	scipio	CDS	3881	4126	.	-	.	Name=NbE03060192.1 CDS;gene=NbE03060192;Codon_start=1;product=LRR receptor-like serine/threonine-protein kinase FEI 2 (XP_009793727.1);protein_id=NbE03060192.1;NCBI Feature Key=CDS;NCBI Join Type=join;ID=NbE03060192.1 CDS
Nbv0.3scaffold56388_528-15589	scipio	CDS	2994	3127	.	-	.	Name=NbE03060192.1 CDS;gene=NbE03060192;Codon_start=1;product=LRR receptor-like serine/threonine-protein kinase FEI 2 (XP_009793727.1);protein_id=NbE03060192.1;NCBI Feature Key=CDS;NCBI Join Type=join;ID=NbE03060192.1 CDS
Nbv0.3scaffold56388_528-15589	scipio	CDS	998	1216	.	-	.	Name=NbE03060192.1 CDS;gene=NbE03060192;Codon_start=1;product=LRR receptor-like serine/threonine-protein kinase FEI 2 (XP_009793727.1);protein_id=NbE03060192.1;NCBI Feature Key=CDS;NCBI Join Type=join;ID=NbE03060192.1 CDS
Nbv0.3scaffold15343_7724-16383	scipio	CDS	7470	7660	.	-	.	Name=NbE03055895.1 CDS;gene=NbE03055895;Codon_start=1;product=uncharacterized protein LOC107774434, partial (XP_016449445.1);protein_id=NbE03055895.1;NCBI Feature Key=CDS;NCBI Join Type=join;ID=NbE03055895.1 CDS
Nbv0.3scaffold15343_7724-16383	scipio	CDS	6522	6689	.	-	.	Name=NbE03055895.1 CDS;gene=NbE03055895;Codon_start=1;product=uncharacterized protein LOC107774434, partial (XP_016449445.1);protein_id=NbE03055895.1;NCBI Feature Key=CDS;NCBI Join Type=join;ID=NbE03055895.1 CDS
Nbv0.3scaffold15343_7724-16383	scipio	CDS	6328	6436	.	-	.	Name=NbE03055895.1 CDS;gene=NbE03055895;Codon_start=1;product=uncharacterized protein LOC107774434, partial (XP_016449445.1);protein_id=NbE03055895.1;NCBI Feature Key=CDS;NCBI Join Type=join;ID=NbE03055895.1 CDS
Nbv0.3scaffold15343_7724-16383	scipio	CDS	4006	4043	.	-	.	Name=NbE03055895.1 CDS;gene=NbE03055895;Codon_start=1;product=uncharacterized protein LOC107774434, partial (XP_016449445.1);protein_id=NbE03055895.1;NCBI Feature Key=CDS;NCBI Join Type=join;ID=NbE03055895.1 CDS
Nbv0.3scaffold15343_7724-16383	scipio	CDS	3571	3745	.	-	.	Name=NbE03055895.1 CDS;gene=NbE03055895;Codon_start=1;product=uncharacterized protein LOC107774434, partial (XP_016449445.1);protein_id=NbE03055895.1;NCBI Feature Key=CDS;NCBI Join Type=join;ID=NbE03055895.1 CDS
Nbv0.3scaffold15343_7724-16383	scipio	CDS	3294	3494	.	-	.	Name=NbE03055895.1 CDS;gene=NbE03055895;Codon_start=1;product=uncharacterized protein LOC107774434, partial (XP_016449445.1);protein_id=NbE03055895.1;NCBI Feature Key=CDS;NCBI Join Type=join;ID=NbE03055895.1 CDS
Nbv0.3scaffold15343_7724-16383	scipio	CDS	1396	1590	.	-	.	Name=NbE03055895.1 CDS;gene=NbE03055895;Codon_start=1;product=uncharacterized protein LOC107774434, partial (XP_016449445.1);protein_id=NbE03055895.1;NCBI Feature Key=CDS;NCBI Join Type=join;ID=NbE03055895.1 CDS
Nbv0.3scaffold15343_7724-16383	scipio	CDS	1255	1326	.	-	.	Name=NbE03055895.1 CDS;gene=NbE03055895;Codon_start=1;product=uncharacterized protein LOC107774434, partial (XP_016449445.1);protein_id=NbE03055895.1;NCBI Feature Key=CDS;NCBI Join Type=join;ID=NbE03055895.1 CDS
Nbv0.3scaffold15343_7724-16383	scipio	CDS	998	1150	.	-	.	Name=NbE03055895.1 CDS;gene=NbE03055895;Codon_start=1;product=uncharacterized protein LOC107774434, partial (XP_016449445.1);protein_id=NbE03055895.1;NCBI Feature Key=CDS;NCBI Join Type=join;ID=NbE03055895.1 CDS
Nbv0.3scaffold60452_1-3874	scipio	CDS	509	1121	.	+	.	Name=NbE03060477.1 CDS;gene=NbE03060477;Codon_start=1;product=uncharacterized protein LOC107778017 isoform X3 (XP_016453683.1);protein_id=NbE03060477.1;NCBI Feature Key=CDS;NCBI Join Type=join;ID=NbE03060477.1 CDS
Nbv0.3scaffold60452_1-3874	scipio	CDS	1272	1415	.	+	.	Name=NbE03060477.1 CDS;gene=NbE03060477;Codon_start=1;product=uncharacterized protein LOC107778017 isoform X3 (XP_016453683.1);protein_id=NbE03060477.1;NCBI Feature Key=CDS;NCBI Join Type=join;ID=NbE03060477.1 CDS
Nbv0.3scaffold60452_1-3874	scipio	CDS	1785	2290	.	+	.	Name=NbE03060477.1 CDS;gene=NbE03060477;Codon_start=1;product=uncharacterized protein LOC107778017 isoform X3 (XP_016453683.1);protein_id=NbE03060477.1;NCBI Feature Key=CDS;NCBI Join Type=join;ID=NbE03060477.1 CDS
Nbv0.3scaffold60452_1-3874	scipio	CDS	2291	2566	.	+	.	Name=NbE03060477.1 CDS;gene=NbE03060477;Codon_start=1;product=uncharacterized protein LOC107778017 isoform X3 (XP_016453683.1);protein_id=NbE03060477.1;NCBI Feature Key=CDS;NCBI Join Type=join;ID=NbE03060477.1 CDS
Nbv0.3scaffold60452_1-3874	scipio	CDS	2912	3031	.	+	.	Name=NbE03060477.1 CDS;gene=NbE03060477;Codon_start=1;product=uncharacterized protein LOC107778017 isoform X3 (XP_016453683.1);protein_id=NbE03060477.1;NCBI Feature Key=CDS;NCBI Join Type=join;ID=NbE03060477.1 CDS
Nbv0.3scaffold20195_4-9678	scipio	CDS	8610	8675	.	-	.	Name=NbE03056568.1 CDS;gene=NbE03056568;Codon_start=1;product=betaine aldehyde dehydrogenase, chloroplastic-like isoform X1 (XP_009776726.1);protein_id=NbE03056568.1;NCBI Feature Key=CDS;NCBI Join Type=join;ID=NbE03056568.1 CDS
Nbv0.3scaffold20195_4-9678	scipio	CDS	8476	8492	.	-	.	Name=NbE03056568.1 CDS;gene=NbE03056568;Codon_start=1;product=betaine aldehyde dehydrogenase, chloroplastic-like isoform X1 (XP_009776726.1);protein_id=NbE03056568.1;NCBI Feature Key=CDS;NCBI Join Type=join;ID=NbE03056568.1 CDS
Nbv0.3scaffold20195_4-9678	scipio	CDS	7906	8038	.	-	.	Name=NbE03056568.1 CDS;gene=NbE03056568;Codon_start=1;product=betaine aldehyde dehydrogenase, chloroplastic-like isoform X1 (XP_009776726.1);protein_id=NbE03056568.1;NCBI Feature Key=CDS;NCBI Join Type=join;ID=NbE03056568.1 CDS
Nbv0.3scaffold20195_4-9678	scipio	CDS	4285	4365	.	-	.	Name=NbE03056568.1 CDS;gene=NbE03056568;Codon_start=1;product=betaine aldehyde dehydrogenase, chloroplastic-like isoform X1 (XP_009776726.1);protein_id=NbE03056568.1;NCBI Feature Key=CDS;NCBI Join Type=join;ID=NbE03056568.1 CDS
Nbv0.3scaffold20195_4-9678	scipio	CDS	4077	4225	.	-	.	Name=NbE03056568.1 CDS;gene=NbE03056568;Codon_start=1;product=betaine aldehyde dehydrogenase, chloroplastic-like isoform X1 (XP_009776726.1);protein_id=NbE03056568.1;NCBI Feature Key=CDS;NCBI Join Type=join;ID=NbE03056568.1 CDS
Nbv0.3scaffold20195_4-9678	scipio	CDS	3483	3575	.	-	.	Name=NbE03056568.1 CDS;gene=NbE03056568;Codon_start=1;product=betaine aldehyde dehydrogenase, chloroplastic-like isoform X1 (XP_009776726.1);protein_id=NbE03056568.1;NCBI Feature Key=CDS;NCBI Join Type=join;ID=NbE03056568.1 CDS
Nbv0.3scaffold20195_4-9678	scipio	CDS	3275	3398	.	-	.	Name=NbE03056568.1 CDS;gene=NbE03056568;Codon_start=1;product=betaine aldehyde dehydrogenase, chloroplastic-like isoform X1 (XP_009776726.1);protein_id=NbE03056568.1;NCBI Feature Key=CDS;NCBI Join Type=join;ID=NbE03056568.1 CDS
Nbv0.3scaffold20195_4-9678	scipio	CDS	3125	3190	.	-	.	Name=NbE03056568.1 CDS;gene=NbE03056568;Codon_start=1;product=betaine aldehyde dehydrogenase, chloroplastic-like isoform X1 (XP_009776726.1);protein_id=NbE03056568.1;NCBI Feature Key=CDS;NCBI Join Type=join;ID=NbE03056568.1 CDS
Nbv0.3scaffold20195_4-9678	scipio	CDS	2953	3022	.	-	.	Name=NbE03056568.1 CDS;gene=NbE03056568;Codon_start=1;product=betaine aldehyde dehydrogenase, chloroplastic-like isoform X1 (XP_009776726.1);protein_id=NbE03056568.1;NCBI Feature Key=CDS;NCBI Join Type=join;ID=NbE03056568.1 CDS
Nbv0.3scaffold20195_4-9678	scipio	CDS	2776	2852	.	-	.	Name=NbE03056568.1 CDS;gene=NbE03056568;Codon_start=1;product=betaine aldehyde dehydrogenase, chloroplastic-like isoform X1 (XP_009776726.1);protein_id=NbE03056568.1;NCBI Feature Key=CDS;NCBI Join Type=join;ID=NbE03056568.1 CDS
Nbv0.3scaffold20195_4-9678	scipio	CDS	1881	1994	.	-	.	Name=NbE03056568.1 CDS;gene=NbE03056568;Codon_start=1;product=betaine aldehyde dehydrogenase, chloroplastic-like isoform X1 (XP_009776726.1);protein_id=NbE03056568.1;NCBI Feature Key=CDS;NCBI Join Type=join;ID=NbE03056568.1 CDS
Nbv0.3scaffold20195_4-9678	scipio	CDS	1596	1673	.	-	.	Name=NbE03056568.1 CDS;gene=NbE03056568;Codon_start=1;product=betaine aldehyde dehydrogenase, chloroplastic-like isoform X1 (XP_009776726.1);protein_id=NbE03056568.1;NCBI Feature Key=CDS;NCBI Join Type=join;ID=NbE03056568.1 CDS
Nbv0.3scaffold20195_4-9678	scipio	CDS	1361	1512	.	-	.	Name=NbE03056568.1 CDS;gene=NbE03056568;Codon_start=1;product=betaine aldehyde dehydrogenase, chloroplastic-like isoform X1 (XP_009776726.1);protein_id=NbE03056568.1;NCBI Feature Key=CDS;NCBI Join Type=join;ID=NbE03056568.1 CDS
Nbv0.3scaffold20195_4-9678	scipio	CDS	1221	1281	.	-	.	Name=NbE03056568.1 CDS;gene=NbE03056568;Codon_start=1;product=betaine aldehyde dehydrogenase, chloroplastic-like isoform X1 (XP_009776726.1);protein_id=NbE03056568.1;NCBI Feature Key=CDS;NCBI Join Type=join;ID=NbE03056568.1 CDS
Nbv0.3scaffold20195_4-9678	scipio	CDS	998	1108	.	-	.	Name=NbE03056568.1 CDS;gene=NbE03056568;Codon_start=1;product=betaine aldehyde dehydrogenase, chloroplastic-like isoform X1 (XP_009776726.1);protein_id=NbE03056568.1;NCBI Feature Key=CDS;NCBI Join Type=join;ID=NbE03056568.1 CDS
Nbv0.3scaffold62976_7501-10268	scipio	CDS	1001	1771	.	+	.	Name=NbE03060658.1 CDS;gene=NbE03060658;Codon_start=1;product=uncharacterized protein LOC104092324 isoform X2 (XP_009596208.1);protein_id=NbE03060658.1;NCBI Feature Key=CDS;ID=NbE03060658.1 CDS
Nbv0.3scaffold6787_22643-34212	scipio	CDS	1001	1048	.	+	.	Name=NbE03054591.1 CDS;gene=NbE03054591;Codon_start=1;product=uridine-cytidine kinase C-like isoform X1 (XP_019254453.1);protein_id=NbE03054591.1;NCBI Feature Key=CDS;NCBI Join Type=join;ID=NbE03054591.1 CDS
Nbv0.3scaffold6787_22643-34212	scipio	CDS	1425	1782	.	+	.	Name=NbE03054591.1 CDS;gene=NbE03054591;Codon_start=1;product=uridine-cytidine kinase C-like isoform X1 (XP_019254453.1);protein_id=NbE03054591.1;NCBI Feature Key=CDS;NCBI Join Type=join;ID=NbE03054591.1 CDS
Nbv0.3scaffold6787_22643-34212	scipio	CDS	5063	5177	.	+	.	Name=NbE03054591.1 CDS;gene=NbE03054591;Codon_start=1;product=uridine-cytidine kinase C-like isoform X1 (XP_019254453.1);protein_id=NbE03054591.1;NCBI Feature Key=CDS;NCBI Join Type=join;ID=NbE03054591.1 CDS
Nbv0.3scaffold6787_22643-34212	scipio	CDS	6021	6216	.	+	.	Name=NbE03054591.1 CDS;gene=NbE03054591;Codon_start=1;product=uridine-cytidine kinase C-like isoform X1 (XP_019254453.1);protein_id=NbE03054591.1;NCBI Feature Key=CDS;NCBI Join Type=join;ID=NbE03054591.1 CDS
Nbv0.3scaffold6787_22643-34212	scipio	CDS	6323	6436	.	+	.	Name=NbE03054591.1 CDS;gene=NbE03054591;Codon_start=1;product=uridine-cytidine kinase C-like isoform X1 (XP_019254453.1);protein_id=NbE03054591.1;NCBI Feature Key=CDS;NCBI Join Type=join;ID=NbE03054591.1 CDS
Nbv0.3scaffold6787_22643-34212	scipio	CDS	6547	6720	.	+	.	Name=NbE03054591.1 CDS;gene=NbE03054591;Codon_start=1;product=uridine-cytidine kinase C-like isoform X1 (XP_019254453.1);protein_id=NbE03054591.1;NCBI Feature Key=CDS;NCBI Join Type=join;ID=NbE03054591.1 CDS
Nbv0.3scaffold6787_22643-34212	scipio	CDS	7589	7783	.	+	.	Name=NbE03054591.1 CDS;gene=NbE03054591;Codon_start=1;product=uridine-cytidine kinase C-like isoform X1 (XP_019254453.1);protein_id=NbE03054591.1;NCBI Feature Key=CDS;NCBI Join Type=join;ID=NbE03054591.1 CDS
Nbv0.3scaffold6787_22643-34212	scipio	CDS	8537	8659	.	+	.	Name=NbE03054591.1 CDS;gene=NbE03054591;Codon_start=1;product=uridine-cytidine kinase C-like isoform X1 (XP_019254453.1);protein_id=NbE03054591.1;NCBI Feature Key=CDS;NCBI Join Type=join;ID=NbE03054591.1 CDS
Nbv0.3scaffold6787_22643-34212	scipio	CDS	8728	8840	.	+	.	Name=NbE03054591.1 CDS;gene=NbE03054591;Codon_start=1;product=uridine-cytidine kinase C-like isoform X1 (XP_019254453.1);protein_id=NbE03054591.1;NCBI Feature Key=CDS;NCBI Join Type=join;ID=NbE03054591.1 CDS
Nbv0.3scaffold6787_22643-34212	scipio	CDS	9002	9125	.	+	.	Name=NbE03054591.1 CDS;gene=NbE03054591;Codon_start=1;product=uridine-cytidine kinase C-like isoform X1 (XP_019254453.1);protein_id=NbE03054591.1;NCBI Feature Key=CDS;NCBI Join Type=join;ID=NbE03054591.1 CDS
Nbv0.3scaffold6787_22643-34212	scipio	CDS	10161	10433	.	+	.	Name=NbE03054591.1 CDS;gene=NbE03054591;Codon_start=1;product=uridine-cytidine kinase C-like isoform X1 (XP_019254453.1);protein_id=NbE03054591.1;NCBI Feature Key=CDS;NCBI Join Type=join;ID=NbE03054591.1 CDS
Nbv0.3scaffold6787_22643-34212	scipio	CDS	11014	11235	.	+	.	Name=NbE03054591.1 CDS;gene=NbE03054591;Codon_start=1;product=uridine-cytidine kinase C-like isoform X1 (XP_019254453.1);protein_id=NbE03054591.1;NCBI Feature Key=CDS;NCBI Join Type=join;ID=NbE03054591.1 CDS
Nbv0.3scaffold16531_26736-47622	scipio	CDS	1001	1015	.	+	.	Name=NbE03056056.1 CDS;gene=NbE03056056;Codon_start=1;product=UPF0505 protein C16orf62 homolog (XP_009802751.1);protein_id=NbE03056056.1;NCBI Feature Key=CDS;NCBI Join Type=join;ID=NbE03056056.1 CDS
Nbv0.3scaffold16531_26736-47622	scipio	CDS	1044	1097	.	+	.	Name=NbE03056056.1 CDS;gene=NbE03056056;Codon_start=1;product=UPF0505 protein C16orf62 homolog (XP_009802751.1);protein_id=NbE03056056.1;NCBI Feature Key=CDS;NCBI Join Type=join;ID=NbE03056056.1 CDS
Nbv0.3scaffold16531_26736-47622	scipio	CDS	5945	6088	.	+	.	Name=NbE03056056.1 CDS;gene=NbE03056056;Codon_start=1;product=UPF0505 protein C16orf62 homolog (XP_009802751.1);protein_id=NbE03056056.1;NCBI Feature Key=CDS;NCBI Join Type=join;ID=NbE03056056.1 CDS
Nbv0.3scaffold16531_26736-47622	scipio	CDS	6291	6373	.	+	.	Name=NbE03056056.1 CDS;gene=NbE03056056;Codon_start=1;product=UPF0505 protein C16orf62 homolog (XP_009802751.1);protein_id=NbE03056056.1;NCBI Feature Key=CDS;NCBI Join Type=join;ID=NbE03056056.1 CDS
Nbv0.3scaffold16531_26736-47622	scipio	CDS	9472	9613	.	+	.	Name=NbE03056056.1 CDS;gene=NbE03056056;Codon_start=1;product=UPF0505 protein C16orf62 homolog (XP_009802751.1);protein_id=NbE03056056.1;NCBI Feature Key=CDS;NCBI Join Type=join;ID=NbE03056056.1 CDS
Nbv0.3scaffold16531_26736-47622	scipio	CDS	9731	9814	.	+	.	Name=NbE03056056.1 CDS;gene=NbE03056056;Codon_start=1;product=UPF0505 protein C16orf62 homolog (XP_009802751.1);protein_id=NbE03056056.1;NCBI Feature Key=CDS;NCBI Join Type=join;ID=NbE03056056.1 CDS
Nbv0.3scaffold16531_26736-47622	scipio	CDS	11911	12072	.	+	.	Name=NbE03056056.1 CDS;gene=NbE03056056;Codon_start=1;product=UPF0505 protein C16orf62 homolog (XP_009802751.1);protein_id=NbE03056056.1;NCBI Feature Key=CDS;NCBI Join Type=join;ID=NbE03056056.1 CDS
Nbv0.3scaffold16531_26736-47622	scipio	CDS	12150	12237	.	+	.	Name=NbE03056056.1 CDS;gene=NbE03056056;Codon_start=1;product=UPF0505 protein C16orf62 homolog (XP_009802751.1);protein_id=NbE03056056.1;NCBI Feature Key=CDS;NCBI Join Type=join;ID=NbE03056056.1 CDS
Nbv0.3scaffold16531_26736-47622	scipio	CDS	13639	13716	.	+	.	Name=NbE03056056.1 CDS;gene=NbE03056056;Codon_start=1;product=UPF0505 protein C16orf62 homolog (XP_009802751.1);protein_id=NbE03056056.1;NCBI Feature Key=CDS;NCBI Join Type=join;ID=NbE03056056.1 CDS
Nbv0.3scaffold16531_26736-47622	scipio	CDS	15267	15333	.	+	.	Name=NbE03056056.1 CDS;gene=NbE03056056;Codon_start=1;product=UPF0505 protein C16orf62 homolog (XP_009802751.1);protein_id=NbE03056056.1;NCBI Feature Key=CDS;NCBI Join Type=join;ID=NbE03056056.1 CDS
Nbv0.3scaffold16531_26736-47622	scipio	CDS	15413	15512	.	+	.	Name=NbE03056056.1 CDS;gene=NbE03056056;Codon_start=1;product=UPF0505 protein C16orf62 homolog (XP_009802751.1);protein_id=NbE03056056.1;NCBI Feature Key=CDS;NCBI Join Type=join;ID=NbE03056056.1 CDS
Nbv0.3scaffold16531_26736-47622	scipio	CDS	19201	19317	.	+	.	Name=NbE03056056.1 CDS;gene=NbE03056056;Codon_start=1;product=UPF0505 protein C16orf62 homolog (XP_009802751.1);protein_id=NbE03056056.1;NCBI Feature Key=CDS;NCBI Join Type=join;ID=NbE03056056.1 CDS
Nbv0.3scaffold16531_26736-47622	scipio	CDS	19407	19463	.	+	.	Name=NbE03056056.1 CDS;gene=NbE03056056;Codon_start=1;product=UPF0505 protein C16orf62 homolog (XP_009802751.1);protein_id=NbE03056056.1;NCBI Feature Key=CDS;NCBI Join Type=join;ID=NbE03056056.1 CDS
Nbv0.3scaffold16531_26736-47622	scipio	CDS	19714	19890	.	+	.	Name=NbE03056056.1 CDS;gene=NbE03056056;Codon_start=1;product=UPF0505 protein C16orf62 homolog (XP_009802751.1);protein_id=NbE03056056.1;NCBI Feature Key=CDS;NCBI Join Type=join;ID=NbE03056056.1 CDS
Nbv0.3scaffold44058_455-6081	scipio	CDS	1001	1913	.	+	.	Name=NbE03059203.1 CDS;gene=NbE03059203;Codon_start=1;product=pentatricopeptide repeat-containing protein At4g16470-like, partial (XP_016465606.1);protein_id=NbE03059203.1;NCBI Feature Key=CDS;NCBI Join Type=join;ID=NbE03059203.1 CDS
Nbv0.3scaffold44058_455-6081	scipio	CDS	2028	2088	.	+	.	Name=NbE03059203.1 CDS;gene=NbE03059203;Codon_start=1;product=pentatricopeptide repeat-containing protein At4g16470-like, partial (XP_016465606.1);protein_id=NbE03059203.1;NCBI Feature Key=CDS;NCBI Join Type=join;ID=NbE03059203.1 CDS
Nbv0.3scaffold44058_455-6081	scipio	CDS	3585	3706	.	+	.	Name=NbE03059203.1 CDS;gene=NbE03059203;Codon_start=1;product=pentatricopeptide repeat-containing protein At4g16470-like, partial (XP_016465606.1);protein_id=NbE03059203.1;NCBI Feature Key=CDS;NCBI Join Type=join;ID=NbE03059203.1 CDS
Nbv0.3scaffold44058_455-6081	scipio	CDS	4066	4210	.	+	.	Name=NbE03059203.1 CDS;gene=NbE03059203;Codon_start=1;product=pentatricopeptide repeat-containing protein At4g16470-like, partial (XP_016465606.1);protein_id=NbE03059203.1;NCBI Feature Key=CDS;NCBI Join Type=join;ID=NbE03059203.1 CDS
Nbv0.3scaffold44058_455-6081	scipio	CDS	4375	4630	.	+	.	Name=NbE03059203.1 CDS;gene=NbE03059203;Codon_start=1;product=pentatricopeptide repeat-containing protein At4g16470-like, partial (XP_016465606.1);protein_id=NbE03059203.1;NCBI Feature Key=CDS;NCBI Join Type=join;ID=NbE03059203.1 CDS
Nbv0.3scaffold73562_2311-7773	scipio	CDS	1001	1992	.	+	.	Name=NbE03061277.1 CDS;gene=NbE03061277;Codon_start=1;product=serine/threonine-protein kinase D6PK-like isoform X1 (XP_016474105.1);protein_id=NbE03061277.1;NCBI Feature Key=CDS;NCBI Join Type=join;ID=NbE03061277.1 CDS
Nbv0.3scaffold73562_2311-7773	scipio	CDS	3587	4466	.	+	.	Name=NbE03061277.1 CDS;gene=NbE03061277;Codon_start=1;product=serine/threonine-protein kinase D6PK-like isoform X1 (XP_016474105.1);protein_id=NbE03061277.1;NCBI Feature Key=CDS;NCBI Join Type=join;ID=NbE03061277.1 CDS
Nbv0.3scaffold9759_7342-36813	scipio	CDS	28289	28472	.	-	.	Name=NbE03055076.1 CDS;gene=NbE03055076;Codon_start=1;product=Partial, uncharacterized protein LOC104241800 isoform X1 (XP_009795057.1);protein_id=NbE03055076.1;NCBI Feature Key=CDS;NCBI Join Type=join;ID=NbE03055076.1 CDS
Nbv0.3scaffold9759_7342-36813	scipio	CDS	4032	4132	.	-	.	Name=NbE03055076.1 CDS;gene=NbE03055076;Codon_start=1;product=Partial, uncharacterized protein LOC104241800 isoform X1 (XP_009795057.1);protein_id=NbE03055076.1;NCBI Feature Key=CDS;NCBI Join Type=join;ID=NbE03055076.1 CDS
Nbv0.3scaffold9759_7342-36813	scipio	CDS	2468	2596	.	-	.	Name=NbE03055076.1 CDS;gene=NbE03055076;Codon_start=1;product=Partial, uncharacterized protein LOC104241800 isoform X1 (XP_009795057.1);protein_id=NbE03055076.1;NCBI Feature Key=CDS;NCBI Join Type=join;ID=NbE03055076.1 CDS
Nbv0.3scaffold9759_7342-36813	scipio	CDS	1430	1518	.	-	.	Name=NbE03055076.1 CDS;gene=NbE03055076;Codon_start=1;product=Partial, uncharacterized protein LOC104241800 isoform X1 (XP_009795057.1);protein_id=NbE03055076.1;NCBI Feature Key=CDS;NCBI Join Type=join;ID=NbE03055076.1 CDS
Nbv0.3scaffold9759_7342-36813	scipio	CDS	998	1130	.	-	.	Name=NbE03055076.1 CDS;gene=NbE03055076;Codon_start=1;product=Partial, uncharacterized protein LOC104241800 isoform X1 (XP_009795057.1);protein_id=NbE03055076.1;NCBI Feature Key=CDS;NCBI Join Type=join;ID=NbE03055076.1 CDS
Nbv0.3scaffold60736_5702-9426	scipio	CDS	1699	2725	.	-	.	Name=NbE03060503.1 CDS;gene=NbE03060503;Codon_start=1;product=glutamic acid-rich protein-like (XP_019257427.1);protein_id=NbE03060503.1;NCBI Feature Key=CDS;NCBI Join Type=join;ID=NbE03060503.1 CDS
Nbv0.3scaffold60736_5702-9426	scipio	CDS	1319	1435	.	-	.	Name=NbE03060503.1 CDS;gene=NbE03060503;Codon_start=1;product=glutamic acid-rich protein-like (XP_019257427.1);protein_id=NbE03060503.1;NCBI Feature Key=CDS;NCBI Join Type=join;ID=NbE03060503.1 CDS
Nbv0.3scaffold60736_5702-9426	scipio	CDS	816	1255	.	-	.	Name=NbE03060503.1 CDS;gene=NbE03060503;Codon_start=1;product=glutamic acid-rich protein-like (XP_019257427.1);protein_id=NbE03060503.1;NCBI Feature Key=CDS;NCBI Join Type=join;ID=NbE03060503.1 CDS
Nbv0.3scaffold33552_7867-11405	scipio	CDS	1001	1082	.	+	.	Name=NbE03058128.1 CDS;gene=NbE03058128;Codon_start=1;product=DNA polymerase zeta processivity subunit-like isoform X7 (XP_016496604.1);protein_id=NbE03058128.1;NCBI Feature Key=CDS;NCBI Join Type=join;ID=NbE03058128.1 CDS
Nbv0.3scaffold33552_7867-11405	scipio	CDS	1170	1282	.	+	.	Name=NbE03058128.1 CDS;gene=NbE03058128;Codon_start=1;product=DNA polymerase zeta processivity subunit-like isoform X7 (XP_016496604.1);protein_id=NbE03058128.1;NCBI Feature Key=CDS;NCBI Join Type=join;ID=NbE03058128.1 CDS
Nbv0.3scaffold33552_7867-11405	scipio	CDS	1593	1783	.	+	.	Name=NbE03058128.1 CDS;gene=NbE03058128;Codon_start=1;product=DNA polymerase zeta processivity subunit-like isoform X7 (XP_016496604.1);protein_id=NbE03058128.1;NCBI Feature Key=CDS;NCBI Join Type=join;ID=NbE03058128.1 CDS
Nbv0.3scaffold33552_7867-11405	scipio	CDS	2485	2542	.	+	.	Name=NbE03058128.1 CDS;gene=NbE03058128;Codon_start=1;product=DNA polymerase zeta processivity subunit-like isoform X7 (XP_016496604.1);protein_id=NbE03058128.1;NCBI Feature Key=CDS;NCBI Join Type=join;ID=NbE03058128.1 CDS
Nbv0.3scaffold10780_9589-12308	scipio	CDS	1316	1720	.	-	.	Name=NbE03055244.1 CDS;gene=NbE03055244;Codon_start=1;product=craniofacial development protein 2-like (XP_019230406.1);protein_id=NbE03055244.1;NCBI Feature Key=CDS;NCBI Join Type=join;ID=NbE03055244.1 CDS
Nbv0.3scaffold10780_9589-12308	scipio	CDS	998	1228	.	-	.	Name=NbE03055244.1 CDS;gene=NbE03055244;Codon_start=1;product=craniofacial development protein 2-like (XP_019230406.1);protein_id=NbE03055244.1;NCBI Feature Key=CDS;NCBI Join Type=join;ID=NbE03055244.1 CDS
Nbv0.3scaffold48229_7057-14354	scipio	CDS	6239	6298	.	-	.	Name=NbE03059578.1 CDS;gene=NbE03059578;Codon_start=1;product=vacuolar fusion protein MON1 homolog A-like (XP_016514717.1);protein_id=NbE03059578.1;NCBI Feature Key=CDS;NCBI Join Type=join;ID=NbE03059578.1 CDS
Nbv0.3scaffold48229_7057-14354	scipio	CDS	5982	6083	.	-	.	Name=NbE03059578.1 CDS;gene=NbE03059578;Codon_start=1;product=vacuolar fusion protein MON1 homolog A-like (XP_016514717.1);protein_id=NbE03059578.1;NCBI Feature Key=CDS;NCBI Join Type=join;ID=NbE03059578.1 CDS
Nbv0.3scaffold48229_7057-14354	scipio	CDS	5727	5848	.	-	.	Name=NbE03059578.1 CDS;gene=NbE03059578;Codon_start=1;product=vacuolar fusion protein MON1 homolog A-like (XP_016514717.1);protein_id=NbE03059578.1;NCBI Feature Key=CDS;NCBI Join Type=join;ID=NbE03059578.1 CDS
Nbv0.3scaffold48229_7057-14354	scipio	CDS	4706	4838	.	-	.	Name=NbE03059578.1 CDS;gene=NbE03059578;Codon_start=1;product=vacuolar fusion protein MON1 homolog A-like (XP_016514717.1);protein_id=NbE03059578.1;NCBI Feature Key=CDS;NCBI Join Type=join;ID=NbE03059578.1 CDS
Nbv0.3scaffold48229_7057-14354	scipio	CDS	4509	4600	.	-	.	Name=NbE03059578.1 CDS;gene=NbE03059578;Codon_start=1;product=vacuolar fusion protein MON1 homolog A-like (XP_016514717.1);protein_id=NbE03059578.1;NCBI Feature Key=CDS;NCBI Join Type=join;ID=NbE03059578.1 CDS
Nbv0.3scaffold48229_7057-14354	scipio	CDS	3067	3148	.	-	.	Name=NbE03059578.1 CDS;gene=NbE03059578;Codon_start=1;product=vacuolar fusion protein MON1 homolog A-like (XP_016514717.1);protein_id=NbE03059578.1;NCBI Feature Key=CDS;NCBI Join Type=join;ID=NbE03059578.1 CDS
Nbv0.3scaffold48229_7057-14354	scipio	CDS	2590	2654	.	-	.	Name=NbE03059578.1 CDS;gene=NbE03059578;Codon_start=1;product=vacuolar fusion protein MON1 homolog A-like (XP_016514717.1);protein_id=NbE03059578.1;NCBI Feature Key=CDS;NCBI Join Type=join;ID=NbE03059578.1 CDS
Nbv0.3scaffold48229_7057-14354	scipio	CDS	2103	2405	.	-	.	Name=NbE03059578.1 CDS;gene=NbE03059578;Codon_start=1;product=vacuolar fusion protein MON1 homolog A-like (XP_016514717.1);protein_id=NbE03059578.1;NCBI Feature Key=CDS;NCBI Join Type=join;ID=NbE03059578.1 CDS
Nbv0.3scaffold48229_7057-14354	scipio	CDS	1920	2011	.	-	.	Name=NbE03059578.1 CDS;gene=NbE03059578;Codon_start=1;product=vacuolar fusion protein MON1 homolog A-like (XP_016514717.1);protein_id=NbE03059578.1;NCBI Feature Key=CDS;NCBI Join Type=join;ID=NbE03059578.1 CDS
Nbv0.3scaffold48229_7057-14354	scipio	CDS	1202	1266	.	-	.	Name=NbE03059578.1 CDS;gene=NbE03059578;Codon_start=1;product=vacuolar fusion protein MON1 homolog A-like (XP_016514717.1);protein_id=NbE03059578.1;NCBI Feature Key=CDS;NCBI Join Type=join;ID=NbE03059578.1 CDS
Nbv0.3scaffold48229_7057-14354	scipio	CDS	998	1093	.	-	.	Name=NbE03059578.1 CDS;gene=NbE03059578;Codon_start=1;product=vacuolar fusion protein MON1 homolog A-like (XP_016514717.1);protein_id=NbE03059578.1;NCBI Feature Key=CDS;NCBI Join Type=join;ID=NbE03059578.1 CDS
Nbv0.3scaffold17614_2570-5594	scipio	CDS	1992	2025	.	-	.	Name=NbE03056203.1 CDS;gene=NbE03056203;Codon_start=1;product=vesicle transport protein GOT1B-like (XP_016488374.1);protein_id=NbE03056203.1;NCBI Feature Key=CDS;NCBI Join Type=join;ID=NbE03056203.1 CDS
Nbv0.3scaffold17614_2570-5594	scipio	CDS	1418	1509	.	-	.	Name=NbE03056203.1 CDS;gene=NbE03056203;Codon_start=1;product=vesicle transport protein GOT1B-like (XP_016488374.1);protein_id=NbE03056203.1;NCBI Feature Key=CDS;NCBI Join Type=join;ID=NbE03056203.1 CDS
Nbv0.3scaffold17614_2570-5594	scipio	CDS	1209	1289	.	-	.	Name=NbE03056203.1 CDS;gene=NbE03056203;Codon_start=1;product=vesicle transport protein GOT1B-like (XP_016488374.1);protein_id=NbE03056203.1;NCBI Feature Key=CDS;NCBI Join Type=join;ID=NbE03056203.1 CDS
Nbv0.3scaffold17614_2570-5594	scipio	CDS	998	1099	.	-	.	Name=NbE03056203.1 CDS;gene=NbE03056203;Codon_start=1;product=vesicle transport protein GOT1B-like (XP_016488374.1);protein_id=NbE03056203.1;NCBI Feature Key=CDS;NCBI Join Type=join;ID=NbE03056203.1 CDS
Nbv0.3scaffold279_40642-72010	scipio	CDS	22366	22408	.	+	.	Name=NbE03053352.1 CDS;gene=NbE03053352;Codon_start=1;product=protein phosphatase 2C 29 (XP_016491928.1);protein_id=NbE03053352.1;NCBI Feature Key=CDS;NCBI Join Type=join;ID=NbE03053352.1 CDS
Nbv0.3scaffold279_40642-72010	scipio	CDS	22466	22611	.	+	.	Name=NbE03053352.1 CDS;gene=NbE03053352;Codon_start=1;product=protein phosphatase 2C 29 (XP_016491928.1);protein_id=NbE03053352.1;NCBI Feature Key=CDS;NCBI Join Type=join;ID=NbE03053352.1 CDS
Nbv0.3scaffold279_40642-72010	scipio	CDS	22666	23895	.	+	.	Name=NbE03053352.1 CDS;gene=NbE03053352;Codon_start=1;product=protein phosphatase 2C 29 (XP_016491928.1);protein_id=NbE03053352.1;NCBI Feature Key=CDS;NCBI Join Type=join;ID=NbE03053352.1 CDS
Nbv0.3scaffold279_40642-72010	scipio	CDS	23896	24333	.	+	.	Name=NbE03053352.1 CDS;gene=NbE03053352;Codon_start=1;product=protein phosphatase 2C 29 (XP_016491928.1);protein_id=NbE03053352.1;NCBI Feature Key=CDS;NCBI Join Type=join;ID=NbE03053352.1 CDS
Nbv0.3scaffold279_40642-72010	scipio	CDS	25935	26048	.	+	.	Name=NbE03053352.1 CDS;gene=NbE03053352;Codon_start=1;product=protein phosphatase 2C 29 (XP_016491928.1);protein_id=NbE03053352.1;NCBI Feature Key=CDS;NCBI Join Type=join;ID=NbE03053352.1 CDS
Nbv0.3scaffold279_40642-72010	scipio	CDS	26360	26624	.	+	.	Name=NbE03053352.1 CDS;gene=NbE03053352;Codon_start=1;product=protein phosphatase 2C 29 (XP_016491928.1);protein_id=NbE03053352.1;NCBI Feature Key=CDS;NCBI Join Type=join;ID=NbE03053352.1 CDS
Nbv0.3scaffold279_40642-72010	scipio	CDS	30248	30372	.	+	.	Name=NbE03053352.1 CDS;gene=NbE03053352;Codon_start=1;product=protein phosphatase 2C 29 (XP_016491928.1);protein_id=NbE03053352.1;NCBI Feature Key=CDS;NCBI Join Type=join;ID=NbE03053352.1 CDS
Nbv0.3scaffold50983_5684-11471	scipio	CDS	1001	1422	.	+	.	Name=NbE03059791.1 CDS;gene=NbE03059791;Codon_start=1;product=uncharacterized protein LOC109211094 (XP_019230140.1);protein_id=NbE03059791.1;NCBI Feature Key=CDS;NCBI Join Type=join;ID=NbE03059791.1 CDS
Nbv0.3scaffold50983_5684-11471	scipio	CDS	1586	1648	.	+	.	Name=NbE03059791.1 CDS;gene=NbE03059791;Codon_start=1;product=uncharacterized protein LOC109211094 (XP_019230140.1);protein_id=NbE03059791.1;NCBI Feature Key=CDS;NCBI Join Type=join;ID=NbE03059791.1 CDS
Nbv0.3scaffold50983_5684-11471	scipio	CDS	2291	2427	.	+	.	Name=NbE03059791.1 CDS;gene=NbE03059791;Codon_start=1;product=uncharacterized protein LOC109211094 (XP_019230140.1);protein_id=NbE03059791.1;NCBI Feature Key=CDS;NCBI Join Type=join;ID=NbE03059791.1 CDS
Nbv0.3scaffold50983_5684-11471	scipio	CDS	3109	3146	.	+	.	Name=NbE03059791.1 CDS;gene=NbE03059791;Codon_start=1;product=uncharacterized protein LOC109211094 (XP_019230140.1);protein_id=NbE03059791.1;NCBI Feature Key=CDS;NCBI Join Type=join;ID=NbE03059791.1 CDS
Nbv0.3scaffold50983_5684-11471	scipio	CDS	3248	3293	.	+	.	Name=NbE03059791.1 CDS;gene=NbE03059791;Codon_start=1;product=uncharacterized protein LOC109211094 (XP_019230140.1);protein_id=NbE03059791.1;NCBI Feature Key=CDS;NCBI Join Type=join;ID=NbE03059791.1 CDS
Nbv0.3scaffold50983_5684-11471	scipio	CDS	3643	3807	.	+	.	Name=NbE03059791.1 CDS;gene=NbE03059791;Codon_start=1;product=uncharacterized protein LOC109211094 (XP_019230140.1);protein_id=NbE03059791.1;NCBI Feature Key=CDS;NCBI Join Type=join;ID=NbE03059791.1 CDS
Nbv0.3scaffold50983_5684-11471	scipio	CDS	4613	4791	.	+	.	Name=NbE03059791.1 CDS;gene=NbE03059791;Codon_start=1;product=uncharacterized protein LOC109211094 (XP_019230140.1);protein_id=NbE03059791.1;NCBI Feature Key=CDS;NCBI Join Type=join;ID=NbE03059791.1 CDS
Nbv0.3scaffold7092_47918-56213	scipio	CDS	7141	7296	.	-	.	Name=NbE03054635.1 CDS;gene=NbE03054635;Codon_start=1;product=probable protein phosphatase 2C 75 (XP_016500830.1);protein_id=NbE03054635.1;NCBI Feature Key=CDS;NCBI Join Type=join;ID=NbE03054635.1 CDS
Nbv0.3scaffold7092_47918-56213	scipio	CDS	6341	6730	.	-	.	Name=NbE03054635.1 CDS;gene=NbE03054635;Codon_start=1;product=probable protein phosphatase 2C 75 (XP_016500830.1);protein_id=NbE03054635.1;NCBI Feature Key=CDS;NCBI Join Type=join;ID=NbE03054635.1 CDS
Nbv0.3scaffold7092_47918-56213	scipio	CDS	3610	3715	.	-	.	Name=NbE03054635.1 CDS;gene=NbE03054635;Codon_start=1;product=probable protein phosphatase 2C 75 (XP_016500830.1);protein_id=NbE03054635.1;NCBI Feature Key=CDS;NCBI Join Type=join;ID=NbE03054635.1 CDS
Nbv0.3scaffold7092_47918-56213	scipio	CDS	998	1338	.	-	.	Name=NbE03054635.1 CDS;gene=NbE03054635;Codon_start=1;product=probable protein phosphatase 2C 75 (XP_016500830.1);protein_id=NbE03054635.1;NCBI Feature Key=CDS;NCBI Join Type=join;ID=NbE03054635.1 CDS
Nbv0.3scaffold20195_1-9492	scipio	CDS	8479	8492	.	-	.	Name=NbE03056567.1 CDS;gene=NbE03056567;Codon_start=1;product=betaine aldehyde dehydrogenase, chloroplastic-like isoform X1 (XP_009776726.1);protein_id=NbE03056567.1;NCBI Feature Key=CDS;NCBI Join Type=join;ID=NbE03056567.1 CDS
Nbv0.3scaffold20195_1-9492	scipio	CDS	7909	8041	.	-	.	Name=NbE03056567.1 CDS;gene=NbE03056567;Codon_start=1;product=betaine aldehyde dehydrogenase, chloroplastic-like isoform X1 (XP_009776726.1);protein_id=NbE03056567.1;NCBI Feature Key=CDS;NCBI Join Type=join;ID=NbE03056567.1 CDS
Nbv0.3scaffold20195_1-9492	scipio	CDS	4288	4368	.	-	.	Name=NbE03056567.1 CDS;gene=NbE03056567;Codon_start=1;product=betaine aldehyde dehydrogenase, chloroplastic-like isoform X1 (XP_009776726.1);protein_id=NbE03056567.1;NCBI Feature Key=CDS;NCBI Join Type=join;ID=NbE03056567.1 CDS
Nbv0.3scaffold20195_1-9492	scipio	CDS	4080	4228	.	-	.	Name=NbE03056567.1 CDS;gene=NbE03056567;Codon_start=1;product=betaine aldehyde dehydrogenase, chloroplastic-like isoform X1 (XP_009776726.1);protein_id=NbE03056567.1;NCBI Feature Key=CDS;NCBI Join Type=join;ID=NbE03056567.1 CDS
Nbv0.3scaffold20195_1-9492	scipio	CDS	3486	3578	.	-	.	Name=NbE03056567.1 CDS;gene=NbE03056567;Codon_start=1;product=betaine aldehyde dehydrogenase, chloroplastic-like isoform X1 (XP_009776726.1);protein_id=NbE03056567.1;NCBI Feature Key=CDS;NCBI Join Type=join;ID=NbE03056567.1 CDS
Nbv0.3scaffold20195_1-9492	scipio	CDS	3278	3401	.	-	.	Name=NbE03056567.1 CDS;gene=NbE03056567;Codon_start=1;product=betaine aldehyde dehydrogenase, chloroplastic-like isoform X1 (XP_009776726.1);protein_id=NbE03056567.1;NCBI Feature Key=CDS;NCBI Join Type=join;ID=NbE03056567.1 CDS
Nbv0.3scaffold20195_1-9492	scipio	CDS	3128	3193	.	-	.	Name=NbE03056567.1 CDS;gene=NbE03056567;Codon_start=1;product=betaine aldehyde dehydrogenase, chloroplastic-like isoform X1 (XP_009776726.1);protein_id=NbE03056567.1;NCBI Feature Key=CDS;NCBI Join Type=join;ID=NbE03056567.1 CDS
Nbv0.3scaffold20195_1-9492	scipio	CDS	2956	3025	.	-	.	Name=NbE03056567.1 CDS;gene=NbE03056567;Codon_start=1;product=betaine aldehyde dehydrogenase, chloroplastic-like isoform X1 (XP_009776726.1);protein_id=NbE03056567.1;NCBI Feature Key=CDS;NCBI Join Type=join;ID=NbE03056567.1 CDS
Nbv0.3scaffold20195_1-9492	scipio	CDS	2788	2855	.	-	.	Name=NbE03056567.1 CDS;gene=NbE03056567;Codon_start=1;product=betaine aldehyde dehydrogenase, chloroplastic-like isoform X1 (XP_009776726.1);protein_id=NbE03056567.1;NCBI Feature Key=CDS;NCBI Join Type=join;ID=NbE03056567.1 CDS
Nbv0.3scaffold20195_1-9492	scipio	CDS	1884	2006	.	-	.	Name=NbE03056567.1 CDS;gene=NbE03056567;Codon_start=1;product=betaine aldehyde dehydrogenase, chloroplastic-like isoform X1 (XP_009776726.1);protein_id=NbE03056567.1;NCBI Feature Key=CDS;NCBI Join Type=join;ID=NbE03056567.1 CDS
Nbv0.3scaffold20195_1-9492	scipio	CDS	1599	1676	.	-	.	Name=NbE03056567.1 CDS;gene=NbE03056567;Codon_start=1;product=betaine aldehyde dehydrogenase, chloroplastic-like isoform X1 (XP_009776726.1);protein_id=NbE03056567.1;NCBI Feature Key=CDS;NCBI Join Type=join;ID=NbE03056567.1 CDS
Nbv0.3scaffold20195_1-9492	scipio	CDS	1364	1515	.	-	.	Name=NbE03056567.1 CDS;gene=NbE03056567;Codon_start=1;product=betaine aldehyde dehydrogenase, chloroplastic-like isoform X1 (XP_009776726.1);protein_id=NbE03056567.1;NCBI Feature Key=CDS;NCBI Join Type=join;ID=NbE03056567.1 CDS
Nbv0.3scaffold20195_1-9492	scipio	CDS	1224	1284	.	-	.	Name=NbE03056567.1 CDS;gene=NbE03056567;Codon_start=1;product=betaine aldehyde dehydrogenase, chloroplastic-like isoform X1 (XP_009776726.1);protein_id=NbE03056567.1;NCBI Feature Key=CDS;NCBI Join Type=join;ID=NbE03056567.1 CDS
Nbv0.3scaffold20195_1-9492	scipio	CDS	1005	1111	.	-	.	Name=NbE03056567.1 CDS;gene=NbE03056567;Codon_start=1;product=betaine aldehyde dehydrogenase, chloroplastic-like isoform X1 (XP_009776726.1);protein_id=NbE03056567.1;NCBI Feature Key=CDS;NCBI Join Type=join;ID=NbE03056567.1 CDS
Nbv0.3scaffold20195_1-9492	scipio	CDS	359	449	.	-	.	Name=NbE03056567.1 CDS;gene=NbE03056567;Codon_start=1;product=betaine aldehyde dehydrogenase, chloroplastic-like isoform X1 (XP_009776726.1);protein_id=NbE03056567.1;NCBI Feature Key=CDS;NCBI Join Type=join;ID=NbE03056567.1 CDS
Nbv0.3scaffold35280_9776-14713	scipio	CDS	1001	1721	.	+	.	Name=NbE03058312.1 CDS;gene=NbE03058312;Codon_start=1;product=G-type lectin S-receptor-like serine/threonine-protein kinase At2g19130 isoform X1 (XP_009767030.1);protein_id=NbE03058312.1;NCBI Feature Key=CDS;NCBI Join Type=join;ID=NbE03058312.1 CDS
Nbv0.3scaffold35280_9776-14713	scipio	CDS	2538	2612	.	+	.	Name=NbE03058312.1 CDS;gene=NbE03058312;Codon_start=1;product=G-type lectin S-receptor-like serine/threonine-protein kinase At2g19130 isoform X1 (XP_009767030.1);protein_id=NbE03058312.1;NCBI Feature Key=CDS;NCBI Join Type=join;ID=NbE03058312.1 CDS
Nbv0.3scaffold35280_9776-14713	scipio	CDS	2785	3941	.	+	.	Name=NbE03058312.1 CDS;gene=NbE03058312;Codon_start=1;product=G-type lectin S-receptor-like serine/threonine-protein kinase At2g19130 isoform X1 (XP_009767030.1);protein_id=NbE03058312.1;NCBI Feature Key=CDS;NCBI Join Type=join;ID=NbE03058312.1 CDS
Nbv0.3scaffold49834_9656-12362	scipio	CDS	1518	1707	.	-	.	Name=NbE03059697.1 CDS;gene=NbE03059697;Codon_start=1;product=glycine-rich cell wall structural protein-like (XP_009766821.1);protein_id=NbE03059697.1;NCBI Feature Key=CDS;NCBI Join Type=join;ID=NbE03059697.1 CDS
Nbv0.3scaffold49834_9656-12362	scipio	CDS	998	1266	.	-	.	Name=NbE03059697.1 CDS;gene=NbE03059697;Codon_start=1;product=glycine-rich cell wall structural protein-like (XP_009766821.1);protein_id=NbE03059697.1;NCBI Feature Key=CDS;NCBI Join Type=join;ID=NbE03059697.1 CDS
Nbv0.3scaffold13446_14971-17516	scipio	CDS	1001	1549	.	+	.	Name=NbE03055605.1 CDS;gene=NbE03055605;Codon_start=1;product=uncharacterized protein LOC109228964 (XP_019249786.1);protein_id=NbE03055605.1;NCBI Feature Key=CDS;ID=NbE03055605.1 CDS
Nbv0.3scaffold17200_244-14614	scipio	CDS	1001	1222	.	+	.	Name=NbE03056162.1 CDS;gene=NbE03056162;Codon_start=1;product=uncharacterized protein LOC104231139 isoform X1 (XP_009782390.1);protein_id=NbE03056162.1;NCBI Feature Key=CDS;NCBI Join Type=join;ID=NbE03056162.1 CDS
Nbv0.3scaffold17200_244-14614	scipio	CDS	1308	1409	.	+	.	Name=NbE03056162.1 CDS;gene=NbE03056162;Codon_start=1;product=uncharacterized protein LOC104231139 isoform X1 (XP_009782390.1);protein_id=NbE03056162.1;NCBI Feature Key=CDS;NCBI Join Type=join;ID=NbE03056162.1 CDS
Nbv0.3scaffold17200_244-14614	scipio	CDS	2559	2663	.	+	.	Name=NbE03056162.1 CDS;gene=NbE03056162;Codon_start=1;product=uncharacterized protein LOC104231139 isoform X1 (XP_009782390.1);protein_id=NbE03056162.1;NCBI Feature Key=CDS;NCBI Join Type=join;ID=NbE03056162.1 CDS
Nbv0.3scaffold17200_244-14614	scipio	CDS	3274	3387	.	+	.	Name=NbE03056162.1 CDS;gene=NbE03056162;Codon_start=1;product=uncharacterized protein LOC104231139 isoform X1 (XP_009782390.1);protein_id=NbE03056162.1;NCBI Feature Key=CDS;NCBI Join Type=join;ID=NbE03056162.1 CDS
Nbv0.3scaffold17200_244-14614	scipio	CDS	3562	3693	.	+	.	Name=NbE03056162.1 CDS;gene=NbE03056162;Codon_start=1;product=uncharacterized protein LOC104231139 isoform X1 (XP_009782390.1);protein_id=NbE03056162.1;NCBI Feature Key=CDS;NCBI Join Type=join;ID=NbE03056162.1 CDS
Nbv0.3scaffold17200_244-14614	scipio	CDS	3851	3982	.	+	.	Name=NbE03056162.1 CDS;gene=NbE03056162;Codon_start=1;product=uncharacterized protein LOC104231139 isoform X1 (XP_009782390.1);protein_id=NbE03056162.1;NCBI Feature Key=CDS;NCBI Join Type=join;ID=NbE03056162.1 CDS
Nbv0.3scaffold17200_244-14614	scipio	CDS	4299	4394	.	+	.	Name=NbE03056162.1 CDS;gene=NbE03056162;Codon_start=1;product=uncharacterized protein LOC104231139 isoform X1 (XP_009782390.1);protein_id=NbE03056162.1;NCBI Feature Key=CDS;NCBI Join Type=join;ID=NbE03056162.1 CDS
Nbv0.3scaffold17200_244-14614	scipio	CDS	4692	4829	.	+	.	Name=NbE03056162.1 CDS;gene=NbE03056162;Codon_start=1;product=uncharacterized protein LOC104231139 isoform X1 (XP_009782390.1);protein_id=NbE03056162.1;NCBI Feature Key=CDS;NCBI Join Type=join;ID=NbE03056162.1 CDS
Nbv0.3scaffold17200_244-14614	scipio	CDS	5621	5702	.	+	.	Name=NbE03056162.1 CDS;gene=NbE03056162;Codon_start=1;product=uncharacterized protein LOC104231139 isoform X1 (XP_009782390.1);protein_id=NbE03056162.1;NCBI Feature Key=CDS;NCBI Join Type=join;ID=NbE03056162.1 CDS
Nbv0.3scaffold17200_244-14614	scipio	CDS	5937	6529	.	+	.	Name=NbE03056162.1 CDS;gene=NbE03056162;Codon_start=1;product=uncharacterized protein LOC104231139 isoform X1 (XP_009782390.1);protein_id=NbE03056162.1;NCBI Feature Key=CDS;NCBI Join Type=join;ID=NbE03056162.1 CDS
Nbv0.3scaffold17200_244-14614	scipio	CDS	6774	6911	.	+	.	Name=NbE03056162.1 CDS;gene=NbE03056162;Codon_start=1;product=uncharacterized protein LOC104231139 isoform X1 (XP_009782390.1);protein_id=NbE03056162.1;NCBI Feature Key=CDS;NCBI Join Type=join;ID=NbE03056162.1 CDS
Nbv0.3scaffold17200_244-14614	scipio	CDS	8561	8642	.	+	.	Name=NbE03056162.1 CDS;gene=NbE03056162;Codon_start=1;product=uncharacterized protein LOC104231139 isoform X1 (XP_009782390.1);protein_id=NbE03056162.1;NCBI Feature Key=CDS;NCBI Join Type=join;ID=NbE03056162.1 CDS
Nbv0.3scaffold17200_244-14614	scipio	CDS	8833	8963	.	+	.	Name=NbE03056162.1 CDS;gene=NbE03056162;Codon_start=1;product=uncharacterized protein LOC104231139 isoform X1 (XP_009782390.1);protein_id=NbE03056162.1;NCBI Feature Key=CDS;NCBI Join Type=join;ID=NbE03056162.1 CDS
Nbv0.3scaffold17200_244-14614	scipio	CDS	8964	10490	.	+	.	Name=NbE03056162.1 CDS;gene=NbE03056162;Codon_start=1;product=uncharacterized protein LOC104231139 isoform X1 (XP_009782390.1);protein_id=NbE03056162.1;NCBI Feature Key=CDS;NCBI Join Type=join;ID=NbE03056162.1 CDS
Nbv0.3scaffold17200_244-14614	scipio	CDS	10509	10518	.	+	.	Name=NbE03056162.1 CDS;gene=NbE03056162;Codon_start=1;product=uncharacterized protein LOC104231139 isoform X1 (XP_009782390.1);protein_id=NbE03056162.1;NCBI Feature Key=CDS;NCBI Join Type=join;ID=NbE03056162.1 CDS
Nbv0.3scaffold17200_244-14614	scipio	CDS	10627	10745	.	+	.	Name=NbE03056162.1 CDS;gene=NbE03056162;Codon_start=1;product=uncharacterized protein LOC104231139 isoform X1 (XP_009782390.1);protein_id=NbE03056162.1;NCBI Feature Key=CDS;NCBI Join Type=join;ID=NbE03056162.1 CDS
Nbv0.3scaffold17200_244-14614	scipio	CDS	10996	11133	.	+	.	Name=NbE03056162.1 CDS;gene=NbE03056162;Codon_start=1;product=uncharacterized protein LOC104231139 isoform X1 (XP_009782390.1);protein_id=NbE03056162.1;NCBI Feature Key=CDS;NCBI Join Type=join;ID=NbE03056162.1 CDS
Nbv0.3scaffold17200_244-14614	scipio	CDS	12065	12146	.	+	.	Name=NbE03056162.1 CDS;gene=NbE03056162;Codon_start=1;product=uncharacterized protein LOC104231139 isoform X1 (XP_009782390.1);protein_id=NbE03056162.1;NCBI Feature Key=CDS;NCBI Join Type=join;ID=NbE03056162.1 CDS
Nbv0.3scaffold17200_244-14614	scipio	CDS	12275	13746	.	+	.	Name=NbE03056162.1 CDS;gene=NbE03056162;Codon_start=1;product=uncharacterized protein LOC104231139 isoform X1 (XP_009782390.1);protein_id=NbE03056162.1;NCBI Feature Key=CDS;NCBI Join Type=join;ID=NbE03056162.1 CDS
Nbv0.3scaffold61347_1677-9949	scipio	CDS	1001	1255	.	+	.	Name=NbE03060544.1 CDS;gene=NbE03060544;Codon_start=1;product=peroxisomal membrane protein PEX14 isoform X4 (XP_018633864.1);protein_id=NbE03060544.1;NCBI Feature Key=CDS;NCBI Join Type=join;ID=NbE03060544.1 CDS
Nbv0.3scaffold61347_1677-9949	scipio	CDS	1358	1406	.	+	.	Name=NbE03060544.1 CDS;gene=NbE03060544;Codon_start=1;product=peroxisomal membrane protein PEX14 isoform X4 (XP_018633864.1);protein_id=NbE03060544.1;NCBI Feature Key=CDS;NCBI Join Type=join;ID=NbE03060544.1 CDS
Nbv0.3scaffold61347_1677-9949	scipio	CDS	1533	1576	.	+	.	Name=NbE03060544.1 CDS;gene=NbE03060544;Codon_start=1;product=peroxisomal membrane protein PEX14 isoform X4 (XP_018633864.1);protein_id=NbE03060544.1;NCBI Feature Key=CDS;NCBI Join Type=join;ID=NbE03060544.1 CDS
Nbv0.3scaffold61347_1677-9949	scipio	CDS	1577	1699	.	+	.	Name=NbE03060544.1 CDS;gene=NbE03060544;Codon_start=1;product=peroxisomal membrane protein PEX14 isoform X4 (XP_018633864.1);protein_id=NbE03060544.1;NCBI Feature Key=CDS;NCBI Join Type=join;ID=NbE03060544.1 CDS
Nbv0.3scaffold61347_1677-9949	scipio	CDS	4377	4563	.	+	.	Name=NbE03060544.1 CDS;gene=NbE03060544;Codon_start=1;product=peroxisomal membrane protein PEX14 isoform X4 (XP_018633864.1);protein_id=NbE03060544.1;NCBI Feature Key=CDS;NCBI Join Type=join;ID=NbE03060544.1 CDS
Nbv0.3scaffold61347_1677-9949	scipio	CDS	4711	4801	.	+	.	Name=NbE03060544.1 CDS;gene=NbE03060544;Codon_start=1;product=peroxisomal membrane protein PEX14 isoform X4 (XP_018633864.1);protein_id=NbE03060544.1;NCBI Feature Key=CDS;NCBI Join Type=join;ID=NbE03060544.1 CDS
Nbv0.3scaffold61347_1677-9949	scipio	CDS	6194	6266	.	+	.	Name=NbE03060544.1 CDS;gene=NbE03060544;Codon_start=1;product=peroxisomal membrane protein PEX14 isoform X4 (XP_018633864.1);protein_id=NbE03060544.1;NCBI Feature Key=CDS;NCBI Join Type=join;ID=NbE03060544.1 CDS
Nbv0.3scaffold61347_1677-9949	scipio	CDS	6361	6403	.	+	.	Name=NbE03060544.1 CDS;gene=NbE03060544;Codon_start=1;product=peroxisomal membrane protein PEX14 isoform X4 (XP_018633864.1);protein_id=NbE03060544.1;NCBI Feature Key=CDS;NCBI Join Type=join;ID=NbE03060544.1 CDS
Nbv0.3scaffold61347_1677-9949	scipio	CDS	6489	6556	.	+	.	Name=NbE03060544.1 CDS;gene=NbE03060544;Codon_start=1;product=peroxisomal membrane protein PEX14 isoform X4 (XP_018633864.1);protein_id=NbE03060544.1;NCBI Feature Key=CDS;NCBI Join Type=join;ID=NbE03060544.1 CDS
Nbv0.3scaffold61347_1677-9949	scipio	CDS	7002	7046	.	+	.	Name=NbE03060544.1 CDS;gene=NbE03060544;Codon_start=1;product=peroxisomal membrane protein PEX14 isoform X4 (XP_018633864.1);protein_id=NbE03060544.1;NCBI Feature Key=CDS;NCBI Join Type=join;ID=NbE03060544.1 CDS
Nbv0.3scaffold61347_1677-9949	scipio	CDS	7139	7213	.	+	.	Name=NbE03060544.1 CDS;gene=NbE03060544;Codon_start=1;product=peroxisomal membrane protein PEX14 isoform X4 (XP_018633864.1);protein_id=NbE03060544.1;NCBI Feature Key=CDS;NCBI Join Type=join;ID=NbE03060544.1 CDS
Nbv0.3scaffold61347_1677-9949	scipio	CDS	7229	7276	.	+	.	Name=NbE03060544.1 CDS;gene=NbE03060544;Codon_start=1;product=peroxisomal membrane protein PEX14 isoform X4 (XP_018633864.1);protein_id=NbE03060544.1;NCBI Feature Key=CDS;NCBI Join Type=join;ID=NbE03060544.1 CDS
Nbv0.3scaffold27290_1027-16166	scipio	CDS	1001	1214	.	+	.	Name=NbE03057416.1 CDS;gene=NbE03057416;Codon_start=1;product=GDSL esterase/lipase At5g55050-like (XP_016476245.1);protein_id=NbE03057416.1;NCBI Feature Key=CDS;NCBI Join Type=join;ID=NbE03057416.1 CDS
Nbv0.3scaffold27290_1027-16166	scipio	CDS	2251	2375	.	+	.	Name=NbE03057416.1 CDS;gene=NbE03057416;Codon_start=1;product=GDSL esterase/lipase At5g55050-like (XP_016476245.1);protein_id=NbE03057416.1;NCBI Feature Key=CDS;NCBI Join Type=join;ID=NbE03057416.1 CDS
Nbv0.3scaffold27290_1027-16166	scipio	CDS	3229	3465	.	+	.	Name=NbE03057416.1 CDS;gene=NbE03057416;Codon_start=1;product=GDSL esterase/lipase At5g55050-like (XP_016476245.1);protein_id=NbE03057416.1;NCBI Feature Key=CDS;NCBI Join Type=join;ID=NbE03057416.1 CDS
Nbv0.3scaffold27290_1027-16166	scipio	CDS	3626	3881	.	+	.	Name=NbE03057416.1 CDS;gene=NbE03057416;Codon_start=1;product=GDSL esterase/lipase At5g55050-like (XP_016476245.1);protein_id=NbE03057416.1;NCBI Feature Key=CDS;NCBI Join Type=join;ID=NbE03057416.1 CDS
Nbv0.3scaffold27290_1027-16166	scipio	CDS	4398	4611	.	+	.	Name=NbE03057416.1 CDS;gene=NbE03057416;Codon_start=1;product=GDSL esterase/lipase At5g55050-like (XP_016476245.1);protein_id=NbE03057416.1;NCBI Feature Key=CDS;NCBI Join Type=join;ID=NbE03057416.1 CDS
Nbv0.3scaffold27290_1027-16166	scipio	CDS	11260	11432	.	+	.	Name=NbE03057416.1 CDS;gene=NbE03057416;Codon_start=1;product=GDSL esterase/lipase At5g55050-like (XP_016476245.1);protein_id=NbE03057416.1;NCBI Feature Key=CDS;NCBI Join Type=join;ID=NbE03057416.1 CDS
Nbv0.3scaffold27290_1027-16166	scipio	CDS	11763	11821	.	+	.	Name=NbE03057416.1 CDS;gene=NbE03057416;Codon_start=1;product=GDSL esterase/lipase At5g55050-like (XP_016476245.1);protein_id=NbE03057416.1;NCBI Feature Key=CDS;NCBI Join Type=join;ID=NbE03057416.1 CDS
Nbv0.3scaffold27290_1027-16166	scipio	CDS	13534	13627	.	+	.	Name=NbE03057416.1 CDS;gene=NbE03057416;Codon_start=1;product=GDSL esterase/lipase At5g55050-like (XP_016476245.1);protein_id=NbE03057416.1;NCBI Feature Key=CDS;NCBI Join Type=join;ID=NbE03057416.1 CDS
Nbv0.3scaffold27290_1027-16166	scipio	CDS	13923	14143	.	+	.	Name=NbE03057416.1 CDS;gene=NbE03057416;Codon_start=1;product=GDSL esterase/lipase At5g55050-like (XP_016476245.1);protein_id=NbE03057416.1;NCBI Feature Key=CDS;NCBI Join Type=join;ID=NbE03057416.1 CDS
Nbv0.3scaffold18790_23287-27409	scipio	CDS	998	3583	.	-	.	Name=NbE03056396.1 CDS;gene=NbE03056396;Codon_start=1;product=septin and tuftelin-interacting protein 1 homolog 1-like (XP_009603610.1);protein_id=NbE03056396.1;NCBI Feature Key=CDS;ID=NbE03056396.1 CDS
Nbv0.3scaffold48685_11282-14779	scipio	CDS	1001	1144	.	+	.	Name=NbE03059616.1 CDS;gene=NbE03059616;Codon_start=1;product=chlorophyll a-b binding protein 8, chloroplastic-like (XP_016461266.1);protein_id=NbE03059616.1;NCBI Feature Key=CDS;NCBI Join Type=join;ID=NbE03059616.1 CDS
Nbv0.3scaffold48685_11282-14779	scipio	CDS	1679	1740	.	+	.	Name=NbE03059616.1 CDS;gene=NbE03059616;Codon_start=1;product=chlorophyll a-b binding protein 8, chloroplastic-like (XP_016461266.1);protein_id=NbE03059616.1;NCBI Feature Key=CDS;NCBI Join Type=join;ID=NbE03059616.1 CDS
Nbv0.3scaffold48685_11282-14779	scipio	CDS	1874	2501	.	+	.	Name=NbE03059616.1 CDS;gene=NbE03059616;Codon_start=1;product=chlorophyll a-b binding protein 8, chloroplastic-like (XP_016461266.1);protein_id=NbE03059616.1;NCBI Feature Key=CDS;NCBI Join Type=join;ID=NbE03059616.1 CDS
Nbv0.3scaffold13971_16561-38433	scipio	CDS	1001	1036	.	+	.	Name=NbE03055678.1 CDS;gene=NbE03055678;Codon_start=1;product=titin isoform X4 (XP_018624271.1);protein_id=NbE03055678.1;NCBI Feature Key=CDS;NCBI Join Type=join;ID=NbE03055678.1 CDS
Nbv0.3scaffold13971_16561-38433	scipio	CDS	3705	5285	.	+	.	Name=NbE03055678.1 CDS;gene=NbE03055678;Codon_start=1;product=titin isoform X4 (XP_018624271.1);protein_id=NbE03055678.1;NCBI Feature Key=CDS;NCBI Join Type=join;ID=NbE03055678.1 CDS
Nbv0.3scaffold13971_16561-38433	scipio	CDS	5560	5988	.	+	.	Name=NbE03055678.1 CDS;gene=NbE03055678;Codon_start=1;product=titin isoform X4 (XP_018624271.1);protein_id=NbE03055678.1;NCBI Feature Key=CDS;NCBI Join Type=join;ID=NbE03055678.1 CDS
Nbv0.3scaffold13971_16561-38433	scipio	CDS	6121	6435	.	+	.	Name=NbE03055678.1 CDS;gene=NbE03055678;Codon_start=1;product=titin isoform X4 (XP_018624271.1);protein_id=NbE03055678.1;NCBI Feature Key=CDS;NCBI Join Type=join;ID=NbE03055678.1 CDS
Nbv0.3scaffold13971_16561-38433	scipio	CDS	6551	6940	.	+	.	Name=NbE03055678.1 CDS;gene=NbE03055678;Codon_start=1;product=titin isoform X4 (XP_018624271.1);protein_id=NbE03055678.1;NCBI Feature Key=CDS;NCBI Join Type=join;ID=NbE03055678.1 CDS
Nbv0.3scaffold13971_16561-38433	scipio	CDS	7058	7534	.	+	.	Name=NbE03055678.1 CDS;gene=NbE03055678;Codon_start=1;product=titin isoform X4 (XP_018624271.1);protein_id=NbE03055678.1;NCBI Feature Key=CDS;NCBI Join Type=join;ID=NbE03055678.1 CDS
Nbv0.3scaffold13971_16561-38433	scipio	CDS	7649	7987	.	+	.	Name=NbE03055678.1 CDS;gene=NbE03055678;Codon_start=1;product=titin isoform X4 (XP_018624271.1);protein_id=NbE03055678.1;NCBI Feature Key=CDS;NCBI Join Type=join;ID=NbE03055678.1 CDS
Nbv0.3scaffold13971_16561-38433	scipio	CDS	8100	8570	.	+	.	Name=NbE03055678.1 CDS;gene=NbE03055678;Codon_start=1;product=titin isoform X4 (XP_018624271.1);protein_id=NbE03055678.1;NCBI Feature Key=CDS;NCBI Join Type=join;ID=NbE03055678.1 CDS
Nbv0.3scaffold13971_16561-38433	scipio	CDS	8682	9149	.	+	.	Name=NbE03055678.1 CDS;gene=NbE03055678;Codon_start=1;product=titin isoform X4 (XP_018624271.1);protein_id=NbE03055678.1;NCBI Feature Key=CDS;NCBI Join Type=join;ID=NbE03055678.1 CDS
Nbv0.3scaffold13971_16561-38433	scipio	CDS	9263	9577	.	+	.	Name=NbE03055678.1 CDS;gene=NbE03055678;Codon_start=1;product=titin isoform X4 (XP_018624271.1);protein_id=NbE03055678.1;NCBI Feature Key=CDS;NCBI Join Type=join;ID=NbE03055678.1 CDS
Nbv0.3scaffold13971_16561-38433	scipio	CDS	9693	10058	.	+	.	Name=NbE03055678.1 CDS;gene=NbE03055678;Codon_start=1;product=titin isoform X4 (XP_018624271.1);protein_id=NbE03055678.1;NCBI Feature Key=CDS;NCBI Join Type=join;ID=NbE03055678.1 CDS
Nbv0.3scaffold13971_16561-38433	scipio	CDS	10174	10752	.	+	.	Name=NbE03055678.1 CDS;gene=NbE03055678;Codon_start=1;product=titin isoform X4 (XP_018624271.1);protein_id=NbE03055678.1;NCBI Feature Key=CDS;NCBI Join Type=join;ID=NbE03055678.1 CDS
Nbv0.3scaffold13971_16561-38433	scipio	CDS	10863	11258	.	+	.	Name=NbE03055678.1 CDS;gene=NbE03055678;Codon_start=1;product=titin isoform X4 (XP_018624271.1);protein_id=NbE03055678.1;NCBI Feature Key=CDS;NCBI Join Type=join;ID=NbE03055678.1 CDS
Nbv0.3scaffold13971_16561-38433	scipio	CDS	11362	11724	.	+	.	Name=NbE03055678.1 CDS;gene=NbE03055678;Codon_start=1;product=titin isoform X4 (XP_018624271.1);protein_id=NbE03055678.1;NCBI Feature Key=CDS;NCBI Join Type=join;ID=NbE03055678.1 CDS
Nbv0.3scaffold13971_16561-38433	scipio	CDS	11840	12602	.	+	.	Name=NbE03055678.1 CDS;gene=NbE03055678;Codon_start=1;product=titin isoform X4 (XP_018624271.1);protein_id=NbE03055678.1;NCBI Feature Key=CDS;NCBI Join Type=join;ID=NbE03055678.1 CDS
Nbv0.3scaffold13971_16561-38433	scipio	CDS	13095	13264	.	+	.	Name=NbE03055678.1 CDS;gene=NbE03055678;Codon_start=1;product=titin isoform X4 (XP_018624271.1);protein_id=NbE03055678.1;NCBI Feature Key=CDS;NCBI Join Type=join;ID=NbE03055678.1 CDS
Nbv0.3scaffold13971_16561-38433	scipio	CDS	13374	13523	.	+	.	Name=NbE03055678.1 CDS;gene=NbE03055678;Codon_start=1;product=titin isoform X4 (XP_018624271.1);protein_id=NbE03055678.1;NCBI Feature Key=CDS;NCBI Join Type=join;ID=NbE03055678.1 CDS
Nbv0.3scaffold13971_16561-38433	scipio	CDS	13607	13768	.	+	.	Name=NbE03055678.1 CDS;gene=NbE03055678;Codon_start=1;product=titin isoform X4 (XP_018624271.1);protein_id=NbE03055678.1;NCBI Feature Key=CDS;NCBI Join Type=join;ID=NbE03055678.1 CDS
Nbv0.3scaffold13971_16561-38433	scipio	CDS	13883	13999	.	+	.	Name=NbE03055678.1 CDS;gene=NbE03055678;Codon_start=1;product=titin isoform X4 (XP_018624271.1);protein_id=NbE03055678.1;NCBI Feature Key=CDS;NCBI Join Type=join;ID=NbE03055678.1 CDS
Nbv0.3scaffold13971_16561-38433	scipio	CDS	15199	15442	.	+	.	Name=NbE03055678.1 CDS;gene=NbE03055678;Codon_start=1;product=titin isoform X4 (XP_018624271.1);protein_id=NbE03055678.1;NCBI Feature Key=CDS;NCBI Join Type=join;ID=NbE03055678.1 CDS
Nbv0.3scaffold13971_16561-38433	scipio	CDS	15578	16386	.	+	.	Name=NbE03055678.1 CDS;gene=NbE03055678;Codon_start=1;product=titin isoform X4 (XP_018624271.1);protein_id=NbE03055678.1;NCBI Feature Key=CDS;NCBI Join Type=join;ID=NbE03055678.1 CDS
Nbv0.3scaffold13971_16561-38433	scipio	CDS	16469	16630	.	+	.	Name=NbE03055678.1 CDS;gene=NbE03055678;Codon_start=1;product=titin isoform X4 (XP_018624271.1);protein_id=NbE03055678.1;NCBI Feature Key=CDS;NCBI Join Type=join;ID=NbE03055678.1 CDS
Nbv0.3scaffold13971_16561-38433	scipio	CDS	16748	16858	.	+	.	Name=NbE03055678.1 CDS;gene=NbE03055678;Codon_start=1;product=titin isoform X4 (XP_018624271.1);protein_id=NbE03055678.1;NCBI Feature Key=CDS;NCBI Join Type=join;ID=NbE03055678.1 CDS
Nbv0.3scaffold13971_16561-38433	scipio	CDS	17637	17747	.	+	.	Name=NbE03055678.1 CDS;gene=NbE03055678;Codon_start=1;product=titin isoform X4 (XP_018624271.1);protein_id=NbE03055678.1;NCBI Feature Key=CDS;NCBI Join Type=join;ID=NbE03055678.1 CDS
Nbv0.3scaffold13971_16561-38433	scipio	CDS	18358	18738	.	+	.	Name=NbE03055678.1 CDS;gene=NbE03055678;Codon_start=1;product=titin isoform X4 (XP_018624271.1);protein_id=NbE03055678.1;NCBI Feature Key=CDS;NCBI Join Type=join;ID=NbE03055678.1 CDS
Nbv0.3scaffold13971_16561-38433	scipio	CDS	18851	19009	.	+	.	Name=NbE03055678.1 CDS;gene=NbE03055678;Codon_start=1;product=titin isoform X4 (XP_018624271.1);protein_id=NbE03055678.1;NCBI Feature Key=CDS;NCBI Join Type=join;ID=NbE03055678.1 CDS
Nbv0.3scaffold13971_16561-38433	scipio	CDS	19093	19347	.	+	.	Name=NbE03055678.1 CDS;gene=NbE03055678;Codon_start=1;product=titin isoform X4 (XP_018624271.1);protein_id=NbE03055678.1;NCBI Feature Key=CDS;NCBI Join Type=join;ID=NbE03055678.1 CDS
Nbv0.3scaffold13971_16561-38433	scipio	CDS	19851	20876	.	+	.	Name=NbE03055678.1 CDS;gene=NbE03055678;Codon_start=1;product=titin isoform X4 (XP_018624271.1);protein_id=NbE03055678.1;NCBI Feature Key=CDS;NCBI Join Type=join;ID=NbE03055678.1 CDS
Nbv0.3scaffold27637_634-10706	scipio	CDS	8990	9073	.	-	.	Name=NbE03057459.1 CDS;gene=NbE03057459;Codon_start=1;product=serine/threonine-protein kinase rio2-like (XP_016454756.1);protein_id=NbE03057459.1;NCBI Feature Key=CDS;NCBI Join Type=join;ID=NbE03057459.1 CDS
Nbv0.3scaffold27637_634-10706	scipio	CDS	8848	8894	.	-	.	Name=NbE03057459.1 CDS;gene=NbE03057459;Codon_start=1;product=serine/threonine-protein kinase rio2-like (XP_016454756.1);protein_id=NbE03057459.1;NCBI Feature Key=CDS;NCBI Join Type=join;ID=NbE03057459.1 CDS
Nbv0.3scaffold27637_634-10706	scipio	CDS	8673	8743	.	-	.	Name=NbE03057459.1 CDS;gene=NbE03057459;Codon_start=1;product=serine/threonine-protein kinase rio2-like (XP_016454756.1);protein_id=NbE03057459.1;NCBI Feature Key=CDS;NCBI Join Type=join;ID=NbE03057459.1 CDS
Nbv0.3scaffold27637_634-10706	scipio	CDS	8460	8573	.	-	.	Name=NbE03057459.1 CDS;gene=NbE03057459;Codon_start=1;product=serine/threonine-protein kinase rio2-like (XP_016454756.1);protein_id=NbE03057459.1;NCBI Feature Key=CDS;NCBI Join Type=join;ID=NbE03057459.1 CDS
Nbv0.3scaffold27637_634-10706	scipio	CDS	8185	8360	.	-	.	Name=NbE03057459.1 CDS;gene=NbE03057459;Codon_start=1;product=serine/threonine-protein kinase rio2-like (XP_016454756.1);protein_id=NbE03057459.1;NCBI Feature Key=CDS;NCBI Join Type=join;ID=NbE03057459.1 CDS
Nbv0.3scaffold27637_634-10706	scipio	CDS	7768	7856	.	-	.	Name=NbE03057459.1 CDS;gene=NbE03057459;Codon_start=1;product=serine/threonine-protein kinase rio2-like (XP_016454756.1);protein_id=NbE03057459.1;NCBI Feature Key=CDS;NCBI Join Type=join;ID=NbE03057459.1 CDS
Nbv0.3scaffold27637_634-10706	scipio	CDS	5789	5906	.	-	.	Name=NbE03057459.1 CDS;gene=NbE03057459;Codon_start=1;product=serine/threonine-protein kinase rio2-like (XP_016454756.1);protein_id=NbE03057459.1;NCBI Feature Key=CDS;NCBI Join Type=join;ID=NbE03057459.1 CDS
Nbv0.3scaffold27637_634-10706	scipio	CDS	5496	5569	.	-	.	Name=NbE03057459.1 CDS;gene=NbE03057459;Codon_start=1;product=serine/threonine-protein kinase rio2-like (XP_016454756.1);protein_id=NbE03057459.1;NCBI Feature Key=CDS;NCBI Join Type=join;ID=NbE03057459.1 CDS
Nbv0.3scaffold27637_634-10706	scipio	CDS	5343	5390	.	-	.	Name=NbE03057459.1 CDS;gene=NbE03057459;Codon_start=1;product=serine/threonine-protein kinase rio2-like (XP_016454756.1);protein_id=NbE03057459.1;NCBI Feature Key=CDS;NCBI Join Type=join;ID=NbE03057459.1 CDS
Nbv0.3scaffold27637_634-10706	scipio	CDS	4972	5140	.	-	.	Name=NbE03057459.1 CDS;gene=NbE03057459;Codon_start=1;product=serine/threonine-protein kinase rio2-like (XP_016454756.1);protein_id=NbE03057459.1;NCBI Feature Key=CDS;NCBI Join Type=join;ID=NbE03057459.1 CDS
Nbv0.3scaffold27637_634-10706	scipio	CDS	2066	2170	.	-	.	Name=NbE03057459.1 CDS;gene=NbE03057459;Codon_start=1;product=serine/threonine-protein kinase rio2-like (XP_016454756.1);protein_id=NbE03057459.1;NCBI Feature Key=CDS;NCBI Join Type=join;ID=NbE03057459.1 CDS
Nbv0.3scaffold27637_634-10706	scipio	CDS	998	1255	.	-	.	Name=NbE03057459.1 CDS;gene=NbE03057459;Codon_start=1;product=serine/threonine-protein kinase rio2-like (XP_016454756.1);protein_id=NbE03057459.1;NCBI Feature Key=CDS;NCBI Join Type=join;ID=NbE03057459.1 CDS
Nbv0.3scaffold22684_19115-27872	scipio	CDS	7372	7758	.	-	.	Name=NbE03056877.1 CDS;gene=NbE03056877;Codon_start=1;product=uncharacterized protein LOC107779490 isoform X2 (XP_016455420.1);protein_id=NbE03056877.1;NCBI Feature Key=CDS;NCBI Join Type=join;ID=NbE03056877.1 CDS
Nbv0.3scaffold22684_19115-27872	scipio	CDS	6038	6136	.	-	.	Name=NbE03056877.1 CDS;gene=NbE03056877;Codon_start=1;product=uncharacterized protein LOC107779490 isoform X2 (XP_016455420.1);protein_id=NbE03056877.1;NCBI Feature Key=CDS;NCBI Join Type=join;ID=NbE03056877.1 CDS
Nbv0.3scaffold22684_19115-27872	scipio	CDS	4879	4989	.	-	.	Name=NbE03056877.1 CDS;gene=NbE03056877;Codon_start=1;product=uncharacterized protein LOC107779490 isoform X2 (XP_016455420.1);protein_id=NbE03056877.1;NCBI Feature Key=CDS;NCBI Join Type=join;ID=NbE03056877.1 CDS
Nbv0.3scaffold22684_19115-27872	scipio	CDS	4182	4313	.	-	.	Name=NbE03056877.1 CDS;gene=NbE03056877;Codon_start=1;product=uncharacterized protein LOC107779490 isoform X2 (XP_016455420.1);protein_id=NbE03056877.1;NCBI Feature Key=CDS;NCBI Join Type=join;ID=NbE03056877.1 CDS
Nbv0.3scaffold22684_19115-27872	scipio	CDS	3781	3918	.	-	.	Name=NbE03056877.1 CDS;gene=NbE03056877;Codon_start=1;product=uncharacterized protein LOC107779490 isoform X2 (XP_016455420.1);protein_id=NbE03056877.1;NCBI Feature Key=CDS;NCBI Join Type=join;ID=NbE03056877.1 CDS
Nbv0.3scaffold22684_19115-27872	scipio	CDS	2561	2770	.	-	.	Name=NbE03056877.1 CDS;gene=NbE03056877;Codon_start=1;product=uncharacterized protein LOC107779490 isoform X2 (XP_016455420.1);protein_id=NbE03056877.1;NCBI Feature Key=CDS;NCBI Join Type=join;ID=NbE03056877.1 CDS
Nbv0.3scaffold22684_19115-27872	scipio	CDS	998	1402	.	-	.	Name=NbE03056877.1 CDS;gene=NbE03056877;Codon_start=1;product=uncharacterized protein LOC107779490 isoform X2 (XP_016455420.1);protein_id=NbE03056877.1;NCBI Feature Key=CDS;NCBI Join Type=join;ID=NbE03056877.1 CDS
Nbv0.3scaffold72258_5587-8273	scipio	CDS	1001	1069	.	+	.	Name=NbE03061205.1 CDS;gene=NbE03061205;Codon_start=1;product=histone H1-like isoform X3 (XP_016462346.1);protein_id=NbE03061205.1;NCBI Feature Key=CDS;NCBI Join Type=join;ID=NbE03061205.1 CDS
Nbv0.3scaffold72258_5587-8273	scipio	CDS	1166	1522	.	+	.	Name=NbE03061205.1 CDS;gene=NbE03061205;Codon_start=1;product=histone H1-like isoform X3 (XP_016462346.1);protein_id=NbE03061205.1;NCBI Feature Key=CDS;NCBI Join Type=join;ID=NbE03061205.1 CDS
Nbv0.3scaffold72258_5587-8273	scipio	CDS	1523	1690	.	+	.	Name=NbE03061205.1 CDS;gene=NbE03061205;Codon_start=1;product=histone H1-like isoform X3 (XP_016462346.1);protein_id=NbE03061205.1;NCBI Feature Key=CDS;NCBI Join Type=join;ID=NbE03061205.1 CDS
Nbv0.3scaffold24401_13457-29508	scipio	CDS	1001	1495	.	+	.	Name=NbE03057089.1 CDS;gene=NbE03057089;Codon_start=1;product=armadillo repeat-containing kinesin-like protein 1 isoform X8 (XP_016443739.1);protein_id=NbE03057089.1;NCBI Feature Key=CDS;NCBI Join Type=join;ID=NbE03057089.1 CDS
Nbv0.3scaffold24401_13457-29508	scipio	CDS	2050	2249	.	+	.	Name=NbE03057089.1 CDS;gene=NbE03057089;Codon_start=1;product=armadillo repeat-containing kinesin-like protein 1 isoform X8 (XP_016443739.1);protein_id=NbE03057089.1;NCBI Feature Key=CDS;NCBI Join Type=join;ID=NbE03057089.1 CDS
Nbv0.3scaffold24401_13457-29508	scipio	CDS	2457	2577	.	+	.	Name=NbE03057089.1 CDS;gene=NbE03057089;Codon_start=1;product=armadillo repeat-containing kinesin-like protein 1 isoform X8 (XP_016443739.1);protein_id=NbE03057089.1;NCBI Feature Key=CDS;NCBI Join Type=join;ID=NbE03057089.1 CDS
Nbv0.3scaffold24401_13457-29508	scipio	CDS	2692	2786	.	+	.	Name=NbE03057089.1 CDS;gene=NbE03057089;Codon_start=1;product=armadillo repeat-containing kinesin-like protein 1 isoform X8 (XP_016443739.1);protein_id=NbE03057089.1;NCBI Feature Key=CDS;NCBI Join Type=join;ID=NbE03057089.1 CDS
Nbv0.3scaffold24401_13457-29508	scipio	CDS	3188	3323	.	+	.	Name=NbE03057089.1 CDS;gene=NbE03057089;Codon_start=1;product=armadillo repeat-containing kinesin-like protein 1 isoform X8 (XP_016443739.1);protein_id=NbE03057089.1;NCBI Feature Key=CDS;NCBI Join Type=join;ID=NbE03057089.1 CDS
Nbv0.3scaffold24401_13457-29508	scipio	CDS	3561	3626	.	+	.	Name=NbE03057089.1 CDS;gene=NbE03057089;Codon_start=1;product=armadillo repeat-containing kinesin-like protein 1 isoform X8 (XP_016443739.1);protein_id=NbE03057089.1;NCBI Feature Key=CDS;NCBI Join Type=join;ID=NbE03057089.1 CDS
Nbv0.3scaffold24401_13457-29508	scipio	CDS	3723	3785	.	+	.	Name=NbE03057089.1 CDS;gene=NbE03057089;Codon_start=1;product=armadillo repeat-containing kinesin-like protein 1 isoform X8 (XP_016443739.1);protein_id=NbE03057089.1;NCBI Feature Key=CDS;NCBI Join Type=join;ID=NbE03057089.1 CDS
Nbv0.3scaffold24401_13457-29508	scipio	CDS	4314	4364	.	+	.	Name=NbE03057089.1 CDS;gene=NbE03057089;Codon_start=1;product=armadillo repeat-containing kinesin-like protein 1 isoform X8 (XP_016443739.1);protein_id=NbE03057089.1;NCBI Feature Key=CDS;NCBI Join Type=join;ID=NbE03057089.1 CDS
Nbv0.3scaffold24401_13457-29508	scipio	CDS	4549	4631	.	+	.	Name=NbE03057089.1 CDS;gene=NbE03057089;Codon_start=1;product=armadillo repeat-containing kinesin-like protein 1 isoform X8 (XP_016443739.1);protein_id=NbE03057089.1;NCBI Feature Key=CDS;NCBI Join Type=join;ID=NbE03057089.1 CDS
Nbv0.3scaffold24401_13457-29508	scipio	CDS	4718	4832	.	+	.	Name=NbE03057089.1 CDS;gene=NbE03057089;Codon_start=1;product=armadillo repeat-containing kinesin-like protein 1 isoform X8 (XP_016443739.1);protein_id=NbE03057089.1;NCBI Feature Key=CDS;NCBI Join Type=join;ID=NbE03057089.1 CDS
Nbv0.3scaffold24401_13457-29508	scipio	CDS	6305	6347	.	+	.	Name=NbE03057089.1 CDS;gene=NbE03057089;Codon_start=1;product=armadillo repeat-containing kinesin-like protein 1 isoform X8 (XP_016443739.1);protein_id=NbE03057089.1;NCBI Feature Key=CDS;NCBI Join Type=join;ID=NbE03057089.1 CDS
Nbv0.3scaffold24401_13457-29508	scipio	CDS	6461	6666	.	+	.	Name=NbE03057089.1 CDS;gene=NbE03057089;Codon_start=1;product=armadillo repeat-containing kinesin-like protein 1 isoform X8 (XP_016443739.1);protein_id=NbE03057089.1;NCBI Feature Key=CDS;NCBI Join Type=join;ID=NbE03057089.1 CDS
Nbv0.3scaffold24401_13457-29508	scipio	CDS	6801	7010	.	+	.	Name=NbE03057089.1 CDS;gene=NbE03057089;Codon_start=1;product=armadillo repeat-containing kinesin-like protein 1 isoform X8 (XP_016443739.1);protein_id=NbE03057089.1;NCBI Feature Key=CDS;NCBI Join Type=join;ID=NbE03057089.1 CDS
Nbv0.3scaffold24401_13457-29508	scipio	CDS	7237	7446	.	+	.	Name=NbE03057089.1 CDS;gene=NbE03057089;Codon_start=1;product=armadillo repeat-containing kinesin-like protein 1 isoform X8 (XP_016443739.1);protein_id=NbE03057089.1;NCBI Feature Key=CDS;NCBI Join Type=join;ID=NbE03057089.1 CDS
Nbv0.3scaffold24401_13457-29508	scipio	CDS	7891	7971	.	+	.	Name=NbE03057089.1 CDS;gene=NbE03057089;Codon_start=1;product=armadillo repeat-containing kinesin-like protein 1 isoform X8 (XP_016443739.1);protein_id=NbE03057089.1;NCBI Feature Key=CDS;NCBI Join Type=join;ID=NbE03057089.1 CDS
Nbv0.3scaffold24401_13457-29508	scipio	CDS	8152	8326	.	+	.	Name=NbE03057089.1 CDS;gene=NbE03057089;Codon_start=1;product=armadillo repeat-containing kinesin-like protein 1 isoform X8 (XP_016443739.1);protein_id=NbE03057089.1;NCBI Feature Key=CDS;NCBI Join Type=join;ID=NbE03057089.1 CDS
Nbv0.3scaffold24401_13457-29508	scipio	CDS	8497	8569	.	+	.	Name=NbE03057089.1 CDS;gene=NbE03057089;Codon_start=1;product=armadillo repeat-containing kinesin-like protein 1 isoform X8 (XP_016443739.1);protein_id=NbE03057089.1;NCBI Feature Key=CDS;NCBI Join Type=join;ID=NbE03057089.1 CDS
Nbv0.3scaffold24401_13457-29508	scipio	CDS	10681	10798	.	+	.	Name=NbE03057089.1 CDS;gene=NbE03057089;Codon_start=1;product=armadillo repeat-containing kinesin-like protein 1 isoform X8 (XP_016443739.1);protein_id=NbE03057089.1;NCBI Feature Key=CDS;NCBI Join Type=join;ID=NbE03057089.1 CDS
Nbv0.3scaffold24401_13457-29508	scipio	CDS	11026	11191	.	+	.	Name=NbE03057089.1 CDS;gene=NbE03057089;Codon_start=1;product=armadillo repeat-containing kinesin-like protein 1 isoform X8 (XP_016443739.1);protein_id=NbE03057089.1;NCBI Feature Key=CDS;NCBI Join Type=join;ID=NbE03057089.1 CDS
Nbv0.3scaffold24401_13457-29508	scipio	CDS	11353	11549	.	+	.	Name=NbE03057089.1 CDS;gene=NbE03057089;Codon_start=1;product=armadillo repeat-containing kinesin-like protein 1 isoform X8 (XP_016443739.1);protein_id=NbE03057089.1;NCBI Feature Key=CDS;NCBI Join Type=join;ID=NbE03057089.1 CDS
Nbv0.3scaffold24401_13457-29508	scipio	CDS	11711	11882	.	+	.	Name=NbE03057089.1 CDS;gene=NbE03057089;Codon_start=1;product=armadillo repeat-containing kinesin-like protein 1 isoform X8 (XP_016443739.1);protein_id=NbE03057089.1;NCBI Feature Key=CDS;NCBI Join Type=join;ID=NbE03057089.1 CDS
Nbv0.3scaffold24401_13457-29508	scipio	CDS	11973	12050	.	+	.	Name=NbE03057089.1 CDS;gene=NbE03057089;Codon_start=1;product=armadillo repeat-containing kinesin-like protein 1 isoform X8 (XP_016443739.1);protein_id=NbE03057089.1;NCBI Feature Key=CDS;NCBI Join Type=join;ID=NbE03057089.1 CDS
Nbv0.3scaffold24401_13457-29508	scipio	CDS	12580	12770	.	+	.	Name=NbE03057089.1 CDS;gene=NbE03057089;Codon_start=1;product=armadillo repeat-containing kinesin-like protein 1 isoform X8 (XP_016443739.1);protein_id=NbE03057089.1;NCBI Feature Key=CDS;NCBI Join Type=join;ID=NbE03057089.1 CDS
Nbv0.3scaffold24401_13457-29508	scipio	CDS	15120	15256	.	+	.	Name=NbE03057089.1 CDS;gene=NbE03057089;Codon_start=1;product=armadillo repeat-containing kinesin-like protein 1 isoform X8 (XP_016443739.1);protein_id=NbE03057089.1;NCBI Feature Key=CDS;NCBI Join Type=join;ID=NbE03057089.1 CDS
Nbv0.3scaffold24401_13457-29508	scipio	CDS	15342	15420	.	+	.	Name=NbE03057089.1 CDS;gene=NbE03057089;Codon_start=1;product=armadillo repeat-containing kinesin-like protein 1 isoform X8 (XP_016443739.1);protein_id=NbE03057089.1;NCBI Feature Key=CDS;NCBI Join Type=join;ID=NbE03057089.1 CDS
Nbv0.3scaffold24401_13457-29508	scipio	CDS	15661	15756	.	+	.	Name=NbE03057089.1 CDS;gene=NbE03057089;Codon_start=1;product=armadillo repeat-containing kinesin-like protein 1 isoform X8 (XP_016443739.1);protein_id=NbE03057089.1;NCBI Feature Key=CDS;NCBI Join Type=join;ID=NbE03057089.1 CDS
Nbv0.3scaffold1639_21217-24206	scipio	CDS	1763	1990	.	-	.	Name=NbE03053667.1 CDS;gene=NbE03053667;Codon_start=1;product=extensin-2-like (XP_016478884.1);protein_id=NbE03053667.1;NCBI Feature Key=CDS;NCBI Join Type=join;ID=NbE03053667.1 CDS
Nbv0.3scaffold1639_21217-24206	scipio	CDS	1307	1678	.	-	.	Name=NbE03053667.1 CDS;gene=NbE03053667;Codon_start=1;product=extensin-2-like (XP_016478884.1);protein_id=NbE03053667.1;NCBI Feature Key=CDS;NCBI Join Type=join;ID=NbE03053667.1 CDS
Nbv0.3scaffold1639_21217-24206	scipio	CDS	1040	1219	.	-	.	Name=NbE03053667.1 CDS;gene=NbE03053667;Codon_start=1;product=extensin-2-like (XP_016478884.1);protein_id=NbE03053667.1;NCBI Feature Key=CDS;NCBI Join Type=join;ID=NbE03053667.1 CDS
Nbv0.3scaffold1639_21217-24206	scipio	CDS	998	1039	.	-	.	Name=NbE03053667.1 CDS;gene=NbE03053667;Codon_start=1;product=extensin-2-like (XP_016478884.1);protein_id=NbE03053667.1;NCBI Feature Key=CDS;NCBI Join Type=join;ID=NbE03053667.1 CDS
Nbv0.3scaffold11842_37921-40727	scipio	CDS	1711	1807	.	-	.	Name=NbE03055406.1 CDS;gene=NbE03055406;Codon_start=1;product=putative phytosulfokines 6 isoform X1 (XP_009779819.1);protein_id=NbE03055406.1;NCBI Feature Key=CDS;NCBI Join Type=join;ID=NbE03055406.1 CDS
Nbv0.3scaffold11842_37921-40727	scipio	CDS	1420	1448	.	-	.	Name=NbE03055406.1 CDS;gene=NbE03055406;Codon_start=1;product=putative phytosulfokines 6 isoform X1 (XP_009779819.1);protein_id=NbE03055406.1;NCBI Feature Key=CDS;NCBI Join Type=join;ID=NbE03055406.1 CDS
Nbv0.3scaffold11842_37921-40727	scipio	CDS	998	1108	.	-	.	Name=NbE03055406.1 CDS;gene=NbE03055406;Codon_start=1;product=putative phytosulfokines 6 isoform X1 (XP_009779819.1);protein_id=NbE03055406.1;NCBI Feature Key=CDS;NCBI Join Type=join;ID=NbE03055406.1 CDS
Nbv0.3scaffold2084_18126-24839	scipio	CDS	1001	1267	.	+	.	Name=NbE03053752.1 CDS;gene=NbE03053752;Codon_start=1;product=probable transcription factor KAN2 isoform X3 (XP_016459616.1);protein_id=NbE03053752.1;NCBI Feature Key=CDS;NCBI Join Type=join;ID=NbE03053752.1 CDS
Nbv0.3scaffold2084_18126-24839	scipio	CDS	1298	1510	.	+	.	Name=NbE03053752.1 CDS;gene=NbE03053752;Codon_start=1;product=probable transcription factor KAN2 isoform X3 (XP_016459616.1);protein_id=NbE03053752.1;NCBI Feature Key=CDS;NCBI Join Type=join;ID=NbE03053752.1 CDS
Nbv0.3scaffold2084_18126-24839	scipio	CDS	1571	1712	.	+	.	Name=NbE03053752.1 CDS;gene=NbE03053752;Codon_start=1;product=probable transcription factor KAN2 isoform X3 (XP_016459616.1);protein_id=NbE03053752.1;NCBI Feature Key=CDS;NCBI Join Type=join;ID=NbE03053752.1 CDS
Nbv0.3scaffold2084_18126-24839	scipio	CDS	2019	2095	.	+	.	Name=NbE03053752.1 CDS;gene=NbE03053752;Codon_start=1;product=probable transcription factor KAN2 isoform X3 (XP_016459616.1);protein_id=NbE03053752.1;NCBI Feature Key=CDS;NCBI Join Type=join;ID=NbE03053752.1 CDS
Nbv0.3scaffold2084_18126-24839	scipio	CDS	3614	3665	.	+	.	Name=NbE03053752.1 CDS;gene=NbE03053752;Codon_start=1;product=probable transcription factor KAN2 isoform X3 (XP_016459616.1);protein_id=NbE03053752.1;NCBI Feature Key=CDS;NCBI Join Type=join;ID=NbE03053752.1 CDS
Nbv0.3scaffold2084_18126-24839	scipio	CDS	3794	3962	.	+	.	Name=NbE03053752.1 CDS;gene=NbE03053752;Codon_start=1;product=probable transcription factor KAN2 isoform X3 (XP_016459616.1);protein_id=NbE03053752.1;NCBI Feature Key=CDS;NCBI Join Type=join;ID=NbE03053752.1 CDS
Nbv0.3scaffold2084_18126-24839	scipio	CDS	5026	5089	.	+	.	Name=NbE03053752.1 CDS;gene=NbE03053752;Codon_start=1;product=probable transcription factor KAN2 isoform X3 (XP_016459616.1);protein_id=NbE03053752.1;NCBI Feature Key=CDS;NCBI Join Type=join;ID=NbE03053752.1 CDS
Nbv0.3scaffold2084_18126-24839	scipio	CDS	5577	5717	.	+	.	Name=NbE03053752.1 CDS;gene=NbE03053752;Codon_start=1;product=probable transcription factor KAN2 isoform X3 (XP_016459616.1);protein_id=NbE03053752.1;NCBI Feature Key=CDS;NCBI Join Type=join;ID=NbE03053752.1 CDS
Nbv0.3scaffold209_141287-149419	scipio	CDS	7805	7915	.	-	.	Name=NbE03053337.1 CDS;gene=NbE03053337;Codon_start=1;product=zinc finger CCCH domain-containing protein 25-like isoform X1 (XP_016477486.1);protein_id=NbE03053337.1;NCBI Feature Key=CDS;NCBI Join Type=join;ID=NbE03053337.1 CDS
Nbv0.3scaffold209_141287-149419	scipio	CDS	6927	7025	.	-	.	Name=NbE03053337.1 CDS;gene=NbE03053337;Codon_start=1;product=zinc finger CCCH domain-containing protein 25-like isoform X1 (XP_016477486.1);protein_id=NbE03053337.1;NCBI Feature Key=CDS;NCBI Join Type=join;ID=NbE03053337.1 CDS
Nbv0.3scaffold209_141287-149419	scipio	CDS	6419	6855	.	-	.	Name=NbE03053337.1 CDS;gene=NbE03053337;Codon_start=1;product=zinc finger CCCH domain-containing protein 25-like isoform X1 (XP_016477486.1);protein_id=NbE03053337.1;NCBI Feature Key=CDS;NCBI Join Type=join;ID=NbE03053337.1 CDS
Nbv0.3scaffold209_141287-149419	scipio	CDS	5408	5474	.	-	.	Name=NbE03053337.1 CDS;gene=NbE03053337;Codon_start=1;product=zinc finger CCCH domain-containing protein 25-like isoform X1 (XP_016477486.1);protein_id=NbE03053337.1;NCBI Feature Key=CDS;NCBI Join Type=join;ID=NbE03053337.1 CDS
Nbv0.3scaffold209_141287-149419	scipio	CDS	5251	5304	.	-	.	Name=NbE03053337.1 CDS;gene=NbE03053337;Codon_start=1;product=zinc finger CCCH domain-containing protein 25-like isoform X1 (XP_016477486.1);protein_id=NbE03053337.1;NCBI Feature Key=CDS;NCBI Join Type=join;ID=NbE03053337.1 CDS
Nbv0.3scaffold209_141287-149419	scipio	CDS	2793	2888	.	-	.	Name=NbE03053337.1 CDS;gene=NbE03053337;Codon_start=1;product=zinc finger CCCH domain-containing protein 25-like isoform X1 (XP_016477486.1);protein_id=NbE03053337.1;NCBI Feature Key=CDS;NCBI Join Type=join;ID=NbE03053337.1 CDS
Nbv0.3scaffold209_141287-149419	scipio	CDS	2620	2685	.	-	.	Name=NbE03053337.1 CDS;gene=NbE03053337;Codon_start=1;product=zinc finger CCCH domain-containing protein 25-like isoform X1 (XP_016477486.1);protein_id=NbE03053337.1;NCBI Feature Key=CDS;NCBI Join Type=join;ID=NbE03053337.1 CDS
Nbv0.3scaffold209_141287-149419	scipio	CDS	2464	2532	.	-	.	Name=NbE03053337.1 CDS;gene=NbE03053337;Codon_start=1;product=zinc finger CCCH domain-containing protein 25-like isoform X1 (XP_016477486.1);protein_id=NbE03053337.1;NCBI Feature Key=CDS;NCBI Join Type=join;ID=NbE03053337.1 CDS
Nbv0.3scaffold209_141287-149419	scipio	CDS	998	1039	.	-	.	Name=NbE03053337.1 CDS;gene=NbE03053337;Codon_start=1;product=zinc finger CCCH domain-containing protein 25-like isoform X1 (XP_016477486.1);protein_id=NbE03053337.1;NCBI Feature Key=CDS;NCBI Join Type=join;ID=NbE03053337.1 CDS
Nbv0.3scaffold23145_814-7438	scipio	CDS	5584	5625	.	-	.	Name=NbE03056927.1 CDS;gene=NbE03056927;Codon_start=1;product=probable ATP synthase 24 kDa subunit, mitochondrial (XP_016487066.1);protein_id=NbE03056927.1;NCBI Feature Key=CDS;NCBI Join Type=join;ID=NbE03056927.1 CDS
Nbv0.3scaffold23145_814-7438	scipio	CDS	3872	3968	.	-	.	Name=NbE03056927.1 CDS;gene=NbE03056927;Codon_start=1;product=probable ATP synthase 24 kDa subunit, mitochondrial (XP_016487066.1);protein_id=NbE03056927.1;NCBI Feature Key=CDS;NCBI Join Type=join;ID=NbE03056927.1 CDS
Nbv0.3scaffold23145_814-7438	scipio	CDS	2762	2906	.	-	.	Name=NbE03056927.1 CDS;gene=NbE03056927;Codon_start=1;product=probable ATP synthase 24 kDa subunit, mitochondrial (XP_016487066.1);protein_id=NbE03056927.1;NCBI Feature Key=CDS;NCBI Join Type=join;ID=NbE03056927.1 CDS
Nbv0.3scaffold23145_814-7438	scipio	CDS	2054	2164	.	-	.	Name=NbE03056927.1 CDS;gene=NbE03056927;Codon_start=1;product=probable ATP synthase 24 kDa subunit, mitochondrial (XP_016487066.1);protein_id=NbE03056927.1;NCBI Feature Key=CDS;NCBI Join Type=join;ID=NbE03056927.1 CDS
Nbv0.3scaffold23145_814-7438	scipio	CDS	1567	1713	.	-	.	Name=NbE03056927.1 CDS;gene=NbE03056927;Codon_start=1;product=probable ATP synthase 24 kDa subunit, mitochondrial (XP_016487066.1);protein_id=NbE03056927.1;NCBI Feature Key=CDS;NCBI Join Type=join;ID=NbE03056927.1 CDS
Nbv0.3scaffold23145_814-7438	scipio	CDS	1158	1280	.	-	.	Name=NbE03056927.1 CDS;gene=NbE03056927;Codon_start=1;product=probable ATP synthase 24 kDa subunit, mitochondrial (XP_016487066.1);protein_id=NbE03056927.1;NCBI Feature Key=CDS;NCBI Join Type=join;ID=NbE03056927.1 CDS
Nbv0.3scaffold23145_814-7438	scipio	CDS	998	1061	.	-	.	Name=NbE03056927.1 CDS;gene=NbE03056927;Codon_start=1;product=probable ATP synthase 24 kDa subunit, mitochondrial (XP_016487066.1);protein_id=NbE03056927.1;NCBI Feature Key=CDS;NCBI Join Type=join;ID=NbE03056927.1 CDS
Nbv0.3scaffold24342_5108-8289	scipio	CDS	2060	2182	.	-	.	Name=NbE03057078.1 CDS;gene=NbE03057078;Codon_start=1;product=arogenate dehydrogenase 2, chloroplastic-like (XP_016458725.1);protein_id=NbE03057078.1;NCBI Feature Key=CDS;NCBI Join Type=join;ID=NbE03057078.1 CDS
Nbv0.3scaffold24342_5108-8289	scipio	CDS	998	1936	.	-	.	Name=NbE03057078.1 CDS;gene=NbE03057078;Codon_start=1;product=arogenate dehydrogenase 2, chloroplastic-like (XP_016458725.1);protein_id=NbE03057078.1;NCBI Feature Key=CDS;NCBI Join Type=join;ID=NbE03057078.1 CDS
Nbv0.3scaffold45187_13257-17089	scipio	CDS	1001	1172	.	+	.	Name=NbE03059318.1 CDS;gene=NbE03059318;Codon_start=1;product=early nodulin-like protein 2 (XP_016449436.1);protein_id=NbE03059318.1;NCBI Feature Key=CDS;NCBI Join Type=join;ID=NbE03059318.1 CDS
Nbv0.3scaffold45187_13257-17089	scipio	CDS	1638	2047	.	+	.	Name=NbE03059318.1 CDS;gene=NbE03059318;Codon_start=1;product=early nodulin-like protein 2 (XP_016449436.1);protein_id=NbE03059318.1;NCBI Feature Key=CDS;NCBI Join Type=join;ID=NbE03059318.1 CDS
Nbv0.3scaffold45187_13257-17089	scipio	CDS	2126	2261	.	+	.	Name=NbE03059318.1 CDS;gene=NbE03059318;Codon_start=1;product=early nodulin-like protein 2 (XP_016449436.1);protein_id=NbE03059318.1;NCBI Feature Key=CDS;NCBI Join Type=join;ID=NbE03059318.1 CDS
Nbv0.3scaffold45187_13257-17089	scipio	CDS	2383	2511	.	+	.	Name=NbE03059318.1 CDS;gene=NbE03059318;Codon_start=1;product=early nodulin-like protein 2 (XP_016449436.1);protein_id=NbE03059318.1;NCBI Feature Key=CDS;NCBI Join Type=join;ID=NbE03059318.1 CDS
Nbv0.3scaffold45187_13257-17089	scipio	CDS	2634	2680	.	+	.	Name=NbE03059318.1 CDS;gene=NbE03059318;Codon_start=1;product=early nodulin-like protein 2 (XP_016449436.1);protein_id=NbE03059318.1;NCBI Feature Key=CDS;NCBI Join Type=join;ID=NbE03059318.1 CDS
Nbv0.3scaffold45187_13257-17089	scipio	CDS	2681	3022	.	+	.	Name=NbE03059318.1 CDS;gene=NbE03059318;Codon_start=1;product=early nodulin-like protein 2 (XP_016449436.1);protein_id=NbE03059318.1;NCBI Feature Key=CDS;NCBI Join Type=join;ID=NbE03059318.1 CDS
Nbv0.3scaffold6273_32180-37389	scipio	CDS	1001	1125	.	+	.	Name=NbE03054501.1 CDS;gene=NbE03054501;Codon_start=1;product=transcription factor UNE10-like isoform X1 (XP_009630765.1);protein_id=NbE03054501.1;NCBI Feature Key=CDS;NCBI Join Type=join;ID=NbE03054501.1 CDS
Nbv0.3scaffold6273_32180-37389	scipio	CDS	1600	1864	.	+	.	Name=NbE03054501.1 CDS;gene=NbE03054501;Codon_start=1;product=transcription factor UNE10-like isoform X1 (XP_009630765.1);protein_id=NbE03054501.1;NCBI Feature Key=CDS;NCBI Join Type=join;ID=NbE03054501.1 CDS
Nbv0.3scaffold6273_32180-37389	scipio	CDS	1868	2104	.	+	.	Name=NbE03054501.1 CDS;gene=NbE03054501;Codon_start=1;product=transcription factor UNE10-like isoform X1 (XP_009630765.1);protein_id=NbE03054501.1;NCBI Feature Key=CDS;NCBI Join Type=join;ID=NbE03054501.1 CDS
Nbv0.3scaffold6273_32180-37389	scipio	CDS	2409	2498	.	+	.	Name=NbE03054501.1 CDS;gene=NbE03054501;Codon_start=1;product=transcription factor UNE10-like isoform X1 (XP_009630765.1);protein_id=NbE03054501.1;NCBI Feature Key=CDS;NCBI Join Type=join;ID=NbE03054501.1 CDS
Nbv0.3scaffold6273_32180-37389	scipio	CDS	2611	2676	.	+	.	Name=NbE03054501.1 CDS;gene=NbE03054501;Codon_start=1;product=transcription factor UNE10-like isoform X1 (XP_009630765.1);protein_id=NbE03054501.1;NCBI Feature Key=CDS;NCBI Join Type=join;ID=NbE03054501.1 CDS
Nbv0.3scaffold6273_32180-37389	scipio	CDS	2758	3192	.	+	.	Name=NbE03054501.1 CDS;gene=NbE03054501;Codon_start=1;product=transcription factor UNE10-like isoform X1 (XP_009630765.1);protein_id=NbE03054501.1;NCBI Feature Key=CDS;NCBI Join Type=join;ID=NbE03054501.1 CDS
Nbv0.3scaffold6273_32180-37389	scipio	CDS	3193	3216	.	+	.	Name=NbE03054501.1 CDS;gene=NbE03054501;Codon_start=1;product=transcription factor UNE10-like isoform X1 (XP_009630765.1);protein_id=NbE03054501.1;NCBI Feature Key=CDS;NCBI Join Type=join;ID=NbE03054501.1 CDS
Nbv0.3scaffold6273_32180-37389	scipio	CDS	4085	4213	.	+	.	Name=NbE03054501.1 CDS;gene=NbE03054501;Codon_start=1;product=transcription factor UNE10-like isoform X1 (XP_009630765.1);protein_id=NbE03054501.1;NCBI Feature Key=CDS;NCBI Join Type=join;ID=NbE03054501.1 CDS
Nbv0.3scaffold688_41859-46675	scipio	CDS	3314	3817	.	-	.	Name=NbE03053446.1 CDS;gene=NbE03053446;Codon_start=1;product=transcription factor bHLH74 isoform X1 (XP_019262622.1);protein_id=NbE03053446.1;NCBI Feature Key=CDS;NCBI Join Type=join;ID=NbE03053446.1 CDS
Nbv0.3scaffold688_41859-46675	scipio	CDS	2621	2854	.	-	.	Name=NbE03053446.1 CDS;gene=NbE03053446;Codon_start=1;product=transcription factor bHLH74 isoform X1 (XP_019262622.1);protein_id=NbE03053446.1;NCBI Feature Key=CDS;NCBI Join Type=join;ID=NbE03053446.1 CDS
Nbv0.3scaffold688_41859-46675	scipio	CDS	2459	2524	.	-	.	Name=NbE03053446.1 CDS;gene=NbE03053446;Codon_start=1;product=transcription factor bHLH74 isoform X1 (XP_019262622.1);protein_id=NbE03053446.1;NCBI Feature Key=CDS;NCBI Join Type=join;ID=NbE03053446.1 CDS
Nbv0.3scaffold688_41859-46675	scipio	CDS	2311	2379	.	-	.	Name=NbE03053446.1 CDS;gene=NbE03053446;Codon_start=1;product=transcription factor bHLH74 isoform X1 (XP_019262622.1);protein_id=NbE03053446.1;NCBI Feature Key=CDS;NCBI Join Type=join;ID=NbE03053446.1 CDS
Nbv0.3scaffold688_41859-46675	scipio	CDS	1859	1930	.	-	.	Name=NbE03053446.1 CDS;gene=NbE03053446;Codon_start=1;product=transcription factor bHLH74 isoform X1 (XP_019262622.1);protein_id=NbE03053446.1;NCBI Feature Key=CDS;NCBI Join Type=join;ID=NbE03053446.1 CDS
Nbv0.3scaffold688_41859-46675	scipio	CDS	1632	1772	.	-	.	Name=NbE03053446.1 CDS;gene=NbE03053446;Codon_start=1;product=transcription factor bHLH74 isoform X1 (XP_019262622.1);protein_id=NbE03053446.1;NCBI Feature Key=CDS;NCBI Join Type=join;ID=NbE03053446.1 CDS
Nbv0.3scaffold688_41859-46675	scipio	CDS	1120	1201	.	-	.	Name=NbE03053446.1 CDS;gene=NbE03053446;Codon_start=1;product=transcription factor bHLH74 isoform X1 (XP_019262622.1);protein_id=NbE03053446.1;NCBI Feature Key=CDS;NCBI Join Type=join;ID=NbE03053446.1 CDS
Nbv0.3scaffold688_41859-46675	scipio	CDS	998	1023	.	-	.	Name=NbE03053446.1 CDS;gene=NbE03053446;Codon_start=1;product=transcription factor bHLH74 isoform X1 (XP_019262622.1);protein_id=NbE03053446.1;NCBI Feature Key=CDS;NCBI Join Type=join;ID=NbE03053446.1 CDS
Nbv0.3scaffold42129_6899-18430	scipio	CDS	10957	11131	.	-	.	Name=NbE03059000.1 CDS;gene=NbE03059000;Codon_start=1;product=N-acetyltransferase 9-like protein (XP_019227641.1);protein_id=NbE03059000.1;NCBI Feature Key=CDS;NCBI Join Type=join;ID=NbE03059000.1 CDS
Nbv0.3scaffold42129_6899-18430	scipio	CDS	5607	5678	.	-	.	Name=NbE03059000.1 CDS;gene=NbE03059000;Codon_start=1;product=N-acetyltransferase 9-like protein (XP_019227641.1);protein_id=NbE03059000.1;NCBI Feature Key=CDS;NCBI Join Type=join;ID=NbE03059000.1 CDS
Nbv0.3scaffold42129_6899-18430	scipio	CDS	5064	5151	.	-	.	Name=NbE03059000.1 CDS;gene=NbE03059000;Codon_start=1;product=N-acetyltransferase 9-like protein (XP_019227641.1);protein_id=NbE03059000.1;NCBI Feature Key=CDS;NCBI Join Type=join;ID=NbE03059000.1 CDS
Nbv0.3scaffold42129_6899-18430	scipio	CDS	1578	1710	.	-	.	Name=NbE03059000.1 CDS;gene=NbE03059000;Codon_start=1;product=N-acetyltransferase 9-like protein (XP_019227641.1);protein_id=NbE03059000.1;NCBI Feature Key=CDS;NCBI Join Type=join;ID=NbE03059000.1 CDS
Nbv0.3scaffold42129_6899-18430	scipio	CDS	1407	1445	.	-	.	Name=NbE03059000.1 CDS;gene=NbE03059000;Codon_start=1;product=N-acetyltransferase 9-like protein (XP_019227641.1);protein_id=NbE03059000.1;NCBI Feature Key=CDS;NCBI Join Type=join;ID=NbE03059000.1 CDS
Nbv0.3scaffold42129_6899-18430	scipio	CDS	998	1078	.	-	.	Name=NbE03059000.1 CDS;gene=NbE03059000;Codon_start=1;product=N-acetyltransferase 9-like protein (XP_019227641.1);protein_id=NbE03059000.1;NCBI Feature Key=CDS;NCBI Join Type=join;ID=NbE03059000.1 CDS
Nbv0.3scaffold2722_28016-34081	scipio	CDS	5010	5066	.	-	.	Name=NbE03053873.1 CDS;gene=NbE03053873;Codon_start=1;product=CAP-Gly domain-containing linker protein 1-like (XP_016487550.1);protein_id=NbE03053873.1;NCBI Feature Key=CDS;NCBI Join Type=join;ID=NbE03053873.1 CDS
Nbv0.3scaffold2722_28016-34081	scipio	CDS	4546	4584	.	-	.	Name=NbE03053873.1 CDS;gene=NbE03053873;Codon_start=1;product=CAP-Gly domain-containing linker protein 1-like (XP_016487550.1);protein_id=NbE03053873.1;NCBI Feature Key=CDS;NCBI Join Type=join;ID=NbE03053873.1 CDS
Nbv0.3scaffold2722_28016-34081	scipio	CDS	4393	4446	.	-	.	Name=NbE03053873.1 CDS;gene=NbE03053873;Codon_start=1;product=CAP-Gly domain-containing linker protein 1-like (XP_016487550.1);protein_id=NbE03053873.1;NCBI Feature Key=CDS;NCBI Join Type=join;ID=NbE03053873.1 CDS
Nbv0.3scaffold2722_28016-34081	scipio	CDS	3828	3881	.	-	.	Name=NbE03053873.1 CDS;gene=NbE03053873;Codon_start=1;product=CAP-Gly domain-containing linker protein 1-like (XP_016487550.1);protein_id=NbE03053873.1;NCBI Feature Key=CDS;NCBI Join Type=join;ID=NbE03053873.1 CDS
Nbv0.3scaffold2722_28016-34081	scipio	CDS	1661	1714	.	-	.	Name=NbE03053873.1 CDS;gene=NbE03053873;Codon_start=1;product=CAP-Gly domain-containing linker protein 1-like (XP_016487550.1);protein_id=NbE03053873.1;NCBI Feature Key=CDS;NCBI Join Type=join;ID=NbE03053873.1 CDS
Nbv0.3scaffold2722_28016-34081	scipio	CDS	1498	1569	.	-	.	Name=NbE03053873.1 CDS;gene=NbE03053873;Codon_start=1;product=CAP-Gly domain-containing linker protein 1-like (XP_016487550.1);protein_id=NbE03053873.1;NCBI Feature Key=CDS;NCBI Join Type=join;ID=NbE03053873.1 CDS
Nbv0.3scaffold2722_28016-34081	scipio	CDS	998	1111	.	-	.	Name=NbE03053873.1 CDS;gene=NbE03053873;Codon_start=1;product=CAP-Gly domain-containing linker protein 1-like (XP_016487550.1);protein_id=NbE03053873.1;NCBI Feature Key=CDS;NCBI Join Type=join;ID=NbE03053873.1 CDS
Nbv0.3scaffold40444_1243-12773	scipio	CDS	1001	1200	.	+	.	Name=NbE03058848.1 CDS;gene=NbE03058848;Codon_start=1;product=queuine tRNA-ribosyltransferase accessory subunit 2-like isoform X1 (XP_019240873.1);protein_id=NbE03058848.1;NCBI Feature Key=CDS;NCBI Join Type=join;ID=NbE03058848.1 CDS
Nbv0.3scaffold40444_1243-12773	scipio	CDS	1568	1742	.	+	.	Name=NbE03058848.1 CDS;gene=NbE03058848;Codon_start=1;product=queuine tRNA-ribosyltransferase accessory subunit 2-like isoform X1 (XP_019240873.1);protein_id=NbE03058848.1;NCBI Feature Key=CDS;NCBI Join Type=join;ID=NbE03058848.1 CDS
Nbv0.3scaffold40444_1243-12773	scipio	CDS	1897	2055	.	+	.	Name=NbE03058848.1 CDS;gene=NbE03058848;Codon_start=1;product=queuine tRNA-ribosyltransferase accessory subunit 2-like isoform X1 (XP_019240873.1);protein_id=NbE03058848.1;NCBI Feature Key=CDS;NCBI Join Type=join;ID=NbE03058848.1 CDS
Nbv0.3scaffold40444_1243-12773	scipio	CDS	7624	7717	.	+	.	Name=NbE03058848.1 CDS;gene=NbE03058848;Codon_start=1;product=queuine tRNA-ribosyltransferase accessory subunit 2-like isoform X1 (XP_019240873.1);protein_id=NbE03058848.1;NCBI Feature Key=CDS;NCBI Join Type=join;ID=NbE03058848.1 CDS
Nbv0.3scaffold40444_1243-12773	scipio	CDS	8235	8305	.	+	.	Name=NbE03058848.1 CDS;gene=NbE03058848;Codon_start=1;product=queuine tRNA-ribosyltransferase accessory subunit 2-like isoform X1 (XP_019240873.1);protein_id=NbE03058848.1;NCBI Feature Key=CDS;NCBI Join Type=join;ID=NbE03058848.1 CDS
Nbv0.3scaffold40444_1243-12773	scipio	CDS	9097	9141	.	+	.	Name=NbE03058848.1 CDS;gene=NbE03058848;Codon_start=1;product=queuine tRNA-ribosyltransferase accessory subunit 2-like isoform X1 (XP_019240873.1);protein_id=NbE03058848.1;NCBI Feature Key=CDS;NCBI Join Type=join;ID=NbE03058848.1 CDS
Nbv0.3scaffold40444_1243-12773	scipio	CDS	9318	9369	.	+	.	Name=NbE03058848.1 CDS;gene=NbE03058848;Codon_start=1;product=queuine tRNA-ribosyltransferase accessory subunit 2-like isoform X1 (XP_019240873.1);protein_id=NbE03058848.1;NCBI Feature Key=CDS;NCBI Join Type=join;ID=NbE03058848.1 CDS
Nbv0.3scaffold40444_1243-12773	scipio	CDS	9690	9738	.	+	.	Name=NbE03058848.1 CDS;gene=NbE03058848;Codon_start=1;product=queuine tRNA-ribosyltransferase accessory subunit 2-like isoform X1 (XP_019240873.1);protein_id=NbE03058848.1;NCBI Feature Key=CDS;NCBI Join Type=join;ID=NbE03058848.1 CDS
Nbv0.3scaffold40444_1243-12773	scipio	CDS	9830	9970	.	+	.	Name=NbE03058848.1 CDS;gene=NbE03058848;Codon_start=1;product=queuine tRNA-ribosyltransferase accessory subunit 2-like isoform X1 (XP_019240873.1);protein_id=NbE03058848.1;NCBI Feature Key=CDS;NCBI Join Type=join;ID=NbE03058848.1 CDS
Nbv0.3scaffold40444_1243-12773	scipio	CDS	10196	10315	.	+	.	Name=NbE03058848.1 CDS;gene=NbE03058848;Codon_start=1;product=queuine tRNA-ribosyltransferase accessory subunit 2-like isoform X1 (XP_019240873.1);protein_id=NbE03058848.1;NCBI Feature Key=CDS;NCBI Join Type=join;ID=NbE03058848.1 CDS
Nbv0.3scaffold40444_1243-12773	scipio	CDS	10399	10534	.	+	.	Name=NbE03058848.1 CDS;gene=NbE03058848;Codon_start=1;product=queuine tRNA-ribosyltransferase accessory subunit 2-like isoform X1 (XP_019240873.1);protein_id=NbE03058848.1;NCBI Feature Key=CDS;NCBI Join Type=join;ID=NbE03058848.1 CDS
Nbv0.3scaffold84367_2476-5243	scipio	CDS	998	1768	.	-	.	Name=NbE03061768.1 CDS;gene=NbE03061768;Codon_start=1;product=Werner Syndrome-like exonuclease (XP_009791566.1);protein_id=NbE03061768.1;NCBI Feature Key=CDS;ID=NbE03061768.1 CDS
Nbv0.3scaffold59114_5190-10978	scipio	CDS	1001	2071	.	+	.	Name=NbE03060380.1 CDS;gene=NbE03060380;Codon_start=1;product=putative F-box/FBD/LRR-repeat protein At4g03220 (XP_019251575.1);protein_id=NbE03060380.1;NCBI Feature Key=CDS;NCBI Join Type=join;ID=NbE03060380.1 CDS
Nbv0.3scaffold59114_5190-10978	scipio	CDS	2750	2935	.	+	.	Name=NbE03060380.1 CDS;gene=NbE03060380;Codon_start=1;product=putative F-box/FBD/LRR-repeat protein At4g03220 (XP_019251575.1);protein_id=NbE03060380.1;NCBI Feature Key=CDS;NCBI Join Type=join;ID=NbE03060380.1 CDS
Nbv0.3scaffold59114_5190-10978	scipio	CDS	4490	4792	.	+	.	Name=NbE03060380.1 CDS;gene=NbE03060380;Codon_start=1;product=putative F-box/FBD/LRR-repeat protein At4g03220 (XP_019251575.1);protein_id=NbE03060380.1;NCBI Feature Key=CDS;NCBI Join Type=join;ID=NbE03060380.1 CDS
Nbv0.3scaffold37939_9713-17970	scipio	CDS	1001	1135	.	+	.	Name=NbE03058586.1 CDS;gene=NbE03058586;Codon_start=1;product=uncharacterized protein LOC104219681 isoform X1 (XP_009768688.1);protein_id=NbE03058586.1;NCBI Feature Key=CDS;NCBI Join Type=join;ID=NbE03058586.1 CDS
Nbv0.3scaffold37939_9713-17970	scipio	CDS	1244	1294	.	+	.	Name=NbE03058586.1 CDS;gene=NbE03058586;Codon_start=1;product=uncharacterized protein LOC104219681 isoform X1 (XP_009768688.1);protein_id=NbE03058586.1;NCBI Feature Key=CDS;NCBI Join Type=join;ID=NbE03058586.1 CDS
Nbv0.3scaffold37939_9713-17970	scipio	CDS	1418	1651	.	+	.	Name=NbE03058586.1 CDS;gene=NbE03058586;Codon_start=1;product=uncharacterized protein LOC104219681 isoform X1 (XP_009768688.1);protein_id=NbE03058586.1;NCBI Feature Key=CDS;NCBI Join Type=join;ID=NbE03058586.1 CDS
Nbv0.3scaffold37939_9713-17970	scipio	CDS	1744	1842	.	+	.	Name=NbE03058586.1 CDS;gene=NbE03058586;Codon_start=1;product=uncharacterized protein LOC104219681 isoform X1 (XP_009768688.1);protein_id=NbE03058586.1;NCBI Feature Key=CDS;NCBI Join Type=join;ID=NbE03058586.1 CDS
Nbv0.3scaffold37939_9713-17970	scipio	CDS	1947	2002	.	+	.	Name=NbE03058586.1 CDS;gene=NbE03058586;Codon_start=1;product=uncharacterized protein LOC104219681 isoform X1 (XP_009768688.1);protein_id=NbE03058586.1;NCBI Feature Key=CDS;NCBI Join Type=join;ID=NbE03058586.1 CDS
Nbv0.3scaffold37939_9713-17970	scipio	CDS	2288	2399	.	+	.	Name=NbE03058586.1 CDS;gene=NbE03058586;Codon_start=1;product=uncharacterized protein LOC104219681 isoform X1 (XP_009768688.1);protein_id=NbE03058586.1;NCBI Feature Key=CDS;NCBI Join Type=join;ID=NbE03058586.1 CDS
Nbv0.3scaffold37939_9713-17970	scipio	CDS	3634	3792	.	+	.	Name=NbE03058586.1 CDS;gene=NbE03058586;Codon_start=1;product=uncharacterized protein LOC104219681 isoform X1 (XP_009768688.1);protein_id=NbE03058586.1;NCBI Feature Key=CDS;NCBI Join Type=join;ID=NbE03058586.1 CDS
Nbv0.3scaffold37939_9713-17970	scipio	CDS	3937	4194	.	+	.	Name=NbE03058586.1 CDS;gene=NbE03058586;Codon_start=1;product=uncharacterized protein LOC104219681 isoform X1 (XP_009768688.1);protein_id=NbE03058586.1;NCBI Feature Key=CDS;NCBI Join Type=join;ID=NbE03058586.1 CDS
Nbv0.3scaffold37939_9713-17970	scipio	CDS	5153	5365	.	+	.	Name=NbE03058586.1 CDS;gene=NbE03058586;Codon_start=1;product=uncharacterized protein LOC104219681 isoform X1 (XP_009768688.1);protein_id=NbE03058586.1;NCBI Feature Key=CDS;NCBI Join Type=join;ID=NbE03058586.1 CDS
Nbv0.3scaffold37939_9713-17970	scipio	CDS	5449	5487	.	+	.	Name=NbE03058586.1 CDS;gene=NbE03058586;Codon_start=1;product=uncharacterized protein LOC104219681 isoform X1 (XP_009768688.1);protein_id=NbE03058586.1;NCBI Feature Key=CDS;NCBI Join Type=join;ID=NbE03058586.1 CDS
Nbv0.3scaffold37939_9713-17970	scipio	CDS	5518	5652	.	+	.	Name=NbE03058586.1 CDS;gene=NbE03058586;Codon_start=1;product=uncharacterized protein LOC104219681 isoform X1 (XP_009768688.1);protein_id=NbE03058586.1;NCBI Feature Key=CDS;NCBI Join Type=join;ID=NbE03058586.1 CDS
Nbv0.3scaffold37939_9713-17970	scipio	CDS	5728	5853	.	+	.	Name=NbE03058586.1 CDS;gene=NbE03058586;Codon_start=1;product=uncharacterized protein LOC104219681 isoform X1 (XP_009768688.1);protein_id=NbE03058586.1;NCBI Feature Key=CDS;NCBI Join Type=join;ID=NbE03058586.1 CDS
Nbv0.3scaffold37939_9713-17970	scipio	CDS	6004	6312	.	+	.	Name=NbE03058586.1 CDS;gene=NbE03058586;Codon_start=1;product=uncharacterized protein LOC104219681 isoform X1 (XP_009768688.1);protein_id=NbE03058586.1;NCBI Feature Key=CDS;NCBI Join Type=join;ID=NbE03058586.1 CDS
Nbv0.3scaffold37939_9713-17970	scipio	CDS	6441	6539	.	+	.	Name=NbE03058586.1 CDS;gene=NbE03058586;Codon_start=1;product=uncharacterized protein LOC104219681 isoform X1 (XP_009768688.1);protein_id=NbE03058586.1;NCBI Feature Key=CDS;NCBI Join Type=join;ID=NbE03058586.1 CDS
Nbv0.3scaffold37939_9713-17970	scipio	CDS	6622	7118	.	+	.	Name=NbE03058586.1 CDS;gene=NbE03058586;Codon_start=1;product=uncharacterized protein LOC104219681 isoform X1 (XP_009768688.1);protein_id=NbE03058586.1;NCBI Feature Key=CDS;NCBI Join Type=join;ID=NbE03058586.1 CDS
Nbv0.3scaffold37939_9713-17970	scipio	CDS	7228	7261	.	+	.	Name=NbE03058586.1 CDS;gene=NbE03058586;Codon_start=1;product=uncharacterized protein LOC104219681 isoform X1 (XP_009768688.1);protein_id=NbE03058586.1;NCBI Feature Key=CDS;NCBI Join Type=join;ID=NbE03058586.1 CDS
Nbv0.3scaffold14156_7860-11629	scipio	CDS	1001	1945	.	+	.	Name=NbE03055707.1 CDS;gene=NbE03055707;Codon_start=1;product=extensin-like isoform X2 (XP_018627012.1);protein_id=NbE03055707.1;NCBI Feature Key=CDS;NCBI Join Type=join;ID=NbE03055707.1 CDS
Nbv0.3scaffold14156_7860-11629	scipio	CDS	1946	2470	.	+	.	Name=NbE03055707.1 CDS;gene=NbE03055707;Codon_start=1;product=extensin-like isoform X2 (XP_018627012.1);protein_id=NbE03055707.1;NCBI Feature Key=CDS;NCBI Join Type=join;ID=NbE03055707.1 CDS
Nbv0.3scaffold14156_7860-11629	scipio	CDS	2471	2581	.	+	.	Name=NbE03055707.1 CDS;gene=NbE03055707;Codon_start=1;product=extensin-like isoform X2 (XP_018627012.1);protein_id=NbE03055707.1;NCBI Feature Key=CDS;NCBI Join Type=join;ID=NbE03055707.1 CDS
Nbv0.3scaffold14156_7860-11629	scipio	CDS	2582	2773	.	+	.	Name=NbE03055707.1 CDS;gene=NbE03055707;Codon_start=1;product=extensin-like isoform X2 (XP_018627012.1);protein_id=NbE03055707.1;NCBI Feature Key=CDS;NCBI Join Type=join;ID=NbE03055707.1 CDS
Nbv0.3scaffold35694_9441-17980	scipio	CDS	1001	1123	.	+	.	Name=NbE03058346.1 CDS;gene=NbE03058346;Codon_start=1;product=transcription initiation factor IIA large subunit-like (XP_019229520.1);protein_id=NbE03058346.1;NCBI Feature Key=CDS;NCBI Join Type=join;ID=NbE03058346.1 CDS
Nbv0.3scaffold35694_9441-17980	scipio	CDS	1351	1524	.	+	.	Name=NbE03058346.1 CDS;gene=NbE03058346;Codon_start=1;product=transcription initiation factor IIA large subunit-like (XP_019229520.1);protein_id=NbE03058346.1;NCBI Feature Key=CDS;NCBI Join Type=join;ID=NbE03058346.1 CDS
Nbv0.3scaffold35694_9441-17980	scipio	CDS	1610	1846	.	+	.	Name=NbE03058346.1 CDS;gene=NbE03058346;Codon_start=1;product=transcription initiation factor IIA large subunit-like (XP_019229520.1);protein_id=NbE03058346.1;NCBI Feature Key=CDS;NCBI Join Type=join;ID=NbE03058346.1 CDS
Nbv0.3scaffold35694_9441-17980	scipio	CDS	2034	2085	.	+	.	Name=NbE03058346.1 CDS;gene=NbE03058346;Codon_start=1;product=transcription initiation factor IIA large subunit-like (XP_019229520.1);protein_id=NbE03058346.1;NCBI Feature Key=CDS;NCBI Join Type=join;ID=NbE03058346.1 CDS
Nbv0.3scaffold35694_9441-17980	scipio	CDS	2175	2233	.	+	.	Name=NbE03058346.1 CDS;gene=NbE03058346;Codon_start=1;product=transcription initiation factor IIA large subunit-like (XP_019229520.1);protein_id=NbE03058346.1;NCBI Feature Key=CDS;NCBI Join Type=join;ID=NbE03058346.1 CDS
Nbv0.3scaffold35694_9441-17980	scipio	CDS	3435	3554	.	+	.	Name=NbE03058346.1 CDS;gene=NbE03058346;Codon_start=1;product=transcription initiation factor IIA large subunit-like (XP_019229520.1);protein_id=NbE03058346.1;NCBI Feature Key=CDS;NCBI Join Type=join;ID=NbE03058346.1 CDS
Nbv0.3scaffold35694_9441-17980	scipio	CDS	4970	5089	.	+	.	Name=NbE03058346.1 CDS;gene=NbE03058346;Codon_start=1;product=transcription initiation factor IIA large subunit-like (XP_019229520.1);protein_id=NbE03058346.1;NCBI Feature Key=CDS;NCBI Join Type=join;ID=NbE03058346.1 CDS
Nbv0.3scaffold35694_9441-17980	scipio	CDS	6875	6938	.	+	.	Name=NbE03058346.1 CDS;gene=NbE03058346;Codon_start=1;product=transcription initiation factor IIA large subunit-like (XP_019229520.1);protein_id=NbE03058346.1;NCBI Feature Key=CDS;NCBI Join Type=join;ID=NbE03058346.1 CDS
Nbv0.3scaffold35694_9441-17980	scipio	CDS	7025	7179	.	+	.	Name=NbE03058346.1 CDS;gene=NbE03058346;Codon_start=1;product=transcription initiation factor IIA large subunit-like (XP_019229520.1);protein_id=NbE03058346.1;NCBI Feature Key=CDS;NCBI Join Type=join;ID=NbE03058346.1 CDS
Nbv0.3scaffold35694_9441-17980	scipio	CDS	7313	7396	.	+	.	Name=NbE03058346.1 CDS;gene=NbE03058346;Codon_start=1;product=transcription initiation factor IIA large subunit-like (XP_019229520.1);protein_id=NbE03058346.1;NCBI Feature Key=CDS;NCBI Join Type=join;ID=NbE03058346.1 CDS
Nbv0.3scaffold35694_9441-17980	scipio	CDS	7520	7543	.	+	.	Name=NbE03058346.1 CDS;gene=NbE03058346;Codon_start=1;product=transcription initiation factor IIA large subunit-like (XP_019229520.1);protein_id=NbE03058346.1;NCBI Feature Key=CDS;NCBI Join Type=join;ID=NbE03058346.1 CDS
Nbv0.3scaffold23166_12382-28946	scipio	CDS	1001	1123	.	+	.	Name=NbE03056932.1 CDS;gene=NbE03056932;Codon_start=1;product=uncharacterized protein LOC107818446 isoform X3 (XP_016499956.1);protein_id=NbE03056932.1;NCBI Feature Key=CDS;NCBI Join Type=join;ID=NbE03056932.1 CDS
Nbv0.3scaffold23166_12382-28946	scipio	CDS	2186	2332	.	+	.	Name=NbE03056932.1 CDS;gene=NbE03056932;Codon_start=1;product=uncharacterized protein LOC107818446 isoform X3 (XP_016499956.1);protein_id=NbE03056932.1;NCBI Feature Key=CDS;NCBI Join Type=join;ID=NbE03056932.1 CDS
Nbv0.3scaffold23166_12382-28946	scipio	CDS	3200	3403	.	+	.	Name=NbE03056932.1 CDS;gene=NbE03056932;Codon_start=1;product=uncharacterized protein LOC107818446 isoform X3 (XP_016499956.1);protein_id=NbE03056932.1;NCBI Feature Key=CDS;NCBI Join Type=join;ID=NbE03056932.1 CDS
Nbv0.3scaffold23166_12382-28946	scipio	CDS	3605	3786	.	+	.	Name=NbE03056932.1 CDS;gene=NbE03056932;Codon_start=1;product=uncharacterized protein LOC107818446 isoform X3 (XP_016499956.1);protein_id=NbE03056932.1;NCBI Feature Key=CDS;NCBI Join Type=join;ID=NbE03056932.1 CDS
Nbv0.3scaffold23166_12382-28946	scipio	CDS	4171	4297	.	+	.	Name=NbE03056932.1 CDS;gene=NbE03056932;Codon_start=1;product=uncharacterized protein LOC107818446 isoform X3 (XP_016499956.1);protein_id=NbE03056932.1;NCBI Feature Key=CDS;NCBI Join Type=join;ID=NbE03056932.1 CDS
Nbv0.3scaffold23166_12382-28946	scipio	CDS	4384	4551	.	+	.	Name=NbE03056932.1 CDS;gene=NbE03056932;Codon_start=1;product=uncharacterized protein LOC107818446 isoform X3 (XP_016499956.1);protein_id=NbE03056932.1;NCBI Feature Key=CDS;NCBI Join Type=join;ID=NbE03056932.1 CDS
Nbv0.3scaffold23166_12382-28946	scipio	CDS	4672	5527	.	+	.	Name=NbE03056932.1 CDS;gene=NbE03056932;Codon_start=1;product=uncharacterized protein LOC107818446 isoform X3 (XP_016499956.1);protein_id=NbE03056932.1;NCBI Feature Key=CDS;NCBI Join Type=join;ID=NbE03056932.1 CDS
Nbv0.3scaffold23166_12382-28946	scipio	CDS	5618	5736	.	+	.	Name=NbE03056932.1 CDS;gene=NbE03056932;Codon_start=1;product=uncharacterized protein LOC107818446 isoform X3 (XP_016499956.1);protein_id=NbE03056932.1;NCBI Feature Key=CDS;NCBI Join Type=join;ID=NbE03056932.1 CDS
Nbv0.3scaffold23166_12382-28946	scipio	CDS	5860	5952	.	+	.	Name=NbE03056932.1 CDS;gene=NbE03056932;Codon_start=1;product=uncharacterized protein LOC107818446 isoform X3 (XP_016499956.1);protein_id=NbE03056932.1;NCBI Feature Key=CDS;NCBI Join Type=join;ID=NbE03056932.1 CDS
Nbv0.3scaffold23166_12382-28946	scipio	CDS	6130	6222	.	+	.	Name=NbE03056932.1 CDS;gene=NbE03056932;Codon_start=1;product=uncharacterized protein LOC107818446 isoform X3 (XP_016499956.1);protein_id=NbE03056932.1;NCBI Feature Key=CDS;NCBI Join Type=join;ID=NbE03056932.1 CDS
Nbv0.3scaffold23166_12382-28946	scipio	CDS	6389	6479	.	+	.	Name=NbE03056932.1 CDS;gene=NbE03056932;Codon_start=1;product=uncharacterized protein LOC107818446 isoform X3 (XP_016499956.1);protein_id=NbE03056932.1;NCBI Feature Key=CDS;NCBI Join Type=join;ID=NbE03056932.1 CDS
Nbv0.3scaffold23166_12382-28946	scipio	CDS	6769	6853	.	+	.	Name=NbE03056932.1 CDS;gene=NbE03056932;Codon_start=1;product=uncharacterized protein LOC107818446 isoform X3 (XP_016499956.1);protein_id=NbE03056932.1;NCBI Feature Key=CDS;NCBI Join Type=join;ID=NbE03056932.1 CDS
Nbv0.3scaffold23166_12382-28946	scipio	CDS	8347	8398	.	+	.	Name=NbE03056932.1 CDS;gene=NbE03056932;Codon_start=1;product=uncharacterized protein LOC107818446 isoform X3 (XP_016499956.1);protein_id=NbE03056932.1;NCBI Feature Key=CDS;NCBI Join Type=join;ID=NbE03056932.1 CDS
Nbv0.3scaffold23166_12382-28946	scipio	CDS	8647	8733	.	+	.	Name=NbE03056932.1 CDS;gene=NbE03056932;Codon_start=1;product=uncharacterized protein LOC107818446 isoform X3 (XP_016499956.1);protein_id=NbE03056932.1;NCBI Feature Key=CDS;NCBI Join Type=join;ID=NbE03056932.1 CDS
Nbv0.3scaffold23166_12382-28946	scipio	CDS	8831	8871	.	+	.	Name=NbE03056932.1 CDS;gene=NbE03056932;Codon_start=1;product=uncharacterized protein LOC107818446 isoform X3 (XP_016499956.1);protein_id=NbE03056932.1;NCBI Feature Key=CDS;NCBI Join Type=join;ID=NbE03056932.1 CDS
Nbv0.3scaffold23166_12382-28946	scipio	CDS	11204	11255	.	+	.	Name=NbE03056932.1 CDS;gene=NbE03056932;Codon_start=1;product=uncharacterized protein LOC107818446 isoform X3 (XP_016499956.1);protein_id=NbE03056932.1;NCBI Feature Key=CDS;NCBI Join Type=join;ID=NbE03056932.1 CDS
Nbv0.3scaffold23166_12382-28946	scipio	CDS	14726	14763	.	+	.	Name=NbE03056932.1 CDS;gene=NbE03056932;Codon_start=1;product=uncharacterized protein LOC107818446 isoform X3 (XP_016499956.1);protein_id=NbE03056932.1;NCBI Feature Key=CDS;NCBI Join Type=join;ID=NbE03056932.1 CDS
Nbv0.3scaffold23166_12382-28946	scipio	CDS	14845	15568	.	+	.	Name=NbE03056932.1 CDS;gene=NbE03056932;Codon_start=1;product=uncharacterized protein LOC107818446 isoform X3 (XP_016499956.1);protein_id=NbE03056932.1;NCBI Feature Key=CDS;NCBI Join Type=join;ID=NbE03056932.1 CDS
Nbv0.3scaffold2651_73466-77952	scipio	CDS	1001	1099	.	+	.	Name=NbE03053859.1 CDS;gene=NbE03053859;Codon_start=1;product=uncharacterized protein LOC109219140 (XP_019239115.1);protein_id=NbE03053859.1;NCBI Feature Key=CDS;NCBI Join Type=join;ID=NbE03053859.1 CDS
Nbv0.3scaffold2651_73466-77952	scipio	CDS	1292	1372	.	+	.	Name=NbE03053859.1 CDS;gene=NbE03053859;Codon_start=1;product=uncharacterized protein LOC109219140 (XP_019239115.1);protein_id=NbE03053859.1;NCBI Feature Key=CDS;NCBI Join Type=join;ID=NbE03053859.1 CDS
Nbv0.3scaffold2651_73466-77952	scipio	CDS	3332	3490	.	+	.	Name=NbE03053859.1 CDS;gene=NbE03053859;Codon_start=1;product=uncharacterized protein LOC109219140 (XP_019239115.1);protein_id=NbE03053859.1;NCBI Feature Key=CDS;NCBI Join Type=join;ID=NbE03053859.1 CDS
Nbv0.3scaffold22006_9563-19755	scipio	CDS	1001	1090	.	+	.	Name=NbE03056795.1 CDS;gene=NbE03056795;Codon_start=1;product=GDT1-like protein 1, chloroplastic (XP_019236130.1);protein_id=NbE03056795.1;NCBI Feature Key=CDS;NCBI Join Type=join;ID=NbE03056795.1 CDS
Nbv0.3scaffold22006_9563-19755	scipio	CDS	3591	3647	.	+	.	Name=NbE03056795.1 CDS;gene=NbE03056795;Codon_start=1;product=GDT1-like protein 1, chloroplastic (XP_019236130.1);protein_id=NbE03056795.1;NCBI Feature Key=CDS;NCBI Join Type=join;ID=NbE03056795.1 CDS
Nbv0.3scaffold22006_9563-19755	scipio	CDS	3882	4172	.	+	.	Name=NbE03056795.1 CDS;gene=NbE03056795;Codon_start=1;product=GDT1-like protein 1, chloroplastic (XP_019236130.1);protein_id=NbE03056795.1;NCBI Feature Key=CDS;NCBI Join Type=join;ID=NbE03056795.1 CDS
Nbv0.3scaffold22006_9563-19755	scipio	CDS	4571	4624	.	+	.	Name=NbE03056795.1 CDS;gene=NbE03056795;Codon_start=1;product=GDT1-like protein 1, chloroplastic (XP_019236130.1);protein_id=NbE03056795.1;NCBI Feature Key=CDS;NCBI Join Type=join;ID=NbE03056795.1 CDS
Nbv0.3scaffold22006_9563-19755	scipio	CDS	4787	4848	.	+	.	Name=NbE03056795.1 CDS;gene=NbE03056795;Codon_start=1;product=GDT1-like protein 1, chloroplastic (XP_019236130.1);protein_id=NbE03056795.1;NCBI Feature Key=CDS;NCBI Join Type=join;ID=NbE03056795.1 CDS
Nbv0.3scaffold22006_9563-19755	scipio	CDS	5104	5172	.	+	.	Name=NbE03056795.1 CDS;gene=NbE03056795;Codon_start=1;product=GDT1-like protein 1, chloroplastic (XP_019236130.1);protein_id=NbE03056795.1;NCBI Feature Key=CDS;NCBI Join Type=join;ID=NbE03056795.1 CDS
Nbv0.3scaffold22006_9563-19755	scipio	CDS	6194	6245	.	+	.	Name=NbE03056795.1 CDS;gene=NbE03056795;Codon_start=1;product=GDT1-like protein 1, chloroplastic (XP_019236130.1);protein_id=NbE03056795.1;NCBI Feature Key=CDS;NCBI Join Type=join;ID=NbE03056795.1 CDS
Nbv0.3scaffold22006_9563-19755	scipio	CDS	6338	6412	.	+	.	Name=NbE03056795.1 CDS;gene=NbE03056795;Codon_start=1;product=GDT1-like protein 1, chloroplastic (XP_019236130.1);protein_id=NbE03056795.1;NCBI Feature Key=CDS;NCBI Join Type=join;ID=NbE03056795.1 CDS
Nbv0.3scaffold22006_9563-19755	scipio	CDS	7007	7136	.	+	.	Name=NbE03056795.1 CDS;gene=NbE03056795;Codon_start=1;product=GDT1-like protein 1, chloroplastic (XP_019236130.1);protein_id=NbE03056795.1;NCBI Feature Key=CDS;NCBI Join Type=join;ID=NbE03056795.1 CDS
Nbv0.3scaffold22006_9563-19755	scipio	CDS	7337	7407	.	+	.	Name=NbE03056795.1 CDS;gene=NbE03056795;Codon_start=1;product=GDT1-like protein 1, chloroplastic (XP_019236130.1);protein_id=NbE03056795.1;NCBI Feature Key=CDS;NCBI Join Type=join;ID=NbE03056795.1 CDS
Nbv0.3scaffold22006_9563-19755	scipio	CDS	7889	7936	.	+	.	Name=NbE03056795.1 CDS;gene=NbE03056795;Codon_start=1;product=GDT1-like protein 1, chloroplastic (XP_019236130.1);protein_id=NbE03056795.1;NCBI Feature Key=CDS;NCBI Join Type=join;ID=NbE03056795.1 CDS
Nbv0.3scaffold22006_9563-19755	scipio	CDS	9125	9196	.	+	.	Name=NbE03056795.1 CDS;gene=NbE03056795;Codon_start=1;product=GDT1-like protein 1, chloroplastic (XP_019236130.1);protein_id=NbE03056795.1;NCBI Feature Key=CDS;NCBI Join Type=join;ID=NbE03056795.1 CDS
Nbv0.3scaffold1304_79825-83959	scipio	CDS	1001	1533	.	+	.	Name=NbE03053577.1 CDS;gene=NbE03053577;Codon_start=1;product=basic leucine zipper 61-like (XP_019249682.1);protein_id=NbE03053577.1;NCBI Feature Key=CDS;NCBI Join Type=join;ID=NbE03053577.1 CDS
Nbv0.3scaffold1304_79825-83959	scipio	CDS	1910	2000	.	+	.	Name=NbE03053577.1 CDS;gene=NbE03053577;Codon_start=1;product=basic leucine zipper 61-like (XP_019249682.1);protein_id=NbE03053577.1;NCBI Feature Key=CDS;NCBI Join Type=join;ID=NbE03053577.1 CDS
Nbv0.3scaffold1304_79825-83959	scipio	CDS	2122	2248	.	+	.	Name=NbE03053577.1 CDS;gene=NbE03053577;Codon_start=1;product=basic leucine zipper 61-like (XP_019249682.1);protein_id=NbE03053577.1;NCBI Feature Key=CDS;NCBI Join Type=join;ID=NbE03053577.1 CDS
Nbv0.3scaffold1304_79825-83959	scipio	CDS	2978	3138	.	+	.	Name=NbE03053577.1 CDS;gene=NbE03053577;Codon_start=1;product=basic leucine zipper 61-like (XP_019249682.1);protein_id=NbE03053577.1;NCBI Feature Key=CDS;NCBI Join Type=join;ID=NbE03053577.1 CDS
Nbv0.3scaffold74767_521-6003	scipio	CDS	1001	2373	.	+	.	Name=NbE03061334.1 CDS;gene=NbE03061334;Codon_start=1;product=mechanosensitive ion channel protein 8-like (XP_016455703.1);protein_id=NbE03061334.1;NCBI Feature Key=CDS;NCBI Join Type=join;ID=NbE03061334.1 CDS
Nbv0.3scaffold74767_521-6003	scipio	CDS	2694	2817	.	+	.	Name=NbE03061334.1 CDS;gene=NbE03061334;Codon_start=1;product=mechanosensitive ion channel protein 8-like (XP_016455703.1);protein_id=NbE03061334.1;NCBI Feature Key=CDS;NCBI Join Type=join;ID=NbE03061334.1 CDS
Nbv0.3scaffold74767_521-6003	scipio	CDS	3313	3606	.	+	.	Name=NbE03061334.1 CDS;gene=NbE03061334;Codon_start=1;product=mechanosensitive ion channel protein 8-like (XP_016455703.1);protein_id=NbE03061334.1;NCBI Feature Key=CDS;NCBI Join Type=join;ID=NbE03061334.1 CDS
Nbv0.3scaffold74767_521-6003	scipio	CDS	3692	3894	.	+	.	Name=NbE03061334.1 CDS;gene=NbE03061334;Codon_start=1;product=mechanosensitive ion channel protein 8-like (XP_016455703.1);protein_id=NbE03061334.1;NCBI Feature Key=CDS;NCBI Join Type=join;ID=NbE03061334.1 CDS
Nbv0.3scaffold74767_521-6003	scipio	CDS	4201	4486	.	+	.	Name=NbE03061334.1 CDS;gene=NbE03061334;Codon_start=1;product=mechanosensitive ion channel protein 8-like (XP_016455703.1);protein_id=NbE03061334.1;NCBI Feature Key=CDS;NCBI Join Type=join;ID=NbE03061334.1 CDS
Nbv0.3scaffold34419_4429-14586	scipio	CDS	1001	1049	.	+	.	Name=NbE03058222.1 CDS;gene=NbE03058222;Codon_start=1;product=uncharacterized protein LOC107790743 isoform X1 (XP_016468189.1);protein_id=NbE03058222.1;NCBI Feature Key=CDS;NCBI Join Type=join;ID=NbE03058222.1 CDS
Nbv0.3scaffold34419_4429-14586	scipio	CDS	1741	1800	.	+	.	Name=NbE03058222.1 CDS;gene=NbE03058222;Codon_start=1;product=uncharacterized protein LOC107790743 isoform X1 (XP_016468189.1);protein_id=NbE03058222.1;NCBI Feature Key=CDS;NCBI Join Type=join;ID=NbE03058222.1 CDS
Nbv0.3scaffold34419_4429-14586	scipio	CDS	1955	2028	.	+	.	Name=NbE03058222.1 CDS;gene=NbE03058222;Codon_start=1;product=uncharacterized protein LOC107790743 isoform X1 (XP_016468189.1);protein_id=NbE03058222.1;NCBI Feature Key=CDS;NCBI Join Type=join;ID=NbE03058222.1 CDS
Nbv0.3scaffold34419_4429-14586	scipio	CDS	3447	4295	.	+	.	Name=NbE03058222.1 CDS;gene=NbE03058222;Codon_start=1;product=uncharacterized protein LOC107790743 isoform X1 (XP_016468189.1);protein_id=NbE03058222.1;NCBI Feature Key=CDS;NCBI Join Type=join;ID=NbE03058222.1 CDS
Nbv0.3scaffold34419_4429-14586	scipio	CDS	4392	4485	.	+	.	Name=NbE03058222.1 CDS;gene=NbE03058222;Codon_start=1;product=uncharacterized protein LOC107790743 isoform X1 (XP_016468189.1);protein_id=NbE03058222.1;NCBI Feature Key=CDS;NCBI Join Type=join;ID=NbE03058222.1 CDS
Nbv0.3scaffold34419_4429-14586	scipio	CDS	4566	4724	.	+	.	Name=NbE03058222.1 CDS;gene=NbE03058222;Codon_start=1;product=uncharacterized protein LOC107790743 isoform X1 (XP_016468189.1);protein_id=NbE03058222.1;NCBI Feature Key=CDS;NCBI Join Type=join;ID=NbE03058222.1 CDS
Nbv0.3scaffold34419_4429-14586	scipio	CDS	4824	5573	.	+	.	Name=NbE03058222.1 CDS;gene=NbE03058222;Codon_start=1;product=uncharacterized protein LOC107790743 isoform X1 (XP_016468189.1);protein_id=NbE03058222.1;NCBI Feature Key=CDS;NCBI Join Type=join;ID=NbE03058222.1 CDS
Nbv0.3scaffold34419_4429-14586	scipio	CDS	5754	7756	.	+	.	Name=NbE03058222.1 CDS;gene=NbE03058222;Codon_start=1;product=uncharacterized protein LOC107790743 isoform X1 (XP_016468189.1);protein_id=NbE03058222.1;NCBI Feature Key=CDS;NCBI Join Type=join;ID=NbE03058222.1 CDS
Nbv0.3scaffold34419_4429-14586	scipio	CDS	7833	7941	.	+	.	Name=NbE03058222.1 CDS;gene=NbE03058222;Codon_start=1;product=uncharacterized protein LOC107790743 isoform X1 (XP_016468189.1);protein_id=NbE03058222.1;NCBI Feature Key=CDS;NCBI Join Type=join;ID=NbE03058222.1 CDS
Nbv0.3scaffold34419_4429-14586	scipio	CDS	8030	8102	.	+	.	Name=NbE03058222.1 CDS;gene=NbE03058222;Codon_start=1;product=uncharacterized protein LOC107790743 isoform X1 (XP_016468189.1);protein_id=NbE03058222.1;NCBI Feature Key=CDS;NCBI Join Type=join;ID=NbE03058222.1 CDS
Nbv0.3scaffold34419_4429-14586	scipio	CDS	8481	8632	.	+	.	Name=NbE03058222.1 CDS;gene=NbE03058222;Codon_start=1;product=uncharacterized protein LOC107790743 isoform X1 (XP_016468189.1);protein_id=NbE03058222.1;NCBI Feature Key=CDS;NCBI Join Type=join;ID=NbE03058222.1 CDS
Nbv0.3scaffold34419_4429-14586	scipio	CDS	8833	9002	.	+	.	Name=NbE03058222.1 CDS;gene=NbE03058222;Codon_start=1;product=uncharacterized protein LOC107790743 isoform X1 (XP_016468189.1);protein_id=NbE03058222.1;NCBI Feature Key=CDS;NCBI Join Type=join;ID=NbE03058222.1 CDS
Nbv0.3scaffold34419_4429-14586	scipio	CDS	9045	9161	.	+	.	Name=NbE03058222.1 CDS;gene=NbE03058222;Codon_start=1;product=uncharacterized protein LOC107790743 isoform X1 (XP_016468189.1);protein_id=NbE03058222.1;NCBI Feature Key=CDS;NCBI Join Type=join;ID=NbE03058222.1 CDS
Nbv0.3scaffold17062_4018-6692	scipio	CDS	1001	1483	.	+	.	Name=NbE03056134.1 CDS;gene=NbE03056134;Codon_start=1;product=photosynthetic NDH subunit of lumenal location 2, chloroplastic-like isoform X1 (XP_016514240.1);protein_id=NbE03056134.1;NCBI Feature Key=CDS;NCBI Join Type=join;ID=NbE03056134.1 CDS
Nbv0.3scaffold17062_4018-6692	scipio	CDS	1580	1678	.	+	.	Name=NbE03056134.1 CDS;gene=NbE03056134;Codon_start=1;product=photosynthetic NDH subunit of lumenal location 2, chloroplastic-like isoform X1 (XP_016514240.1);protein_id=NbE03056134.1;NCBI Feature Key=CDS;NCBI Join Type=join;ID=NbE03056134.1 CDS
Nbv0.3scaffold67835_1037-7285	scipio	CDS	5058	5249	.	-	.	Name=NbE03060966.1 CDS;gene=NbE03060966;Codon_start=1;product=O-glucosyltransferase rumi-like (XP_019260588.1);protein_id=NbE03060966.1;NCBI Feature Key=CDS;NCBI Join Type=join;ID=NbE03060966.1 CDS
Nbv0.3scaffold67835_1037-7285	scipio	CDS	3422	3963	.	-	.	Name=NbE03060966.1 CDS;gene=NbE03060966;Codon_start=1;product=O-glucosyltransferase rumi-like (XP_019260588.1);protein_id=NbE03060966.1;NCBI Feature Key=CDS;NCBI Join Type=join;ID=NbE03060966.1 CDS
Nbv0.3scaffold67835_1037-7285	scipio	CDS	2200	2392	.	-	.	Name=NbE03060966.1 CDS;gene=NbE03060966;Codon_start=1;product=O-glucosyltransferase rumi-like (XP_019260588.1);protein_id=NbE03060966.1;NCBI Feature Key=CDS;NCBI Join Type=join;ID=NbE03060966.1 CDS
Nbv0.3scaffold67835_1037-7285	scipio	CDS	1889	1953	.	-	.	Name=NbE03060966.1 CDS;gene=NbE03060966;Codon_start=1;product=O-glucosyltransferase rumi-like (XP_019260588.1);protein_id=NbE03060966.1;NCBI Feature Key=CDS;NCBI Join Type=join;ID=NbE03060966.1 CDS
Nbv0.3scaffold67835_1037-7285	scipio	CDS	1550	1760	.	-	.	Name=NbE03060966.1 CDS;gene=NbE03060966;Codon_start=1;product=O-glucosyltransferase rumi-like (XP_019260588.1);protein_id=NbE03060966.1;NCBI Feature Key=CDS;NCBI Join Type=join;ID=NbE03060966.1 CDS
Nbv0.3scaffold67835_1037-7285	scipio	CDS	998	1351	.	-	.	Name=NbE03060966.1 CDS;gene=NbE03060966;Codon_start=1;product=O-glucosyltransferase rumi-like (XP_019260588.1);protein_id=NbE03060966.1;NCBI Feature Key=CDS;NCBI Join Type=join;ID=NbE03060966.1 CDS
Nbv0.3scaffold42920_1926-18083	scipio	CDS	15349	15614	.	-	.	Name=NbE03059087.1 CDS;gene=NbE03059087;Codon_start=1;product=DNA mismatch repair protein MSH7 isoform X2 (XP_019249726.1);protein_id=NbE03059087.1;NCBI Feature Key=CDS;NCBI Join Type=join;ID=NbE03059087.1 CDS
Nbv0.3scaffold42920_1926-18083	scipio	CDS	14005	14557	.	-	.	Name=NbE03059087.1 CDS;gene=NbE03059087;Codon_start=1;product=DNA mismatch repair protein MSH7 isoform X2 (XP_019249726.1);protein_id=NbE03059087.1;NCBI Feature Key=CDS;NCBI Join Type=join;ID=NbE03059087.1 CDS
Nbv0.3scaffold42920_1926-18083	scipio	CDS	10263	10358	.	-	.	Name=NbE03059087.1 CDS;gene=NbE03059087;Codon_start=1;product=DNA mismatch repair protein MSH7 isoform X2 (XP_019249726.1);protein_id=NbE03059087.1;NCBI Feature Key=CDS;NCBI Join Type=join;ID=NbE03059087.1 CDS
Nbv0.3scaffold42920_1926-18083	scipio	CDS	10094	10149	.	-	.	Name=NbE03059087.1 CDS;gene=NbE03059087;Codon_start=1;product=DNA mismatch repair protein MSH7 isoform X2 (XP_019249726.1);protein_id=NbE03059087.1;NCBI Feature Key=CDS;NCBI Join Type=join;ID=NbE03059087.1 CDS
Nbv0.3scaffold42920_1926-18083	scipio	CDS	9590	9656	.	-	.	Name=NbE03059087.1 CDS;gene=NbE03059087;Codon_start=1;product=DNA mismatch repair protein MSH7 isoform X2 (XP_019249726.1);protein_id=NbE03059087.1;NCBI Feature Key=CDS;NCBI Join Type=join;ID=NbE03059087.1 CDS
Nbv0.3scaffold42920_1926-18083	scipio	CDS	8979	9074	.	-	.	Name=NbE03059087.1 CDS;gene=NbE03059087;Codon_start=1;product=DNA mismatch repair protein MSH7 isoform X2 (XP_019249726.1);protein_id=NbE03059087.1;NCBI Feature Key=CDS;NCBI Join Type=join;ID=NbE03059087.1 CDS
Nbv0.3scaffold42920_1926-18083	scipio	CDS	8430	8463	.	-	.	Name=NbE03059087.1 CDS;gene=NbE03059087;Codon_start=1;product=DNA mismatch repair protein MSH7 isoform X2 (XP_019249726.1);protein_id=NbE03059087.1;NCBI Feature Key=CDS;NCBI Join Type=join;ID=NbE03059087.1 CDS
Nbv0.3scaffold42920_1926-18083	scipio	CDS	8281	8328	.	-	.	Name=NbE03059087.1 CDS;gene=NbE03059087;Codon_start=1;product=DNA mismatch repair protein MSH7 isoform X2 (XP_019249726.1);protein_id=NbE03059087.1;NCBI Feature Key=CDS;NCBI Join Type=join;ID=NbE03059087.1 CDS
Nbv0.3scaffold42920_1926-18083	scipio	CDS	6084	6283	.	-	.	Name=NbE03059087.1 CDS;gene=NbE03059087;Codon_start=1;product=DNA mismatch repair protein MSH7 isoform X2 (XP_019249726.1);protein_id=NbE03059087.1;NCBI Feature Key=CDS;NCBI Join Type=join;ID=NbE03059087.1 CDS
Nbv0.3scaffold42920_1926-18083	scipio	CDS	5873	5999	.	-	.	Name=NbE03059087.1 CDS;gene=NbE03059087;Codon_start=1;product=DNA mismatch repair protein MSH7 isoform X2 (XP_019249726.1);protein_id=NbE03059087.1;NCBI Feature Key=CDS;NCBI Join Type=join;ID=NbE03059087.1 CDS
Nbv0.3scaffold42920_1926-18083	scipio	CDS	5486	5763	.	-	.	Name=NbE03059087.1 CDS;gene=NbE03059087;Codon_start=1;product=DNA mismatch repair protein MSH7 isoform X2 (XP_019249726.1);protein_id=NbE03059087.1;NCBI Feature Key=CDS;NCBI Join Type=join;ID=NbE03059087.1 CDS
Nbv0.3scaffold42920_1926-18083	scipio	CDS	4463	4654	.	-	.	Name=NbE03059087.1 CDS;gene=NbE03059087;Codon_start=1;product=DNA mismatch repair protein MSH7 isoform X2 (XP_019249726.1);protein_id=NbE03059087.1;NCBI Feature Key=CDS;NCBI Join Type=join;ID=NbE03059087.1 CDS
Nbv0.3scaffold42920_1926-18083	scipio	CDS	3085	3498	.	-	.	Name=NbE03059087.1 CDS;gene=NbE03059087;Codon_start=1;product=DNA mismatch repair protein MSH7 isoform X2 (XP_019249726.1);protein_id=NbE03059087.1;NCBI Feature Key=CDS;NCBI Join Type=join;ID=NbE03059087.1 CDS
Nbv0.3scaffold42920_1926-18083	scipio	CDS	2898	2994	.	-	.	Name=NbE03059087.1 CDS;gene=NbE03059087;Codon_start=1;product=DNA mismatch repair protein MSH7 isoform X2 (XP_019249726.1);protein_id=NbE03059087.1;NCBI Feature Key=CDS;NCBI Join Type=join;ID=NbE03059087.1 CDS
Nbv0.3scaffold42920_1926-18083	scipio	CDS	2015	2142	.	-	.	Name=NbE03059087.1 CDS;gene=NbE03059087;Codon_start=1;product=DNA mismatch repair protein MSH7 isoform X2 (XP_019249726.1);protein_id=NbE03059087.1;NCBI Feature Key=CDS;NCBI Join Type=join;ID=NbE03059087.1 CDS
Nbv0.3scaffold42920_1926-18083	scipio	CDS	998	1480	.	-	.	Name=NbE03059087.1 CDS;gene=NbE03059087;Codon_start=1;product=DNA mismatch repair protein MSH7 isoform X2 (XP_019249726.1);protein_id=NbE03059087.1;NCBI Feature Key=CDS;NCBI Join Type=join;ID=NbE03059087.1 CDS
Nbv0.3scaffold26763_14390-20562	scipio	CDS	1001	2129	.	+	.	Name=NbE03057360.1 CDS;gene=NbE03057360;Codon_start=1;product=G-type lectin S-receptor-like serine/threonine-protein kinase CES101 isoform X1 (XP_016457645.1);protein_id=NbE03057360.1;NCBI Feature Key=CDS;NCBI Join Type=join;ID=NbE03057360.1 CDS
Nbv0.3scaffold26763_14390-20562	scipio	CDS	2468	2578	.	+	.	Name=NbE03057360.1 CDS;gene=NbE03057360;Codon_start=1;product=G-type lectin S-receptor-like serine/threonine-protein kinase CES101 isoform X1 (XP_016457645.1);protein_id=NbE03057360.1;NCBI Feature Key=CDS;NCBI Join Type=join;ID=NbE03057360.1 CDS
Nbv0.3scaffold26763_14390-20562	scipio	CDS	3217	3306	.	+	.	Name=NbE03057360.1 CDS;gene=NbE03057360;Codon_start=1;product=G-type lectin S-receptor-like serine/threonine-protein kinase CES101 isoform X1 (XP_016457645.1);protein_id=NbE03057360.1;NCBI Feature Key=CDS;NCBI Join Type=join;ID=NbE03057360.1 CDS
Nbv0.3scaffold26763_14390-20562	scipio	CDS	3391	3575	.	+	.	Name=NbE03057360.1 CDS;gene=NbE03057360;Codon_start=1;product=G-type lectin S-receptor-like serine/threonine-protein kinase CES101 isoform X1 (XP_016457645.1);protein_id=NbE03057360.1;NCBI Feature Key=CDS;NCBI Join Type=join;ID=NbE03057360.1 CDS
Nbv0.3scaffold26763_14390-20562	scipio	CDS	3993	4203	.	+	.	Name=NbE03057360.1 CDS;gene=NbE03057360;Codon_start=1;product=G-type lectin S-receptor-like serine/threonine-protein kinase CES101 isoform X1 (XP_016457645.1);protein_id=NbE03057360.1;NCBI Feature Key=CDS;NCBI Join Type=join;ID=NbE03057360.1 CDS
Nbv0.3scaffold26763_14390-20562	scipio	CDS	4411	4535	.	+	.	Name=NbE03057360.1 CDS;gene=NbE03057360;Codon_start=1;product=G-type lectin S-receptor-like serine/threonine-protein kinase CES101 isoform X1 (XP_016457645.1);protein_id=NbE03057360.1;NCBI Feature Key=CDS;NCBI Join Type=join;ID=NbE03057360.1 CDS
Nbv0.3scaffold26763_14390-20562	scipio	CDS	4539	4595	.	+	.	Name=NbE03057360.1 CDS;gene=NbE03057360;Codon_start=1;product=G-type lectin S-receptor-like serine/threonine-protein kinase CES101 isoform X1 (XP_016457645.1);protein_id=NbE03057360.1;NCBI Feature Key=CDS;NCBI Join Type=join;ID=NbE03057360.1 CDS
Nbv0.3scaffold26763_14390-20562	scipio	CDS	4868	5176	.	+	.	Name=NbE03057360.1 CDS;gene=NbE03057360;Codon_start=1;product=G-type lectin S-receptor-like serine/threonine-protein kinase CES101 isoform X1 (XP_016457645.1);protein_id=NbE03057360.1;NCBI Feature Key=CDS;NCBI Join Type=join;ID=NbE03057360.1 CDS
Nbv0.3scaffold31133_5329-10440	scipio	CDS	1001	1037	.	+	.	Name=NbE03057868.1 CDS;gene=NbE03057868;Codon_start=1;product=G2/mitotic-specific cyclin S13-7-like (XP_009773791.1);protein_id=NbE03057868.1;NCBI Feature Key=CDS;NCBI Join Type=join;ID=NbE03057868.1 CDS
Nbv0.3scaffold31133_5329-10440	scipio	CDS	2038	2171	.	+	.	Name=NbE03057868.1 CDS;gene=NbE03057868;Codon_start=1;product=G2/mitotic-specific cyclin S13-7-like (XP_009773791.1);protein_id=NbE03057868.1;NCBI Feature Key=CDS;NCBI Join Type=join;ID=NbE03057868.1 CDS
Nbv0.3scaffold31133_5329-10440	scipio	CDS	2350	2574	.	+	.	Name=NbE03057868.1 CDS;gene=NbE03057868;Codon_start=1;product=G2/mitotic-specific cyclin S13-7-like (XP_009773791.1);protein_id=NbE03057868.1;NCBI Feature Key=CDS;NCBI Join Type=join;ID=NbE03057868.1 CDS
Nbv0.3scaffold31133_5329-10440	scipio	CDS	2652	2777	.	+	.	Name=NbE03057868.1 CDS;gene=NbE03057868;Codon_start=1;product=G2/mitotic-specific cyclin S13-7-like (XP_009773791.1);protein_id=NbE03057868.1;NCBI Feature Key=CDS;NCBI Join Type=join;ID=NbE03057868.1 CDS
Nbv0.3scaffold31133_5329-10440	scipio	CDS	2889	3137	.	+	.	Name=NbE03057868.1 CDS;gene=NbE03057868;Codon_start=1;product=G2/mitotic-specific cyclin S13-7-like (XP_009773791.1);protein_id=NbE03057868.1;NCBI Feature Key=CDS;NCBI Join Type=join;ID=NbE03057868.1 CDS
Nbv0.3scaffold31133_5329-10440	scipio	CDS	3262	3420	.	+	.	Name=NbE03057868.1 CDS;gene=NbE03057868;Codon_start=1;product=G2/mitotic-specific cyclin S13-7-like (XP_009773791.1);protein_id=NbE03057868.1;NCBI Feature Key=CDS;NCBI Join Type=join;ID=NbE03057868.1 CDS
Nbv0.3scaffold31133_5329-10440	scipio	CDS	3511	3689	.	+	.	Name=NbE03057868.1 CDS;gene=NbE03057868;Codon_start=1;product=G2/mitotic-specific cyclin S13-7-like (XP_009773791.1);protein_id=NbE03057868.1;NCBI Feature Key=CDS;NCBI Join Type=join;ID=NbE03057868.1 CDS
Nbv0.3scaffold31133_5329-10440	scipio	CDS	3800	4115	.	+	.	Name=NbE03057868.1 CDS;gene=NbE03057868;Codon_start=1;product=G2/mitotic-specific cyclin S13-7-like (XP_009773791.1);protein_id=NbE03057868.1;NCBI Feature Key=CDS;NCBI Join Type=join;ID=NbE03057868.1 CDS
Nbv0.3scaffold42128_12962-18430	scipio	CDS	4258	4666	.	-	.	Name=NbE03058999.1 CDS;gene=NbE03058999;Codon_start=1;product=probable Histone-lysine N-methyltransferase ATXR5 isoform X1 (XP_019233988.1);protein_id=NbE03058999.1;NCBI Feature Key=CDS;NCBI Join Type=join;ID=NbE03058999.1 CDS
Nbv0.3scaffold42128_12962-18430	scipio	CDS	3988	4068	.	-	.	Name=NbE03058999.1 CDS;gene=NbE03058999;Codon_start=1;product=probable Histone-lysine N-methyltransferase ATXR5 isoform X1 (XP_019233988.1);protein_id=NbE03058999.1;NCBI Feature Key=CDS;NCBI Join Type=join;ID=NbE03058999.1 CDS
Nbv0.3scaffold42128_12962-18430	scipio	CDS	1852	2078	.	-	.	Name=NbE03058999.1 CDS;gene=NbE03058999;Codon_start=1;product=probable Histone-lysine N-methyltransferase ATXR5 isoform X1 (XP_019233988.1);protein_id=NbE03058999.1;NCBI Feature Key=CDS;NCBI Join Type=join;ID=NbE03058999.1 CDS
Nbv0.3scaffold42128_12962-18430	scipio	CDS	1647	1747	.	-	.	Name=NbE03058999.1 CDS;gene=NbE03058999;Codon_start=1;product=probable Histone-lysine N-methyltransferase ATXR5 isoform X1 (XP_019233988.1);protein_id=NbE03058999.1;NCBI Feature Key=CDS;NCBI Join Type=join;ID=NbE03058999.1 CDS
Nbv0.3scaffold42128_12962-18430	scipio	CDS	1343	1555	.	-	.	Name=NbE03058999.1 CDS;gene=NbE03058999;Codon_start=1;product=probable Histone-lysine N-methyltransferase ATXR5 isoform X1 (XP_019233988.1);protein_id=NbE03058999.1;NCBI Feature Key=CDS;NCBI Join Type=join;ID=NbE03058999.1 CDS
Nbv0.3scaffold42128_12962-18430	scipio	CDS	998	1157	.	-	.	Name=NbE03058999.1 CDS;gene=NbE03058999;Codon_start=1;product=probable Histone-lysine N-methyltransferase ATXR5 isoform X1 (XP_019233988.1);protein_id=NbE03058999.1;NCBI Feature Key=CDS;NCBI Join Type=join;ID=NbE03058999.1 CDS
Nbv0.3scaffold47493_10097-15988	scipio	CDS	1001	1024	.	+	.	Name=NbE03059519.1 CDS;gene=NbE03059519;Codon_start=1;product=photosynthetic NDH subunit of lumenal location 5, chloroplastic (XP_019223579.1);protein_id=NbE03059519.1;NCBI Feature Key=CDS;NCBI Join Type=join;ID=NbE03059519.1 CDS
Nbv0.3scaffold47493_10097-15988	scipio	CDS	1265	1453	.	+	.	Name=NbE03059519.1 CDS;gene=NbE03059519;Codon_start=1;product=photosynthetic NDH subunit of lumenal location 5, chloroplastic (XP_019223579.1);protein_id=NbE03059519.1;NCBI Feature Key=CDS;NCBI Join Type=join;ID=NbE03059519.1 CDS
Nbv0.3scaffold47493_10097-15988	scipio	CDS	2574	2724	.	+	.	Name=NbE03059519.1 CDS;gene=NbE03059519;Codon_start=1;product=photosynthetic NDH subunit of lumenal location 5, chloroplastic (XP_019223579.1);protein_id=NbE03059519.1;NCBI Feature Key=CDS;NCBI Join Type=join;ID=NbE03059519.1 CDS
Nbv0.3scaffold47493_10097-15988	scipio	CDS	2907	2995	.	+	.	Name=NbE03059519.1 CDS;gene=NbE03059519;Codon_start=1;product=photosynthetic NDH subunit of lumenal location 5, chloroplastic (XP_019223579.1);protein_id=NbE03059519.1;NCBI Feature Key=CDS;NCBI Join Type=join;ID=NbE03059519.1 CDS
Nbv0.3scaffold47493_10097-15988	scipio	CDS	3740	3794	.	+	.	Name=NbE03059519.1 CDS;gene=NbE03059519;Codon_start=1;product=photosynthetic NDH subunit of lumenal location 5, chloroplastic (XP_019223579.1);protein_id=NbE03059519.1;NCBI Feature Key=CDS;NCBI Join Type=join;ID=NbE03059519.1 CDS
Nbv0.3scaffold47493_10097-15988	scipio	CDS	3914	3999	.	+	.	Name=NbE03059519.1 CDS;gene=NbE03059519;Codon_start=1;product=photosynthetic NDH subunit of lumenal location 5, chloroplastic (XP_019223579.1);protein_id=NbE03059519.1;NCBI Feature Key=CDS;NCBI Join Type=join;ID=NbE03059519.1 CDS
Nbv0.3scaffold47493_10097-15988	scipio	CDS	4743	4895	.	+	.	Name=NbE03059519.1 CDS;gene=NbE03059519;Codon_start=1;product=photosynthetic NDH subunit of lumenal location 5, chloroplastic (XP_019223579.1);protein_id=NbE03059519.1;NCBI Feature Key=CDS;NCBI Join Type=join;ID=NbE03059519.1 CDS
Nbv0.3scaffold8042_18498-22389	scipio	CDS	2803	2892	.	-	.	Name=NbE03054787.1 CDS;gene=NbE03054787;Codon_start=1;product=uncharacterized protein LOC107797935 (XP_016476347.1);protein_id=NbE03054787.1;NCBI Feature Key=CDS;NCBI Join Type=join;ID=NbE03054787.1 CDS
Nbv0.3scaffold8042_18498-22389	scipio	CDS	2677	2802	.	-	.	Name=NbE03054787.1 CDS;gene=NbE03054787;Codon_start=1;product=uncharacterized protein LOC107797935 (XP_016476347.1);protein_id=NbE03054787.1;NCBI Feature Key=CDS;NCBI Join Type=join;ID=NbE03054787.1 CDS
Nbv0.3scaffold8042_18498-22389	scipio	CDS	2465	2551	.	-	.	Name=NbE03054787.1 CDS;gene=NbE03054787;Codon_start=1;product=uncharacterized protein LOC107797935 (XP_016476347.1);protein_id=NbE03054787.1;NCBI Feature Key=CDS;NCBI Join Type=join;ID=NbE03054787.1 CDS
Nbv0.3scaffold8042_18498-22389	scipio	CDS	2192	2341	.	-	.	Name=NbE03054787.1 CDS;gene=NbE03054787;Codon_start=1;product=uncharacterized protein LOC107797935 (XP_016476347.1);protein_id=NbE03054787.1;NCBI Feature Key=CDS;NCBI Join Type=join;ID=NbE03054787.1 CDS
Nbv0.3scaffold8042_18498-22389	scipio	CDS	1744	1944	.	-	.	Name=NbE03054787.1 CDS;gene=NbE03054787;Codon_start=1;product=uncharacterized protein LOC107797935 (XP_016476347.1);protein_id=NbE03054787.1;NCBI Feature Key=CDS;NCBI Join Type=join;ID=NbE03054787.1 CDS
Nbv0.3scaffold8042_18498-22389	scipio	CDS	998	1114	.	-	.	Name=NbE03054787.1 CDS;gene=NbE03054787;Codon_start=1;product=uncharacterized protein LOC107797935 (XP_016476347.1);protein_id=NbE03054787.1;NCBI Feature Key=CDS;NCBI Join Type=join;ID=NbE03054787.1 CDS
Nbv0.3scaffold49615_5928-11913	scipio	CDS	4836	4986	.	-	.	Name=NbE03059686.1 CDS;gene=NbE03059686;Codon_start=1;product=uncharacterized protein LOC104232062 (XP_009783461.1);protein_id=NbE03059686.1;NCBI Feature Key=CDS;NCBI Join Type=join;ID=NbE03059686.1 CDS
Nbv0.3scaffold49615_5928-11913	scipio	CDS	3972	4060	.	-	.	Name=NbE03059686.1 CDS;gene=NbE03059686;Codon_start=1;product=uncharacterized protein LOC104232062 (XP_009783461.1);protein_id=NbE03059686.1;NCBI Feature Key=CDS;NCBI Join Type=join;ID=NbE03059686.1 CDS
Nbv0.3scaffold49615_5928-11913	scipio	CDS	3750	3888	.	-	.	Name=NbE03059686.1 CDS;gene=NbE03059686;Codon_start=1;product=uncharacterized protein LOC104232062 (XP_009783461.1);protein_id=NbE03059686.1;NCBI Feature Key=CDS;NCBI Join Type=join;ID=NbE03059686.1 CDS
Nbv0.3scaffold49615_5928-11913	scipio	CDS	2265	2360	.	-	.	Name=NbE03059686.1 CDS;gene=NbE03059686;Codon_start=1;product=uncharacterized protein LOC104232062 (XP_009783461.1);protein_id=NbE03059686.1;NCBI Feature Key=CDS;NCBI Join Type=join;ID=NbE03059686.1 CDS
Nbv0.3scaffold49615_5928-11913	scipio	CDS	2009	2131	.	-	.	Name=NbE03059686.1 CDS;gene=NbE03059686;Codon_start=1;product=uncharacterized protein LOC104232062 (XP_009783461.1);protein_id=NbE03059686.1;NCBI Feature Key=CDS;NCBI Join Type=join;ID=NbE03059686.1 CDS
Nbv0.3scaffold49615_5928-11913	scipio	CDS	1233	1495	.	-	.	Name=NbE03059686.1 CDS;gene=NbE03059686;Codon_start=1;product=uncharacterized protein LOC104232062 (XP_009783461.1);protein_id=NbE03059686.1;NCBI Feature Key=CDS;NCBI Join Type=join;ID=NbE03059686.1 CDS
Nbv0.3scaffold49615_5928-11913	scipio	CDS	998	1108	.	-	.	Name=NbE03059686.1 CDS;gene=NbE03059686;Codon_start=1;product=uncharacterized protein LOC104232062 (XP_009783461.1);protein_id=NbE03059686.1;NCBI Feature Key=CDS;NCBI Join Type=join;ID=NbE03059686.1 CDS
Nbv0.3scaffold64234_1-7746	scipio	CDS	272	902	.	+	.	Name=NbE03060737.1 CDS;gene=NbE03060737;Codon_start=1;product=probable transcription factor KAN2 isoform X1 (XP_009800760.1);protein_id=NbE03060737.1;NCBI Feature Key=CDS;NCBI Join Type=join;ID=NbE03060737.1 CDS
Nbv0.3scaffold64234_1-7746	scipio	CDS	1360	1436	.	+	.	Name=NbE03060737.1 CDS;gene=NbE03060737;Codon_start=1;product=probable transcription factor KAN2 isoform X1 (XP_009800760.1);protein_id=NbE03060737.1;NCBI Feature Key=CDS;NCBI Join Type=join;ID=NbE03060737.1 CDS
Nbv0.3scaffold64234_1-7746	scipio	CDS	3721	3775	.	+	.	Name=NbE03060737.1 CDS;gene=NbE03060737;Codon_start=1;product=probable transcription factor KAN2 isoform X1 (XP_009800760.1);protein_id=NbE03060737.1;NCBI Feature Key=CDS;NCBI Join Type=join;ID=NbE03060737.1 CDS
Nbv0.3scaffold64234_1-7746	scipio	CDS	4292	4448	.	+	.	Name=NbE03060737.1 CDS;gene=NbE03060737;Codon_start=1;product=probable transcription factor KAN2 isoform X1 (XP_009800760.1);protein_id=NbE03060737.1;NCBI Feature Key=CDS;NCBI Join Type=join;ID=NbE03060737.1 CDS
Nbv0.3scaffold64234_1-7746	scipio	CDS	5809	5872	.	+	.	Name=NbE03060737.1 CDS;gene=NbE03060737;Codon_start=1;product=probable transcription factor KAN2 isoform X1 (XP_009800760.1);protein_id=NbE03060737.1;NCBI Feature Key=CDS;NCBI Join Type=join;ID=NbE03060737.1 CDS
Nbv0.3scaffold64234_1-7746	scipio	CDS	6612	6749	.	+	.	Name=NbE03060737.1 CDS;gene=NbE03060737;Codon_start=1;product=probable transcription factor KAN2 isoform X1 (XP_009800760.1);protein_id=NbE03060737.1;NCBI Feature Key=CDS;NCBI Join Type=join;ID=NbE03060737.1 CDS
Nbv0.3scaffold68771_6456-9025	scipio	CDS	1001	1021	.	+	.	Name=NbE03061014.1 CDS;gene=NbE03061014;Codon_start=1;product=uncharacterized protein LOC109214460 (XP_019233920.1);protein_id=NbE03061014.1;NCBI Feature Key=CDS;NCBI Join Type=join;ID=NbE03061014.1 CDS
Nbv0.3scaffold68771_6456-9025	scipio	CDS	1361	1486	.	+	.	Name=NbE03061014.1 CDS;gene=NbE03061014;Codon_start=1;product=uncharacterized protein LOC109214460 (XP_019233920.1);protein_id=NbE03061014.1;NCBI Feature Key=CDS;NCBI Join Type=join;ID=NbE03061014.1 CDS
Nbv0.3scaffold68771_6456-9025	scipio	CDS	1487	1573	.	+	.	Name=NbE03061014.1 CDS;gene=NbE03061014;Codon_start=1;product=uncharacterized protein LOC109214460 (XP_019233920.1);protein_id=NbE03061014.1;NCBI Feature Key=CDS;NCBI Join Type=join;ID=NbE03061014.1 CDS
Nbv0.3scaffold25116_7001-14059	scipio	CDS	1001	1111	.	+	.	Name=NbE03057172.1 CDS;gene=NbE03057172;Codon_start=1;product=SURP and G-patch domain-containing protein 1-like protein (XP_016451111.1);protein_id=NbE03057172.1;NCBI Feature Key=CDS;NCBI Join Type=join;ID=NbE03057172.1 CDS
Nbv0.3scaffold25116_7001-14059	scipio	CDS	2173	2303	.	+	.	Name=NbE03057172.1 CDS;gene=NbE03057172;Codon_start=1;product=SURP and G-patch domain-containing protein 1-like protein (XP_016451111.1);protein_id=NbE03057172.1;NCBI Feature Key=CDS;NCBI Join Type=join;ID=NbE03057172.1 CDS
Nbv0.3scaffold25116_7001-14059	scipio	CDS	3249	3355	.	+	.	Name=NbE03057172.1 CDS;gene=NbE03057172;Codon_start=1;product=SURP and G-patch domain-containing protein 1-like protein (XP_016451111.1);protein_id=NbE03057172.1;NCBI Feature Key=CDS;NCBI Join Type=join;ID=NbE03057172.1 CDS
Nbv0.3scaffold25116_7001-14059	scipio	CDS	3969	4109	.	+	.	Name=NbE03057172.1 CDS;gene=NbE03057172;Codon_start=1;product=SURP and G-patch domain-containing protein 1-like protein (XP_016451111.1);protein_id=NbE03057172.1;NCBI Feature Key=CDS;NCBI Join Type=join;ID=NbE03057172.1 CDS
Nbv0.3scaffold25116_7001-14059	scipio	CDS	4611	4745	.	+	.	Name=NbE03057172.1 CDS;gene=NbE03057172;Codon_start=1;product=SURP and G-patch domain-containing protein 1-like protein (XP_016451111.1);protein_id=NbE03057172.1;NCBI Feature Key=CDS;NCBI Join Type=join;ID=NbE03057172.1 CDS
Nbv0.3scaffold25116_7001-14059	scipio	CDS	4857	5036	.	+	.	Name=NbE03057172.1 CDS;gene=NbE03057172;Codon_start=1;product=SURP and G-patch domain-containing protein 1-like protein (XP_016451111.1);protein_id=NbE03057172.1;NCBI Feature Key=CDS;NCBI Join Type=join;ID=NbE03057172.1 CDS
Nbv0.3scaffold25116_7001-14059	scipio	CDS	5390	5568	.	+	.	Name=NbE03057172.1 CDS;gene=NbE03057172;Codon_start=1;product=SURP and G-patch domain-containing protein 1-like protein (XP_016451111.1);protein_id=NbE03057172.1;NCBI Feature Key=CDS;NCBI Join Type=join;ID=NbE03057172.1 CDS
Nbv0.3scaffold25116_7001-14059	scipio	CDS	6036	6062	.	+	.	Name=NbE03057172.1 CDS;gene=NbE03057172;Codon_start=1;product=SURP and G-patch domain-containing protein 1-like protein (XP_016451111.1);protein_id=NbE03057172.1;NCBI Feature Key=CDS;NCBI Join Type=join;ID=NbE03057172.1 CDS
Nbv0.3scaffold2143_13750-16643	scipio	CDS	1615	1894	.	-	.	Name=NbE03053763.1 CDS;gene=NbE03053763;Codon_start=1;product=lisH domain-containing protein C1711.05-like (XP_016489692.1);protein_id=NbE03053763.1;NCBI Feature Key=CDS;NCBI Join Type=join;ID=NbE03053763.1 CDS
Nbv0.3scaffold2143_13750-16643	scipio	CDS	998	1614	.	-	.	Name=NbE03053763.1 CDS;gene=NbE03053763;Codon_start=1;product=lisH domain-containing protein C1711.05-like (XP_016489692.1);protein_id=NbE03053763.1;NCBI Feature Key=CDS;NCBI Join Type=join;ID=NbE03053763.1 CDS
Nbv0.3scaffold19074_365-3042	scipio	CDS	1001	1262	.	+	.	Name=NbE03056424.1 CDS;gene=NbE03056424;Codon_start=1;product=auxin-induced protein X10A-like (XP_016491284.1);protein_id=NbE03056424.1;NCBI Feature Key=CDS;NCBI Join Type=join;ID=NbE03056424.1 CDS
Nbv0.3scaffold19074_365-3042	scipio	CDS	1455	1681	.	+	.	Name=NbE03056424.1 CDS;gene=NbE03056424;Codon_start=1;product=auxin-induced protein X10A-like (XP_016491284.1);protein_id=NbE03056424.1;NCBI Feature Key=CDS;NCBI Join Type=join;ID=NbE03056424.1 CDS
Nbv0.3scaffold66595_4075-8609	scipio	CDS	1001	1276	.	+	.	Name=NbE03060881.1 CDS;gene=NbE03060881;Codon_start=1;product=probable WRKY transcription factor 31 isoform X1 (XP_016458925.1);protein_id=NbE03060881.1;NCBI Feature Key=CDS;NCBI Join Type=join;ID=NbE03060881.1 CDS
Nbv0.3scaffold66595_4075-8609	scipio	CDS	1494	1595	.	+	.	Name=NbE03060881.1 CDS;gene=NbE03060881;Codon_start=1;product=probable WRKY transcription factor 31 isoform X1 (XP_016458925.1);protein_id=NbE03060881.1;NCBI Feature Key=CDS;NCBI Join Type=join;ID=NbE03060881.1 CDS
Nbv0.3scaffold66595_4075-8609	scipio	CDS	1765	1947	.	+	.	Name=NbE03060881.1 CDS;gene=NbE03060881;Codon_start=1;product=probable WRKY transcription factor 31 isoform X1 (XP_016458925.1);protein_id=NbE03060881.1;NCBI Feature Key=CDS;NCBI Join Type=join;ID=NbE03060881.1 CDS
Nbv0.3scaffold66595_4075-8609	scipio	CDS	2183	2527	.	+	.	Name=NbE03060881.1 CDS;gene=NbE03060881;Codon_start=1;product=probable WRKY transcription factor 31 isoform X1 (XP_016458925.1);protein_id=NbE03060881.1;NCBI Feature Key=CDS;NCBI Join Type=join;ID=NbE03060881.1 CDS
Nbv0.3scaffold66595_4075-8609	scipio	CDS	2645	2758	.	+	.	Name=NbE03060881.1 CDS;gene=NbE03060881;Codon_start=1;product=probable WRKY transcription factor 31 isoform X1 (XP_016458925.1);protein_id=NbE03060881.1;NCBI Feature Key=CDS;NCBI Join Type=join;ID=NbE03060881.1 CDS
Nbv0.3scaffold66595_4075-8609	scipio	CDS	2900	3538	.	+	.	Name=NbE03060881.1 CDS;gene=NbE03060881;Codon_start=1;product=probable WRKY transcription factor 31 isoform X1 (XP_016458925.1);protein_id=NbE03060881.1;NCBI Feature Key=CDS;NCBI Join Type=join;ID=NbE03060881.1 CDS
Nbv0.3scaffold91314_5-4359	scipio	CDS	3251	3355	.	-	.	Name=NbE03062020.1 CDS;gene=NbE03062020;Codon_start=1;product=dnaJ homolog subfamily B member 6-like isoform X2 (XP_016450256.1);protein_id=NbE03062020.1;NCBI Feature Key=CDS;NCBI Join Type=join;ID=NbE03062020.1 CDS
Nbv0.3scaffold91314_5-4359	scipio	CDS	2662	2755	.	-	.	Name=NbE03062020.1 CDS;gene=NbE03062020;Codon_start=1;product=dnaJ homolog subfamily B member 6-like isoform X2 (XP_016450256.1);protein_id=NbE03062020.1;NCBI Feature Key=CDS;NCBI Join Type=join;ID=NbE03062020.1 CDS
Nbv0.3scaffold91314_5-4359	scipio	CDS	2438	2511	.	-	.	Name=NbE03062020.1 CDS;gene=NbE03062020;Codon_start=1;product=dnaJ homolog subfamily B member 6-like isoform X2 (XP_016450256.1);protein_id=NbE03062020.1;NCBI Feature Key=CDS;NCBI Join Type=join;ID=NbE03062020.1 CDS
Nbv0.3scaffold91314_5-4359	scipio	CDS	1856	1912	.	-	.	Name=NbE03062020.1 CDS;gene=NbE03062020;Codon_start=1;product=dnaJ homolog subfamily B member 6-like isoform X2 (XP_016450256.1);protein_id=NbE03062020.1;NCBI Feature Key=CDS;NCBI Join Type=join;ID=NbE03062020.1 CDS
Nbv0.3scaffold91314_5-4359	scipio	CDS	1178	1420	.	-	.	Name=NbE03062020.1 CDS;gene=NbE03062020;Codon_start=1;product=dnaJ homolog subfamily B member 6-like isoform X2 (XP_016450256.1);protein_id=NbE03062020.1;NCBI Feature Key=CDS;NCBI Join Type=join;ID=NbE03062020.1 CDS
Nbv0.3scaffold91314_5-4359	scipio	CDS	998	1072	.	-	.	Name=NbE03062020.1 CDS;gene=NbE03062020;Codon_start=1;product=dnaJ homolog subfamily B member 6-like isoform X2 (XP_016450256.1);protein_id=NbE03062020.1;NCBI Feature Key=CDS;NCBI Join Type=join;ID=NbE03062020.1 CDS
Nbv0.3scaffold46773_2676-10055	scipio	CDS	6236	6380	.	-	.	Name=NbE03059462.1 CDS;gene=NbE03059462;Codon_start=1;product=peptide chain release factor 1-like, mitochondrial isoform X1 (XP_009798142.1);protein_id=NbE03059462.1;NCBI Feature Key=CDS;NCBI Join Type=join;ID=NbE03059462.1 CDS
Nbv0.3scaffold46773_2676-10055	scipio	CDS	4920	5137	.	-	.	Name=NbE03059462.1 CDS;gene=NbE03059462;Codon_start=1;product=peptide chain release factor 1-like, mitochondrial isoform X1 (XP_009798142.1);protein_id=NbE03059462.1;NCBI Feature Key=CDS;NCBI Join Type=join;ID=NbE03059462.1 CDS
Nbv0.3scaffold46773_2676-10055	scipio	CDS	4603	4803	.	-	.	Name=NbE03059462.1 CDS;gene=NbE03059462;Codon_start=1;product=peptide chain release factor 1-like, mitochondrial isoform X1 (XP_009798142.1);protein_id=NbE03059462.1;NCBI Feature Key=CDS;NCBI Join Type=join;ID=NbE03059462.1 CDS
Nbv0.3scaffold46773_2676-10055	scipio	CDS	3838	4050	.	-	.	Name=NbE03059462.1 CDS;gene=NbE03059462;Codon_start=1;product=peptide chain release factor 1-like, mitochondrial isoform X1 (XP_009798142.1);protein_id=NbE03059462.1;NCBI Feature Key=CDS;NCBI Join Type=join;ID=NbE03059462.1 CDS
Nbv0.3scaffold46773_2676-10055	scipio	CDS	2447	2648	.	-	.	Name=NbE03059462.1 CDS;gene=NbE03059462;Codon_start=1;product=peptide chain release factor 1-like, mitochondrial isoform X1 (XP_009798142.1);protein_id=NbE03059462.1;NCBI Feature Key=CDS;NCBI Join Type=join;ID=NbE03059462.1 CDS
Nbv0.3scaffold46773_2676-10055	scipio	CDS	998	1284	.	-	.	Name=NbE03059462.1 CDS;gene=NbE03059462;Codon_start=1;product=peptide chain release factor 1-like, mitochondrial isoform X1 (XP_009798142.1);protein_id=NbE03059462.1;NCBI Feature Key=CDS;NCBI Join Type=join;ID=NbE03059462.1 CDS
Nbv0.3scaffold19913_30725-33845	scipio	CDS	1001	1210	.	+	.	Name=NbE03056531.1 CDS;gene=NbE03056531;Codon_start=1;product=uncharacterized protein LOC107831728 (XP_016515014.1);protein_id=NbE03056531.1;NCBI Feature Key=CDS;NCBI Join Type=join;ID=NbE03056531.1 CDS
Nbv0.3scaffold19913_30725-33845	scipio	CDS	1524	1579	.	+	.	Name=NbE03056531.1 CDS;gene=NbE03056531;Codon_start=1;product=uncharacterized protein LOC107831728 (XP_016515014.1);protein_id=NbE03056531.1;NCBI Feature Key=CDS;NCBI Join Type=join;ID=NbE03056531.1 CDS
Nbv0.3scaffold19913_30725-33845	scipio	CDS	1790	2429	.	+	.	Name=NbE03056531.1 CDS;gene=NbE03056531;Codon_start=1;product=uncharacterized protein LOC107831728 (XP_016515014.1);protein_id=NbE03056531.1;NCBI Feature Key=CDS;NCBI Join Type=join;ID=NbE03056531.1 CDS
Nbv0.3scaffold23931_17085-22902	scipio	CDS	1001	1087	.	+	.	Name=NbE03057028.1 CDS;gene=NbE03057028;Codon_start=1;product=beta-arabinofuranosyltransferase RAY1 isoform X6 (XP_009613953.1);protein_id=NbE03057028.1;NCBI Feature Key=CDS;NCBI Join Type=join;ID=NbE03057028.1 CDS
Nbv0.3scaffold23931_17085-22902	scipio	CDS	1626	1839	.	+	.	Name=NbE03057028.1 CDS;gene=NbE03057028;Codon_start=1;product=beta-arabinofuranosyltransferase RAY1 isoform X6 (XP_009613953.1);protein_id=NbE03057028.1;NCBI Feature Key=CDS;NCBI Join Type=join;ID=NbE03057028.1 CDS
Nbv0.3scaffold23931_17085-22902	scipio	CDS	2790	2839	.	+	.	Name=NbE03057028.1 CDS;gene=NbE03057028;Codon_start=1;product=beta-arabinofuranosyltransferase RAY1 isoform X6 (XP_009613953.1);protein_id=NbE03057028.1;NCBI Feature Key=CDS;NCBI Join Type=join;ID=NbE03057028.1 CDS
Nbv0.3scaffold23931_17085-22902	scipio	CDS	2924	3697	.	+	.	Name=NbE03057028.1 CDS;gene=NbE03057028;Codon_start=1;product=beta-arabinofuranosyltransferase RAY1 isoform X6 (XP_009613953.1);protein_id=NbE03057028.1;NCBI Feature Key=CDS;NCBI Join Type=join;ID=NbE03057028.1 CDS
Nbv0.3scaffold23931_17085-22902	scipio	CDS	3918	4164	.	+	.	Name=NbE03057028.1 CDS;gene=NbE03057028;Codon_start=1;product=beta-arabinofuranosyltransferase RAY1 isoform X6 (XP_009613953.1);protein_id=NbE03057028.1;NCBI Feature Key=CDS;NCBI Join Type=join;ID=NbE03057028.1 CDS
Nbv0.3scaffold23931_17085-22902	scipio	CDS	4379	4821	.	+	.	Name=NbE03057028.1 CDS;gene=NbE03057028;Codon_start=1;product=beta-arabinofuranosyltransferase RAY1 isoform X6 (XP_009613953.1);protein_id=NbE03057028.1;NCBI Feature Key=CDS;NCBI Join Type=join;ID=NbE03057028.1 CDS
Nbv0.3scaffold30144_1-2689	scipio	CDS	592	1692	.	+	.	Name=NbE03057756.1 CDS;gene=NbE03057756;Codon_start=1;product=uncharacterized protein LOC104212516 (XP_009760107.1);protein_id=NbE03057756.1;NCBI Feature Key=CDS;ID=NbE03057756.1 CDS
Nbv0.3scaffold10960_29492-36526	scipio	CDS	5277	6035	.	-	.	Name=NbE03055268.1 CDS;gene=NbE03055268;Codon_start=1;product=zinc-regulated protein 8-like (XP_016449188.1);protein_id=NbE03055268.1;NCBI Feature Key=CDS;NCBI Join Type=join;ID=NbE03055268.1 CDS
Nbv0.3scaffold10960_29492-36526	scipio	CDS	3466	3658	.	-	.	Name=NbE03055268.1 CDS;gene=NbE03055268;Codon_start=1;product=zinc-regulated protein 8-like (XP_016449188.1);protein_id=NbE03055268.1;NCBI Feature Key=CDS;NCBI Join Type=join;ID=NbE03055268.1 CDS
Nbv0.3scaffold10960_29492-36526	scipio	CDS	998	1485	.	-	.	Name=NbE03055268.1 CDS;gene=NbE03055268;Codon_start=1;product=zinc-regulated protein 8-like (XP_016449188.1);protein_id=NbE03055268.1;NCBI Feature Key=CDS;NCBI Join Type=join;ID=NbE03055268.1 CDS
Nbv0.3scaffold4589_31715-36824	scipio	CDS	1001	1060	.	+	.	Name=NbE03054213.1 CDS;gene=NbE03054213;Codon_start=1;product=ethylene-responsive transcription factor RAP2-7-like isoform X1 (XP_016475254.1);protein_id=NbE03054213.1;NCBI Feature Key=CDS;NCBI Join Type=join;ID=NbE03054213.1 CDS
Nbv0.3scaffold4589_31715-36824	scipio	CDS	1061	1557	.	+	.	Name=NbE03054213.1 CDS;gene=NbE03054213;Codon_start=1;product=ethylene-responsive transcription factor RAP2-7-like isoform X1 (XP_016475254.1);protein_id=NbE03054213.1;NCBI Feature Key=CDS;NCBI Join Type=join;ID=NbE03054213.1 CDS
Nbv0.3scaffold4589_31715-36824	scipio	CDS	1996	2021	.	+	.	Name=NbE03054213.1 CDS;gene=NbE03054213;Codon_start=1;product=ethylene-responsive transcription factor RAP2-7-like isoform X1 (XP_016475254.1);protein_id=NbE03054213.1;NCBI Feature Key=CDS;NCBI Join Type=join;ID=NbE03054213.1 CDS
Nbv0.3scaffold4589_31715-36824	scipio	CDS	2132	2162	.	+	.	Name=NbE03054213.1 CDS;gene=NbE03054213;Codon_start=1;product=ethylene-responsive transcription factor RAP2-7-like isoform X1 (XP_016475254.1);protein_id=NbE03054213.1;NCBI Feature Key=CDS;NCBI Join Type=join;ID=NbE03054213.1 CDS
Nbv0.3scaffold4589_31715-36824	scipio	CDS	2253	2340	.	+	.	Name=NbE03054213.1 CDS;gene=NbE03054213;Codon_start=1;product=ethylene-responsive transcription factor RAP2-7-like isoform X1 (XP_016475254.1);protein_id=NbE03054213.1;NCBI Feature Key=CDS;NCBI Join Type=join;ID=NbE03054213.1 CDS
Nbv0.3scaffold4589_31715-36824	scipio	CDS	2433	2578	.	+	.	Name=NbE03054213.1 CDS;gene=NbE03054213;Codon_start=1;product=ethylene-responsive transcription factor RAP2-7-like isoform X1 (XP_016475254.1);protein_id=NbE03054213.1;NCBI Feature Key=CDS;NCBI Join Type=join;ID=NbE03054213.1 CDS
Nbv0.3scaffold4589_31715-36824	scipio	CDS	2934	3037	.	+	.	Name=NbE03054213.1 CDS;gene=NbE03054213;Codon_start=1;product=ethylene-responsive transcription factor RAP2-7-like isoform X1 (XP_016475254.1);protein_id=NbE03054213.1;NCBI Feature Key=CDS;NCBI Join Type=join;ID=NbE03054213.1 CDS
Nbv0.3scaffold4589_31715-36824	scipio	CDS	3142	3272	.	+	.	Name=NbE03054213.1 CDS;gene=NbE03054213;Codon_start=1;product=ethylene-responsive transcription factor RAP2-7-like isoform X1 (XP_016475254.1);protein_id=NbE03054213.1;NCBI Feature Key=CDS;NCBI Join Type=join;ID=NbE03054213.1 CDS
Nbv0.3scaffold4589_31715-36824	scipio	CDS	3448	3543	.	+	.	Name=NbE03054213.1 CDS;gene=NbE03054213;Codon_start=1;product=ethylene-responsive transcription factor RAP2-7-like isoform X1 (XP_016475254.1);protein_id=NbE03054213.1;NCBI Feature Key=CDS;NCBI Join Type=join;ID=NbE03054213.1 CDS
Nbv0.3scaffold4589_31715-36824	scipio	CDS	3874	4113	.	+	.	Name=NbE03054213.1 CDS;gene=NbE03054213;Codon_start=1;product=ethylene-responsive transcription factor RAP2-7-like isoform X1 (XP_016475254.1);protein_id=NbE03054213.1;NCBI Feature Key=CDS;NCBI Join Type=join;ID=NbE03054213.1 CDS
Nbv0.3scaffold18356_13239-17843	scipio	CDS	2951	3605	.	-	.	Name=NbE03056332.1 CDS;gene=NbE03056332;Codon_start=1;product=uncharacterized protein LOC109227498 (XP_019248235.1);protein_id=NbE03056332.1;NCBI Feature Key=CDS;NCBI Join Type=join;ID=NbE03056332.1 CDS
Nbv0.3scaffold18356_13239-17843	scipio	CDS	2098	2552	.	-	.	Name=NbE03056332.1 CDS;gene=NbE03056332;Codon_start=1;product=uncharacterized protein LOC109227498 (XP_019248235.1);protein_id=NbE03056332.1;NCBI Feature Key=CDS;NCBI Join Type=join;ID=NbE03056332.1 CDS
Nbv0.3scaffold18356_13239-17843	scipio	CDS	1295	1482	.	-	.	Name=NbE03056332.1 CDS;gene=NbE03056332;Codon_start=1;product=uncharacterized protein LOC109227498 (XP_019248235.1);protein_id=NbE03056332.1;NCBI Feature Key=CDS;NCBI Join Type=join;ID=NbE03056332.1 CDS
Nbv0.3scaffold18356_13239-17843	scipio	CDS	1146	1212	.	-	.	Name=NbE03056332.1 CDS;gene=NbE03056332;Codon_start=1;product=uncharacterized protein LOC109227498 (XP_019248235.1);protein_id=NbE03056332.1;NCBI Feature Key=CDS;NCBI Join Type=join;ID=NbE03056332.1 CDS
Nbv0.3scaffold18356_13239-17843	scipio	CDS	998	1036	.	-	.	Name=NbE03056332.1 CDS;gene=NbE03056332;Codon_start=1;product=uncharacterized protein LOC109227498 (XP_019248235.1);protein_id=NbE03056332.1;NCBI Feature Key=CDS;NCBI Join Type=join;ID=NbE03056332.1 CDS
Nbv0.3scaffold24967_727-10418	scipio	CDS	1001	1123	.	+	.	Name=NbE03057153.1 CDS;gene=NbE03057153;Codon_start=1;product=3-hydroxyisobutyryl-CoA hydrolase-like protein 1, mitochondrial isoform X3 (XP_016458178.1);protein_id=NbE03057153.1;NCBI Feature Key=CDS;NCBI Join Type=join;ID=NbE03057153.1 CDS
Nbv0.3scaffold24967_727-10418	scipio	CDS	1228	1308	.	+	.	Name=NbE03057153.1 CDS;gene=NbE03057153;Codon_start=1;product=3-hydroxyisobutyryl-CoA hydrolase-like protein 1, mitochondrial isoform X3 (XP_016458178.1);protein_id=NbE03057153.1;NCBI Feature Key=CDS;NCBI Join Type=join;ID=NbE03057153.1 CDS
Nbv0.3scaffold24967_727-10418	scipio	CDS	1652	1720	.	+	.	Name=NbE03057153.1 CDS;gene=NbE03057153;Codon_start=1;product=3-hydroxyisobutyryl-CoA hydrolase-like protein 1, mitochondrial isoform X3 (XP_016458178.1);protein_id=NbE03057153.1;NCBI Feature Key=CDS;NCBI Join Type=join;ID=NbE03057153.1 CDS
Nbv0.3scaffold24967_727-10418	scipio	CDS	1853	1916	.	+	.	Name=NbE03057153.1 CDS;gene=NbE03057153;Codon_start=1;product=3-hydroxyisobutyryl-CoA hydrolase-like protein 1, mitochondrial isoform X3 (XP_016458178.1);protein_id=NbE03057153.1;NCBI Feature Key=CDS;NCBI Join Type=join;ID=NbE03057153.1 CDS
Nbv0.3scaffold24967_727-10418	scipio	CDS	2279	2364	.	+	.	Name=NbE03057153.1 CDS;gene=NbE03057153;Codon_start=1;product=3-hydroxyisobutyryl-CoA hydrolase-like protein 1, mitochondrial isoform X3 (XP_016458178.1);protein_id=NbE03057153.1;NCBI Feature Key=CDS;NCBI Join Type=join;ID=NbE03057153.1 CDS
Nbv0.3scaffold24967_727-10418	scipio	CDS	4081	4164	.	+	.	Name=NbE03057153.1 CDS;gene=NbE03057153;Codon_start=1;product=3-hydroxyisobutyryl-CoA hydrolase-like protein 1, mitochondrial isoform X3 (XP_016458178.1);protein_id=NbE03057153.1;NCBI Feature Key=CDS;NCBI Join Type=join;ID=NbE03057153.1 CDS
Nbv0.3scaffold24967_727-10418	scipio	CDS	4900	4984	.	+	.	Name=NbE03057153.1 CDS;gene=NbE03057153;Codon_start=1;product=3-hydroxyisobutyryl-CoA hydrolase-like protein 1, mitochondrial isoform X3 (XP_016458178.1);protein_id=NbE03057153.1;NCBI Feature Key=CDS;NCBI Join Type=join;ID=NbE03057153.1 CDS
Nbv0.3scaffold24967_727-10418	scipio	CDS	5592	5677	.	+	.	Name=NbE03057153.1 CDS;gene=NbE03057153;Codon_start=1;product=3-hydroxyisobutyryl-CoA hydrolase-like protein 1, mitochondrial isoform X3 (XP_016458178.1);protein_id=NbE03057153.1;NCBI Feature Key=CDS;NCBI Join Type=join;ID=NbE03057153.1 CDS
Nbv0.3scaffold24967_727-10418	scipio	CDS	5790	5911	.	+	.	Name=NbE03057153.1 CDS;gene=NbE03057153;Codon_start=1;product=3-hydroxyisobutyryl-CoA hydrolase-like protein 1, mitochondrial isoform X3 (XP_016458178.1);protein_id=NbE03057153.1;NCBI Feature Key=CDS;NCBI Join Type=join;ID=NbE03057153.1 CDS
Nbv0.3scaffold24967_727-10418	scipio	CDS	6710	6770	.	+	.	Name=NbE03057153.1 CDS;gene=NbE03057153;Codon_start=1;product=3-hydroxyisobutyryl-CoA hydrolase-like protein 1, mitochondrial isoform X3 (XP_016458178.1);protein_id=NbE03057153.1;NCBI Feature Key=CDS;NCBI Join Type=join;ID=NbE03057153.1 CDS
Nbv0.3scaffold24967_727-10418	scipio	CDS	8044	8142	.	+	.	Name=NbE03057153.1 CDS;gene=NbE03057153;Codon_start=1;product=3-hydroxyisobutyryl-CoA hydrolase-like protein 1, mitochondrial isoform X3 (XP_016458178.1);protein_id=NbE03057153.1;NCBI Feature Key=CDS;NCBI Join Type=join;ID=NbE03057153.1 CDS
Nbv0.3scaffold24967_727-10418	scipio	CDS	8229	8330	.	+	.	Name=NbE03057153.1 CDS;gene=NbE03057153;Codon_start=1;product=3-hydroxyisobutyryl-CoA hydrolase-like protein 1, mitochondrial isoform X3 (XP_016458178.1);protein_id=NbE03057153.1;NCBI Feature Key=CDS;NCBI Join Type=join;ID=NbE03057153.1 CDS
Nbv0.3scaffold24967_727-10418	scipio	CDS	8408	8449	.	+	.	Name=NbE03057153.1 CDS;gene=NbE03057153;Codon_start=1;product=3-hydroxyisobutyryl-CoA hydrolase-like protein 1, mitochondrial isoform X3 (XP_016458178.1);protein_id=NbE03057153.1;NCBI Feature Key=CDS;NCBI Join Type=join;ID=NbE03057153.1 CDS
Nbv0.3scaffold24967_727-10418	scipio	CDS	8576	8695	.	+	.	Name=NbE03057153.1 CDS;gene=NbE03057153;Codon_start=1;product=3-hydroxyisobutyryl-CoA hydrolase-like protein 1, mitochondrial isoform X3 (XP_016458178.1);protein_id=NbE03057153.1;NCBI Feature Key=CDS;NCBI Join Type=join;ID=NbE03057153.1 CDS
Nbv0.3scaffold11746_1654-13622	scipio	CDS	1320	1331	.	+	.	Name=NbE03055390.1 CDS;gene=NbE03055390;Codon_start=1;product=protein CHROMATIN REMODELING 20-like isoform X1 (XP_018624220.1);protein_id=NbE03055390.1;NCBI Feature Key=CDS;NCBI Join Type=join;ID=NbE03055390.1 CDS
Nbv0.3scaffold11746_1654-13622	scipio	CDS	5548	6009	.	+	.	Name=NbE03055390.1 CDS;gene=NbE03055390;Codon_start=1;product=protein CHROMATIN REMODELING 20-like isoform X1 (XP_018624220.1);protein_id=NbE03055390.1;NCBI Feature Key=CDS;NCBI Join Type=join;ID=NbE03055390.1 CDS
Nbv0.3scaffold11746_1654-13622	scipio	CDS	6733	7031	.	+	.	Name=NbE03055390.1 CDS;gene=NbE03055390;Codon_start=1;product=protein CHROMATIN REMODELING 20-like isoform X1 (XP_018624220.1);protein_id=NbE03055390.1;NCBI Feature Key=CDS;NCBI Join Type=join;ID=NbE03055390.1 CDS
Nbv0.3scaffold11746_1654-13622	scipio	CDS	7650	7740	.	+	.	Name=NbE03055390.1 CDS;gene=NbE03055390;Codon_start=1;product=protein CHROMATIN REMODELING 20-like isoform X1 (XP_018624220.1);protein_id=NbE03055390.1;NCBI Feature Key=CDS;NCBI Join Type=join;ID=NbE03055390.1 CDS
Nbv0.3scaffold11746_1654-13622	scipio	CDS	7813	8028	.	+	.	Name=NbE03055390.1 CDS;gene=NbE03055390;Codon_start=1;product=protein CHROMATIN REMODELING 20-like isoform X1 (XP_018624220.1);protein_id=NbE03055390.1;NCBI Feature Key=CDS;NCBI Join Type=join;ID=NbE03055390.1 CDS
Nbv0.3scaffold11746_1654-13622	scipio	CDS	9856	9975	.	+	.	Name=NbE03055390.1 CDS;gene=NbE03055390;Codon_start=1;product=protein CHROMATIN REMODELING 20-like isoform X1 (XP_018624220.1);protein_id=NbE03055390.1;NCBI Feature Key=CDS;NCBI Join Type=join;ID=NbE03055390.1 CDS
Nbv0.3scaffold11746_1654-13622	scipio	CDS	10536	10702	.	+	.	Name=NbE03055390.1 CDS;gene=NbE03055390;Codon_start=1;product=protein CHROMATIN REMODELING 20-like isoform X1 (XP_018624220.1);protein_id=NbE03055390.1;NCBI Feature Key=CDS;NCBI Join Type=join;ID=NbE03055390.1 CDS
Nbv0.3scaffold11746_1654-13622	scipio	CDS	10849	10972	.	+	.	Name=NbE03055390.1 CDS;gene=NbE03055390;Codon_start=1;product=protein CHROMATIN REMODELING 20-like isoform X1 (XP_018624220.1);protein_id=NbE03055390.1;NCBI Feature Key=CDS;NCBI Join Type=join;ID=NbE03055390.1 CDS
Nbv0.3scaffold394_102554-105081	scipio	CDS	998	1528	.	-	.	Name=NbE03053387.1 CDS;gene=NbE03053387;Codon_start=1;product=uncharacterized protein LOC108943430 (XP_018622970.1);protein_id=NbE03053387.1;NCBI Feature Key=CDS;ID=NbE03053387.1 CDS
Nbv0.3scaffold42890_1482-15041	scipio	CDS	1001	1195	.	+	.	Name=NbE03059084.1 CDS;gene=NbE03059084;Codon_start=1;product=F-box/LRR-repeat protein 14-like isoform X1 (XP_016504875.1);protein_id=NbE03059084.1;NCBI Feature Key=CDS;NCBI Join Type=join;ID=NbE03059084.1 CDS
Nbv0.3scaffold42890_1482-15041	scipio	CDS	1284	1412	.	+	.	Name=NbE03059084.1 CDS;gene=NbE03059084;Codon_start=1;product=F-box/LRR-repeat protein 14-like isoform X1 (XP_016504875.1);protein_id=NbE03059084.1;NCBI Feature Key=CDS;NCBI Join Type=join;ID=NbE03059084.1 CDS
Nbv0.3scaffold42890_1482-15041	scipio	CDS	1529	1736	.	+	.	Name=NbE03059084.1 CDS;gene=NbE03059084;Codon_start=1;product=F-box/LRR-repeat protein 14-like isoform X1 (XP_016504875.1);protein_id=NbE03059084.1;NCBI Feature Key=CDS;NCBI Join Type=join;ID=NbE03059084.1 CDS
Nbv0.3scaffold42890_1482-15041	scipio	CDS	2288	2434	.	+	.	Name=NbE03059084.1 CDS;gene=NbE03059084;Codon_start=1;product=F-box/LRR-repeat protein 14-like isoform X1 (XP_016504875.1);protein_id=NbE03059084.1;NCBI Feature Key=CDS;NCBI Join Type=join;ID=NbE03059084.1 CDS
Nbv0.3scaffold42890_1482-15041	scipio	CDS	3337	3411	.	+	.	Name=NbE03059084.1 CDS;gene=NbE03059084;Codon_start=1;product=F-box/LRR-repeat protein 14-like isoform X1 (XP_016504875.1);protein_id=NbE03059084.1;NCBI Feature Key=CDS;NCBI Join Type=join;ID=NbE03059084.1 CDS
Nbv0.3scaffold42890_1482-15041	scipio	CDS	4534	4605	.	+	.	Name=NbE03059084.1 CDS;gene=NbE03059084;Codon_start=1;product=F-box/LRR-repeat protein 14-like isoform X1 (XP_016504875.1);protein_id=NbE03059084.1;NCBI Feature Key=CDS;NCBI Join Type=join;ID=NbE03059084.1 CDS
Nbv0.3scaffold42890_1482-15041	scipio	CDS	5306	5377	.	+	.	Name=NbE03059084.1 CDS;gene=NbE03059084;Codon_start=1;product=F-box/LRR-repeat protein 14-like isoform X1 (XP_016504875.1);protein_id=NbE03059084.1;NCBI Feature Key=CDS;NCBI Join Type=join;ID=NbE03059084.1 CDS
Nbv0.3scaffold42890_1482-15041	scipio	CDS	5611	5682	.	+	.	Name=NbE03059084.1 CDS;gene=NbE03059084;Codon_start=1;product=F-box/LRR-repeat protein 14-like isoform X1 (XP_016504875.1);protein_id=NbE03059084.1;NCBI Feature Key=CDS;NCBI Join Type=join;ID=NbE03059084.1 CDS
Nbv0.3scaffold42890_1482-15041	scipio	CDS	5816	5887	.	+	.	Name=NbE03059084.1 CDS;gene=NbE03059084;Codon_start=1;product=F-box/LRR-repeat protein 14-like isoform X1 (XP_016504875.1);protein_id=NbE03059084.1;NCBI Feature Key=CDS;NCBI Join Type=join;ID=NbE03059084.1 CDS
Nbv0.3scaffold42890_1482-15041	scipio	CDS	6413	6484	.	+	.	Name=NbE03059084.1 CDS;gene=NbE03059084;Codon_start=1;product=F-box/LRR-repeat protein 14-like isoform X1 (XP_016504875.1);protein_id=NbE03059084.1;NCBI Feature Key=CDS;NCBI Join Type=join;ID=NbE03059084.1 CDS
Nbv0.3scaffold42890_1482-15041	scipio	CDS	6822	6893	.	+	.	Name=NbE03059084.1 CDS;gene=NbE03059084;Codon_start=1;product=F-box/LRR-repeat protein 14-like isoform X1 (XP_016504875.1);protein_id=NbE03059084.1;NCBI Feature Key=CDS;NCBI Join Type=join;ID=NbE03059084.1 CDS
Nbv0.3scaffold42890_1482-15041	scipio	CDS	7804	7947	.	+	.	Name=NbE03059084.1 CDS;gene=NbE03059084;Codon_start=1;product=F-box/LRR-repeat protein 14-like isoform X1 (XP_016504875.1);protein_id=NbE03059084.1;NCBI Feature Key=CDS;NCBI Join Type=join;ID=NbE03059084.1 CDS
Nbv0.3scaffold42890_1482-15041	scipio	CDS	11356	11427	.	+	.	Name=NbE03059084.1 CDS;gene=NbE03059084;Codon_start=1;product=F-box/LRR-repeat protein 14-like isoform X1 (XP_016504875.1);protein_id=NbE03059084.1;NCBI Feature Key=CDS;NCBI Join Type=join;ID=NbE03059084.1 CDS
Nbv0.3scaffold42890_1482-15041	scipio	CDS	11851	11997	.	+	.	Name=NbE03059084.1 CDS;gene=NbE03059084;Codon_start=1;product=F-box/LRR-repeat protein 14-like isoform X1 (XP_016504875.1);protein_id=NbE03059084.1;NCBI Feature Key=CDS;NCBI Join Type=join;ID=NbE03059084.1 CDS
Nbv0.3scaffold42890_1482-15041	scipio	CDS	12379	12563	.	+	.	Name=NbE03059084.1 CDS;gene=NbE03059084;Codon_start=1;product=F-box/LRR-repeat protein 14-like isoform X1 (XP_016504875.1);protein_id=NbE03059084.1;NCBI Feature Key=CDS;NCBI Join Type=join;ID=NbE03059084.1 CDS
Nbv0.3scaffold30295_1-7750	scipio	CDS	803	879	.	+	.	Name=NbE03057778.1 CDS;gene=NbE03057778;Codon_start=1;product=urease accessory protein G-like isoform X2 (XP_016507350.1);protein_id=NbE03057778.1;NCBI Feature Key=CDS;NCBI Join Type=join;ID=NbE03057778.1 CDS
Nbv0.3scaffold30295_1-7750	scipio	CDS	983	1171	.	+	.	Name=NbE03057778.1 CDS;gene=NbE03057778;Codon_start=1;product=urease accessory protein G-like isoform X2 (XP_016507350.1);protein_id=NbE03057778.1;NCBI Feature Key=CDS;NCBI Join Type=join;ID=NbE03057778.1 CDS
Nbv0.3scaffold30295_1-7750	scipio	CDS	2559	2619	.	+	.	Name=NbE03057778.1 CDS;gene=NbE03057778;Codon_start=1;product=urease accessory protein G-like isoform X2 (XP_016507350.1);protein_id=NbE03057778.1;NCBI Feature Key=CDS;NCBI Join Type=join;ID=NbE03057778.1 CDS
Nbv0.3scaffold30295_1-7750	scipio	CDS	3261	3462	.	+	.	Name=NbE03057778.1 CDS;gene=NbE03057778;Codon_start=1;product=urease accessory protein G-like isoform X2 (XP_016507350.1);protein_id=NbE03057778.1;NCBI Feature Key=CDS;NCBI Join Type=join;ID=NbE03057778.1 CDS
Nbv0.3scaffold30295_1-7750	scipio	CDS	3655	3776	.	+	.	Name=NbE03057778.1 CDS;gene=NbE03057778;Codon_start=1;product=urease accessory protein G-like isoform X2 (XP_016507350.1);protein_id=NbE03057778.1;NCBI Feature Key=CDS;NCBI Join Type=join;ID=NbE03057778.1 CDS
Nbv0.3scaffold30295_1-7750	scipio	CDS	3881	3985	.	+	.	Name=NbE03057778.1 CDS;gene=NbE03057778;Codon_start=1;product=urease accessory protein G-like isoform X2 (XP_016507350.1);protein_id=NbE03057778.1;NCBI Feature Key=CDS;NCBI Join Type=join;ID=NbE03057778.1 CDS
Nbv0.3scaffold30295_1-7750	scipio	CDS	6670	6753	.	+	.	Name=NbE03057778.1 CDS;gene=NbE03057778;Codon_start=1;product=urease accessory protein G-like isoform X2 (XP_016507350.1);protein_id=NbE03057778.1;NCBI Feature Key=CDS;NCBI Join Type=join;ID=NbE03057778.1 CDS
Nbv0.3scaffold77607_1853-4341	scipio	CDS	998	1489	.	-	.	Name=NbE03061490.1 CDS;gene=NbE03061490;Codon_start=1;product=SKP1-like protein 11 (XP_019235709.1);protein_id=NbE03061490.1;NCBI Feature Key=CDS;ID=NbE03061490.1 CDS
Nbv0.3scaffold3125_46475-49141	scipio	CDS	1001	1343	.	+	.	Name=NbE03053954.1 CDS;gene=NbE03053954;Codon_start=1;product=putative non-specific lipid-transfer protein 14 (XP_016496894.1);protein_id=NbE03053954.1;NCBI Feature Key=CDS;NCBI Join Type=join;ID=NbE03053954.1 CDS
Nbv0.3scaffold3125_46475-49141	scipio	CDS	1413	1483	.	+	.	Name=NbE03053954.1 CDS;gene=NbE03053954;Codon_start=1;product=putative non-specific lipid-transfer protein 14 (XP_016496894.1);protein_id=NbE03053954.1;NCBI Feature Key=CDS;NCBI Join Type=join;ID=NbE03053954.1 CDS
Nbv0.3scaffold3125_46475-49141	scipio	CDS	1626	1670	.	+	.	Name=NbE03053954.1 CDS;gene=NbE03053954;Codon_start=1;product=putative non-specific lipid-transfer protein 14 (XP_016496894.1);protein_id=NbE03053954.1;NCBI Feature Key=CDS;NCBI Join Type=join;ID=NbE03053954.1 CDS
Nbv0.3scaffold2108_20768-27482	scipio	CDS	1001	1120	.	+	.	Name=NbE03053756.1 CDS;gene=NbE03053756;Codon_start=1;product=serine/threonine-protein kinase SAPK1-like isoform X3 (XP_016487020.1);protein_id=NbE03053756.1;NCBI Feature Key=CDS;NCBI Join Type=join;ID=NbE03053756.1 CDS
Nbv0.3scaffold2108_20768-27482	scipio	CDS	1359	1433	.	+	.	Name=NbE03053756.1 CDS;gene=NbE03053756;Codon_start=1;product=serine/threonine-protein kinase SAPK1-like isoform X3 (XP_016487020.1);protein_id=NbE03053756.1;NCBI Feature Key=CDS;NCBI Join Type=join;ID=NbE03053756.1 CDS
Nbv0.3scaffold2108_20768-27482	scipio	CDS	1975	2076	.	+	.	Name=NbE03053756.1 CDS;gene=NbE03053756;Codon_start=1;product=serine/threonine-protein kinase SAPK1-like isoform X3 (XP_016487020.1);protein_id=NbE03053756.1;NCBI Feature Key=CDS;NCBI Join Type=join;ID=NbE03053756.1 CDS
Nbv0.3scaffold2108_20768-27482	scipio	CDS	3834	3887	.	+	.	Name=NbE03053756.1 CDS;gene=NbE03053756;Codon_start=1;product=serine/threonine-protein kinase SAPK1-like isoform X3 (XP_016487020.1);protein_id=NbE03053756.1;NCBI Feature Key=CDS;NCBI Join Type=join;ID=NbE03053756.1 CDS
Nbv0.3scaffold2108_20768-27482	scipio	CDS	4160	4252	.	+	.	Name=NbE03053756.1 CDS;gene=NbE03053756;Codon_start=1;product=serine/threonine-protein kinase SAPK1-like isoform X3 (XP_016487020.1);protein_id=NbE03053756.1;NCBI Feature Key=CDS;NCBI Join Type=join;ID=NbE03053756.1 CDS
Nbv0.3scaffold2108_20768-27482	scipio	CDS	4809	4913	.	+	.	Name=NbE03053756.1 CDS;gene=NbE03053756;Codon_start=1;product=serine/threonine-protein kinase SAPK1-like isoform X3 (XP_016487020.1);protein_id=NbE03053756.1;NCBI Feature Key=CDS;NCBI Join Type=join;ID=NbE03053756.1 CDS
Nbv0.3scaffold2108_20768-27482	scipio	CDS	5123	5224	.	+	.	Name=NbE03053756.1 CDS;gene=NbE03053756;Codon_start=1;product=serine/threonine-protein kinase SAPK1-like isoform X3 (XP_016487020.1);protein_id=NbE03053756.1;NCBI Feature Key=CDS;NCBI Join Type=join;ID=NbE03053756.1 CDS
Nbv0.3scaffold2108_20768-27482	scipio	CDS	5437	5649	.	+	.	Name=NbE03053756.1 CDS;gene=NbE03053756;Codon_start=1;product=serine/threonine-protein kinase SAPK1-like isoform X3 (XP_016487020.1);protein_id=NbE03053756.1;NCBI Feature Key=CDS;NCBI Join Type=join;ID=NbE03053756.1 CDS
Nbv0.3scaffold2108_20768-27482	scipio	CDS	5650	5718	.	+	.	Name=NbE03053756.1 CDS;gene=NbE03053756;Codon_start=1;product=serine/threonine-protein kinase SAPK1-like isoform X3 (XP_016487020.1);protein_id=NbE03053756.1;NCBI Feature Key=CDS;NCBI Join Type=join;ID=NbE03053756.1 CDS
Nbv0.3scaffold31283_820-8602	scipio	CDS	1001	1243	.	+	.	Name=NbE03057886.1 CDS;gene=NbE03057886;Codon_start=1;product=protein FRIGIDA-like isoform X1 (XP_016488666.1);protein_id=NbE03057886.1;NCBI Feature Key=CDS;NCBI Join Type=join;ID=NbE03057886.1 CDS
Nbv0.3scaffold31283_820-8602	scipio	CDS	1346	2015	.	+	.	Name=NbE03057886.1 CDS;gene=NbE03057886;Codon_start=1;product=protein FRIGIDA-like isoform X1 (XP_016488666.1);protein_id=NbE03057886.1;NCBI Feature Key=CDS;NCBI Join Type=join;ID=NbE03057886.1 CDS
Nbv0.3scaffold31283_820-8602	scipio	CDS	5351	5526	.	+	.	Name=NbE03057886.1 CDS;gene=NbE03057886;Codon_start=1;product=protein FRIGIDA-like isoform X1 (XP_016488666.1);protein_id=NbE03057886.1;NCBI Feature Key=CDS;NCBI Join Type=join;ID=NbE03057886.1 CDS
Nbv0.3scaffold31283_820-8602	scipio	CDS	5683	6786	.	+	.	Name=NbE03057886.1 CDS;gene=NbE03057886;Codon_start=1;product=protein FRIGIDA-like isoform X1 (XP_016488666.1);protein_id=NbE03057886.1;NCBI Feature Key=CDS;NCBI Join Type=join;ID=NbE03057886.1 CDS
Nbv0.3scaffold20833_1873-13742	scipio	CDS	1001	1129	.	+	.	Name=NbE03056646.1 CDS;gene=NbE03056646;Codon_start=1;product=conserved oligomeric Golgi complex subunit 8 (XP_019258369.1);protein_id=NbE03056646.1;NCBI Feature Key=CDS;NCBI Join Type=join;ID=NbE03056646.1 CDS
Nbv0.3scaffold20833_1873-13742	scipio	CDS	1219	1371	.	+	.	Name=NbE03056646.1 CDS;gene=NbE03056646;Codon_start=1;product=conserved oligomeric Golgi complex subunit 8 (XP_019258369.1);protein_id=NbE03056646.1;NCBI Feature Key=CDS;NCBI Join Type=join;ID=NbE03056646.1 CDS
Nbv0.3scaffold20833_1873-13742	scipio	CDS	1824	1972	.	+	.	Name=NbE03056646.1 CDS;gene=NbE03056646;Codon_start=1;product=conserved oligomeric Golgi complex subunit 8 (XP_019258369.1);protein_id=NbE03056646.1;NCBI Feature Key=CDS;NCBI Join Type=join;ID=NbE03056646.1 CDS
Nbv0.3scaffold20833_1873-13742	scipio	CDS	2811	2888	.	+	.	Name=NbE03056646.1 CDS;gene=NbE03056646;Codon_start=1;product=conserved oligomeric Golgi complex subunit 8 (XP_019258369.1);protein_id=NbE03056646.1;NCBI Feature Key=CDS;NCBI Join Type=join;ID=NbE03056646.1 CDS
Nbv0.3scaffold20833_1873-13742	scipio	CDS	2988	3081	.	+	.	Name=NbE03056646.1 CDS;gene=NbE03056646;Codon_start=1;product=conserved oligomeric Golgi complex subunit 8 (XP_019258369.1);protein_id=NbE03056646.1;NCBI Feature Key=CDS;NCBI Join Type=join;ID=NbE03056646.1 CDS
Nbv0.3scaffold20833_1873-13742	scipio	CDS	3202	3276	.	+	.	Name=NbE03056646.1 CDS;gene=NbE03056646;Codon_start=1;product=conserved oligomeric Golgi complex subunit 8 (XP_019258369.1);protein_id=NbE03056646.1;NCBI Feature Key=CDS;NCBI Join Type=join;ID=NbE03056646.1 CDS
Nbv0.3scaffold20833_1873-13742	scipio	CDS	3409	3705	.	+	.	Name=NbE03056646.1 CDS;gene=NbE03056646;Codon_start=1;product=conserved oligomeric Golgi complex subunit 8 (XP_019258369.1);protein_id=NbE03056646.1;NCBI Feature Key=CDS;NCBI Join Type=join;ID=NbE03056646.1 CDS
Nbv0.3scaffold20833_1873-13742	scipio	CDS	4984	5051	.	+	.	Name=NbE03056646.1 CDS;gene=NbE03056646;Codon_start=1;product=conserved oligomeric Golgi complex subunit 8 (XP_019258369.1);protein_id=NbE03056646.1;NCBI Feature Key=CDS;NCBI Join Type=join;ID=NbE03056646.1 CDS
Nbv0.3scaffold20833_1873-13742	scipio	CDS	5143	5197	.	+	.	Name=NbE03056646.1 CDS;gene=NbE03056646;Codon_start=1;product=conserved oligomeric Golgi complex subunit 8 (XP_019258369.1);protein_id=NbE03056646.1;NCBI Feature Key=CDS;NCBI Join Type=join;ID=NbE03056646.1 CDS
Nbv0.3scaffold20833_1873-13742	scipio	CDS	5344	5482	.	+	.	Name=NbE03056646.1 CDS;gene=NbE03056646;Codon_start=1;product=conserved oligomeric Golgi complex subunit 8 (XP_019258369.1);protein_id=NbE03056646.1;NCBI Feature Key=CDS;NCBI Join Type=join;ID=NbE03056646.1 CDS
Nbv0.3scaffold20833_1873-13742	scipio	CDS	10300	10484	.	+	.	Name=NbE03056646.1 CDS;gene=NbE03056646;Codon_start=1;product=conserved oligomeric Golgi complex subunit 8 (XP_019258369.1);protein_id=NbE03056646.1;NCBI Feature Key=CDS;NCBI Join Type=join;ID=NbE03056646.1 CDS
Nbv0.3scaffold20833_1873-13742	scipio	CDS	10571	10873	.	+	.	Name=NbE03056646.1 CDS;gene=NbE03056646;Codon_start=1;product=conserved oligomeric Golgi complex subunit 8 (XP_019258369.1);protein_id=NbE03056646.1;NCBI Feature Key=CDS;NCBI Join Type=join;ID=NbE03056646.1 CDS
Nbv0.3scaffold48992_2839-14374	scipio	CDS	10431	10536	.	-	.	Name=NbE03059642.1 CDS;gene=NbE03059642;Codon_start=1;product=protein STRUBBELIG-RECEPTOR FAMILY 3-like (XP_016467552.1);protein_id=NbE03059642.1;NCBI Feature Key=CDS;NCBI Join Type=join;ID=NbE03059642.1 CDS
Nbv0.3scaffold48992_2839-14374	scipio	CDS	9390	9519	.	-	.	Name=NbE03059642.1 CDS;gene=NbE03059642;Codon_start=1;product=protein STRUBBELIG-RECEPTOR FAMILY 3-like (XP_016467552.1);protein_id=NbE03059642.1;NCBI Feature Key=CDS;NCBI Join Type=join;ID=NbE03059642.1 CDS
Nbv0.3scaffold48992_2839-14374	scipio	CDS	9244	9315	.	-	.	Name=NbE03059642.1 CDS;gene=NbE03059642;Codon_start=1;product=protein STRUBBELIG-RECEPTOR FAMILY 3-like (XP_016467552.1);protein_id=NbE03059642.1;NCBI Feature Key=CDS;NCBI Join Type=join;ID=NbE03059642.1 CDS
Nbv0.3scaffold48992_2839-14374	scipio	CDS	9107	9147	.	-	.	Name=NbE03059642.1 CDS;gene=NbE03059642;Codon_start=1;product=protein STRUBBELIG-RECEPTOR FAMILY 3-like (XP_016467552.1);protein_id=NbE03059642.1;NCBI Feature Key=CDS;NCBI Join Type=join;ID=NbE03059642.1 CDS
Nbv0.3scaffold48992_2839-14374	scipio	CDS	8853	8943	.	-	.	Name=NbE03059642.1 CDS;gene=NbE03059642;Codon_start=1;product=protein STRUBBELIG-RECEPTOR FAMILY 3-like (XP_016467552.1);protein_id=NbE03059642.1;NCBI Feature Key=CDS;NCBI Join Type=join;ID=NbE03059642.1 CDS
Nbv0.3scaffold48992_2839-14374	scipio	CDS	8691	8762	.	-	.	Name=NbE03059642.1 CDS;gene=NbE03059642;Codon_start=1;product=protein STRUBBELIG-RECEPTOR FAMILY 3-like (XP_016467552.1);protein_id=NbE03059642.1;NCBI Feature Key=CDS;NCBI Join Type=join;ID=NbE03059642.1 CDS
Nbv0.3scaffold48992_2839-14374	scipio	CDS	8548	8613	.	-	.	Name=NbE03059642.1 CDS;gene=NbE03059642;Codon_start=1;product=protein STRUBBELIG-RECEPTOR FAMILY 3-like (XP_016467552.1);protein_id=NbE03059642.1;NCBI Feature Key=CDS;NCBI Join Type=join;ID=NbE03059642.1 CDS
Nbv0.3scaffold48992_2839-14374	scipio	CDS	8383	8448	.	-	.	Name=NbE03059642.1 CDS;gene=NbE03059642;Codon_start=1;product=protein STRUBBELIG-RECEPTOR FAMILY 3-like (XP_016467552.1);protein_id=NbE03059642.1;NCBI Feature Key=CDS;NCBI Join Type=join;ID=NbE03059642.1 CDS
Nbv0.3scaffold48992_2839-14374	scipio	CDS	6548	6924	.	-	.	Name=NbE03059642.1 CDS;gene=NbE03059642;Codon_start=1;product=protein STRUBBELIG-RECEPTOR FAMILY 3-like (XP_016467552.1);protein_id=NbE03059642.1;NCBI Feature Key=CDS;NCBI Join Type=join;ID=NbE03059642.1 CDS
Nbv0.3scaffold48992_2839-14374	scipio	CDS	5224	5618	.	-	.	Name=NbE03059642.1 CDS;gene=NbE03059642;Codon_start=1;product=protein STRUBBELIG-RECEPTOR FAMILY 3-like (XP_016467552.1);protein_id=NbE03059642.1;NCBI Feature Key=CDS;NCBI Join Type=join;ID=NbE03059642.1 CDS
Nbv0.3scaffold48992_2839-14374	scipio	CDS	4115	4386	.	-	.	Name=NbE03059642.1 CDS;gene=NbE03059642;Codon_start=1;product=protein STRUBBELIG-RECEPTOR FAMILY 3-like (XP_016467552.1);protein_id=NbE03059642.1;NCBI Feature Key=CDS;NCBI Join Type=join;ID=NbE03059642.1 CDS
Nbv0.3scaffold48992_2839-14374	scipio	CDS	3483	3621	.	-	.	Name=NbE03059642.1 CDS;gene=NbE03059642;Codon_start=1;product=protein STRUBBELIG-RECEPTOR FAMILY 3-like (XP_016467552.1);protein_id=NbE03059642.1;NCBI Feature Key=CDS;NCBI Join Type=join;ID=NbE03059642.1 CDS
Nbv0.3scaffold48992_2839-14374	scipio	CDS	2860	2996	.	-	.	Name=NbE03059642.1 CDS;gene=NbE03059642;Codon_start=1;product=protein STRUBBELIG-RECEPTOR FAMILY 3-like (XP_016467552.1);protein_id=NbE03059642.1;NCBI Feature Key=CDS;NCBI Join Type=join;ID=NbE03059642.1 CDS
Nbv0.3scaffold48992_2839-14374	scipio	CDS	2611	2767	.	-	.	Name=NbE03059642.1 CDS;gene=NbE03059642;Codon_start=1;product=protein STRUBBELIG-RECEPTOR FAMILY 3-like (XP_016467552.1);protein_id=NbE03059642.1;NCBI Feature Key=CDS;NCBI Join Type=join;ID=NbE03059642.1 CDS
Nbv0.3scaffold48992_2839-14374	scipio	CDS	998	1096	.	-	.	Name=NbE03059642.1 CDS;gene=NbE03059642;Codon_start=1;product=protein STRUBBELIG-RECEPTOR FAMILY 3-like (XP_016467552.1);protein_id=NbE03059642.1;NCBI Feature Key=CDS;NCBI Join Type=join;ID=NbE03059642.1 CDS
Nbv0.3scaffold23671_2276-4872	scipio	CDS	1001	1180	.	+	.	Name=NbE03056996.1 CDS;gene=NbE03056996;Codon_start=1;product=uncharacterized protein LOC109233963 (XP_019255348.1);protein_id=NbE03056996.1;NCBI Feature Key=CDS;NCBI Join Type=join;ID=NbE03056996.1 CDS
Nbv0.3scaffold23671_2276-4872	scipio	CDS	1352	1600	.	+	.	Name=NbE03056996.1 CDS;gene=NbE03056996;Codon_start=1;product=uncharacterized protein LOC109233963 (XP_019255348.1);protein_id=NbE03056996.1;NCBI Feature Key=CDS;NCBI Join Type=join;ID=NbE03056996.1 CDS
Nbv0.3scaffold46556_7984-11171	scipio	CDS	1001	1051	.	+	.	Name=NbE03059444.1 CDS;gene=NbE03059444;Codon_start=1;product=ADP-ribosylation factor GTPase-activating protein AGD4-like (XP_016439378.1);protein_id=NbE03059444.1;NCBI Feature Key=CDS;NCBI Join Type=join;ID=NbE03059444.1 CDS
Nbv0.3scaffold46556_7984-11171	scipio	CDS	1631	1846	.	+	.	Name=NbE03059444.1 CDS;gene=NbE03059444;Codon_start=1;product=ADP-ribosylation factor GTPase-activating protein AGD4-like (XP_016439378.1);protein_id=NbE03059444.1;NCBI Feature Key=CDS;NCBI Join Type=join;ID=NbE03059444.1 CDS
Nbv0.3scaffold46556_7984-11171	scipio	CDS	2030	2191	.	+	.	Name=NbE03059444.1 CDS;gene=NbE03059444;Codon_start=1;product=ADP-ribosylation factor GTPase-activating protein AGD4-like (XP_016439378.1);protein_id=NbE03059444.1;NCBI Feature Key=CDS;NCBI Join Type=join;ID=NbE03059444.1 CDS
Nbv0.3scaffold697_181-10883	scipio	CDS	8726	9703	.	-	.	Name=NbE03053449.1 CDS;gene=NbE03053449;Codon_start=1;product=leukotriene A-4 hydrolase homolog isoform X1 (XP_016451617.1);protein_id=NbE03053449.1;NCBI Feature Key=CDS;NCBI Join Type=join;ID=NbE03053449.1 CDS
Nbv0.3scaffold697_181-10883	scipio	CDS	3201	3434	.	-	.	Name=NbE03053449.1 CDS;gene=NbE03053449;Codon_start=1;product=leukotriene A-4 hydrolase homolog isoform X1 (XP_016451617.1);protein_id=NbE03053449.1;NCBI Feature Key=CDS;NCBI Join Type=join;ID=NbE03053449.1 CDS
Nbv0.3scaffold697_181-10883	scipio	CDS	2790	3116	.	-	.	Name=NbE03053449.1 CDS;gene=NbE03053449;Codon_start=1;product=leukotriene A-4 hydrolase homolog isoform X1 (XP_016451617.1);protein_id=NbE03053449.1;NCBI Feature Key=CDS;NCBI Join Type=join;ID=NbE03053449.1 CDS
Nbv0.3scaffold697_181-10883	scipio	CDS	998	1294	.	-	.	Name=NbE03053449.1 CDS;gene=NbE03053449;Codon_start=1;product=leukotriene A-4 hydrolase homolog isoform X1 (XP_016451617.1);protein_id=NbE03053449.1;NCBI Feature Key=CDS;NCBI Join Type=join;ID=NbE03053449.1 CDS
Nbv0.3scaffold50127_12169-15132	scipio	CDS	1001	1066	.	+	.	Name=NbE03059724.1 CDS;gene=NbE03059724;Codon_start=1;product=protein GAST1-like (XP_009787829.1);protein_id=NbE03059724.1;NCBI Feature Key=CDS;NCBI Join Type=join;ID=NbE03059724.1 CDS
Nbv0.3scaffold50127_12169-15132	scipio	CDS	1563	1604	.	+	.	Name=NbE03059724.1 CDS;gene=NbE03059724;Codon_start=1;product=protein GAST1-like (XP_009787829.1);protein_id=NbE03059724.1;NCBI Feature Key=CDS;NCBI Join Type=join;ID=NbE03059724.1 CDS
Nbv0.3scaffold50127_12169-15132	scipio	CDS	2350	2532	.	+	.	Name=NbE03059724.1 CDS;gene=NbE03059724;Codon_start=1;product=protein GAST1-like (XP_009787829.1);protein_id=NbE03059724.1;NCBI Feature Key=CDS;NCBI Join Type=join;ID=NbE03059724.1 CDS
Nbv0.3scaffold9094_8548-17812	scipio	CDS	8111	8265	.	-	.	Name=NbE03054966.1 CDS;gene=NbE03054966;Codon_start=1;product=uncharacterized protein LOC104116987 isoform X2 (XP_009626251.1);protein_id=NbE03054966.1;NCBI Feature Key=CDS;NCBI Join Type=join;ID=NbE03054966.1 CDS
Nbv0.3scaffold9094_8548-17812	scipio	CDS	7848	7944	.	-	.	Name=NbE03054966.1 CDS;gene=NbE03054966;Codon_start=1;product=uncharacterized protein LOC104116987 isoform X2 (XP_009626251.1);protein_id=NbE03054966.1;NCBI Feature Key=CDS;NCBI Join Type=join;ID=NbE03054966.1 CDS
Nbv0.3scaffold9094_8548-17812	scipio	CDS	998	1132	.	-	.	Name=NbE03054966.1 CDS;gene=NbE03054966;Codon_start=1;product=uncharacterized protein LOC104116987 isoform X2 (XP_009626251.1);protein_id=NbE03054966.1;NCBI Feature Key=CDS;NCBI Join Type=join;ID=NbE03054966.1 CDS
Nbv0.3scaffold82364_780-4999	scipio	CDS	2504	3220	.	-	.	Name=NbE03061693.1 CDS;gene=NbE03061693;Codon_start=1;product=purine permease 3-like (XP_016465286.1);protein_id=NbE03061693.1;NCBI Feature Key=CDS;NCBI Join Type=join;ID=NbE03061693.1 CDS
Nbv0.3scaffold82364_780-4999	scipio	CDS	998	1327	.	-	.	Name=NbE03061693.1 CDS;gene=NbE03061693;Codon_start=1;product=purine permease 3-like (XP_016465286.1);protein_id=NbE03061693.1;NCBI Feature Key=CDS;NCBI Join Type=join;ID=NbE03061693.1 CDS
Nbv0.3scaffold34069_484-10274	scipio	CDS	1001	1070	.	+	.	Name=NbE03058183.1 CDS;gene=NbE03058183;Codon_start=1;product=nicotinamide adenine dinucleotide transporter 1, chloroplastic-like (XP_016459831.1);protein_id=NbE03058183.1;NCBI Feature Key=CDS;NCBI Join Type=join;ID=NbE03058183.1 CDS
Nbv0.3scaffold34069_484-10274	scipio	CDS	1282	1377	.	+	.	Name=NbE03058183.1 CDS;gene=NbE03058183;Codon_start=1;product=nicotinamide adenine dinucleotide transporter 1, chloroplastic-like (XP_016459831.1);protein_id=NbE03058183.1;NCBI Feature Key=CDS;NCBI Join Type=join;ID=NbE03058183.1 CDS
Nbv0.3scaffold34069_484-10274	scipio	CDS	1957	2063	.	+	.	Name=NbE03058183.1 CDS;gene=NbE03058183;Codon_start=1;product=nicotinamide adenine dinucleotide transporter 1, chloroplastic-like (XP_016459831.1);protein_id=NbE03058183.1;NCBI Feature Key=CDS;NCBI Join Type=join;ID=NbE03058183.1 CDS
Nbv0.3scaffold34069_484-10274	scipio	CDS	4697	4745	.	+	.	Name=NbE03058183.1 CDS;gene=NbE03058183;Codon_start=1;product=nicotinamide adenine dinucleotide transporter 1, chloroplastic-like (XP_016459831.1);protein_id=NbE03058183.1;NCBI Feature Key=CDS;NCBI Join Type=join;ID=NbE03058183.1 CDS
Nbv0.3scaffold34069_484-10274	scipio	CDS	4867	4976	.	+	.	Name=NbE03058183.1 CDS;gene=NbE03058183;Codon_start=1;product=nicotinamide adenine dinucleotide transporter 1, chloroplastic-like (XP_016459831.1);protein_id=NbE03058183.1;NCBI Feature Key=CDS;NCBI Join Type=join;ID=NbE03058183.1 CDS
Nbv0.3scaffold34069_484-10274	scipio	CDS	7531	7625	.	+	.	Name=NbE03058183.1 CDS;gene=NbE03058183;Codon_start=1;product=nicotinamide adenine dinucleotide transporter 1, chloroplastic-like (XP_016459831.1);protein_id=NbE03058183.1;NCBI Feature Key=CDS;NCBI Join Type=join;ID=NbE03058183.1 CDS
Nbv0.3scaffold34069_484-10274	scipio	CDS	7720	7808	.	+	.	Name=NbE03058183.1 CDS;gene=NbE03058183;Codon_start=1;product=nicotinamide adenine dinucleotide transporter 1, chloroplastic-like (XP_016459831.1);protein_id=NbE03058183.1;NCBI Feature Key=CDS;NCBI Join Type=join;ID=NbE03058183.1 CDS
Nbv0.3scaffold34069_484-10274	scipio	CDS	7937	8031	.	+	.	Name=NbE03058183.1 CDS;gene=NbE03058183;Codon_start=1;product=nicotinamide adenine dinucleotide transporter 1, chloroplastic-like (XP_016459831.1);protein_id=NbE03058183.1;NCBI Feature Key=CDS;NCBI Join Type=join;ID=NbE03058183.1 CDS
Nbv0.3scaffold34069_484-10274	scipio	CDS	8558	8794	.	+	.	Name=NbE03058183.1 CDS;gene=NbE03058183;Codon_start=1;product=nicotinamide adenine dinucleotide transporter 1, chloroplastic-like (XP_016459831.1);protein_id=NbE03058183.1;NCBI Feature Key=CDS;NCBI Join Type=join;ID=NbE03058183.1 CDS
Nbv0.3scaffold27279_2639-17830	scipio	CDS	14082	14192	.	-	.	Name=NbE03057414.1 CDS;gene=NbE03057414;Codon_start=1;product=ENHANCER OF AG-4 protein 2 isoform X2 (XP_019262605.1);protein_id=NbE03057414.1;NCBI Feature Key=CDS;NCBI Join Type=join;ID=NbE03057414.1 CDS
Nbv0.3scaffold27279_2639-17830	scipio	CDS	13016	13092	.	-	.	Name=NbE03057414.1 CDS;gene=NbE03057414;Codon_start=1;product=ENHANCER OF AG-4 protein 2 isoform X2 (XP_019262605.1);protein_id=NbE03057414.1;NCBI Feature Key=CDS;NCBI Join Type=join;ID=NbE03057414.1 CDS
Nbv0.3scaffold27279_2639-17830	scipio	CDS	11914	12061	.	-	.	Name=NbE03057414.1 CDS;gene=NbE03057414;Codon_start=1;product=ENHANCER OF AG-4 protein 2 isoform X2 (XP_019262605.1);protein_id=NbE03057414.1;NCBI Feature Key=CDS;NCBI Join Type=join;ID=NbE03057414.1 CDS
Nbv0.3scaffold27279_2639-17830	scipio	CDS	10262	11913	.	-	.	Name=NbE03057414.1 CDS;gene=NbE03057414;Codon_start=1;product=ENHANCER OF AG-4 protein 2 isoform X2 (XP_019262605.1);protein_id=NbE03057414.1;NCBI Feature Key=CDS;NCBI Join Type=join;ID=NbE03057414.1 CDS
Nbv0.3scaffold27279_2639-17830	scipio	CDS	9602	10109	.	-	.	Name=NbE03057414.1 CDS;gene=NbE03057414;Codon_start=1;product=ENHANCER OF AG-4 protein 2 isoform X2 (XP_019262605.1);protein_id=NbE03057414.1;NCBI Feature Key=CDS;NCBI Join Type=join;ID=NbE03057414.1 CDS
Nbv0.3scaffold27279_2639-17830	scipio	CDS	7097	7205	.	-	.	Name=NbE03057414.1 CDS;gene=NbE03057414;Codon_start=1;product=ENHANCER OF AG-4 protein 2 isoform X2 (XP_019262605.1);protein_id=NbE03057414.1;NCBI Feature Key=CDS;NCBI Join Type=join;ID=NbE03057414.1 CDS
Nbv0.3scaffold27279_2639-17830	scipio	CDS	5944	6056	.	-	.	Name=NbE03057414.1 CDS;gene=NbE03057414;Codon_start=1;product=ENHANCER OF AG-4 protein 2 isoform X2 (XP_019262605.1);protein_id=NbE03057414.1;NCBI Feature Key=CDS;NCBI Join Type=join;ID=NbE03057414.1 CDS
Nbv0.3scaffold27279_2639-17830	scipio	CDS	5680	5867	.	-	.	Name=NbE03057414.1 CDS;gene=NbE03057414;Codon_start=1;product=ENHANCER OF AG-4 protein 2 isoform X2 (XP_019262605.1);protein_id=NbE03057414.1;NCBI Feature Key=CDS;NCBI Join Type=join;ID=NbE03057414.1 CDS
Nbv0.3scaffold27279_2639-17830	scipio	CDS	3767	4034	.	-	.	Name=NbE03057414.1 CDS;gene=NbE03057414;Codon_start=1;product=ENHANCER OF AG-4 protein 2 isoform X2 (XP_019262605.1);protein_id=NbE03057414.1;NCBI Feature Key=CDS;NCBI Join Type=join;ID=NbE03057414.1 CDS
Nbv0.3scaffold27279_2639-17830	scipio	CDS	3350	3616	.	-	.	Name=NbE03057414.1 CDS;gene=NbE03057414;Codon_start=1;product=ENHANCER OF AG-4 protein 2 isoform X2 (XP_019262605.1);protein_id=NbE03057414.1;NCBI Feature Key=CDS;NCBI Join Type=join;ID=NbE03057414.1 CDS
Nbv0.3scaffold27279_2639-17830	scipio	CDS	2786	3281	.	-	.	Name=NbE03057414.1 CDS;gene=NbE03057414;Codon_start=1;product=ENHANCER OF AG-4 protein 2 isoform X2 (XP_019262605.1);protein_id=NbE03057414.1;NCBI Feature Key=CDS;NCBI Join Type=join;ID=NbE03057414.1 CDS
Nbv0.3scaffold27279_2639-17830	scipio	CDS	1150	1245	.	-	.	Name=NbE03057414.1 CDS;gene=NbE03057414;Codon_start=1;product=ENHANCER OF AG-4 protein 2 isoform X2 (XP_019262605.1);protein_id=NbE03057414.1;NCBI Feature Key=CDS;NCBI Join Type=join;ID=NbE03057414.1 CDS
Nbv0.3scaffold27279_2639-17830	scipio	CDS	998	1053	.	-	.	Name=NbE03057414.1 CDS;gene=NbE03057414;Codon_start=1;product=ENHANCER OF AG-4 protein 2 isoform X2 (XP_019262605.1);protein_id=NbE03057414.1;NCBI Feature Key=CDS;NCBI Join Type=join;ID=NbE03057414.1 CDS
Nbv0.3scaffold72021_4847-8841	scipio	CDS	2863	3013	.	-	.	Name=NbE03061193.1 CDS;gene=NbE03061193;Codon_start=1;product=myb family transcription factor APL-like isoform X1 (XP_016486018.1);protein_id=NbE03061193.1;NCBI Feature Key=CDS;NCBI Join Type=join;ID=NbE03061193.1 CDS
Nbv0.3scaffold72021_4847-8841	scipio	CDS	2279	2373	.	-	.	Name=NbE03061193.1 CDS;gene=NbE03061193;Codon_start=1;product=myb family transcription factor APL-like isoform X1 (XP_016486018.1);protein_id=NbE03061193.1;NCBI Feature Key=CDS;NCBI Join Type=join;ID=NbE03061193.1 CDS
Nbv0.3scaffold72021_4847-8841	scipio	CDS	1957	2023	.	-	.	Name=NbE03061193.1 CDS;gene=NbE03061193;Codon_start=1;product=myb family transcription factor APL-like isoform X1 (XP_016486018.1);protein_id=NbE03061193.1;NCBI Feature Key=CDS;NCBI Join Type=join;ID=NbE03061193.1 CDS
Nbv0.3scaffold72021_4847-8841	scipio	CDS	1204	1279	.	-	.	Name=NbE03061193.1 CDS;gene=NbE03061193;Codon_start=1;product=myb family transcription factor APL-like isoform X1 (XP_016486018.1);protein_id=NbE03061193.1;NCBI Feature Key=CDS;NCBI Join Type=join;ID=NbE03061193.1 CDS
Nbv0.3scaffold72021_4847-8841	scipio	CDS	849	918	.	-	.	Name=NbE03061193.1 CDS;gene=NbE03061193;Codon_start=1;product=myb family transcription factor APL-like isoform X1 (XP_016486018.1);protein_id=NbE03061193.1;NCBI Feature Key=CDS;NCBI Join Type=join;ID=NbE03061193.1 CDS
Nbv0.3scaffold72021_4847-8841	scipio	CDS	126	539	.	-	.	Name=NbE03061193.1 CDS;gene=NbE03061193;Codon_start=1;product=myb family transcription factor APL-like isoform X1 (XP_016486018.1);protein_id=NbE03061193.1;NCBI Feature Key=CDS;NCBI Join Type=join;ID=NbE03061193.1 CDS
Nbv0.3scaffold18790_4670-16632	scipio	CDS	1001	1087	.	+	.	Name=NbE03056393.1 CDS;gene=NbE03056393;Codon_start=1;product=transcription initiation factor TFIID subunit 5-like (XP_016512617.1);protein_id=NbE03056393.1;NCBI Feature Key=CDS;NCBI Join Type=join;ID=NbE03056393.1 CDS
Nbv0.3scaffold18790_4670-16632	scipio	CDS	1233	1330	.	+	.	Name=NbE03056393.1 CDS;gene=NbE03056393;Codon_start=1;product=transcription initiation factor TFIID subunit 5-like (XP_016512617.1);protein_id=NbE03056393.1;NCBI Feature Key=CDS;NCBI Join Type=join;ID=NbE03056393.1 CDS
Nbv0.3scaffold18790_4670-16632	scipio	CDS	1721	1844	.	+	.	Name=NbE03056393.1 CDS;gene=NbE03056393;Codon_start=1;product=transcription initiation factor TFIID subunit 5-like (XP_016512617.1);protein_id=NbE03056393.1;NCBI Feature Key=CDS;NCBI Join Type=join;ID=NbE03056393.1 CDS
Nbv0.3scaffold18790_4670-16632	scipio	CDS	3546	3697	.	+	.	Name=NbE03056393.1 CDS;gene=NbE03056393;Codon_start=1;product=transcription initiation factor TFIID subunit 5-like (XP_016512617.1);protein_id=NbE03056393.1;NCBI Feature Key=CDS;NCBI Join Type=join;ID=NbE03056393.1 CDS
Nbv0.3scaffold18790_4670-16632	scipio	CDS	4428	4538	.	+	.	Name=NbE03056393.1 CDS;gene=NbE03056393;Codon_start=1;product=transcription initiation factor TFIID subunit 5-like (XP_016512617.1);protein_id=NbE03056393.1;NCBI Feature Key=CDS;NCBI Join Type=join;ID=NbE03056393.1 CDS
Nbv0.3scaffold18790_4670-16632	scipio	CDS	4627	4696	.	+	.	Name=NbE03056393.1 CDS;gene=NbE03056393;Codon_start=1;product=transcription initiation factor TFIID subunit 5-like (XP_016512617.1);protein_id=NbE03056393.1;NCBI Feature Key=CDS;NCBI Join Type=join;ID=NbE03056393.1 CDS
Nbv0.3scaffold18790_4670-16632	scipio	CDS	4796	4891	.	+	.	Name=NbE03056393.1 CDS;gene=NbE03056393;Codon_start=1;product=transcription initiation factor TFIID subunit 5-like (XP_016512617.1);protein_id=NbE03056393.1;NCBI Feature Key=CDS;NCBI Join Type=join;ID=NbE03056393.1 CDS
Nbv0.3scaffold18790_4670-16632	scipio	CDS	7916	7945	.	+	.	Name=NbE03056393.1 CDS;gene=NbE03056393;Codon_start=1;product=transcription initiation factor TFIID subunit 5-like (XP_016512617.1);protein_id=NbE03056393.1;NCBI Feature Key=CDS;NCBI Join Type=join;ID=NbE03056393.1 CDS
Nbv0.3scaffold18790_4670-16632	scipio	CDS	8174	8243	.	+	.	Name=NbE03056393.1 CDS;gene=NbE03056393;Codon_start=1;product=transcription initiation factor TFIID subunit 5-like (XP_016512617.1);protein_id=NbE03056393.1;NCBI Feature Key=CDS;NCBI Join Type=join;ID=NbE03056393.1 CDS
Nbv0.3scaffold18790_4670-16632	scipio	CDS	8385	8461	.	+	.	Name=NbE03056393.1 CDS;gene=NbE03056393;Codon_start=1;product=transcription initiation factor TFIID subunit 5-like (XP_016512617.1);protein_id=NbE03056393.1;NCBI Feature Key=CDS;NCBI Join Type=join;ID=NbE03056393.1 CDS
Nbv0.3scaffold18790_4670-16632	scipio	CDS	8931	9047	.	+	.	Name=NbE03056393.1 CDS;gene=NbE03056393;Codon_start=1;product=transcription initiation factor TFIID subunit 5-like (XP_016512617.1);protein_id=NbE03056393.1;NCBI Feature Key=CDS;NCBI Join Type=join;ID=NbE03056393.1 CDS
Nbv0.3scaffold18790_4670-16632	scipio	CDS	10197	10462	.	+	.	Name=NbE03056393.1 CDS;gene=NbE03056393;Codon_start=1;product=transcription initiation factor TFIID subunit 5-like (XP_016512617.1);protein_id=NbE03056393.1;NCBI Feature Key=CDS;NCBI Join Type=join;ID=NbE03056393.1 CDS
Nbv0.3scaffold18790_4670-16632	scipio	CDS	10582	10677	.	+	.	Name=NbE03056393.1 CDS;gene=NbE03056393;Codon_start=1;product=transcription initiation factor TFIID subunit 5-like (XP_016512617.1);protein_id=NbE03056393.1;NCBI Feature Key=CDS;NCBI Join Type=join;ID=NbE03056393.1 CDS
Nbv0.3scaffold18790_4670-16632	scipio	CDS	10757	10832	.	+	.	Name=NbE03056393.1 CDS;gene=NbE03056393;Codon_start=1;product=transcription initiation factor TFIID subunit 5-like (XP_016512617.1);protein_id=NbE03056393.1;NCBI Feature Key=CDS;NCBI Join Type=join;ID=NbE03056393.1 CDS
Nbv0.3scaffold18790_4670-16632	scipio	CDS	10913	10966	.	+	.	Name=NbE03056393.1 CDS;gene=NbE03056393;Codon_start=1;product=transcription initiation factor TFIID subunit 5-like (XP_016512617.1);protein_id=NbE03056393.1;NCBI Feature Key=CDS;NCBI Join Type=join;ID=NbE03056393.1 CDS
Nbv0.3scaffold26335_4750-8910	scipio	CDS	2653	3161	.	-	.	Name=NbE03057310.1 CDS;gene=NbE03057310;Codon_start=1;product=PHD finger-containing protein DDB_G0268158-like isoform X1 (XP_016454060.1);protein_id=NbE03057310.1;NCBI Feature Key=CDS;NCBI Join Type=join;ID=NbE03057310.1 CDS
Nbv0.3scaffold26335_4750-8910	scipio	CDS	998	1160	.	-	.	Name=NbE03057310.1 CDS;gene=NbE03057310;Codon_start=1;product=PHD finger-containing protein DDB_G0268158-like isoform X1 (XP_016454060.1);protein_id=NbE03057310.1;NCBI Feature Key=CDS;NCBI Join Type=join;ID=NbE03057310.1 CDS
Nbv0.3scaffold1835_34938-38223	scipio	CDS	2194	2286	.	-	.	Name=NbE03053700.1 CDS;gene=NbE03053700;Codon_start=1;product=uncharacterized protein LOC109213183 (XP_019232486.1);protein_id=NbE03053700.1;NCBI Feature Key=CDS;NCBI Join Type=join;ID=NbE03053700.1 CDS
Nbv0.3scaffold1835_34938-38223	scipio	CDS	998	1324	.	-	.	Name=NbE03053700.1 CDS;gene=NbE03053700;Codon_start=1;product=uncharacterized protein LOC109213183 (XP_019232486.1);protein_id=NbE03053700.1;NCBI Feature Key=CDS;NCBI Join Type=join;ID=NbE03053700.1 CDS
Nbv0.3scaffold52973_7711-10956	scipio	CDS	1736	2246	.	-	.	Name=NbE03059946.1 CDS;gene=NbE03059946;Codon_start=1;product=uncharacterized protein LOC109235897 (XP_019257689.1);protein_id=NbE03059946.1;NCBI Feature Key=CDS;NCBI Join Type=join;ID=NbE03059946.1 CDS
Nbv0.3scaffold52973_7711-10956	scipio	CDS	1516	1634	.	-	.	Name=NbE03059946.1 CDS;gene=NbE03059946;Codon_start=1;product=uncharacterized protein LOC109235897 (XP_019257689.1);protein_id=NbE03059946.1;NCBI Feature Key=CDS;NCBI Join Type=join;ID=NbE03059946.1 CDS
Nbv0.3scaffold52973_7711-10956	scipio	CDS	998	1423	.	-	.	Name=NbE03059946.1 CDS;gene=NbE03059946;Codon_start=1;product=uncharacterized protein LOC109235897 (XP_019257689.1);protein_id=NbE03059946.1;NCBI Feature Key=CDS;NCBI Join Type=join;ID=NbE03059946.1 CDS
Nbv0.3scaffold45943_3677-6507	scipio	CDS	1001	1414	.	+	.	Name=NbE03059377.1 CDS;gene=NbE03059377;Codon_start=1;product=cold shock domain-containing protein 3-like (XP_019227527.1);protein_id=NbE03059377.1;NCBI Feature Key=CDS;NCBI Join Type=join;ID=NbE03059377.1 CDS
Nbv0.3scaffold45943_3677-6507	scipio	CDS	1415	1834	.	+	.	Name=NbE03059377.1 CDS;gene=NbE03059377;Codon_start=1;product=cold shock domain-containing protein 3-like (XP_019227527.1);protein_id=NbE03059377.1;NCBI Feature Key=CDS;NCBI Join Type=join;ID=NbE03059377.1 CDS
Nbv0.3scaffold3901_13784-21145	scipio	CDS	6037	6362	.	-	.	Name=NbE03054090.1 CDS;gene=NbE03054090;Codon_start=1;product=protein DETOXIFICATION 44, chloroplastic-like isoform X2 (XP_016436434.1);protein_id=NbE03054090.1;NCBI Feature Key=CDS;NCBI Join Type=join;ID=NbE03054090.1 CDS
Nbv0.3scaffold3901_13784-21145	scipio	CDS	5804	5925	.	-	.	Name=NbE03054090.1 CDS;gene=NbE03054090;Codon_start=1;product=protein DETOXIFICATION 44, chloroplastic-like isoform X2 (XP_016436434.1);protein_id=NbE03054090.1;NCBI Feature Key=CDS;NCBI Join Type=join;ID=NbE03054090.1 CDS
Nbv0.3scaffold3901_13784-21145	scipio	CDS	5235	5363	.	-	.	Name=NbE03054090.1 CDS;gene=NbE03054090;Codon_start=1;product=protein DETOXIFICATION 44, chloroplastic-like isoform X2 (XP_016436434.1);protein_id=NbE03054090.1;NCBI Feature Key=CDS;NCBI Join Type=join;ID=NbE03054090.1 CDS
Nbv0.3scaffold3901_13784-21145	scipio	CDS	5001	5143	.	-	.	Name=NbE03054090.1 CDS;gene=NbE03054090;Codon_start=1;product=protein DETOXIFICATION 44, chloroplastic-like isoform X2 (XP_016436434.1);protein_id=NbE03054090.1;NCBI Feature Key=CDS;NCBI Join Type=join;ID=NbE03054090.1 CDS
Nbv0.3scaffold3901_13784-21145	scipio	CDS	4603	4738	.	-	.	Name=NbE03054090.1 CDS;gene=NbE03054090;Codon_start=1;product=protein DETOXIFICATION 44, chloroplastic-like isoform X2 (XP_016436434.1);protein_id=NbE03054090.1;NCBI Feature Key=CDS;NCBI Join Type=join;ID=NbE03054090.1 CDS
Nbv0.3scaffold3901_13784-21145	scipio	CDS	3879	3975	.	-	.	Name=NbE03054090.1 CDS;gene=NbE03054090;Codon_start=1;product=protein DETOXIFICATION 44, chloroplastic-like isoform X2 (XP_016436434.1);protein_id=NbE03054090.1;NCBI Feature Key=CDS;NCBI Join Type=join;ID=NbE03054090.1 CDS
Nbv0.3scaffold3901_13784-21145	scipio	CDS	3683	3783	.	-	.	Name=NbE03054090.1 CDS;gene=NbE03054090;Codon_start=1;product=protein DETOXIFICATION 44, chloroplastic-like isoform X2 (XP_016436434.1);protein_id=NbE03054090.1;NCBI Feature Key=CDS;NCBI Join Type=join;ID=NbE03054090.1 CDS
Nbv0.3scaffold3901_13784-21145	scipio	CDS	2889	3052	.	-	.	Name=NbE03054090.1 CDS;gene=NbE03054090;Codon_start=1;product=protein DETOXIFICATION 44, chloroplastic-like isoform X2 (XP_016436434.1);protein_id=NbE03054090.1;NCBI Feature Key=CDS;NCBI Join Type=join;ID=NbE03054090.1 CDS
Nbv0.3scaffold3901_13784-21145	scipio	CDS	2427	2498	.	-	.	Name=NbE03054090.1 CDS;gene=NbE03054090;Codon_start=1;product=protein DETOXIFICATION 44, chloroplastic-like isoform X2 (XP_016436434.1);protein_id=NbE03054090.1;NCBI Feature Key=CDS;NCBI Join Type=join;ID=NbE03054090.1 CDS
Nbv0.3scaffold3901_13784-21145	scipio	CDS	2178	2294	.	-	.	Name=NbE03054090.1 CDS;gene=NbE03054090;Codon_start=1;product=protein DETOXIFICATION 44, chloroplastic-like isoform X2 (XP_016436434.1);protein_id=NbE03054090.1;NCBI Feature Key=CDS;NCBI Join Type=join;ID=NbE03054090.1 CDS
Nbv0.3scaffold3901_13784-21145	scipio	CDS	1795	1890	.	-	.	Name=NbE03054090.1 CDS;gene=NbE03054090;Codon_start=1;product=protein DETOXIFICATION 44, chloroplastic-like isoform X2 (XP_016436434.1);protein_id=NbE03054090.1;NCBI Feature Key=CDS;NCBI Join Type=join;ID=NbE03054090.1 CDS
Nbv0.3scaffold3901_13784-21145	scipio	CDS	1143	1211	.	-	.	Name=NbE03054090.1 CDS;gene=NbE03054090;Codon_start=1;product=protein DETOXIFICATION 44, chloroplastic-like isoform X2 (XP_016436434.1);protein_id=NbE03054090.1;NCBI Feature Key=CDS;NCBI Join Type=join;ID=NbE03054090.1 CDS
Nbv0.3scaffold3901_13784-21145	scipio	CDS	998	1075	.	-	.	Name=NbE03054090.1 CDS;gene=NbE03054090;Codon_start=1;product=protein DETOXIFICATION 44, chloroplastic-like isoform X2 (XP_016436434.1);protein_id=NbE03054090.1;NCBI Feature Key=CDS;NCBI Join Type=join;ID=NbE03054090.1 CDS
Nbv0.3scaffold48492_8469-15749	scipio	CDS	6919	6936	.	-	.	Name=NbE03059607.1 CDS;gene=NbE03059607;Codon_start=1;product=uncharacterized protein LOC109233034 (XP_019254316.1);protein_id=NbE03059607.1;NCBI Feature Key=CDS;NCBI Join Type=join;ID=NbE03059607.1 CDS
Nbv0.3scaffold48492_8469-15749	scipio	CDS	5505	5690	.	-	.	Name=NbE03059607.1 CDS;gene=NbE03059607;Codon_start=1;product=uncharacterized protein LOC109233034 (XP_019254316.1);protein_id=NbE03059607.1;NCBI Feature Key=CDS;NCBI Join Type=join;ID=NbE03059607.1 CDS
Nbv0.3scaffold48492_8469-15749	scipio	CDS	4698	4880	.	-	.	Name=NbE03059607.1 CDS;gene=NbE03059607;Codon_start=1;product=uncharacterized protein LOC109233034 (XP_019254316.1);protein_id=NbE03059607.1;NCBI Feature Key=CDS;NCBI Join Type=join;ID=NbE03059607.1 CDS
Nbv0.3scaffold48492_8469-15749	scipio	CDS	4343	4522	.	-	.	Name=NbE03059607.1 CDS;gene=NbE03059607;Codon_start=1;product=uncharacterized protein LOC109233034 (XP_019254316.1);protein_id=NbE03059607.1;NCBI Feature Key=CDS;NCBI Join Type=join;ID=NbE03059607.1 CDS
Nbv0.3scaffold48492_8469-15749	scipio	CDS	2729	2899	.	-	.	Name=NbE03059607.1 CDS;gene=NbE03059607;Codon_start=1;product=uncharacterized protein LOC109233034 (XP_019254316.1);protein_id=NbE03059607.1;NCBI Feature Key=CDS;NCBI Join Type=join;ID=NbE03059607.1 CDS
Nbv0.3scaffold48492_8469-15749	scipio	CDS	1308	1493	.	-	.	Name=NbE03059607.1 CDS;gene=NbE03059607;Codon_start=1;product=uncharacterized protein LOC109233034 (XP_019254316.1);protein_id=NbE03059607.1;NCBI Feature Key=CDS;NCBI Join Type=join;ID=NbE03059607.1 CDS
Nbv0.3scaffold48492_8469-15749	scipio	CDS	998	1048	.	-	.	Name=NbE03059607.1 CDS;gene=NbE03059607;Codon_start=1;product=uncharacterized protein LOC109233034 (XP_019254316.1);protein_id=NbE03059607.1;NCBI Feature Key=CDS;NCBI Join Type=join;ID=NbE03059607.1 CDS
Nbv0.3scaffold35732_2236-8387	scipio	CDS	1001	1198	.	+	.	Name=NbE03058355.1 CDS;gene=NbE03058355;Codon_start=1;product=uncharacterized protein LOC107828424 (XP_016511206.1);protein_id=NbE03058355.1;NCBI Feature Key=CDS;NCBI Join Type=join;ID=NbE03058355.1 CDS
Nbv0.3scaffold35732_2236-8387	scipio	CDS	1551	1671	.	+	.	Name=NbE03058355.1 CDS;gene=NbE03058355;Codon_start=1;product=uncharacterized protein LOC107828424 (XP_016511206.1);protein_id=NbE03058355.1;NCBI Feature Key=CDS;NCBI Join Type=join;ID=NbE03058355.1 CDS
Nbv0.3scaffold35732_2236-8387	scipio	CDS	2413	2633	.	+	.	Name=NbE03058355.1 CDS;gene=NbE03058355;Codon_start=1;product=uncharacterized protein LOC107828424 (XP_016511206.1);protein_id=NbE03058355.1;NCBI Feature Key=CDS;NCBI Join Type=join;ID=NbE03058355.1 CDS
Nbv0.3scaffold35732_2236-8387	scipio	CDS	2961	3134	.	+	.	Name=NbE03058355.1 CDS;gene=NbE03058355;Codon_start=1;product=uncharacterized protein LOC107828424 (XP_016511206.1);protein_id=NbE03058355.1;NCBI Feature Key=CDS;NCBI Join Type=join;ID=NbE03058355.1 CDS
Nbv0.3scaffold35732_2236-8387	scipio	CDS	5069	5155	.	+	.	Name=NbE03058355.1 CDS;gene=NbE03058355;Codon_start=1;product=uncharacterized protein LOC107828424 (XP_016511206.1);protein_id=NbE03058355.1;NCBI Feature Key=CDS;NCBI Join Type=join;ID=NbE03058355.1 CDS
Nbv0.3scaffold33607_12906-20824	scipio	CDS	1001	1024	.	+	.	Name=NbE03058136.1 CDS;gene=NbE03058136;Codon_start=1;product=LOW QUALITY PROTEIN: protein LNK1-like (XP_016496905.1);protein_id=NbE03058136.1;NCBI Feature Key=CDS;NCBI Join Type=join;ID=NbE03058136.1 CDS
Nbv0.3scaffold33607_12906-20824	scipio	CDS	2042	2595	.	+	.	Name=NbE03058136.1 CDS;gene=NbE03058136;Codon_start=1;product=LOW QUALITY PROTEIN: protein LNK1-like (XP_016496905.1);protein_id=NbE03058136.1;NCBI Feature Key=CDS;NCBI Join Type=join;ID=NbE03058136.1 CDS
Nbv0.3scaffold33607_12906-20824	scipio	CDS	2781	3021	.	+	.	Name=NbE03058136.1 CDS;gene=NbE03058136;Codon_start=1;product=LOW QUALITY PROTEIN: protein LNK1-like (XP_016496905.1);protein_id=NbE03058136.1;NCBI Feature Key=CDS;NCBI Join Type=join;ID=NbE03058136.1 CDS
Nbv0.3scaffold33607_12906-20824	scipio	CDS	6617	6922	.	+	.	Name=NbE03058136.1 CDS;gene=NbE03058136;Codon_start=1;product=LOW QUALITY PROTEIN: protein LNK1-like (XP_016496905.1);protein_id=NbE03058136.1;NCBI Feature Key=CDS;NCBI Join Type=join;ID=NbE03058136.1 CDS
Nbv0.3scaffold45661_9367-12239	scipio	CDS	1001	1029	.	+	.	Name=NbE03059349.1 CDS;gene=NbE03059349;Codon_start=1;product=cyclin-H1-1-like (XP_016460753.1);protein_id=NbE03059349.1;NCBI Feature Key=CDS;NCBI Join Type=join;ID=NbE03059349.1 CDS
Nbv0.3scaffold45661_9367-12239	scipio	CDS	1409	1493	.	+	.	Name=NbE03059349.1 CDS;gene=NbE03059349;Codon_start=1;product=cyclin-H1-1-like (XP_016460753.1);protein_id=NbE03059349.1;NCBI Feature Key=CDS;NCBI Join Type=join;ID=NbE03059349.1 CDS
Nbv0.3scaffold45661_9367-12239	scipio	CDS	1636	1724	.	+	.	Name=NbE03059349.1 CDS;gene=NbE03059349;Codon_start=1;product=cyclin-H1-1-like (XP_016460753.1);protein_id=NbE03059349.1;NCBI Feature Key=CDS;NCBI Join Type=join;ID=NbE03059349.1 CDS
Nbv0.3scaffold45661_9367-12239	scipio	CDS	1816	1876	.	+	.	Name=NbE03059349.1 CDS;gene=NbE03059349;Codon_start=1;product=cyclin-H1-1-like (XP_016460753.1);protein_id=NbE03059349.1;NCBI Feature Key=CDS;NCBI Join Type=join;ID=NbE03059349.1 CDS
Nbv0.3scaffold42210_7126-15284	scipio	CDS	1001	1008	.	+	.	Name=NbE03059008.1 CDS;gene=NbE03059008;Codon_start=1;product=probable serine/threonine-protein kinase abkC isoform X1 (XP_019249834.1);protein_id=NbE03059008.1;NCBI Feature Key=CDS;NCBI Join Type=join;ID=NbE03059008.1 CDS
Nbv0.3scaffold42210_7126-15284	scipio	CDS	3429	3858	.	+	.	Name=NbE03059008.1 CDS;gene=NbE03059008;Codon_start=1;product=probable serine/threonine-protein kinase abkC isoform X1 (XP_019249834.1);protein_id=NbE03059008.1;NCBI Feature Key=CDS;NCBI Join Type=join;ID=NbE03059008.1 CDS
Nbv0.3scaffold42210_7126-15284	scipio	CDS	3859	4725	.	+	.	Name=NbE03059008.1 CDS;gene=NbE03059008;Codon_start=1;product=probable serine/threonine-protein kinase abkC isoform X1 (XP_019249834.1);protein_id=NbE03059008.1;NCBI Feature Key=CDS;NCBI Join Type=join;ID=NbE03059008.1 CDS
Nbv0.3scaffold42210_7126-15284	scipio	CDS	5606	5875	.	+	.	Name=NbE03059008.1 CDS;gene=NbE03059008;Codon_start=1;product=probable serine/threonine-protein kinase abkC isoform X1 (XP_019249834.1);protein_id=NbE03059008.1;NCBI Feature Key=CDS;NCBI Join Type=join;ID=NbE03059008.1 CDS
Nbv0.3scaffold42210_7126-15284	scipio	CDS	6697	6852	.	+	.	Name=NbE03059008.1 CDS;gene=NbE03059008;Codon_start=1;product=probable serine/threonine-protein kinase abkC isoform X1 (XP_019249834.1);protein_id=NbE03059008.1;NCBI Feature Key=CDS;NCBI Join Type=join;ID=NbE03059008.1 CDS
Nbv0.3scaffold42210_7126-15284	scipio	CDS	7043	7162	.	+	.	Name=NbE03059008.1 CDS;gene=NbE03059008;Codon_start=1;product=probable serine/threonine-protein kinase abkC isoform X1 (XP_019249834.1);protein_id=NbE03059008.1;NCBI Feature Key=CDS;NCBI Join Type=join;ID=NbE03059008.1 CDS
Nbv0.3scaffold23510_4986-9267	scipio	CDS	1001	2966	.	+	.	Name=NbE03056978.1 CDS;gene=NbE03056978;Codon_start=1;product=putative late blight resistance protein homolog R1B-14 (XP_016489563.1);protein_id=NbE03056978.1;NCBI Feature Key=CDS;NCBI Join Type=join;ID=NbE03056978.1 CDS
Nbv0.3scaffold23510_4986-9267	scipio	CDS	3233	3285	.	+	.	Name=NbE03056978.1 CDS;gene=NbE03056978;Codon_start=1;product=putative late blight resistance protein homolog R1B-14 (XP_016489563.1);protein_id=NbE03056978.1;NCBI Feature Key=CDS;NCBI Join Type=join;ID=NbE03056978.1 CDS
Nbv0.3scaffold19392_5354-17263	scipio	CDS	1001	1054	.	+	.	Name=NbE03056461.1 CDS;gene=NbE03056461;Codon_start=1;product=Partial, gamma aminobutyrate transaminase 2-like isoform X2 (XP_016493583.1);protein_id=NbE03056461.1;NCBI Feature Key=CDS;NCBI Join Type=join;ID=NbE03056461.1 CDS
Nbv0.3scaffold19392_5354-17263	scipio	CDS	1455	1542	.	+	.	Name=NbE03056461.1 CDS;gene=NbE03056461;Codon_start=1;product=Partial, gamma aminobutyrate transaminase 2-like isoform X2 (XP_016493583.1);protein_id=NbE03056461.1;NCBI Feature Key=CDS;NCBI Join Type=join;ID=NbE03056461.1 CDS
Nbv0.3scaffold19392_5354-17263	scipio	CDS	1624	1702	.	+	.	Name=NbE03056461.1 CDS;gene=NbE03056461;Codon_start=1;product=Partial, gamma aminobutyrate transaminase 2-like isoform X2 (XP_016493583.1);protein_id=NbE03056461.1;NCBI Feature Key=CDS;NCBI Join Type=join;ID=NbE03056461.1 CDS
Nbv0.3scaffold19392_5354-17263	scipio	CDS	7944	8034	.	+	.	Name=NbE03056461.1 CDS;gene=NbE03056461;Codon_start=1;product=Partial, gamma aminobutyrate transaminase 2-like isoform X2 (XP_016493583.1);protein_id=NbE03056461.1;NCBI Feature Key=CDS;NCBI Join Type=join;ID=NbE03056461.1 CDS
Nbv0.3scaffold19392_5354-17263	scipio	CDS	8117	8195	.	+	.	Name=NbE03056461.1 CDS;gene=NbE03056461;Codon_start=1;product=Partial, gamma aminobutyrate transaminase 2-like isoform X2 (XP_016493583.1);protein_id=NbE03056461.1;NCBI Feature Key=CDS;NCBI Join Type=join;ID=NbE03056461.1 CDS
Nbv0.3scaffold19392_5354-17263	scipio	CDS	8697	8743	.	+	.	Name=NbE03056461.1 CDS;gene=NbE03056461;Codon_start=1;product=Partial, gamma aminobutyrate transaminase 2-like isoform X2 (XP_016493583.1);protein_id=NbE03056461.1;NCBI Feature Key=CDS;NCBI Join Type=join;ID=NbE03056461.1 CDS
Nbv0.3scaffold19392_5354-17263	scipio	CDS	10818	10913	.	+	.	Name=NbE03056461.1 CDS;gene=NbE03056461;Codon_start=1;product=Partial, gamma aminobutyrate transaminase 2-like isoform X2 (XP_016493583.1);protein_id=NbE03056461.1;NCBI Feature Key=CDS;NCBI Join Type=join;ID=NbE03056461.1 CDS
Nbv0.3scaffold59779_6242-11798	scipio	CDS	1001	1115	.	+	.	Name=NbE03060427.1 CDS;gene=NbE03060427;Codon_start=1;product=putative germin-like protein 2-3 (XP_016446454.1);protein_id=NbE03060427.1;NCBI Feature Key=CDS;NCBI Join Type=join;ID=NbE03060427.1 CDS
Nbv0.3scaffold59779_6242-11798	scipio	CDS	4025	4560	.	+	.	Name=NbE03060427.1 CDS;gene=NbE03060427;Codon_start=1;product=putative germin-like protein 2-3 (XP_016446454.1);protein_id=NbE03060427.1;NCBI Feature Key=CDS;NCBI Join Type=join;ID=NbE03060427.1 CDS
Nbv0.3scaffold69294_1110-9474	scipio	CDS	7723	7912	.	-	.	Name=NbE03061040.1 CDS;gene=NbE03061040;Codon_start=1;product=uncharacterized protein LOC104245974 isoform X1 (XP_009799992.1);protein_id=NbE03061040.1;NCBI Feature Key=CDS;NCBI Join Type=join;ID=NbE03061040.1 CDS
Nbv0.3scaffold69294_1110-9474	scipio	CDS	6874	6932	.	-	.	Name=NbE03061040.1 CDS;gene=NbE03061040;Codon_start=1;product=uncharacterized protein LOC104245974 isoform X1 (XP_009799992.1);protein_id=NbE03061040.1;NCBI Feature Key=CDS;NCBI Join Type=join;ID=NbE03061040.1 CDS
Nbv0.3scaffold69294_1110-9474	scipio	CDS	6506	6608	.	-	.	Name=NbE03061040.1 CDS;gene=NbE03061040;Codon_start=1;product=uncharacterized protein LOC104245974 isoform X1 (XP_009799992.1);protein_id=NbE03061040.1;NCBI Feature Key=CDS;NCBI Join Type=join;ID=NbE03061040.1 CDS
Nbv0.3scaffold69294_1110-9474	scipio	CDS	6288	6397	.	-	.	Name=NbE03061040.1 CDS;gene=NbE03061040;Codon_start=1;product=uncharacterized protein LOC104245974 isoform X1 (XP_009799992.1);protein_id=NbE03061040.1;NCBI Feature Key=CDS;NCBI Join Type=join;ID=NbE03061040.1 CDS
Nbv0.3scaffold69294_1110-9474	scipio	CDS	6084	6152	.	-	.	Name=NbE03061040.1 CDS;gene=NbE03061040;Codon_start=1;product=uncharacterized protein LOC104245974 isoform X1 (XP_009799992.1);protein_id=NbE03061040.1;NCBI Feature Key=CDS;NCBI Join Type=join;ID=NbE03061040.1 CDS
Nbv0.3scaffold69294_1110-9474	scipio	CDS	4426	5034	.	-	.	Name=NbE03061040.1 CDS;gene=NbE03061040;Codon_start=1;product=uncharacterized protein LOC104245974 isoform X1 (XP_009799992.1);protein_id=NbE03061040.1;NCBI Feature Key=CDS;NCBI Join Type=join;ID=NbE03061040.1 CDS
Nbv0.3scaffold69294_1110-9474	scipio	CDS	3604	4142	.	-	.	Name=NbE03061040.1 CDS;gene=NbE03061040;Codon_start=1;product=uncharacterized protein LOC104245974 isoform X1 (XP_009799992.1);protein_id=NbE03061040.1;NCBI Feature Key=CDS;NCBI Join Type=join;ID=NbE03061040.1 CDS
Nbv0.3scaffold69294_1110-9474	scipio	CDS	3463	3527	.	-	.	Name=NbE03061040.1 CDS;gene=NbE03061040;Codon_start=1;product=uncharacterized protein LOC104245974 isoform X1 (XP_009799992.1);protein_id=NbE03061040.1;NCBI Feature Key=CDS;NCBI Join Type=join;ID=NbE03061040.1 CDS
Nbv0.3scaffold69294_1110-9474	scipio	CDS	2576	2679	.	-	.	Name=NbE03061040.1 CDS;gene=NbE03061040;Codon_start=1;product=uncharacterized protein LOC104245974 isoform X1 (XP_009799992.1);protein_id=NbE03061040.1;NCBI Feature Key=CDS;NCBI Join Type=join;ID=NbE03061040.1 CDS
Nbv0.3scaffold69294_1110-9474	scipio	CDS	2279	2383	.	-	.	Name=NbE03061040.1 CDS;gene=NbE03061040;Codon_start=1;product=uncharacterized protein LOC104245974 isoform X1 (XP_009799992.1);protein_id=NbE03061040.1;NCBI Feature Key=CDS;NCBI Join Type=join;ID=NbE03061040.1 CDS
Nbv0.3scaffold69294_1110-9474	scipio	CDS	2051	2190	.	-	.	Name=NbE03061040.1 CDS;gene=NbE03061040;Codon_start=1;product=uncharacterized protein LOC104245974 isoform X1 (XP_009799992.1);protein_id=NbE03061040.1;NCBI Feature Key=CDS;NCBI Join Type=join;ID=NbE03061040.1 CDS
Nbv0.3scaffold69294_1110-9474	scipio	CDS	1832	1960	.	-	.	Name=NbE03061040.1 CDS;gene=NbE03061040;Codon_start=1;product=uncharacterized protein LOC104245974 isoform X1 (XP_009799992.1);protein_id=NbE03061040.1;NCBI Feature Key=CDS;NCBI Join Type=join;ID=NbE03061040.1 CDS
Nbv0.3scaffold69294_1110-9474	scipio	CDS	1241	1393	.	-	.	Name=NbE03061040.1 CDS;gene=NbE03061040;Codon_start=1;product=uncharacterized protein LOC104245974 isoform X1 (XP_009799992.1);protein_id=NbE03061040.1;NCBI Feature Key=CDS;NCBI Join Type=join;ID=NbE03061040.1 CDS
Nbv0.3scaffold69294_1110-9474	scipio	CDS	998	1151	.	-	.	Name=NbE03061040.1 CDS;gene=NbE03061040;Codon_start=1;product=uncharacterized protein LOC104245974 isoform X1 (XP_009799992.1);protein_id=NbE03061040.1;NCBI Feature Key=CDS;NCBI Join Type=join;ID=NbE03061040.1 CDS
Nbv0.3scaffold9617_9887-12561	scipio	CDS	1001	1082	.	+	.	Name=NbE03055053.1 CDS;gene=NbE03055053;Codon_start=1;product=receptor-like cytosolic serine/threonine-protein kinase RBK2 (XP_018631726.1);protein_id=NbE03055053.1;NCBI Feature Key=CDS;NCBI Join Type=join;ID=NbE03055053.1 CDS
Nbv0.3scaffold9617_9887-12561	scipio	CDS	1190	1344	.	+	.	Name=NbE03055053.1 CDS;gene=NbE03055053;Codon_start=1;product=receptor-like cytosolic serine/threonine-protein kinase RBK2 (XP_018631726.1);protein_id=NbE03055053.1;NCBI Feature Key=CDS;NCBI Join Type=join;ID=NbE03055053.1 CDS
Nbv0.3scaffold9617_9887-12561	scipio	CDS	1643	1678	.	+	.	Name=NbE03055053.1 CDS;gene=NbE03055053;Codon_start=1;product=receptor-like cytosolic serine/threonine-protein kinase RBK2 (XP_018631726.1);protein_id=NbE03055053.1;NCBI Feature Key=CDS;NCBI Join Type=join;ID=NbE03055053.1 CDS
Nbv0.3scaffold532_23942-29235	scipio	CDS	4148	4294	.	-	.	Name=NbE03053420.1 CDS;gene=NbE03053420;Codon_start=1;product=tobamovirus multiplication protein 2B (XP_019254853.1);protein_id=NbE03053420.1;NCBI Feature Key=CDS;NCBI Join Type=join;ID=NbE03053420.1 CDS
Nbv0.3scaffold532_23942-29235	scipio	CDS	3588	3653	.	-	.	Name=NbE03053420.1 CDS;gene=NbE03053420;Codon_start=1;product=tobamovirus multiplication protein 2B (XP_019254853.1);protein_id=NbE03053420.1;NCBI Feature Key=CDS;NCBI Join Type=join;ID=NbE03053420.1 CDS
Nbv0.3scaffold532_23942-29235	scipio	CDS	3431	3495	.	-	.	Name=NbE03053420.1 CDS;gene=NbE03053420;Codon_start=1;product=tobamovirus multiplication protein 2B (XP_019254853.1);protein_id=NbE03053420.1;NCBI Feature Key=CDS;NCBI Join Type=join;ID=NbE03053420.1 CDS
Nbv0.3scaffold532_23942-29235	scipio	CDS	1867	1957	.	-	.	Name=NbE03053420.1 CDS;gene=NbE03053420;Codon_start=1;product=tobamovirus multiplication protein 2B (XP_019254853.1);protein_id=NbE03053420.1;NCBI Feature Key=CDS;NCBI Join Type=join;ID=NbE03053420.1 CDS
Nbv0.3scaffold532_23942-29235	scipio	CDS	998	1036	.	-	.	Name=NbE03053420.1 CDS;gene=NbE03053420;Codon_start=1;product=tobamovirus multiplication protein 2B (XP_019254853.1);protein_id=NbE03053420.1;NCBI Feature Key=CDS;NCBI Join Type=join;ID=NbE03053420.1 CDS
Nbv0.3scaffold60426_2342-7453	scipio	CDS	2828	4112	.	-	.	Name=NbE03060471.1 CDS;gene=NbE03060471;Codon_start=1;product=G-type lectin S-receptor-like serine/threonine-protein kinase At4g27290 (XP_009780423.1);protein_id=NbE03060471.1;NCBI Feature Key=CDS;NCBI Join Type=join;ID=NbE03060471.1 CDS
Nbv0.3scaffold60426_2342-7453	scipio	CDS	2451	2689	.	-	.	Name=NbE03060471.1 CDS;gene=NbE03060471;Codon_start=1;product=G-type lectin S-receptor-like serine/threonine-protein kinase At4g27290 (XP_009780423.1);protein_id=NbE03060471.1;NCBI Feature Key=CDS;NCBI Join Type=join;ID=NbE03060471.1 CDS
Nbv0.3scaffold60426_2342-7453	scipio	CDS	2007	2217	.	-	.	Name=NbE03060471.1 CDS;gene=NbE03060471;Codon_start=1;product=G-type lectin S-receptor-like serine/threonine-protein kinase At4g27290 (XP_009780423.1);protein_id=NbE03060471.1;NCBI Feature Key=CDS;NCBI Join Type=join;ID=NbE03060471.1 CDS
Nbv0.3scaffold60426_2342-7453	scipio	CDS	1644	1881	.	-	.	Name=NbE03060471.1 CDS;gene=NbE03060471;Codon_start=1;product=G-type lectin S-receptor-like serine/threonine-protein kinase At4g27290 (XP_009780423.1);protein_id=NbE03060471.1;NCBI Feature Key=CDS;NCBI Join Type=join;ID=NbE03060471.1 CDS
Nbv0.3scaffold60426_2342-7453	scipio	CDS	1404	1554	.	-	.	Name=NbE03060471.1 CDS;gene=NbE03060471;Codon_start=1;product=G-type lectin S-receptor-like serine/threonine-protein kinase At4g27290 (XP_009780423.1);protein_id=NbE03060471.1;NCBI Feature Key=CDS;NCBI Join Type=join;ID=NbE03060471.1 CDS
Nbv0.3scaffold60426_2342-7453	scipio	CDS	998	1300	.	-	.	Name=NbE03060471.1 CDS;gene=NbE03060471;Codon_start=1;product=G-type lectin S-receptor-like serine/threonine-protein kinase At4g27290 (XP_009780423.1);protein_id=NbE03060471.1;NCBI Feature Key=CDS;NCBI Join Type=join;ID=NbE03060471.1 CDS
Nbv0.3scaffold9467_16468-21341	scipio	CDS	1001	1432	.	+	.	Name=NbE03055025.1 CDS;gene=NbE03055025;Codon_start=1;product=28 kDa ribonucleoprotein, chloroplastic (XP_016467882.1);protein_id=NbE03055025.1;NCBI Feature Key=CDS;NCBI Join Type=join;ID=NbE03055025.1 CDS
Nbv0.3scaffold9467_16468-21341	scipio	CDS	1546	1647	.	+	.	Name=NbE03055025.1 CDS;gene=NbE03055025;Codon_start=1;product=28 kDa ribonucleoprotein, chloroplastic (XP_016467882.1);protein_id=NbE03055025.1;NCBI Feature Key=CDS;NCBI Join Type=join;ID=NbE03055025.1 CDS
Nbv0.3scaffold9467_16468-21341	scipio	CDS	2684	2965	.	+	.	Name=NbE03055025.1 CDS;gene=NbE03055025;Codon_start=1;product=28 kDa ribonucleoprotein, chloroplastic (XP_016467882.1);protein_id=NbE03055025.1;NCBI Feature Key=CDS;NCBI Join Type=join;ID=NbE03055025.1 CDS
Nbv0.3scaffold9467_16468-21341	scipio	CDS	3812	3877	.	+	.	Name=NbE03055025.1 CDS;gene=NbE03055025;Codon_start=1;product=28 kDa ribonucleoprotein, chloroplastic (XP_016467882.1);protein_id=NbE03055025.1;NCBI Feature Key=CDS;NCBI Join Type=join;ID=NbE03055025.1 CDS
Nbv0.3scaffold109_9646-12235	scipio	CDS	1001	1021	.	+	.	Name=NbE03053316.1 CDS;gene=NbE03053316;Codon_start=1;product=SNF1-related protein kinase regulatory subunit beta-3-like (XP_009796133.1);protein_id=NbE03053316.1;NCBI Feature Key=CDS;NCBI Join Type=join;ID=NbE03053316.1 CDS
Nbv0.3scaffold109_9646-12235	scipio	CDS	1272	1367	.	+	.	Name=NbE03053316.1 CDS;gene=NbE03053316;Codon_start=1;product=SNF1-related protein kinase regulatory subunit beta-3-like (XP_009796133.1);protein_id=NbE03053316.1;NCBI Feature Key=CDS;NCBI Join Type=join;ID=NbE03053316.1 CDS
Nbv0.3scaffold109_9646-12235	scipio	CDS	1474	1593	.	+	.	Name=NbE03053316.1 CDS;gene=NbE03053316;Codon_start=1;product=SNF1-related protein kinase regulatory subunit beta-3-like (XP_009796133.1);protein_id=NbE03053316.1;NCBI Feature Key=CDS;NCBI Join Type=join;ID=NbE03053316.1 CDS
Nbv0.3scaffold37994_1-7319	scipio	CDS	571	670	.	+	.	Name=NbE03058593.1 CDS;gene=NbE03058593;Codon_start=1;product=mitochondrial amidoxime reducing component 2-like isoform X1 (XP_009761654.1);protein_id=NbE03058593.1;NCBI Feature Key=CDS;NCBI Join Type=join;ID=NbE03058593.1 CDS
Nbv0.3scaffold37994_1-7319	scipio	CDS	3040	3189	.	+	.	Name=NbE03058593.1 CDS;gene=NbE03058593;Codon_start=1;product=mitochondrial amidoxime reducing component 2-like isoform X1 (XP_009761654.1);protein_id=NbE03058593.1;NCBI Feature Key=CDS;NCBI Join Type=join;ID=NbE03058593.1 CDS
Nbv0.3scaffold37994_1-7319	scipio	CDS	3339	3515	.	+	.	Name=NbE03058593.1 CDS;gene=NbE03058593;Codon_start=1;product=mitochondrial amidoxime reducing component 2-like isoform X1 (XP_009761654.1);protein_id=NbE03058593.1;NCBI Feature Key=CDS;NCBI Join Type=join;ID=NbE03058593.1 CDS
Nbv0.3scaffold37994_1-7319	scipio	CDS	4340	4428	.	+	.	Name=NbE03058593.1 CDS;gene=NbE03058593;Codon_start=1;product=mitochondrial amidoxime reducing component 2-like isoform X1 (XP_009761654.1);protein_id=NbE03058593.1;NCBI Feature Key=CDS;NCBI Join Type=join;ID=NbE03058593.1 CDS
Nbv0.3scaffold37994_1-7319	scipio	CDS	4527	4591	.	+	.	Name=NbE03058593.1 CDS;gene=NbE03058593;Codon_start=1;product=mitochondrial amidoxime reducing component 2-like isoform X1 (XP_009761654.1);protein_id=NbE03058593.1;NCBI Feature Key=CDS;NCBI Join Type=join;ID=NbE03058593.1 CDS
Nbv0.3scaffold37994_1-7319	scipio	CDS	4993	5095	.	+	.	Name=NbE03058593.1 CDS;gene=NbE03058593;Codon_start=1;product=mitochondrial amidoxime reducing component 2-like isoform X1 (XP_009761654.1);protein_id=NbE03058593.1;NCBI Feature Key=CDS;NCBI Join Type=join;ID=NbE03058593.1 CDS
Nbv0.3scaffold37994_1-7319	scipio	CDS	6009	6119	.	+	.	Name=NbE03058593.1 CDS;gene=NbE03058593;Codon_start=1;product=mitochondrial amidoxime reducing component 2-like isoform X1 (XP_009761654.1);protein_id=NbE03058593.1;NCBI Feature Key=CDS;NCBI Join Type=join;ID=NbE03058593.1 CDS
Nbv0.3scaffold37994_1-7319	scipio	CDS	6197	6322	.	+	.	Name=NbE03058593.1 CDS;gene=NbE03058593;Codon_start=1;product=mitochondrial amidoxime reducing component 2-like isoform X1 (XP_009761654.1);protein_id=NbE03058593.1;NCBI Feature Key=CDS;NCBI Join Type=join;ID=NbE03058593.1 CDS
Nbv0.3scaffold52330_5143-9597	scipio	CDS	1001	1224	.	+	.	Name=NbE03059899.1 CDS;gene=NbE03059899;Codon_start=1;product=protein SYS1 homolog (XP_019244116.1);protein_id=NbE03059899.1;NCBI Feature Key=CDS;NCBI Join Type=join;ID=NbE03059899.1 CDS
Nbv0.3scaffold52330_5143-9597	scipio	CDS	2240	2466	.	+	.	Name=NbE03059899.1 CDS;gene=NbE03059899;Codon_start=1;product=protein SYS1 homolog (XP_019244116.1);protein_id=NbE03059899.1;NCBI Feature Key=CDS;NCBI Join Type=join;ID=NbE03059899.1 CDS
Nbv0.3scaffold52330_5143-9597	scipio	CDS	3382	3458	.	+	.	Name=NbE03059899.1 CDS;gene=NbE03059899;Codon_start=1;product=protein SYS1 homolog (XP_019244116.1);protein_id=NbE03059899.1;NCBI Feature Key=CDS;NCBI Join Type=join;ID=NbE03059899.1 CDS
Nbv0.3scaffold14333_33681-37432	scipio	CDS	1001	1198	.	+	.	Name=NbE03055735.1 CDS;gene=NbE03055735;Codon_start=1;product=ribonuclease Y-like (XP_016487553.1);protein_id=NbE03055735.1;NCBI Feature Key=CDS;NCBI Join Type=join;ID=NbE03055735.1 CDS
Nbv0.3scaffold14333_33681-37432	scipio	CDS	1199	1370	.	+	.	Name=NbE03055735.1 CDS;gene=NbE03055735;Codon_start=1;product=ribonuclease Y-like (XP_016487553.1);protein_id=NbE03055735.1;NCBI Feature Key=CDS;NCBI Join Type=join;ID=NbE03055735.1 CDS
Nbv0.3scaffold14333_33681-37432	scipio	CDS	2529	2755	.	+	.	Name=NbE03055735.1 CDS;gene=NbE03055735;Codon_start=1;product=ribonuclease Y-like (XP_016487553.1);protein_id=NbE03055735.1;NCBI Feature Key=CDS;NCBI Join Type=join;ID=NbE03055735.1 CDS
Nbv0.3scaffold1347_79619-81840	scipio	CDS	1001	1225	.	+	.	Name=NbE03053594.1 CDS;gene=NbE03053594;Codon_start=1;product=hypothetical protein NitoCp022 (chloroplast) (YP_398857.1);protein_id=NbE03053594.1;NCBI Feature Key=CDS;ID=NbE03053594.1 CDS
Nbv0.3scaffold16785_34198-37294	scipio	CDS	1001	1166	.	+	.	Name=NbE03056102.1 CDS;gene=NbE03056102;Codon_start=1;product=NAC transcription factor 29-like (XP_019224453.1);protein_id=NbE03056102.1;NCBI Feature Key=CDS;NCBI Join Type=join;ID=NbE03056102.1 CDS
Nbv0.3scaffold16785_34198-37294	scipio	CDS	1277	1372	.	+	.	Name=NbE03056102.1 CDS;gene=NbE03056102;Codon_start=1;product=NAC transcription factor 29-like (XP_019224453.1);protein_id=NbE03056102.1;NCBI Feature Key=CDS;NCBI Join Type=join;ID=NbE03056102.1 CDS
Nbv0.3scaffold16785_34198-37294	scipio	CDS	1460	1557	.	+	.	Name=NbE03056102.1 CDS;gene=NbE03056102;Codon_start=1;product=NAC transcription factor 29-like (XP_019224453.1);protein_id=NbE03056102.1;NCBI Feature Key=CDS;NCBI Join Type=join;ID=NbE03056102.1 CDS
Nbv0.3scaffold16785_34198-37294	scipio	CDS	1672	2100	.	+	.	Name=NbE03056102.1 CDS;gene=NbE03056102;Codon_start=1;product=NAC transcription factor 29-like (XP_019224453.1);protein_id=NbE03056102.1;NCBI Feature Key=CDS;NCBI Join Type=join;ID=NbE03056102.1 CDS
Nbv0.3scaffold76641_1748-7204	scipio	CDS	1001	1381	.	+	.	Name=NbE03061452.1 CDS;gene=NbE03061452;Codon_start=1;product=uncharacterized protein LOC109220784 (XP_019240797.1);protein_id=NbE03061452.1;NCBI Feature Key=CDS;NCBI Join Type=join;ID=NbE03061452.1 CDS
Nbv0.3scaffold76641_1748-7204	scipio	CDS	3728	3793	.	+	.	Name=NbE03061452.1 CDS;gene=NbE03061452;Codon_start=1;product=uncharacterized protein LOC109220784 (XP_019240797.1);protein_id=NbE03061452.1;NCBI Feature Key=CDS;NCBI Join Type=join;ID=NbE03061452.1 CDS
Nbv0.3scaffold76641_1748-7204	scipio	CDS	3895	3960	.	+	.	Name=NbE03061452.1 CDS;gene=NbE03061452;Codon_start=1;product=uncharacterized protein LOC109220784 (XP_019240797.1);protein_id=NbE03061452.1;NCBI Feature Key=CDS;NCBI Join Type=join;ID=NbE03061452.1 CDS
Nbv0.3scaffold76641_1748-7204	scipio	CDS	4052	4120	.	+	.	Name=NbE03061452.1 CDS;gene=NbE03061452;Codon_start=1;product=uncharacterized protein LOC109220784 (XP_019240797.1);protein_id=NbE03061452.1;NCBI Feature Key=CDS;NCBI Join Type=join;ID=NbE03061452.1 CDS
Nbv0.3scaffold76641_1748-7204	scipio	CDS	4221	4460	.	+	.	Name=NbE03061452.1 CDS;gene=NbE03061452;Codon_start=1;product=uncharacterized protein LOC109220784 (XP_019240797.1);protein_id=NbE03061452.1;NCBI Feature Key=CDS;NCBI Join Type=join;ID=NbE03061452.1 CDS
Nbv0.3scaffold43030_7621-18023	scipio	CDS	9740	9752	.	-	.	Name=NbE03059100.1 CDS;gene=NbE03059100;Codon_start=1;product=inositol monophosphatase 3 (XP_019225496.1);protein_id=NbE03059100.1;NCBI Feature Key=CDS;NCBI Join Type=join;ID=NbE03059100.1 CDS
Nbv0.3scaffold43030_7621-18023	scipio	CDS	9583	9638	.	-	.	Name=NbE03059100.1 CDS;gene=NbE03059100;Codon_start=1;product=inositol monophosphatase 3 (XP_019225496.1);protein_id=NbE03059100.1;NCBI Feature Key=CDS;NCBI Join Type=join;ID=NbE03059100.1 CDS
Nbv0.3scaffold43030_7621-18023	scipio	CDS	9242	9292	.	-	.	Name=NbE03059100.1 CDS;gene=NbE03059100;Codon_start=1;product=inositol monophosphatase 3 (XP_019225496.1);protein_id=NbE03059100.1;NCBI Feature Key=CDS;NCBI Join Type=join;ID=NbE03059100.1 CDS
Nbv0.3scaffold43030_7621-18023	scipio	CDS	7929	8009	.	-	.	Name=NbE03059100.1 CDS;gene=NbE03059100;Codon_start=1;product=inositol monophosphatase 3 (XP_019225496.1);protein_id=NbE03059100.1;NCBI Feature Key=CDS;NCBI Join Type=join;ID=NbE03059100.1 CDS
Nbv0.3scaffold43030_7621-18023	scipio	CDS	7714	7817	.	-	.	Name=NbE03059100.1 CDS;gene=NbE03059100;Codon_start=1;product=inositol monophosphatase 3 (XP_019225496.1);protein_id=NbE03059100.1;NCBI Feature Key=CDS;NCBI Join Type=join;ID=NbE03059100.1 CDS
Nbv0.3scaffold43030_7621-18023	scipio	CDS	7305	7389	.	-	.	Name=NbE03059100.1 CDS;gene=NbE03059100;Codon_start=1;product=inositol monophosphatase 3 (XP_019225496.1);protein_id=NbE03059100.1;NCBI Feature Key=CDS;NCBI Join Type=join;ID=NbE03059100.1 CDS
Nbv0.3scaffold43030_7621-18023	scipio	CDS	2597	2651	.	-	.	Name=NbE03059100.1 CDS;gene=NbE03059100;Codon_start=1;product=inositol monophosphatase 3 (XP_019225496.1);protein_id=NbE03059100.1;NCBI Feature Key=CDS;NCBI Join Type=join;ID=NbE03059100.1 CDS
Nbv0.3scaffold43030_7621-18023	scipio	CDS	2456	2499	.	-	.	Name=NbE03059100.1 CDS;gene=NbE03059100;Codon_start=1;product=inositol monophosphatase 3 (XP_019225496.1);protein_id=NbE03059100.1;NCBI Feature Key=CDS;NCBI Join Type=join;ID=NbE03059100.1 CDS
Nbv0.3scaffold43030_7621-18023	scipio	CDS	1707	1775	.	-	.	Name=NbE03059100.1 CDS;gene=NbE03059100;Codon_start=1;product=inositol monophosphatase 3 (XP_019225496.1);protein_id=NbE03059100.1;NCBI Feature Key=CDS;NCBI Join Type=join;ID=NbE03059100.1 CDS
Nbv0.3scaffold43030_7621-18023	scipio	CDS	1520	1620	.	-	.	Name=NbE03059100.1 CDS;gene=NbE03059100;Codon_start=1;product=inositol monophosphatase 3 (XP_019225496.1);protein_id=NbE03059100.1;NCBI Feature Key=CDS;NCBI Join Type=join;ID=NbE03059100.1 CDS
Nbv0.3scaffold43030_7621-18023	scipio	CDS	1391	1447	.	-	.	Name=NbE03059100.1 CDS;gene=NbE03059100;Codon_start=1;product=inositol monophosphatase 3 (XP_019225496.1);protein_id=NbE03059100.1;NCBI Feature Key=CDS;NCBI Join Type=join;ID=NbE03059100.1 CDS
Nbv0.3scaffold43030_7621-18023	scipio	CDS	998	1094	.	-	.	Name=NbE03059100.1 CDS;gene=NbE03059100;Codon_start=1;product=inositol monophosphatase 3 (XP_019225496.1);protein_id=NbE03059100.1;NCBI Feature Key=CDS;NCBI Join Type=join;ID=NbE03059100.1 CDS
Nbv0.3scaffold39719_14028-19018	scipio	CDS	1001	1091	.	+	.	Name=NbE03058767.1 CDS;gene=NbE03058767;Codon_start=1;product=glucan endo-1,3-beta-glucosidase 3-like (XP_019224015.1);protein_id=NbE03058767.1;NCBI Feature Key=CDS;NCBI Join Type=join;ID=NbE03058767.1 CDS
Nbv0.3scaffold39719_14028-19018	scipio	CDS	2035	2339	.	+	.	Name=NbE03058767.1 CDS;gene=NbE03058767;Codon_start=1;product=glucan endo-1,3-beta-glucosidase 3-like (XP_019224015.1);protein_id=NbE03058767.1;NCBI Feature Key=CDS;NCBI Join Type=join;ID=NbE03058767.1 CDS
Nbv0.3scaffold39719_14028-19018	scipio	CDS	2448	2637	.	+	.	Name=NbE03058767.1 CDS;gene=NbE03058767;Codon_start=1;product=glucan endo-1,3-beta-glucosidase 3-like (XP_019224015.1);protein_id=NbE03058767.1;NCBI Feature Key=CDS;NCBI Join Type=join;ID=NbE03058767.1 CDS
Nbv0.3scaffold39719_14028-19018	scipio	CDS	2809	2839	.	+	.	Name=NbE03058767.1 CDS;gene=NbE03058767;Codon_start=1;product=glucan endo-1,3-beta-glucosidase 3-like (XP_019224015.1);protein_id=NbE03058767.1;NCBI Feature Key=CDS;NCBI Join Type=join;ID=NbE03058767.1 CDS
Nbv0.3scaffold39719_14028-19018	scipio	CDS	3382	3479	.	+	.	Name=NbE03058767.1 CDS;gene=NbE03058767;Codon_start=1;product=glucan endo-1,3-beta-glucosidase 3-like (XP_019224015.1);protein_id=NbE03058767.1;NCBI Feature Key=CDS;NCBI Join Type=join;ID=NbE03058767.1 CDS
Nbv0.3scaffold39719_14028-19018	scipio	CDS	3798	3994	.	+	.	Name=NbE03058767.1 CDS;gene=NbE03058767;Codon_start=1;product=glucan endo-1,3-beta-glucosidase 3-like (XP_019224015.1);protein_id=NbE03058767.1;NCBI Feature Key=CDS;NCBI Join Type=join;ID=NbE03058767.1 CDS
Nbv0.3scaffold22022_9135-24112	scipio	CDS	1001	1249	.	+	.	Name=NbE03056797.1 CDS;gene=NbE03056797;Codon_start=1;product=protein FRIGIDA-ESSENTIAL 1-like, partial (XP_009767961.1);protein_id=NbE03056797.1;NCBI Feature Key=CDS;NCBI Join Type=join;ID=NbE03056797.1 CDS
Nbv0.3scaffold22022_9135-24112	scipio	CDS	1985	2171	.	+	.	Name=NbE03056797.1 CDS;gene=NbE03056797;Codon_start=1;product=protein FRIGIDA-ESSENTIAL 1-like, partial (XP_009767961.1);protein_id=NbE03056797.1;NCBI Feature Key=CDS;NCBI Join Type=join;ID=NbE03056797.1 CDS
Nbv0.3scaffold22022_9135-24112	scipio	CDS	11565	11732	.	+	.	Name=NbE03056797.1 CDS;gene=NbE03056797;Codon_start=1;product=protein FRIGIDA-ESSENTIAL 1-like, partial (XP_009767961.1);protein_id=NbE03056797.1;NCBI Feature Key=CDS;NCBI Join Type=join;ID=NbE03056797.1 CDS
Nbv0.3scaffold22022_9135-24112	scipio	CDS	11839	12040	.	+	.	Name=NbE03056797.1 CDS;gene=NbE03056797;Codon_start=1;product=protein FRIGIDA-ESSENTIAL 1-like, partial (XP_009767961.1);protein_id=NbE03056797.1;NCBI Feature Key=CDS;NCBI Join Type=join;ID=NbE03056797.1 CDS
Nbv0.3scaffold22022_9135-24112	scipio	CDS	12190	12410	.	+	.	Name=NbE03056797.1 CDS;gene=NbE03056797;Codon_start=1;product=protein FRIGIDA-ESSENTIAL 1-like, partial (XP_009767961.1);protein_id=NbE03056797.1;NCBI Feature Key=CDS;NCBI Join Type=join;ID=NbE03056797.1 CDS
Nbv0.3scaffold22022_9135-24112	scipio	CDS	12517	13856	.	+	.	Name=NbE03056797.1 CDS;gene=NbE03056797;Codon_start=1;product=protein FRIGIDA-ESSENTIAL 1-like, partial (XP_009767961.1);protein_id=NbE03056797.1;NCBI Feature Key=CDS;NCBI Join Type=join;ID=NbE03056797.1 CDS
Nbv0.3scaffold22022_9135-24112	scipio	CDS	13952	13981	.	+	.	Name=NbE03056797.1 CDS;gene=NbE03056797;Codon_start=1;product=protein FRIGIDA-ESSENTIAL 1-like, partial (XP_009767961.1);protein_id=NbE03056797.1;NCBI Feature Key=CDS;NCBI Join Type=join;ID=NbE03056797.1 CDS
Nbv0.3scaffold20287_14925-21123	scipio	CDS	1001	1352	.	+	.	Name=NbE03056585.1 CDS;gene=NbE03056585;Codon_start=1;product=PLASMODESMATA CALLOSE-BINDING PROTEIN 5-like isoform X4 (XP_018629386.1);protein_id=NbE03056585.1;NCBI Feature Key=CDS;NCBI Join Type=join;ID=NbE03056585.1 CDS
Nbv0.3scaffold20287_14925-21123	scipio	CDS	1440	1468	.	+	.	Name=NbE03056585.1 CDS;gene=NbE03056585;Codon_start=1;product=PLASMODESMATA CALLOSE-BINDING PROTEIN 5-like isoform X4 (XP_018629386.1);protein_id=NbE03056585.1;NCBI Feature Key=CDS;NCBI Join Type=join;ID=NbE03056585.1 CDS
Nbv0.3scaffold20287_14925-21123	scipio	CDS	5164	5202	.	+	.	Name=NbE03056585.1 CDS;gene=NbE03056585;Codon_start=1;product=PLASMODESMATA CALLOSE-BINDING PROTEIN 5-like isoform X4 (XP_018629386.1);protein_id=NbE03056585.1;NCBI Feature Key=CDS;NCBI Join Type=join;ID=NbE03056585.1 CDS
Nbv0.3scaffold104232_1-3544	scipio	CDS	763	816	.	+	.	Name=NbE03062283.1 CDS;gene=NbE03062283;Codon_start=1;product=probable glutathione peroxidase 8 (XP_016474266.1);protein_id=NbE03062283.1;NCBI Feature Key=CDS;NCBI Join Type=join;ID=NbE03062283.1 CDS
Nbv0.3scaffold104232_1-3544	scipio	CDS	2028	2104	.	+	.	Name=NbE03062283.1 CDS;gene=NbE03062283;Codon_start=1;product=probable glutathione peroxidase 8 (XP_016474266.1);protein_id=NbE03062283.1;NCBI Feature Key=CDS;NCBI Join Type=join;ID=NbE03062283.1 CDS
Nbv0.3scaffold104232_1-3544	scipio	CDS	2340	2401	.	+	.	Name=NbE03062283.1 CDS;gene=NbE03062283;Codon_start=1;product=probable glutathione peroxidase 8 (XP_016474266.1);protein_id=NbE03062283.1;NCBI Feature Key=CDS;NCBI Join Type=join;ID=NbE03062283.1 CDS
Nbv0.3scaffold104232_1-3544	scipio	CDS	2646	2764	.	+	.	Name=NbE03062283.1 CDS;gene=NbE03062283;Codon_start=1;product=probable glutathione peroxidase 8 (XP_016474266.1);protein_id=NbE03062283.1;NCBI Feature Key=CDS;NCBI Join Type=join;ID=NbE03062283.1 CDS
Nbv0.3scaffold104232_1-3544	scipio	CDS	3113	3280	.	+	.	Name=NbE03062283.1 CDS;gene=NbE03062283;Codon_start=1;product=probable glutathione peroxidase 8 (XP_016474266.1);protein_id=NbE03062283.1;NCBI Feature Key=CDS;NCBI Join Type=join;ID=NbE03062283.1 CDS
Nbv0.3scaffold104232_1-3544	scipio	CDS	3368	3400	.	+	.	Name=NbE03062283.1 CDS;gene=NbE03062283;Codon_start=1;product=probable glutathione peroxidase 8 (XP_016474266.1);protein_id=NbE03062283.1;NCBI Feature Key=CDS;NCBI Join Type=join;ID=NbE03062283.1 CDS
Nbv0.3scaffold6600_37171-44630	scipio	CDS	6429	6460	.	-	.	Name=NbE03054560.1 CDS;gene=NbE03054560;Codon_start=1;product=uncharacterized protein LOC109232215 (XP_019253444.1);protein_id=NbE03054560.1;NCBI Feature Key=CDS;NCBI Join Type=join;ID=NbE03054560.1 CDS
Nbv0.3scaffold6600_37171-44630	scipio	CDS	5783	6332	.	-	.	Name=NbE03054560.1 CDS;gene=NbE03054560;Codon_start=1;product=uncharacterized protein LOC109232215 (XP_019253444.1);protein_id=NbE03054560.1;NCBI Feature Key=CDS;NCBI Join Type=join;ID=NbE03054560.1 CDS
Nbv0.3scaffold6600_37171-44630	scipio	CDS	3601	3934	.	-	.	Name=NbE03054560.1 CDS;gene=NbE03054560;Codon_start=1;product=uncharacterized protein LOC109232215 (XP_019253444.1);protein_id=NbE03054560.1;NCBI Feature Key=CDS;NCBI Join Type=join;ID=NbE03054560.1 CDS
Nbv0.3scaffold6600_37171-44630	scipio	CDS	998	3486	.	-	.	Name=NbE03054560.1 CDS;gene=NbE03054560;Codon_start=1;product=uncharacterized protein LOC109232215 (XP_019253444.1);protein_id=NbE03054560.1;NCBI Feature Key=CDS;NCBI Join Type=join;ID=NbE03054560.1 CDS
Nbv0.3scaffold17139_2677-11095	scipio	CDS	1001	1477	.	+	.	Name=NbE03056147.1 CDS;gene=NbE03056147;Codon_start=1;product=uncharacterized protein LOC109220743 isoform X4 (XP_019240755.1);protein_id=NbE03056147.1;NCBI Feature Key=CDS;NCBI Join Type=join;ID=NbE03056147.1 CDS
Nbv0.3scaffold17139_2677-11095	scipio	CDS	1478	1670	.	+	.	Name=NbE03056147.1 CDS;gene=NbE03056147;Codon_start=1;product=uncharacterized protein LOC109220743 isoform X4 (XP_019240755.1);protein_id=NbE03056147.1;NCBI Feature Key=CDS;NCBI Join Type=join;ID=NbE03056147.1 CDS
Nbv0.3scaffold17139_2677-11095	scipio	CDS	2023	2172	.	+	.	Name=NbE03056147.1 CDS;gene=NbE03056147;Codon_start=1;product=uncharacterized protein LOC109220743 isoform X4 (XP_019240755.1);protein_id=NbE03056147.1;NCBI Feature Key=CDS;NCBI Join Type=join;ID=NbE03056147.1 CDS
Nbv0.3scaffold17139_2677-11095	scipio	CDS	2270	2425	.	+	.	Name=NbE03056147.1 CDS;gene=NbE03056147;Codon_start=1;product=uncharacterized protein LOC109220743 isoform X4 (XP_019240755.1);protein_id=NbE03056147.1;NCBI Feature Key=CDS;NCBI Join Type=join;ID=NbE03056147.1 CDS
Nbv0.3scaffold17139_2677-11095	scipio	CDS	2676	2723	.	+	.	Name=NbE03056147.1 CDS;gene=NbE03056147;Codon_start=1;product=uncharacterized protein LOC109220743 isoform X4 (XP_019240755.1);protein_id=NbE03056147.1;NCBI Feature Key=CDS;NCBI Join Type=join;ID=NbE03056147.1 CDS
Nbv0.3scaffold17139_2677-11095	scipio	CDS	2881	2925	.	+	.	Name=NbE03056147.1 CDS;gene=NbE03056147;Codon_start=1;product=uncharacterized protein LOC109220743 isoform X4 (XP_019240755.1);protein_id=NbE03056147.1;NCBI Feature Key=CDS;NCBI Join Type=join;ID=NbE03056147.1 CDS
Nbv0.3scaffold17139_2677-11095	scipio	CDS	5071	5099	.	+	.	Name=NbE03056147.1 CDS;gene=NbE03056147;Codon_start=1;product=uncharacterized protein LOC109220743 isoform X4 (XP_019240755.1);protein_id=NbE03056147.1;NCBI Feature Key=CDS;NCBI Join Type=join;ID=NbE03056147.1 CDS
Nbv0.3scaffold17139_2677-11095	scipio	CDS	5394	5445	.	+	.	Name=NbE03056147.1 CDS;gene=NbE03056147;Codon_start=1;product=uncharacterized protein LOC109220743 isoform X4 (XP_019240755.1);protein_id=NbE03056147.1;NCBI Feature Key=CDS;NCBI Join Type=join;ID=NbE03056147.1 CDS
Nbv0.3scaffold17139_2677-11095	scipio	CDS	5919	6020	.	+	.	Name=NbE03056147.1 CDS;gene=NbE03056147;Codon_start=1;product=uncharacterized protein LOC109220743 isoform X4 (XP_019240755.1);protein_id=NbE03056147.1;NCBI Feature Key=CDS;NCBI Join Type=join;ID=NbE03056147.1 CDS
Nbv0.3scaffold17139_2677-11095	scipio	CDS	6386	6685	.	+	.	Name=NbE03056147.1 CDS;gene=NbE03056147;Codon_start=1;product=uncharacterized protein LOC109220743 isoform X4 (XP_019240755.1);protein_id=NbE03056147.1;NCBI Feature Key=CDS;NCBI Join Type=join;ID=NbE03056147.1 CDS
Nbv0.3scaffold17139_2677-11095	scipio	CDS	6895	7220	.	+	.	Name=NbE03056147.1 CDS;gene=NbE03056147;Codon_start=1;product=uncharacterized protein LOC109220743 isoform X4 (XP_019240755.1);protein_id=NbE03056147.1;NCBI Feature Key=CDS;NCBI Join Type=join;ID=NbE03056147.1 CDS
Nbv0.3scaffold17139_2677-11095	scipio	CDS	7308	7973	.	+	.	Name=NbE03056147.1 CDS;gene=NbE03056147;Codon_start=1;product=uncharacterized protein LOC109220743 isoform X4 (XP_019240755.1);protein_id=NbE03056147.1;NCBI Feature Key=CDS;NCBI Join Type=join;ID=NbE03056147.1 CDS
Nbv0.3scaffold4577_26072-33185	scipio	CDS	1001	1058	.	+	.	Name=NbE03054211.1 CDS;gene=NbE03054211;Codon_start=1;product=mannose-1-phosphate guanyltransferase alpha-B (XP_019252074.1);protein_id=NbE03054211.1;NCBI Feature Key=CDS;NCBI Join Type=join;ID=NbE03054211.1 CDS
Nbv0.3scaffold4577_26072-33185	scipio	CDS	1216	1313	.	+	.	Name=NbE03054211.1 CDS;gene=NbE03054211;Codon_start=1;product=mannose-1-phosphate guanyltransferase alpha-B (XP_019252074.1);protein_id=NbE03054211.1;NCBI Feature Key=CDS;NCBI Join Type=join;ID=NbE03054211.1 CDS
Nbv0.3scaffold4577_26072-33185	scipio	CDS	1480	1580	.	+	.	Name=NbE03054211.1 CDS;gene=NbE03054211;Codon_start=1;product=mannose-1-phosphate guanyltransferase alpha-B (XP_019252074.1);protein_id=NbE03054211.1;NCBI Feature Key=CDS;NCBI Join Type=join;ID=NbE03054211.1 CDS
Nbv0.3scaffold4577_26072-33185	scipio	CDS	1667	1745	.	+	.	Name=NbE03054211.1 CDS;gene=NbE03054211;Codon_start=1;product=mannose-1-phosphate guanyltransferase alpha-B (XP_019252074.1);protein_id=NbE03054211.1;NCBI Feature Key=CDS;NCBI Join Type=join;ID=NbE03054211.1 CDS
Nbv0.3scaffold4577_26072-33185	scipio	CDS	1939	1999	.	+	.	Name=NbE03054211.1 CDS;gene=NbE03054211;Codon_start=1;product=mannose-1-phosphate guanyltransferase alpha-B (XP_019252074.1);protein_id=NbE03054211.1;NCBI Feature Key=CDS;NCBI Join Type=join;ID=NbE03054211.1 CDS
Nbv0.3scaffold4577_26072-33185	scipio	CDS	2119	2165	.	+	.	Name=NbE03054211.1 CDS;gene=NbE03054211;Codon_start=1;product=mannose-1-phosphate guanyltransferase alpha-B (XP_019252074.1);protein_id=NbE03054211.1;NCBI Feature Key=CDS;NCBI Join Type=join;ID=NbE03054211.1 CDS
Nbv0.3scaffold4577_26072-33185	scipio	CDS	2291	2383	.	+	.	Name=NbE03054211.1 CDS;gene=NbE03054211;Codon_start=1;product=mannose-1-phosphate guanyltransferase alpha-B (XP_019252074.1);protein_id=NbE03054211.1;NCBI Feature Key=CDS;NCBI Join Type=join;ID=NbE03054211.1 CDS
Nbv0.3scaffold4577_26072-33185	scipio	CDS	2489	2579	.	+	.	Name=NbE03054211.1 CDS;gene=NbE03054211;Codon_start=1;product=mannose-1-phosphate guanyltransferase alpha-B (XP_019252074.1);protein_id=NbE03054211.1;NCBI Feature Key=CDS;NCBI Join Type=join;ID=NbE03054211.1 CDS
Nbv0.3scaffold4577_26072-33185	scipio	CDS	2866	2914	.	+	.	Name=NbE03054211.1 CDS;gene=NbE03054211;Codon_start=1;product=mannose-1-phosphate guanyltransferase alpha-B (XP_019252074.1);protein_id=NbE03054211.1;NCBI Feature Key=CDS;NCBI Join Type=join;ID=NbE03054211.1 CDS
Nbv0.3scaffold4577_26072-33185	scipio	CDS	4107	4223	.	+	.	Name=NbE03054211.1 CDS;gene=NbE03054211;Codon_start=1;product=mannose-1-phosphate guanyltransferase alpha-B (XP_019252074.1);protein_id=NbE03054211.1;NCBI Feature Key=CDS;NCBI Join Type=join;ID=NbE03054211.1 CDS
Nbv0.3scaffold4577_26072-33185	scipio	CDS	4315	4462	.	+	.	Name=NbE03054211.1 CDS;gene=NbE03054211;Codon_start=1;product=mannose-1-phosphate guanyltransferase alpha-B (XP_019252074.1);protein_id=NbE03054211.1;NCBI Feature Key=CDS;NCBI Join Type=join;ID=NbE03054211.1 CDS
Nbv0.3scaffold4577_26072-33185	scipio	CDS	5041	5133	.	+	.	Name=NbE03054211.1 CDS;gene=NbE03054211;Codon_start=1;product=mannose-1-phosphate guanyltransferase alpha-B (XP_019252074.1);protein_id=NbE03054211.1;NCBI Feature Key=CDS;NCBI Join Type=join;ID=NbE03054211.1 CDS
Nbv0.3scaffold4577_26072-33185	scipio	CDS	5210	5278	.	+	.	Name=NbE03054211.1 CDS;gene=NbE03054211;Codon_start=1;product=mannose-1-phosphate guanyltransferase alpha-B (XP_019252074.1);protein_id=NbE03054211.1;NCBI Feature Key=CDS;NCBI Join Type=join;ID=NbE03054211.1 CDS
Nbv0.3scaffold4577_26072-33185	scipio	CDS	5862	5904	.	+	.	Name=NbE03054211.1 CDS;gene=NbE03054211;Codon_start=1;product=mannose-1-phosphate guanyltransferase alpha-B (XP_019252074.1);protein_id=NbE03054211.1;NCBI Feature Key=CDS;NCBI Join Type=join;ID=NbE03054211.1 CDS
Nbv0.3scaffold4577_26072-33185	scipio	CDS	6017	6117	.	+	.	Name=NbE03054211.1 CDS;gene=NbE03054211;Codon_start=1;product=mannose-1-phosphate guanyltransferase alpha-B (XP_019252074.1);protein_id=NbE03054211.1;NCBI Feature Key=CDS;NCBI Join Type=join;ID=NbE03054211.1 CDS
Nbv0.3scaffold55471_1758-7300	scipio	CDS	1001	1081	.	+	.	Name=NbE03060126.1 CDS;gene=NbE03060126;Codon_start=1;product=telomere repeat-binding protein 5-like isoform X3 (XP_018634393.1);protein_id=NbE03060126.1;NCBI Feature Key=CDS;NCBI Join Type=join;ID=NbE03060126.1 CDS
Nbv0.3scaffold55471_1758-7300	scipio	CDS	1179	1919	.	+	.	Name=NbE03060126.1 CDS;gene=NbE03060126;Codon_start=1;product=telomere repeat-binding protein 5-like isoform X3 (XP_018634393.1);protein_id=NbE03060126.1;NCBI Feature Key=CDS;NCBI Join Type=join;ID=NbE03060126.1 CDS
Nbv0.3scaffold55471_1758-7300	scipio	CDS	2060	2212	.	+	.	Name=NbE03060126.1 CDS;gene=NbE03060126;Codon_start=1;product=telomere repeat-binding protein 5-like isoform X3 (XP_018634393.1);protein_id=NbE03060126.1;NCBI Feature Key=CDS;NCBI Join Type=join;ID=NbE03060126.1 CDS
Nbv0.3scaffold55471_1758-7300	scipio	CDS	2455	2541	.	+	.	Name=NbE03060126.1 CDS;gene=NbE03060126;Codon_start=1;product=telomere repeat-binding protein 5-like isoform X3 (XP_018634393.1);protein_id=NbE03060126.1;NCBI Feature Key=CDS;NCBI Join Type=join;ID=NbE03060126.1 CDS
Nbv0.3scaffold55471_1758-7300	scipio	CDS	2660	2901	.	+	.	Name=NbE03060126.1 CDS;gene=NbE03060126;Codon_start=1;product=telomere repeat-binding protein 5-like isoform X3 (XP_018634393.1);protein_id=NbE03060126.1;NCBI Feature Key=CDS;NCBI Join Type=join;ID=NbE03060126.1 CDS
Nbv0.3scaffold55471_1758-7300	scipio	CDS	3442	3768	.	+	.	Name=NbE03060126.1 CDS;gene=NbE03060126;Codon_start=1;product=telomere repeat-binding protein 5-like isoform X3 (XP_018634393.1);protein_id=NbE03060126.1;NCBI Feature Key=CDS;NCBI Join Type=join;ID=NbE03060126.1 CDS
Nbv0.3scaffold55471_1758-7300	scipio	CDS	3919	3982	.	+	.	Name=NbE03060126.1 CDS;gene=NbE03060126;Codon_start=1;product=telomere repeat-binding protein 5-like isoform X3 (XP_018634393.1);protein_id=NbE03060126.1;NCBI Feature Key=CDS;NCBI Join Type=join;ID=NbE03060126.1 CDS
Nbv0.3scaffold55471_1758-7300	scipio	CDS	4376	4546	.	+	.	Name=NbE03060126.1 CDS;gene=NbE03060126;Codon_start=1;product=telomere repeat-binding protein 5-like isoform X3 (XP_018634393.1);protein_id=NbE03060126.1;NCBI Feature Key=CDS;NCBI Join Type=join;ID=NbE03060126.1 CDS
Nbv0.3scaffold50129_10123-15131	scipio	CDS	1001	1105	.	+	.	Name=NbE03059725.1 CDS;gene=NbE03059725;Codon_start=1;product=uncharacterized protein LOC107787720 isoform X2 (XP_016464815.1);protein_id=NbE03059725.1;NCBI Feature Key=CDS;NCBI Join Type=join;ID=NbE03059725.1 CDS
Nbv0.3scaffold50129_10123-15131	scipio	CDS	1106	1340	.	+	.	Name=NbE03059725.1 CDS;gene=NbE03059725;Codon_start=1;product=uncharacterized protein LOC107787720 isoform X2 (XP_016464815.1);protein_id=NbE03059725.1;NCBI Feature Key=CDS;NCBI Join Type=join;ID=NbE03059725.1 CDS
Nbv0.3scaffold50129_10123-15131	scipio	CDS	2064	2299	.	+	.	Name=NbE03059725.1 CDS;gene=NbE03059725;Codon_start=1;product=uncharacterized protein LOC107787720 isoform X2 (XP_016464815.1);protein_id=NbE03059725.1;NCBI Feature Key=CDS;NCBI Join Type=join;ID=NbE03059725.1 CDS
Nbv0.3scaffold50129_10123-15131	scipio	CDS	3840	4328	.	+	.	Name=NbE03059725.1 CDS;gene=NbE03059725;Codon_start=1;product=uncharacterized protein LOC107787720 isoform X2 (XP_016464815.1);protein_id=NbE03059725.1;NCBI Feature Key=CDS;NCBI Join Type=join;ID=NbE03059725.1 CDS
Nbv0.3scaffold542_86202-96574	scipio	CDS	9077	9373	.	-	.	Name=NbE03053426.1 CDS;gene=NbE03053426;Codon_start=1;product=uncharacterized protein LOC109207274 (XP_019225711.1);protein_id=NbE03053426.1;NCBI Feature Key=CDS;NCBI Join Type=join;ID=NbE03053426.1 CDS
Nbv0.3scaffold542_86202-96574	scipio	CDS	8330	8407	.	-	.	Name=NbE03053426.1 CDS;gene=NbE03053426;Codon_start=1;product=uncharacterized protein LOC109207274 (XP_019225711.1);protein_id=NbE03053426.1;NCBI Feature Key=CDS;NCBI Join Type=join;ID=NbE03053426.1 CDS
Nbv0.3scaffold542_86202-96574	scipio	CDS	7316	7415	.	-	.	Name=NbE03053426.1 CDS;gene=NbE03053426;Codon_start=1;product=uncharacterized protein LOC109207274 (XP_019225711.1);protein_id=NbE03053426.1;NCBI Feature Key=CDS;NCBI Join Type=join;ID=NbE03053426.1 CDS
Nbv0.3scaffold542_86202-96574	scipio	CDS	6449	6591	.	-	.	Name=NbE03053426.1 CDS;gene=NbE03053426;Codon_start=1;product=uncharacterized protein LOC109207274 (XP_019225711.1);protein_id=NbE03053426.1;NCBI Feature Key=CDS;NCBI Join Type=join;ID=NbE03053426.1 CDS
Nbv0.3scaffold542_86202-96574	scipio	CDS	2013	2090	.	-	.	Name=NbE03053426.1 CDS;gene=NbE03053426;Codon_start=1;product=uncharacterized protein LOC109207274 (XP_019225711.1);protein_id=NbE03053426.1;NCBI Feature Key=CDS;NCBI Join Type=join;ID=NbE03053426.1 CDS
Nbv0.3scaffold542_86202-96574	scipio	CDS	998	1156	.	-	.	Name=NbE03053426.1 CDS;gene=NbE03053426;Codon_start=1;product=uncharacterized protein LOC109207274 (XP_019225711.1);protein_id=NbE03053426.1;NCBI Feature Key=CDS;NCBI Join Type=join;ID=NbE03053426.1 CDS
Nbv0.3scaffold11392_1043-10403	scipio	CDS	8233	8361	.	-	.	Name=NbE03055336.1 CDS;gene=NbE03055336;Codon_start=1;product=splicing factor U2af large subunit A-like isoform X4 (XP_009804083.1);protein_id=NbE03055336.1;NCBI Feature Key=CDS;NCBI Join Type=join;ID=NbE03055336.1 CDS
Nbv0.3scaffold11392_1043-10403	scipio	CDS	6564	6793	.	-	.	Name=NbE03055336.1 CDS;gene=NbE03055336;Codon_start=1;product=splicing factor U2af large subunit A-like isoform X4 (XP_009804083.1);protein_id=NbE03055336.1;NCBI Feature Key=CDS;NCBI Join Type=join;ID=NbE03055336.1 CDS
Nbv0.3scaffold11392_1043-10403	scipio	CDS	6157	6417	.	-	.	Name=NbE03055336.1 CDS;gene=NbE03055336;Codon_start=1;product=splicing factor U2af large subunit A-like isoform X4 (XP_009804083.1);protein_id=NbE03055336.1;NCBI Feature Key=CDS;NCBI Join Type=join;ID=NbE03055336.1 CDS
Nbv0.3scaffold11392_1043-10403	scipio	CDS	5210	5274	.	-	.	Name=NbE03055336.1 CDS;gene=NbE03055336;Codon_start=1;product=splicing factor U2af large subunit A-like isoform X4 (XP_009804083.1);protein_id=NbE03055336.1;NCBI Feature Key=CDS;NCBI Join Type=join;ID=NbE03055336.1 CDS
Nbv0.3scaffold11392_1043-10403	scipio	CDS	5106	5143	.	-	.	Name=NbE03055336.1 CDS;gene=NbE03055336;Codon_start=1;product=splicing factor U2af large subunit A-like isoform X4 (XP_009804083.1);protein_id=NbE03055336.1;NCBI Feature Key=CDS;NCBI Join Type=join;ID=NbE03055336.1 CDS
Nbv0.3scaffold11392_1043-10403	scipio	CDS	4852	4879	.	-	.	Name=NbE03055336.1 CDS;gene=NbE03055336;Codon_start=1;product=splicing factor U2af large subunit A-like isoform X4 (XP_009804083.1);protein_id=NbE03055336.1;NCBI Feature Key=CDS;NCBI Join Type=join;ID=NbE03055336.1 CDS
Nbv0.3scaffold11392_1043-10403	scipio	CDS	4548	4630	.	-	.	Name=NbE03055336.1 CDS;gene=NbE03055336;Codon_start=1;product=splicing factor U2af large subunit A-like isoform X4 (XP_009804083.1);protein_id=NbE03055336.1;NCBI Feature Key=CDS;NCBI Join Type=join;ID=NbE03055336.1 CDS
Nbv0.3scaffold11392_1043-10403	scipio	CDS	4420	4464	.	-	.	Name=NbE03055336.1 CDS;gene=NbE03055336;Codon_start=1;product=splicing factor U2af large subunit A-like isoform X4 (XP_009804083.1);protein_id=NbE03055336.1;NCBI Feature Key=CDS;NCBI Join Type=join;ID=NbE03055336.1 CDS
Nbv0.3scaffold11392_1043-10403	scipio	CDS	4001	4060	.	-	.	Name=NbE03055336.1 CDS;gene=NbE03055336;Codon_start=1;product=splicing factor U2af large subunit A-like isoform X4 (XP_009804083.1);protein_id=NbE03055336.1;NCBI Feature Key=CDS;NCBI Join Type=join;ID=NbE03055336.1 CDS
Nbv0.3scaffold11392_1043-10403	scipio	CDS	2996	3056	.	-	.	Name=NbE03055336.1 CDS;gene=NbE03055336;Codon_start=1;product=splicing factor U2af large subunit A-like isoform X4 (XP_009804083.1);protein_id=NbE03055336.1;NCBI Feature Key=CDS;NCBI Join Type=join;ID=NbE03055336.1 CDS
Nbv0.3scaffold11392_1043-10403	scipio	CDS	2801	2913	.	-	.	Name=NbE03055336.1 CDS;gene=NbE03055336;Codon_start=1;product=splicing factor U2af large subunit A-like isoform X4 (XP_009804083.1);protein_id=NbE03055336.1;NCBI Feature Key=CDS;NCBI Join Type=join;ID=NbE03055336.1 CDS
Nbv0.3scaffold11392_1043-10403	scipio	CDS	2008	2454	.	-	.	Name=NbE03055336.1 CDS;gene=NbE03055336;Codon_start=1;product=splicing factor U2af large subunit A-like isoform X4 (XP_009804083.1);protein_id=NbE03055336.1;NCBI Feature Key=CDS;NCBI Join Type=join;ID=NbE03055336.1 CDS
Nbv0.3scaffold11392_1043-10403	scipio	CDS	1723	1858	.	-	.	Name=NbE03055336.1 CDS;gene=NbE03055336;Codon_start=1;product=splicing factor U2af large subunit A-like isoform X4 (XP_009804083.1);protein_id=NbE03055336.1;NCBI Feature Key=CDS;NCBI Join Type=join;ID=NbE03055336.1 CDS
Nbv0.3scaffold11392_1043-10403	scipio	CDS	1433	1500	.	-	.	Name=NbE03055336.1 CDS;gene=NbE03055336;Codon_start=1;product=splicing factor U2af large subunit A-like isoform X4 (XP_009804083.1);protein_id=NbE03055336.1;NCBI Feature Key=CDS;NCBI Join Type=join;ID=NbE03055336.1 CDS
Nbv0.3scaffold11392_1043-10403	scipio	CDS	998	1135	.	-	.	Name=NbE03055336.1 CDS;gene=NbE03055336;Codon_start=1;product=splicing factor U2af large subunit A-like isoform X4 (XP_009804083.1);protein_id=NbE03055336.1;NCBI Feature Key=CDS;NCBI Join Type=join;ID=NbE03055336.1 CDS
Nbv0.3scaffold13151_13580-18634	scipio	CDS	3682	4055	.	-	.	Name=NbE03055576.1 CDS;gene=NbE03055576;Codon_start=1;product=multiple organellar RNA editing factor 8, chloroplastic/mitochondrial isoform X1 (XP_009620762.1);protein_id=NbE03055576.1;NCBI Feature Key=CDS;NCBI Join Type=join;ID=NbE03055576.1 CDS
Nbv0.3scaffold13151_13580-18634	scipio	CDS	2267	2364	.	-	.	Name=NbE03055576.1 CDS;gene=NbE03055576;Codon_start=1;product=multiple organellar RNA editing factor 8, chloroplastic/mitochondrial isoform X1 (XP_009620762.1);protein_id=NbE03055576.1;NCBI Feature Key=CDS;NCBI Join Type=join;ID=NbE03055576.1 CDS
Nbv0.3scaffold13151_13580-18634	scipio	CDS	2070	2135	.	-	.	Name=NbE03055576.1 CDS;gene=NbE03055576;Codon_start=1;product=multiple organellar RNA editing factor 8, chloroplastic/mitochondrial isoform X1 (XP_009620762.1);protein_id=NbE03055576.1;NCBI Feature Key=CDS;NCBI Join Type=join;ID=NbE03055576.1 CDS
Nbv0.3scaffold13151_13580-18634	scipio	CDS	1128	1429	.	-	.	Name=NbE03055576.1 CDS;gene=NbE03055576;Codon_start=1;product=multiple organellar RNA editing factor 8, chloroplastic/mitochondrial isoform X1 (XP_009620762.1);protein_id=NbE03055576.1;NCBI Feature Key=CDS;NCBI Join Type=join;ID=NbE03055576.1 CDS
Nbv0.3scaffold13151_13580-18634	scipio	CDS	591	1004	.	-	.	Name=NbE03055576.1 CDS;gene=NbE03055576;Codon_start=1;product=multiple organellar RNA editing factor 8, chloroplastic/mitochondrial isoform X1 (XP_009620762.1);protein_id=NbE03055576.1;NCBI Feature Key=CDS;NCBI Join Type=join;ID=NbE03055576.1 CDS
Nbv0.3scaffold17380_16517-23126	scipio	CDS	1001	1228	.	+	.	Name=NbE03056177.1 CDS;gene=NbE03056177;Codon_start=1;product=endoglucanase 11-like (XP_016507968.1);protein_id=NbE03056177.1;NCBI Feature Key=CDS;NCBI Join Type=join;ID=NbE03056177.1 CDS
Nbv0.3scaffold17380_16517-23126	scipio	CDS	1317	1529	.	+	.	Name=NbE03056177.1 CDS;gene=NbE03056177;Codon_start=1;product=endoglucanase 11-like (XP_016507968.1);protein_id=NbE03056177.1;NCBI Feature Key=CDS;NCBI Join Type=join;ID=NbE03056177.1 CDS
Nbv0.3scaffold17380_16517-23126	scipio	CDS	2391	2591	.	+	.	Name=NbE03056177.1 CDS;gene=NbE03056177;Codon_start=1;product=endoglucanase 11-like (XP_016507968.1);protein_id=NbE03056177.1;NCBI Feature Key=CDS;NCBI Join Type=join;ID=NbE03056177.1 CDS
Nbv0.3scaffold17380_16517-23126	scipio	CDS	2687	2941	.	+	.	Name=NbE03056177.1 CDS;gene=NbE03056177;Codon_start=1;product=endoglucanase 11-like (XP_016507968.1);protein_id=NbE03056177.1;NCBI Feature Key=CDS;NCBI Join Type=join;ID=NbE03056177.1 CDS
Nbv0.3scaffold17380_16517-23126	scipio	CDS	4826	5119	.	+	.	Name=NbE03056177.1 CDS;gene=NbE03056177;Codon_start=1;product=endoglucanase 11-like (XP_016507968.1);protein_id=NbE03056177.1;NCBI Feature Key=CDS;NCBI Join Type=join;ID=NbE03056177.1 CDS
Nbv0.3scaffold17380_16517-23126	scipio	CDS	5242	5613	.	+	.	Name=NbE03056177.1 CDS;gene=NbE03056177;Codon_start=1;product=endoglucanase 11-like (XP_016507968.1);protein_id=NbE03056177.1;NCBI Feature Key=CDS;NCBI Join Type=join;ID=NbE03056177.1 CDS
Nbv0.3scaffold94709_1612-4020	scipio	CDS	585	1412	.	+	.	Name=NbE03062104.1 CDS;gene=NbE03062104;Codon_start=1;product=protein MIZU-KUSSEI 1-like (XP_016489473.1);protein_id=NbE03062104.1;NCBI Feature Key=CDS;ID=NbE03062104.1 CDS
Nbv0.3scaffold55382_506-9126	scipio	CDS	7012	7621	.	-	.	Name=NbE03060120.1 CDS;gene=NbE03060120;Codon_start=1;product=putative nuclear RNA export factor SDE5 isoform X1 (XP_018630092.1);protein_id=NbE03060120.1;NCBI Feature Key=CDS;NCBI Join Type=join;ID=NbE03060120.1 CDS
Nbv0.3scaffold55382_506-9126	scipio	CDS	6568	6593	.	-	.	Name=NbE03060120.1 CDS;gene=NbE03060120;Codon_start=1;product=putative nuclear RNA export factor SDE5 isoform X1 (XP_018630092.1);protein_id=NbE03060120.1;NCBI Feature Key=CDS;NCBI Join Type=join;ID=NbE03060120.1 CDS
Nbv0.3scaffold55382_506-9126	scipio	CDS	5255	5332	.	-	.	Name=NbE03060120.1 CDS;gene=NbE03060120;Codon_start=1;product=putative nuclear RNA export factor SDE5 isoform X1 (XP_018630092.1);protein_id=NbE03060120.1;NCBI Feature Key=CDS;NCBI Join Type=join;ID=NbE03060120.1 CDS
Nbv0.3scaffold55382_506-9126	scipio	CDS	4240	4310	.	-	.	Name=NbE03060120.1 CDS;gene=NbE03060120;Codon_start=1;product=putative nuclear RNA export factor SDE5 isoform X1 (XP_018630092.1);protein_id=NbE03060120.1;NCBI Feature Key=CDS;NCBI Join Type=join;ID=NbE03060120.1 CDS
Nbv0.3scaffold55382_506-9126	scipio	CDS	3865	4115	.	-	.	Name=NbE03060120.1 CDS;gene=NbE03060120;Codon_start=1;product=putative nuclear RNA export factor SDE5 isoform X1 (XP_018630092.1);protein_id=NbE03060120.1;NCBI Feature Key=CDS;NCBI Join Type=join;ID=NbE03060120.1 CDS
Nbv0.3scaffold55382_506-9126	scipio	CDS	3326	3411	.	-	.	Name=NbE03060120.1 CDS;gene=NbE03060120;Codon_start=1;product=putative nuclear RNA export factor SDE5 isoform X1 (XP_018630092.1);protein_id=NbE03060120.1;NCBI Feature Key=CDS;NCBI Join Type=join;ID=NbE03060120.1 CDS
Nbv0.3scaffold55382_506-9126	scipio	CDS	3092	3148	.	-	.	Name=NbE03060120.1 CDS;gene=NbE03060120;Codon_start=1;product=putative nuclear RNA export factor SDE5 isoform X1 (XP_018630092.1);protein_id=NbE03060120.1;NCBI Feature Key=CDS;NCBI Join Type=join;ID=NbE03060120.1 CDS
Nbv0.3scaffold55382_506-9126	scipio	CDS	2498	2565	.	-	.	Name=NbE03060120.1 CDS;gene=NbE03060120;Codon_start=1;product=putative nuclear RNA export factor SDE5 isoform X1 (XP_018630092.1);protein_id=NbE03060120.1;NCBI Feature Key=CDS;NCBI Join Type=join;ID=NbE03060120.1 CDS
Nbv0.3scaffold55382_506-9126	scipio	CDS	2304	2404	.	-	.	Name=NbE03060120.1 CDS;gene=NbE03060120;Codon_start=1;product=putative nuclear RNA export factor SDE5 isoform X1 (XP_018630092.1);protein_id=NbE03060120.1;NCBI Feature Key=CDS;NCBI Join Type=join;ID=NbE03060120.1 CDS
Nbv0.3scaffold55382_506-9126	scipio	CDS	2161	2228	.	-	.	Name=NbE03060120.1 CDS;gene=NbE03060120;Codon_start=1;product=putative nuclear RNA export factor SDE5 isoform X1 (XP_018630092.1);protein_id=NbE03060120.1;NCBI Feature Key=CDS;NCBI Join Type=join;ID=NbE03060120.1 CDS
Nbv0.3scaffold55382_506-9126	scipio	CDS	998	1123	.	-	.	Name=NbE03060120.1 CDS;gene=NbE03060120;Codon_start=1;product=putative nuclear RNA export factor SDE5 isoform X1 (XP_018630092.1);protein_id=NbE03060120.1;NCBI Feature Key=CDS;NCBI Join Type=join;ID=NbE03060120.1 CDS
Nbv0.3scaffold2491_59799-78533	scipio	CDS	1001	1159	.	+	.	Name=NbE03053835.1 CDS;gene=NbE03053835;Codon_start=1;product=Partial, dual specificity tyrosine-phosphorylation-regulated kinase 1A (XP_019259163.1);protein_id=NbE03053835.1;NCBI Feature Key=CDS;NCBI Join Type=join;ID=NbE03053835.1 CDS
Nbv0.3scaffold2491_59799-78533	scipio	CDS	6010	6209	.	+	.	Name=NbE03053835.1 CDS;gene=NbE03053835;Codon_start=1;product=Partial, dual specificity tyrosine-phosphorylation-regulated kinase 1A (XP_019259163.1);protein_id=NbE03053835.1;NCBI Feature Key=CDS;NCBI Join Type=join;ID=NbE03053835.1 CDS
Nbv0.3scaffold2491_59799-78533	scipio	CDS	6710	6863	.	+	.	Name=NbE03053835.1 CDS;gene=NbE03053835;Codon_start=1;product=Partial, dual specificity tyrosine-phosphorylation-regulated kinase 1A (XP_019259163.1);protein_id=NbE03053835.1;NCBI Feature Key=CDS;NCBI Join Type=join;ID=NbE03053835.1 CDS
Nbv0.3scaffold2491_59799-78533	scipio	CDS	6957	7066	.	+	.	Name=NbE03053835.1 CDS;gene=NbE03053835;Codon_start=1;product=Partial, dual specificity tyrosine-phosphorylation-regulated kinase 1A (XP_019259163.1);protein_id=NbE03053835.1;NCBI Feature Key=CDS;NCBI Join Type=join;ID=NbE03053835.1 CDS
Nbv0.3scaffold2491_59799-78533	scipio	CDS	7153	7222	.	+	.	Name=NbE03053835.1 CDS;gene=NbE03053835;Codon_start=1;product=Partial, dual specificity tyrosine-phosphorylation-regulated kinase 1A (XP_019259163.1);protein_id=NbE03053835.1;NCBI Feature Key=CDS;NCBI Join Type=join;ID=NbE03053835.1 CDS
Nbv0.3scaffold2491_59799-78533	scipio	CDS	7319	7401	.	+	.	Name=NbE03053835.1 CDS;gene=NbE03053835;Codon_start=1;product=Partial, dual specificity tyrosine-phosphorylation-regulated kinase 1A (XP_019259163.1);protein_id=NbE03053835.1;NCBI Feature Key=CDS;NCBI Join Type=join;ID=NbE03053835.1 CDS
Nbv0.3scaffold2491_59799-78533	scipio	CDS	7485	7563	.	+	.	Name=NbE03053835.1 CDS;gene=NbE03053835;Codon_start=1;product=Partial, dual specificity tyrosine-phosphorylation-regulated kinase 1A (XP_019259163.1);protein_id=NbE03053835.1;NCBI Feature Key=CDS;NCBI Join Type=join;ID=NbE03053835.1 CDS
Nbv0.3scaffold2491_59799-78533	scipio	CDS	7641	7681	.	+	.	Name=NbE03053835.1 CDS;gene=NbE03053835;Codon_start=1;product=Partial, dual specificity tyrosine-phosphorylation-regulated kinase 1A (XP_019259163.1);protein_id=NbE03053835.1;NCBI Feature Key=CDS;NCBI Join Type=join;ID=NbE03053835.1 CDS
Nbv0.3scaffold2491_59799-78533	scipio	CDS	8271	8393	.	+	.	Name=NbE03053835.1 CDS;gene=NbE03053835;Codon_start=1;product=Partial, dual specificity tyrosine-phosphorylation-regulated kinase 1A (XP_019259163.1);protein_id=NbE03053835.1;NCBI Feature Key=CDS;NCBI Join Type=join;ID=NbE03053835.1 CDS
Nbv0.3scaffold2491_59799-78533	scipio	CDS	9418	9568	.	+	.	Name=NbE03053835.1 CDS;gene=NbE03053835;Codon_start=1;product=Partial, dual specificity tyrosine-phosphorylation-regulated kinase 1A (XP_019259163.1);protein_id=NbE03053835.1;NCBI Feature Key=CDS;NCBI Join Type=join;ID=NbE03053835.1 CDS
Nbv0.3scaffold2491_59799-78533	scipio	CDS	13398	13512	.	+	.	Name=NbE03053835.1 CDS;gene=NbE03053835;Codon_start=1;product=Partial, dual specificity tyrosine-phosphorylation-regulated kinase 1A (XP_019259163.1);protein_id=NbE03053835.1;NCBI Feature Key=CDS;NCBI Join Type=join;ID=NbE03053835.1 CDS
Nbv0.3scaffold2491_59799-78533	scipio	CDS	13626	13708	.	+	.	Name=NbE03053835.1 CDS;gene=NbE03053835;Codon_start=1;product=Partial, dual specificity tyrosine-phosphorylation-regulated kinase 1A (XP_019259163.1);protein_id=NbE03053835.1;NCBI Feature Key=CDS;NCBI Join Type=join;ID=NbE03053835.1 CDS
Nbv0.3scaffold2491_59799-78533	scipio	CDS	14840	14914	.	+	.	Name=NbE03053835.1 CDS;gene=NbE03053835;Codon_start=1;product=Partial, dual specificity tyrosine-phosphorylation-regulated kinase 1A (XP_019259163.1);protein_id=NbE03053835.1;NCBI Feature Key=CDS;NCBI Join Type=join;ID=NbE03053835.1 CDS
Nbv0.3scaffold2491_59799-78533	scipio	CDS	15726	15800	.	+	.	Name=NbE03053835.1 CDS;gene=NbE03053835;Codon_start=1;product=Partial, dual specificity tyrosine-phosphorylation-regulated kinase 1A (XP_019259163.1);protein_id=NbE03053835.1;NCBI Feature Key=CDS;NCBI Join Type=join;ID=NbE03053835.1 CDS
Nbv0.3scaffold2491_59799-78533	scipio	CDS	15929	16360	.	+	.	Name=NbE03053835.1 CDS;gene=NbE03053835;Codon_start=1;product=Partial, dual specificity tyrosine-phosphorylation-regulated kinase 1A (XP_019259163.1);protein_id=NbE03053835.1;NCBI Feature Key=CDS;NCBI Join Type=join;ID=NbE03053835.1 CDS
Nbv0.3scaffold2491_59799-78533	scipio	CDS	16674	16837	.	+	.	Name=NbE03053835.1 CDS;gene=NbE03053835;Codon_start=1;product=Partial, dual specificity tyrosine-phosphorylation-regulated kinase 1A (XP_019259163.1);protein_id=NbE03053835.1;NCBI Feature Key=CDS;NCBI Join Type=join;ID=NbE03053835.1 CDS
Nbv0.3scaffold2491_59799-78533	scipio	CDS	17241	17524	.	+	.	Name=NbE03053835.1 CDS;gene=NbE03053835;Codon_start=1;product=Partial, dual specificity tyrosine-phosphorylation-regulated kinase 1A (XP_019259163.1);protein_id=NbE03053835.1;NCBI Feature Key=CDS;NCBI Join Type=join;ID=NbE03053835.1 CDS
Nbv0.3scaffold2491_59799-78533	scipio	CDS	17662	17738	.	+	.	Name=NbE03053835.1 CDS;gene=NbE03053835;Codon_start=1;product=Partial, dual specificity tyrosine-phosphorylation-regulated kinase 1A (XP_019259163.1);protein_id=NbE03053835.1;NCBI Feature Key=CDS;NCBI Join Type=join;ID=NbE03053835.1 CDS
Nbv0.3scaffold39538_2467-4786	scipio	CDS	1299	1320	.	-	.	Name=NbE03058751.1 CDS;gene=NbE03058751;Codon_start=1;product=uncharacterized WD repeat-containing protein C18H10.05-like (XP_016447529.1);protein_id=NbE03058751.1;NCBI Feature Key=CDS;NCBI Join Type=join;ID=NbE03058751.1 CDS
Nbv0.3scaffold39538_2467-4786	scipio	CDS	998	1203	.	-	.	Name=NbE03058751.1 CDS;gene=NbE03058751;Codon_start=1;product=uncharacterized WD repeat-containing protein C18H10.05-like (XP_016447529.1);protein_id=NbE03058751.1;NCBI Feature Key=CDS;NCBI Join Type=join;ID=NbE03058751.1 CDS
Nbv0.3scaffold18882_27539-31332	scipio	CDS	2594	2794	.	-	.	Name=NbE03056408.1 CDS;gene=NbE03056408;Codon_start=1;product=U2 small nuclear ribonucleoprotein B''-like (XP_009772203.1);protein_id=NbE03056408.1;NCBI Feature Key=CDS;NCBI Join Type=join;ID=NbE03056408.1 CDS
Nbv0.3scaffold18882_27539-31332	scipio	CDS	998	1192	.	-	.	Name=NbE03056408.1 CDS;gene=NbE03056408;Codon_start=1;product=U2 small nuclear ribonucleoprotein B''-like (XP_009772203.1);protein_id=NbE03056408.1;NCBI Feature Key=CDS;NCBI Join Type=join;ID=NbE03056408.1 CDS
Nbv0.3scaffold14820_16507-22244	scipio	CDS	4541	4738	.	-	.	Name=NbE03055809.1 CDS;gene=NbE03055809;Codon_start=1;product=probable protein phosphatase 2C 12 isoform X1 (XP_009764892.1);protein_id=NbE03055809.1;NCBI Feature Key=CDS;NCBI Join Type=join;ID=NbE03055809.1 CDS
Nbv0.3scaffold14820_16507-22244	scipio	CDS	3653	3824	.	-	.	Name=NbE03055809.1 CDS;gene=NbE03055809;Codon_start=1;product=probable protein phosphatase 2C 12 isoform X1 (XP_009764892.1);protein_id=NbE03055809.1;NCBI Feature Key=CDS;NCBI Join Type=join;ID=NbE03055809.1 CDS
Nbv0.3scaffold14820_16507-22244	scipio	CDS	3223	3376	.	-	.	Name=NbE03055809.1 CDS;gene=NbE03055809;Codon_start=1;product=probable protein phosphatase 2C 12 isoform X1 (XP_009764892.1);protein_id=NbE03055809.1;NCBI Feature Key=CDS;NCBI Join Type=join;ID=NbE03055809.1 CDS
Nbv0.3scaffold14820_16507-22244	scipio	CDS	3071	3134	.	-	.	Name=NbE03055809.1 CDS;gene=NbE03055809;Codon_start=1;product=probable protein phosphatase 2C 12 isoform X1 (XP_009764892.1);protein_id=NbE03055809.1;NCBI Feature Key=CDS;NCBI Join Type=join;ID=NbE03055809.1 CDS
Nbv0.3scaffold14820_16507-22244	scipio	CDS	2733	2840	.	-	.	Name=NbE03055809.1 CDS;gene=NbE03055809;Codon_start=1;product=probable protein phosphatase 2C 12 isoform X1 (XP_009764892.1);protein_id=NbE03055809.1;NCBI Feature Key=CDS;NCBI Join Type=join;ID=NbE03055809.1 CDS
Nbv0.3scaffold14820_16507-22244	scipio	CDS	1757	1882	.	-	.	Name=NbE03055809.1 CDS;gene=NbE03055809;Codon_start=1;product=probable protein phosphatase 2C 12 isoform X1 (XP_009764892.1);protein_id=NbE03055809.1;NCBI Feature Key=CDS;NCBI Join Type=join;ID=NbE03055809.1 CDS
Nbv0.3scaffold14820_16507-22244	scipio	CDS	1421	1656	.	-	.	Name=NbE03055809.1 CDS;gene=NbE03055809;Codon_start=1;product=probable protein phosphatase 2C 12 isoform X1 (XP_009764892.1);protein_id=NbE03055809.1;NCBI Feature Key=CDS;NCBI Join Type=join;ID=NbE03055809.1 CDS
Nbv0.3scaffold14820_16507-22244	scipio	CDS	1107	1309	.	-	.	Name=NbE03055809.1 CDS;gene=NbE03055809;Codon_start=1;product=probable protein phosphatase 2C 12 isoform X1 (XP_009764892.1);protein_id=NbE03055809.1;NCBI Feature Key=CDS;NCBI Join Type=join;ID=NbE03055809.1 CDS
Nbv0.3scaffold14820_16507-22244	scipio	CDS	998	1026	.	-	.	Name=NbE03055809.1 CDS;gene=NbE03055809;Codon_start=1;product=probable protein phosphatase 2C 12 isoform X1 (XP_009764892.1);protein_id=NbE03055809.1;NCBI Feature Key=CDS;NCBI Join Type=join;ID=NbE03055809.1 CDS
Nbv0.3scaffold70360_4720-8234	scipio	CDS	2461	2515	.	-	.	Name=NbE03061094.1 CDS;gene=NbE03061094;Codon_start=1;product=low-temperature-induced 65 kDa protein-like (XP_016501610.1);protein_id=NbE03061094.1;NCBI Feature Key=CDS;NCBI Join Type=join;ID=NbE03061094.1 CDS
Nbv0.3scaffold70360_4720-8234	scipio	CDS	2098	2280	.	-	.	Name=NbE03061094.1 CDS;gene=NbE03061094;Codon_start=1;product=low-temperature-induced 65 kDa protein-like (XP_016501610.1);protein_id=NbE03061094.1;NCBI Feature Key=CDS;NCBI Join Type=join;ID=NbE03061094.1 CDS
Nbv0.3scaffold70360_4720-8234	scipio	CDS	1389	1474	.	-	.	Name=NbE03061094.1 CDS;gene=NbE03061094;Codon_start=1;product=low-temperature-induced 65 kDa protein-like (XP_016501610.1);protein_id=NbE03061094.1;NCBI Feature Key=CDS;NCBI Join Type=join;ID=NbE03061094.1 CDS
Nbv0.3scaffold70360_4720-8234	scipio	CDS	1220	1366	.	-	.	Name=NbE03061094.1 CDS;gene=NbE03061094;Codon_start=1;product=low-temperature-induced 65 kDa protein-like (XP_016501610.1);protein_id=NbE03061094.1;NCBI Feature Key=CDS;NCBI Join Type=join;ID=NbE03061094.1 CDS
Nbv0.3scaffold70360_4720-8234	scipio	CDS	998	1111	.	-	.	Name=NbE03061094.1 CDS;gene=NbE03061094;Codon_start=1;product=low-temperature-induced 65 kDa protein-like (XP_016501610.1);protein_id=NbE03061094.1;NCBI Feature Key=CDS;NCBI Join Type=join;ID=NbE03061094.1 CDS
Nbv0.3scaffold16577_2418-4867	scipio	CDS	1001	1453	.	+	.	Name=NbE03056065.1 CDS;gene=NbE03056065;Codon_start=1;product=uncharacterized protein LOC104231957 (XP_009783342.1);protein_id=NbE03056065.1;NCBI Feature Key=CDS;ID=NbE03056065.1 CDS
Nbv0.3scaffold102260_800-3319	scipio	CDS	1001	1054	.	+	.	Name=NbE03062258.1 CDS;gene=NbE03062258;Codon_start=1;product=uncharacterized protein LOC107779512 (XP_016455448.1);protein_id=NbE03062258.1;NCBI Feature Key=CDS;NCBI Join Type=join;ID=NbE03062258.1 CDS
Nbv0.3scaffold102260_800-3319	scipio	CDS	1296	1370	.	+	.	Name=NbE03062258.1 CDS;gene=NbE03062258;Codon_start=1;product=uncharacterized protein LOC107779512 (XP_016455448.1);protein_id=NbE03062258.1;NCBI Feature Key=CDS;NCBI Join Type=join;ID=NbE03062258.1 CDS
Nbv0.3scaffold102260_800-3319	scipio	CDS	1371	1523	.	+	.	Name=NbE03062258.1 CDS;gene=NbE03062258;Codon_start=1;product=uncharacterized protein LOC107779512 (XP_016455448.1);protein_id=NbE03062258.1;NCBI Feature Key=CDS;NCBI Join Type=join;ID=NbE03062258.1 CDS
Nbv0.3scaffold91405_1-1101	scipio	CDS	535	646	.	-	.	Name=NbE03062024.1 CDS;gene=NbE03062024;Codon_start=1;product=protein PXR1 (XP_009614194.1);protein_id=NbE03062024.1;NCBI Feature Key=CDS;NCBI Join Type=join;ID=NbE03062024.1 CDS
Nbv0.3scaffold91405_1-1101	scipio	CDS	224	534	.	-	.	Name=NbE03062024.1 CDS;gene=NbE03062024;Codon_start=1;product=protein PXR1 (XP_009614194.1);protein_id=NbE03062024.1;NCBI Feature Key=CDS;NCBI Join Type=join;ID=NbE03062024.1 CDS
Nbv0.3scaffold22205_14904-28804	scipio	CDS	1001	1174	.	+	.	Name=NbE03056823.1 CDS;gene=NbE03056823;Codon_start=1;product=casein kinase II subunit alpha-2-like (XP_019225600.1);protein_id=NbE03056823.1;NCBI Feature Key=CDS;NCBI Join Type=join;ID=NbE03056823.1 CDS
Nbv0.3scaffold22205_14904-28804	scipio	CDS	1175	1362	.	+	.	Name=NbE03056823.1 CDS;gene=NbE03056823;Codon_start=1;product=casein kinase II subunit alpha-2-like (XP_019225600.1);protein_id=NbE03056823.1;NCBI Feature Key=CDS;NCBI Join Type=join;ID=NbE03056823.1 CDS
Nbv0.3scaffold22205_14904-28804	scipio	CDS	1462	1591	.	+	.	Name=NbE03056823.1 CDS;gene=NbE03056823;Codon_start=1;product=casein kinase II subunit alpha-2-like (XP_019225600.1);protein_id=NbE03056823.1;NCBI Feature Key=CDS;NCBI Join Type=join;ID=NbE03056823.1 CDS
Nbv0.3scaffold22205_14904-28804	scipio	CDS	2556	2750	.	+	.	Name=NbE03056823.1 CDS;gene=NbE03056823;Codon_start=1;product=casein kinase II subunit alpha-2-like (XP_019225600.1);protein_id=NbE03056823.1;NCBI Feature Key=CDS;NCBI Join Type=join;ID=NbE03056823.1 CDS
Nbv0.3scaffold22205_14904-28804	scipio	CDS	3723	3880	.	+	.	Name=NbE03056823.1 CDS;gene=NbE03056823;Codon_start=1;product=casein kinase II subunit alpha-2-like (XP_019225600.1);protein_id=NbE03056823.1;NCBI Feature Key=CDS;NCBI Join Type=join;ID=NbE03056823.1 CDS
Nbv0.3scaffold22205_14904-28804	scipio	CDS	5500	5590	.	+	.	Name=NbE03056823.1 CDS;gene=NbE03056823;Codon_start=1;product=casein kinase II subunit alpha-2-like (XP_019225600.1);protein_id=NbE03056823.1;NCBI Feature Key=CDS;NCBI Join Type=join;ID=NbE03056823.1 CDS
Nbv0.3scaffold22205_14904-28804	scipio	CDS	6086	6151	.	+	.	Name=NbE03056823.1 CDS;gene=NbE03056823;Codon_start=1;product=casein kinase II subunit alpha-2-like (XP_019225600.1);protein_id=NbE03056823.1;NCBI Feature Key=CDS;NCBI Join Type=join;ID=NbE03056823.1 CDS
Nbv0.3scaffold22205_14904-28804	scipio	CDS	12241	12323	.	+	.	Name=NbE03056823.1 CDS;gene=NbE03056823;Codon_start=1;product=casein kinase II subunit alpha-2-like (XP_019225600.1);protein_id=NbE03056823.1;NCBI Feature Key=CDS;NCBI Join Type=join;ID=NbE03056823.1 CDS
Nbv0.3scaffold22205_14904-28804	scipio	CDS	12402	12465	.	+	.	Name=NbE03056823.1 CDS;gene=NbE03056823;Codon_start=1;product=casein kinase II subunit alpha-2-like (XP_019225600.1);protein_id=NbE03056823.1;NCBI Feature Key=CDS;NCBI Join Type=join;ID=NbE03056823.1 CDS
Nbv0.3scaffold22205_14904-28804	scipio	CDS	12550	12618	.	+	.	Name=NbE03056823.1 CDS;gene=NbE03056823;Codon_start=1;product=casein kinase II subunit alpha-2-like (XP_019225600.1);protein_id=NbE03056823.1;NCBI Feature Key=CDS;NCBI Join Type=join;ID=NbE03056823.1 CDS
Nbv0.3scaffold22205_14904-28804	scipio	CDS	12845	12904	.	+	.	Name=NbE03056823.1 CDS;gene=NbE03056823;Codon_start=1;product=casein kinase II subunit alpha-2-like (XP_019225600.1);protein_id=NbE03056823.1;NCBI Feature Key=CDS;NCBI Join Type=join;ID=NbE03056823.1 CDS
Nbv0.3scaffold47388_2909-7522	scipio	CDS	3540	3614	.	-	.	Name=NbE03059509.1 CDS;gene=NbE03059509;Codon_start=1;product=protein cornichon homolog 1-like isoform X1 (XP_016446280.1);protein_id=NbE03059509.1;NCBI Feature Key=CDS;NCBI Join Type=join;ID=NbE03059509.1 CDS
Nbv0.3scaffold47388_2909-7522	scipio	CDS	2810	2991	.	-	.	Name=NbE03059509.1 CDS;gene=NbE03059509;Codon_start=1;product=protein cornichon homolog 1-like isoform X1 (XP_016446280.1);protein_id=NbE03059509.1;NCBI Feature Key=CDS;NCBI Join Type=join;ID=NbE03059509.1 CDS
Nbv0.3scaffold47388_2909-7522	scipio	CDS	1187	1309	.	-	.	Name=NbE03059509.1 CDS;gene=NbE03059509;Codon_start=1;product=protein cornichon homolog 1-like isoform X1 (XP_016446280.1);protein_id=NbE03059509.1;NCBI Feature Key=CDS;NCBI Join Type=join;ID=NbE03059509.1 CDS
Nbv0.3scaffold47388_2909-7522	scipio	CDS	998	1091	.	-	.	Name=NbE03059509.1 CDS;gene=NbE03059509;Codon_start=1;product=protein cornichon homolog 1-like isoform X1 (XP_016446280.1);protein_id=NbE03059509.1;NCBI Feature Key=CDS;NCBI Join Type=join;ID=NbE03059509.1 CDS
Nbv0.3scaffold24576_10490-14730	scipio	CDS	1001	1229	.	+	.	Name=NbE03057112.1 CDS;gene=NbE03057112;Codon_start=1;product=ultraviolet-B receptor UVR8 isoform X1 (XP_019257038.1);protein_id=NbE03057112.1;NCBI Feature Key=CDS;NCBI Join Type=join;ID=NbE03057112.1 CDS
Nbv0.3scaffold24576_10490-14730	scipio	CDS	2342	2494	.	+	.	Name=NbE03057112.1 CDS;gene=NbE03057112;Codon_start=1;product=ultraviolet-B receptor UVR8 isoform X1 (XP_019257038.1);protein_id=NbE03057112.1;NCBI Feature Key=CDS;NCBI Join Type=join;ID=NbE03057112.1 CDS
Nbv0.3scaffold24576_10490-14730	scipio	CDS	3026	3186	.	+	.	Name=NbE03057112.1 CDS;gene=NbE03057112;Codon_start=1;product=ultraviolet-B receptor UVR8 isoform X1 (XP_019257038.1);protein_id=NbE03057112.1;NCBI Feature Key=CDS;NCBI Join Type=join;ID=NbE03057112.1 CDS
Nbv0.3scaffold24576_10490-14730	scipio	CDS	3206	3244	.	+	.	Name=NbE03057112.1 CDS;gene=NbE03057112;Codon_start=1;product=ultraviolet-B receptor UVR8 isoform X1 (XP_019257038.1);protein_id=NbE03057112.1;NCBI Feature Key=CDS;NCBI Join Type=join;ID=NbE03057112.1 CDS
Nbv0.3scaffold7193_2698-13472	scipio	CDS	9735	9775	.	-	.	Name=NbE03054645.1 CDS;gene=NbE03054645;Codon_start=1;product=uncharacterized protein LOC104231177 (XP_009782428.1);protein_id=NbE03054645.1;NCBI Feature Key=CDS;NCBI Join Type=join;ID=NbE03054645.1 CDS
Nbv0.3scaffold7193_2698-13472	scipio	CDS	7273	7446	.	-	.	Name=NbE03054645.1 CDS;gene=NbE03054645;Codon_start=1;product=uncharacterized protein LOC104231177 (XP_009782428.1);protein_id=NbE03054645.1;NCBI Feature Key=CDS;NCBI Join Type=join;ID=NbE03054645.1 CDS
Nbv0.3scaffold7193_2698-13472	scipio	CDS	6762	7164	.	-	.	Name=NbE03054645.1 CDS;gene=NbE03054645;Codon_start=1;product=uncharacterized protein LOC104231177 (XP_009782428.1);protein_id=NbE03054645.1;NCBI Feature Key=CDS;NCBI Join Type=join;ID=NbE03054645.1 CDS
Nbv0.3scaffold7193_2698-13472	scipio	CDS	4820	5100	.	-	.	Name=NbE03054645.1 CDS;gene=NbE03054645;Codon_start=1;product=uncharacterized protein LOC104231177 (XP_009782428.1);protein_id=NbE03054645.1;NCBI Feature Key=CDS;NCBI Join Type=join;ID=NbE03054645.1 CDS
Nbv0.3scaffold7193_2698-13472	scipio	CDS	4162	4230	.	-	.	Name=NbE03054645.1 CDS;gene=NbE03054645;Codon_start=1;product=uncharacterized protein LOC104231177 (XP_009782428.1);protein_id=NbE03054645.1;NCBI Feature Key=CDS;NCBI Join Type=join;ID=NbE03054645.1 CDS
Nbv0.3scaffold7193_2698-13472	scipio	CDS	4010	4066	.	-	.	Name=NbE03054645.1 CDS;gene=NbE03054645;Codon_start=1;product=uncharacterized protein LOC104231177 (XP_009782428.1);protein_id=NbE03054645.1;NCBI Feature Key=CDS;NCBI Join Type=join;ID=NbE03054645.1 CDS
Nbv0.3scaffold7193_2698-13472	scipio	CDS	2268	2320	.	-	.	Name=NbE03054645.1 CDS;gene=NbE03054645;Codon_start=1;product=uncharacterized protein LOC104231177 (XP_009782428.1);protein_id=NbE03054645.1;NCBI Feature Key=CDS;NCBI Join Type=join;ID=NbE03054645.1 CDS
Nbv0.3scaffold7193_2698-13472	scipio	CDS	2086	2161	.	-	.	Name=NbE03054645.1 CDS;gene=NbE03054645;Codon_start=1;product=uncharacterized protein LOC104231177 (XP_009782428.1);protein_id=NbE03054645.1;NCBI Feature Key=CDS;NCBI Join Type=join;ID=NbE03054645.1 CDS
Nbv0.3scaffold7193_2698-13472	scipio	CDS	998	1940	.	-	.	Name=NbE03054645.1 CDS;gene=NbE03054645;Codon_start=1;product=uncharacterized protein LOC104231177 (XP_009782428.1);protein_id=NbE03054645.1;NCBI Feature Key=CDS;NCBI Join Type=join;ID=NbE03054645.1 CDS
Nbv0.3scaffold40174_1523-5653	scipio	CDS	1001	1103	.	+	.	Name=NbE03058817.1 CDS;gene=NbE03058817;Codon_start=1;product=ADP-ribosylation factor 1-like (XP_016435646.1);protein_id=NbE03058817.1;NCBI Feature Key=CDS;NCBI Join Type=join;ID=NbE03058817.1 CDS
Nbv0.3scaffold40174_1523-5653	scipio	CDS	1219	1257	.	+	.	Name=NbE03058817.1 CDS;gene=NbE03058817;Codon_start=1;product=ADP-ribosylation factor 1-like (XP_016435646.1);protein_id=NbE03058817.1;NCBI Feature Key=CDS;NCBI Join Type=join;ID=NbE03058817.1 CDS
Nbv0.3scaffold40174_1523-5653	scipio	CDS	3001	3134	.	+	.	Name=NbE03058817.1 CDS;gene=NbE03058817;Codon_start=1;product=ADP-ribosylation factor 1-like (XP_016435646.1);protein_id=NbE03058817.1;NCBI Feature Key=CDS;NCBI Join Type=join;ID=NbE03058817.1 CDS
Nbv0.3scaffold1254_53727-58468	scipio	CDS	3383	3742	.	-	.	Name=NbE03053569.1 CDS;gene=NbE03053569;Codon_start=1;product=Partial, thioredoxin X, chloroplastic (XP_019261089.1);protein_id=NbE03053569.1;NCBI Feature Key=CDS;NCBI Join Type=join;ID=NbE03053569.1 CDS
Nbv0.3scaffold1254_53727-58468	scipio	CDS	998	1048	.	-	.	Name=NbE03053569.1 CDS;gene=NbE03053569;Codon_start=1;product=Partial, thioredoxin X, chloroplastic (XP_019261089.1);protein_id=NbE03053569.1;NCBI Feature Key=CDS;NCBI Join Type=join;ID=NbE03053569.1 CDS
Nbv0.3scaffold62080_1-5587	scipio	CDS	640	1555	.	+	.	Name=NbE03060596.1 CDS;gene=NbE03060596;Codon_start=1;product=putative receptor-like protein kinase At3g47110 (XP_009783787.1);protein_id=NbE03060596.1;NCBI Feature Key=CDS;NCBI Join Type=join;ID=NbE03060596.1 CDS
Nbv0.3scaffold62080_1-5587	scipio	CDS	1644	1934	.	+	.	Name=NbE03060596.1 CDS;gene=NbE03060596;Codon_start=1;product=putative receptor-like protein kinase At3g47110 (XP_009783787.1);protein_id=NbE03060596.1;NCBI Feature Key=CDS;NCBI Join Type=join;ID=NbE03060596.1 CDS
Nbv0.3scaffold62080_1-5587	scipio	CDS	2164	4152	.	+	.	Name=NbE03060596.1 CDS;gene=NbE03060596;Codon_start=1;product=putative receptor-like protein kinase At3g47110 (XP_009783787.1);protein_id=NbE03060596.1;NCBI Feature Key=CDS;NCBI Join Type=join;ID=NbE03060596.1 CDS
Nbv0.3scaffold62080_1-5587	scipio	CDS	4241	4590	.	+	.	Name=NbE03060596.1 CDS;gene=NbE03060596;Codon_start=1;product=putative receptor-like protein kinase At3g47110 (XP_009783787.1);protein_id=NbE03060596.1;NCBI Feature Key=CDS;NCBI Join Type=join;ID=NbE03060596.1 CDS
Nbv0.3scaffold17724_7736-16787	scipio	CDS	1001	1165	.	+	.	Name=NbE03056218.1 CDS;gene=NbE03056218;Codon_start=1;product=uncharacterized protein LOC109234577 isoform X1 (XP_019256165.1);protein_id=NbE03056218.1;NCBI Feature Key=CDS;NCBI Join Type=join;ID=NbE03056218.1 CDS
Nbv0.3scaffold17724_7736-16787	scipio	CDS	1587	1840	.	+	.	Name=NbE03056218.1 CDS;gene=NbE03056218;Codon_start=1;product=uncharacterized protein LOC109234577 isoform X1 (XP_019256165.1);protein_id=NbE03056218.1;NCBI Feature Key=CDS;NCBI Join Type=join;ID=NbE03056218.1 CDS
Nbv0.3scaffold17724_7736-16787	scipio	CDS	2711	3287	.	+	.	Name=NbE03056218.1 CDS;gene=NbE03056218;Codon_start=1;product=uncharacterized protein LOC109234577 isoform X1 (XP_019256165.1);protein_id=NbE03056218.1;NCBI Feature Key=CDS;NCBI Join Type=join;ID=NbE03056218.1 CDS
Nbv0.3scaffold17724_7736-16787	scipio	CDS	3641	4279	.	+	.	Name=NbE03056218.1 CDS;gene=NbE03056218;Codon_start=1;product=uncharacterized protein LOC109234577 isoform X1 (XP_019256165.1);protein_id=NbE03056218.1;NCBI Feature Key=CDS;NCBI Join Type=join;ID=NbE03056218.1 CDS
Nbv0.3scaffold17724_7736-16787	scipio	CDS	4926	5366	.	+	.	Name=NbE03056218.1 CDS;gene=NbE03056218;Codon_start=1;product=uncharacterized protein LOC109234577 isoform X1 (XP_019256165.1);protein_id=NbE03056218.1;NCBI Feature Key=CDS;NCBI Join Type=join;ID=NbE03056218.1 CDS
Nbv0.3scaffold17724_7736-16787	scipio	CDS	6287	6481	.	+	.	Name=NbE03056218.1 CDS;gene=NbE03056218;Codon_start=1;product=uncharacterized protein LOC109234577 isoform X1 (XP_019256165.1);protein_id=NbE03056218.1;NCBI Feature Key=CDS;NCBI Join Type=join;ID=NbE03056218.1 CDS
Nbv0.3scaffold17724_7736-16787	scipio	CDS	6613	6669	.	+	.	Name=NbE03056218.1 CDS;gene=NbE03056218;Codon_start=1;product=uncharacterized protein LOC109234577 isoform X1 (XP_019256165.1);protein_id=NbE03056218.1;NCBI Feature Key=CDS;NCBI Join Type=join;ID=NbE03056218.1 CDS
Nbv0.3scaffold17724_7736-16787	scipio	CDS	7831	7893	.	+	.	Name=NbE03056218.1 CDS;gene=NbE03056218;Codon_start=1;product=uncharacterized protein LOC109234577 isoform X1 (XP_019256165.1);protein_id=NbE03056218.1;NCBI Feature Key=CDS;NCBI Join Type=join;ID=NbE03056218.1 CDS
Nbv0.3scaffold17724_7736-16787	scipio	CDS	7972	8055	.	+	.	Name=NbE03056218.1 CDS;gene=NbE03056218;Codon_start=1;product=uncharacterized protein LOC109234577 isoform X1 (XP_019256165.1);protein_id=NbE03056218.1;NCBI Feature Key=CDS;NCBI Join Type=join;ID=NbE03056218.1 CDS
Nbv0.3scaffold14844_24529-30794	scipio	CDS	5210	5266	.	-	.	Name=NbE03055814.1 CDS;gene=NbE03055814;Codon_start=1;product=DNA polymerase epsilon catalytic subunit A-like (XP_016433577.1);protein_id=NbE03055814.1;NCBI Feature Key=CDS;NCBI Join Type=join;ID=NbE03055814.1 CDS
Nbv0.3scaffold14844_24529-30794	scipio	CDS	4810	4914	.	-	.	Name=NbE03055814.1 CDS;gene=NbE03055814;Codon_start=1;product=DNA polymerase epsilon catalytic subunit A-like (XP_016433577.1);protein_id=NbE03055814.1;NCBI Feature Key=CDS;NCBI Join Type=join;ID=NbE03055814.1 CDS
Nbv0.3scaffold14844_24529-30794	scipio	CDS	3121	3239	.	-	.	Name=NbE03055814.1 CDS;gene=NbE03055814;Codon_start=1;product=DNA polymerase epsilon catalytic subunit A-like (XP_016433577.1);protein_id=NbE03055814.1;NCBI Feature Key=CDS;NCBI Join Type=join;ID=NbE03055814.1 CDS
Nbv0.3scaffold14844_24529-30794	scipio	CDS	2892	3033	.	-	.	Name=NbE03055814.1 CDS;gene=NbE03055814;Codon_start=1;product=DNA polymerase epsilon catalytic subunit A-like (XP_016433577.1);protein_id=NbE03055814.1;NCBI Feature Key=CDS;NCBI Join Type=join;ID=NbE03055814.1 CDS
Nbv0.3scaffold14844_24529-30794	scipio	CDS	2713	2807	.	-	.	Name=NbE03055814.1 CDS;gene=NbE03055814;Codon_start=1;product=DNA polymerase epsilon catalytic subunit A-like (XP_016433577.1);protein_id=NbE03055814.1;NCBI Feature Key=CDS;NCBI Join Type=join;ID=NbE03055814.1 CDS
Nbv0.3scaffold14844_24529-30794	scipio	CDS	2479	2584	.	-	.	Name=NbE03055814.1 CDS;gene=NbE03055814;Codon_start=1;product=DNA polymerase epsilon catalytic subunit A-like (XP_016433577.1);protein_id=NbE03055814.1;NCBI Feature Key=CDS;NCBI Join Type=join;ID=NbE03055814.1 CDS
Nbv0.3scaffold14844_24529-30794	scipio	CDS	2295	2374	.	-	.	Name=NbE03055814.1 CDS;gene=NbE03055814;Codon_start=1;product=DNA polymerase epsilon catalytic subunit A-like (XP_016433577.1);protein_id=NbE03055814.1;NCBI Feature Key=CDS;NCBI Join Type=join;ID=NbE03055814.1 CDS
Nbv0.3scaffold14844_24529-30794	scipio	CDS	2015	2191	.	-	.	Name=NbE03055814.1 CDS;gene=NbE03055814;Codon_start=1;product=DNA polymerase epsilon catalytic subunit A-like (XP_016433577.1);protein_id=NbE03055814.1;NCBI Feature Key=CDS;NCBI Join Type=join;ID=NbE03055814.1 CDS
Nbv0.3scaffold14844_24529-30794	scipio	CDS	1728	1815	.	-	.	Name=NbE03055814.1 CDS;gene=NbE03055814;Codon_start=1;product=DNA polymerase epsilon catalytic subunit A-like (XP_016433577.1);protein_id=NbE03055814.1;NCBI Feature Key=CDS;NCBI Join Type=join;ID=NbE03055814.1 CDS
Nbv0.3scaffold14844_24529-30794	scipio	CDS	1498	1578	.	-	.	Name=NbE03055814.1 CDS;gene=NbE03055814;Codon_start=1;product=DNA polymerase epsilon catalytic subunit A-like (XP_016433577.1);protein_id=NbE03055814.1;NCBI Feature Key=CDS;NCBI Join Type=join;ID=NbE03055814.1 CDS
Nbv0.3scaffold14844_24529-30794	scipio	CDS	998	1312	.	-	.	Name=NbE03055814.1 CDS;gene=NbE03055814;Codon_start=1;product=DNA polymerase epsilon catalytic subunit A-like (XP_016433577.1);protein_id=NbE03055814.1;NCBI Feature Key=CDS;NCBI Join Type=join;ID=NbE03055814.1 CDS
Nbv0.3scaffold81773_3484-6815	scipio	CDS	1001	2920	.	+	.	Name=NbE03061674.1 CDS;gene=NbE03061674;Codon_start=1;product=formin-like protein 5 (XP_019230212.1);protein_id=NbE03061674.1;NCBI Feature Key=CDS;ID=NbE03061674.1 CDS
Nbv0.3scaffold5302_29302-35095	scipio	CDS	1001	1742	.	+	.	Name=NbE03054323.1 CDS;gene=NbE03054323;Codon_start=1;product=uncharacterized protein LOC104106572 (XP_009613438.1);protein_id=NbE03054323.1;NCBI Feature Key=CDS;NCBI Join Type=join;ID=NbE03054323.1 CDS
Nbv0.3scaffold5302_29302-35095	scipio	CDS	3509	3561	.	+	.	Name=NbE03054323.1 CDS;gene=NbE03054323;Codon_start=1;product=uncharacterized protein LOC104106572 (XP_009613438.1);protein_id=NbE03054323.1;NCBI Feature Key=CDS;NCBI Join Type=join;ID=NbE03054323.1 CDS
Nbv0.3scaffold5302_29302-35095	scipio	CDS	3809	3975	.	+	.	Name=NbE03054323.1 CDS;gene=NbE03054323;Codon_start=1;product=uncharacterized protein LOC104106572 (XP_009613438.1);protein_id=NbE03054323.1;NCBI Feature Key=CDS;NCBI Join Type=join;ID=NbE03054323.1 CDS
Nbv0.3scaffold5302_29302-35095	scipio	CDS	4059	4210	.	+	.	Name=NbE03054323.1 CDS;gene=NbE03054323;Codon_start=1;product=uncharacterized protein LOC104106572 (XP_009613438.1);protein_id=NbE03054323.1;NCBI Feature Key=CDS;NCBI Join Type=join;ID=NbE03054323.1 CDS
Nbv0.3scaffold5302_29302-35095	scipio	CDS	4406	4797	.	+	.	Name=NbE03054323.1 CDS;gene=NbE03054323;Codon_start=1;product=uncharacterized protein LOC104106572 (XP_009613438.1);protein_id=NbE03054323.1;NCBI Feature Key=CDS;NCBI Join Type=join;ID=NbE03054323.1 CDS
Nbv0.3scaffold56385_12-4186	scipio	CDS	1001	1502	.	+	.	Name=NbE03060191.1 CDS;gene=NbE03060191;Codon_start=1;product=papain-like cysteine proteinase (ANJ02840.1);protein_id=NbE03060191.1;NCBI Feature Key=CDS;NCBI Join Type=join;ID=NbE03060191.1 CDS
Nbv0.3scaffold56385_12-4186	scipio	CDS	2408	2643	.	+	.	Name=NbE03060191.1 CDS;gene=NbE03060191;Codon_start=1;product=papain-like cysteine proteinase (ANJ02840.1);protein_id=NbE03060191.1;NCBI Feature Key=CDS;NCBI Join Type=join;ID=NbE03060191.1 CDS
Nbv0.3scaffold56385_12-4186	scipio	CDS	2742	2879	.	+	.	Name=NbE03060191.1 CDS;gene=NbE03060191;Codon_start=1;product=papain-like cysteine proteinase (ANJ02840.1);protein_id=NbE03060191.1;NCBI Feature Key=CDS;NCBI Join Type=join;ID=NbE03060191.1 CDS
Nbv0.3scaffold56385_12-4186	scipio	CDS	2971	3468	.	+	.	Name=NbE03060191.1 CDS;gene=NbE03060191;Codon_start=1;product=papain-like cysteine proteinase (ANJ02840.1);protein_id=NbE03060191.1;NCBI Feature Key=CDS;NCBI Join Type=join;ID=NbE03060191.1 CDS
Nbv0.3scaffold56385_12-4186	scipio	CDS	3837	3980	.	+	.	Name=NbE03060191.1 CDS;gene=NbE03060191;Codon_start=1;product=papain-like cysteine proteinase (ANJ02840.1);protein_id=NbE03060191.1;NCBI Feature Key=CDS;NCBI Join Type=join;ID=NbE03060191.1 CDS
Nbv0.3scaffold15471_16331-28743	scipio	CDS	1001	1081	.	+	.	Name=NbE03055914.1 CDS;gene=NbE03055914;Codon_start=1;product=GRF1-interacting factor 1-like (XP_016513226.1);protein_id=NbE03055914.1;NCBI Feature Key=CDS;NCBI Join Type=join;ID=NbE03055914.1 CDS
Nbv0.3scaffold15471_16331-28743	scipio	CDS	2953	3029	.	+	.	Name=NbE03055914.1 CDS;gene=NbE03055914;Codon_start=1;product=GRF1-interacting factor 1-like (XP_016513226.1);protein_id=NbE03055914.1;NCBI Feature Key=CDS;NCBI Join Type=join;ID=NbE03055914.1 CDS
Nbv0.3scaffold15471_16331-28743	scipio	CDS	3215	3299	.	+	.	Name=NbE03055914.1 CDS;gene=NbE03055914;Codon_start=1;product=GRF1-interacting factor 1-like (XP_016513226.1);protein_id=NbE03055914.1;NCBI Feature Key=CDS;NCBI Join Type=join;ID=NbE03055914.1 CDS
Nbv0.3scaffold15471_16331-28743	scipio	CDS	11012	11416	.	+	.	Name=NbE03055914.1 CDS;gene=NbE03055914;Codon_start=1;product=GRF1-interacting factor 1-like (XP_016513226.1);protein_id=NbE03055914.1;NCBI Feature Key=CDS;NCBI Join Type=join;ID=NbE03055914.1 CDS
Nbv0.3scaffold53244_6015-8323	scipio	CDS	1001	1312	.	+	.	Name=NbE03059970.1 CDS;gene=NbE03059970;Codon_start=1;product=hypothetical protein NitaMp154 (mitochondrion) (YP_173491.1);protein_id=NbE03059970.1;NCBI Feature Key=CDS;ID=NbE03059970.1 CDS
Nbv0.3scaffold2914_45988-56840	scipio	CDS	9701	9853	.	-	.	Name=NbE03053921.1 CDS;gene=NbE03053921;Codon_start=1;product=uncharacterized protein LOC104210791 isoform X1 (XP_009758057.1);protein_id=NbE03053921.1;NCBI Feature Key=CDS;NCBI Join Type=join;ID=NbE03053921.1 CDS
Nbv0.3scaffold2914_45988-56840	scipio	CDS	2611	2872	.	-	.	Name=NbE03053921.1 CDS;gene=NbE03053921;Codon_start=1;product=uncharacterized protein LOC104210791 isoform X1 (XP_009758057.1);protein_id=NbE03053921.1;NCBI Feature Key=CDS;NCBI Join Type=join;ID=NbE03053921.1 CDS
Nbv0.3scaffold2914_45988-56840	scipio	CDS	1333	1420	.	-	.	Name=NbE03053921.1 CDS;gene=NbE03053921;Codon_start=1;product=uncharacterized protein LOC104210791 isoform X1 (XP_009758057.1);protein_id=NbE03053921.1;NCBI Feature Key=CDS;NCBI Join Type=join;ID=NbE03053921.1 CDS
Nbv0.3scaffold2914_45988-56840	scipio	CDS	1132	1198	.	-	.	Name=NbE03053921.1 CDS;gene=NbE03053921;Codon_start=1;product=uncharacterized protein LOC104210791 isoform X1 (XP_009758057.1);protein_id=NbE03053921.1;NCBI Feature Key=CDS;NCBI Join Type=join;ID=NbE03053921.1 CDS
Nbv0.3scaffold2914_45988-56840	scipio	CDS	998	1051	.	-	.	Name=NbE03053921.1 CDS;gene=NbE03053921;Codon_start=1;product=uncharacterized protein LOC104210791 isoform X1 (XP_009758057.1);protein_id=NbE03053921.1;NCBI Feature Key=CDS;NCBI Join Type=join;ID=NbE03053921.1 CDS
Nbv0.3scaffold74241_1249-5508	scipio	CDS	2821	3260	.	-	.	Name=NbE03061307.1 CDS;gene=NbE03061307;Codon_start=1;product=WRKY transcription factor 22-like (XP_019252156.1);protein_id=NbE03061307.1;NCBI Feature Key=CDS;NCBI Join Type=join;ID=NbE03061307.1 CDS
Nbv0.3scaffold74241_1249-5508	scipio	CDS	2122	2232	.	-	.	Name=NbE03061307.1 CDS;gene=NbE03061307;Codon_start=1;product=WRKY transcription factor 22-like (XP_019252156.1);protein_id=NbE03061307.1;NCBI Feature Key=CDS;NCBI Join Type=join;ID=NbE03061307.1 CDS
Nbv0.3scaffold74241_1249-5508	scipio	CDS	998	1418	.	-	.	Name=NbE03061307.1 CDS;gene=NbE03061307;Codon_start=1;product=WRKY transcription factor 22-like (XP_019252156.1);protein_id=NbE03061307.1;NCBI Feature Key=CDS;NCBI Join Type=join;ID=NbE03061307.1 CDS
Nbv0.3scaffold9637_36003-40984	scipio	CDS	3934	3982	.	-	.	Name=NbE03055060.1 CDS;gene=NbE03055060;Codon_start=1;product=Partial, short-chain dehydrogenase TIC 32, chloroplastic-like isoform X2 (XP_009802403.1);protein_id=NbE03055060.1;NCBI Feature Key=CDS;NCBI Join Type=join;ID=NbE03055060.1 CDS
Nbv0.3scaffold9637_36003-40984	scipio	CDS	3301	3454	.	-	.	Name=NbE03055060.1 CDS;gene=NbE03055060;Codon_start=1;product=Partial, short-chain dehydrogenase TIC 32, chloroplastic-like isoform X2 (XP_009802403.1);protein_id=NbE03055060.1;NCBI Feature Key=CDS;NCBI Join Type=join;ID=NbE03055060.1 CDS
Nbv0.3scaffold9637_36003-40984	scipio	CDS	2619	2697	.	-	.	Name=NbE03055060.1 CDS;gene=NbE03055060;Codon_start=1;product=Partial, short-chain dehydrogenase TIC 32, chloroplastic-like isoform X2 (XP_009802403.1);protein_id=NbE03055060.1;NCBI Feature Key=CDS;NCBI Join Type=join;ID=NbE03055060.1 CDS
Nbv0.3scaffold9637_36003-40984	scipio	CDS	2185	2271	.	-	.	Name=NbE03055060.1 CDS;gene=NbE03055060;Codon_start=1;product=Partial, short-chain dehydrogenase TIC 32, chloroplastic-like isoform X2 (XP_009802403.1);protein_id=NbE03055060.1;NCBI Feature Key=CDS;NCBI Join Type=join;ID=NbE03055060.1 CDS
Nbv0.3scaffold9637_36003-40984	scipio	CDS	998	1156	.	-	.	Name=NbE03055060.1 CDS;gene=NbE03055060;Codon_start=1;product=Partial, short-chain dehydrogenase TIC 32, chloroplastic-like isoform X2 (XP_009802403.1);protein_id=NbE03055060.1;NCBI Feature Key=CDS;NCBI Join Type=join;ID=NbE03055060.1 CDS
Nbv0.3scaffold14498_20391-23595	scipio	CDS	1001	1069	.	+	.	Name=NbE03055762.1 CDS;gene=NbE03055762;Codon_start=1;product=NEDD8-activating enzyme E1 catalytic subunit-like (XP_016448159.1);protein_id=NbE03055762.1;NCBI Feature Key=CDS;NCBI Join Type=join;ID=NbE03055762.1 CDS
Nbv0.3scaffold14498_20391-23595	scipio	CDS	1175	1231	.	+	.	Name=NbE03055762.1 CDS;gene=NbE03055762;Codon_start=1;product=NEDD8-activating enzyme E1 catalytic subunit-like (XP_016448159.1);protein_id=NbE03055762.1;NCBI Feature Key=CDS;NCBI Join Type=join;ID=NbE03055762.1 CDS
Nbv0.3scaffold14498_20391-23595	scipio	CDS	1430	1551	.	+	.	Name=NbE03055762.1 CDS;gene=NbE03055762;Codon_start=1;product=NEDD8-activating enzyme E1 catalytic subunit-like (XP_016448159.1);protein_id=NbE03055762.1;NCBI Feature Key=CDS;NCBI Join Type=join;ID=NbE03055762.1 CDS
Nbv0.3scaffold14498_20391-23595	scipio	CDS	2019	2208	.	+	.	Name=NbE03055762.1 CDS;gene=NbE03055762;Codon_start=1;product=NEDD8-activating enzyme E1 catalytic subunit-like (XP_016448159.1);protein_id=NbE03055762.1;NCBI Feature Key=CDS;NCBI Join Type=join;ID=NbE03055762.1 CDS
Nbv0.3scaffold36060_8604-12318	scipio	CDS	2674	2715	.	-	.	Name=NbE03058394.1 CDS;gene=NbE03058394;Codon_start=1;product=uncharacterized protein LOC107827295 isoform X2 (XP_016509879.1);protein_id=NbE03058394.1;NCBI Feature Key=CDS;NCBI Join Type=join;ID=NbE03058394.1 CDS
Nbv0.3scaffold36060_8604-12318	scipio	CDS	2000	2104	.	-	.	Name=NbE03058394.1 CDS;gene=NbE03058394;Codon_start=1;product=uncharacterized protein LOC107827295 isoform X2 (XP_016509879.1);protein_id=NbE03058394.1;NCBI Feature Key=CDS;NCBI Join Type=join;ID=NbE03058394.1 CDS
Nbv0.3scaffold36060_8604-12318	scipio	CDS	1270	1532	.	-	.	Name=NbE03058394.1 CDS;gene=NbE03058394;Codon_start=1;product=uncharacterized protein LOC107827295 isoform X2 (XP_016509879.1);protein_id=NbE03058394.1;NCBI Feature Key=CDS;NCBI Join Type=join;ID=NbE03058394.1 CDS
Nbv0.3scaffold36060_8604-12318	scipio	CDS	1121	1198	.	-	.	Name=NbE03058394.1 CDS;gene=NbE03058394;Codon_start=1;product=uncharacterized protein LOC107827295 isoform X2 (XP_016509879.1);protein_id=NbE03058394.1;NCBI Feature Key=CDS;NCBI Join Type=join;ID=NbE03058394.1 CDS
Nbv0.3scaffold36060_8604-12318	scipio	CDS	769	805	.	-	.	Name=NbE03058394.1 CDS;gene=NbE03058394;Codon_start=1;product=uncharacterized protein LOC107827295 isoform X2 (XP_016509879.1);protein_id=NbE03058394.1;NCBI Feature Key=CDS;NCBI Join Type=join;ID=NbE03058394.1 CDS
Nbv0.3scaffold29020_13396-16746	scipio	CDS	1001	1255	.	+	.	Name=NbE03057629.1 CDS;gene=NbE03057629;Codon_start=1;product=uncharacterized protein LOC109244367 (XP_019266994.1);protein_id=NbE03057629.1;NCBI Feature Key=CDS;NCBI Join Type=join;ID=NbE03057629.1 CDS
Nbv0.3scaffold29020_13396-16746	scipio	CDS	1331	1528	.	+	.	Name=NbE03057629.1 CDS;gene=NbE03057629;Codon_start=1;product=uncharacterized protein LOC109244367 (XP_019266994.1);protein_id=NbE03057629.1;NCBI Feature Key=CDS;NCBI Join Type=join;ID=NbE03057629.1 CDS
Nbv0.3scaffold29020_13396-16746	scipio	CDS	1609	1824	.	+	.	Name=NbE03057629.1 CDS;gene=NbE03057629;Codon_start=1;product=uncharacterized protein LOC109244367 (XP_019266994.1);protein_id=NbE03057629.1;NCBI Feature Key=CDS;NCBI Join Type=join;ID=NbE03057629.1 CDS
Nbv0.3scaffold29020_13396-16746	scipio	CDS	2130	2354	.	+	.	Name=NbE03057629.1 CDS;gene=NbE03057629;Codon_start=1;product=uncharacterized protein LOC109244367 (XP_019266994.1);protein_id=NbE03057629.1;NCBI Feature Key=CDS;NCBI Join Type=join;ID=NbE03057629.1 CDS
Nbv0.3scaffold56814_4251-12873	scipio	CDS	6606	7776	.	-	.	Name=NbE03060223.1 CDS;gene=NbE03060223;Codon_start=1;product=putative cysteine-rich receptor-like protein kinase 20 isoform X1 (XP_019224027.1);protein_id=NbE03060223.1;NCBI Feature Key=CDS;NCBI Join Type=join;ID=NbE03060223.1 CDS
Nbv0.3scaffold56814_4251-12873	scipio	CDS	5782	5949	.	-	.	Name=NbE03060223.1 CDS;gene=NbE03060223;Codon_start=1;product=putative cysteine-rich receptor-like protein kinase 20 isoform X1 (XP_019224027.1);protein_id=NbE03060223.1;NCBI Feature Key=CDS;NCBI Join Type=join;ID=NbE03060223.1 CDS
Nbv0.3scaffold56814_4251-12873	scipio	CDS	5084	5244	.	-	.	Name=NbE03060223.1 CDS;gene=NbE03060223;Codon_start=1;product=putative cysteine-rich receptor-like protein kinase 20 isoform X1 (XP_019224027.1);protein_id=NbE03060223.1;NCBI Feature Key=CDS;NCBI Join Type=join;ID=NbE03060223.1 CDS
Nbv0.3scaffold56814_4251-12873	scipio	CDS	3710	3926	.	-	.	Name=NbE03060223.1 CDS;gene=NbE03060223;Codon_start=1;product=putative cysteine-rich receptor-like protein kinase 20 isoform X1 (XP_019224027.1);protein_id=NbE03060223.1;NCBI Feature Key=CDS;NCBI Join Type=join;ID=NbE03060223.1 CDS
Nbv0.3scaffold56814_4251-12873	scipio	CDS	2608	2839	.	-	.	Name=NbE03060223.1 CDS;gene=NbE03060223;Codon_start=1;product=putative cysteine-rich receptor-like protein kinase 20 isoform X1 (XP_019224027.1);protein_id=NbE03060223.1;NCBI Feature Key=CDS;NCBI Join Type=join;ID=NbE03060223.1 CDS
Nbv0.3scaffold56814_4251-12873	scipio	CDS	1881	2031	.	-	.	Name=NbE03060223.1 CDS;gene=NbE03060223;Codon_start=1;product=putative cysteine-rich receptor-like protein kinase 20 isoform X1 (XP_019224027.1);protein_id=NbE03060223.1;NCBI Feature Key=CDS;NCBI Join Type=join;ID=NbE03060223.1 CDS
Nbv0.3scaffold56814_4251-12873	scipio	CDS	998	1306	.	-	.	Name=NbE03060223.1 CDS;gene=NbE03060223;Codon_start=1;product=putative cysteine-rich receptor-like protein kinase 20 isoform X1 (XP_019224027.1);protein_id=NbE03060223.1;NCBI Feature Key=CDS;NCBI Join Type=join;ID=NbE03060223.1 CDS
Nbv0.3scaffold10888_1465-8185	scipio	CDS	1001	2233	.	+	.	Name=NbE03055258.1 CDS;gene=NbE03055258;Codon_start=1;product=protein CHUP1, chloroplastic-like (XP_016442424.1);protein_id=NbE03055258.1;NCBI Feature Key=CDS;NCBI Join Type=join;ID=NbE03055258.1 CDS
Nbv0.3scaffold10888_1465-8185	scipio	CDS	2993	3124	.	+	.	Name=NbE03055258.1 CDS;gene=NbE03055258;Codon_start=1;product=protein CHUP1, chloroplastic-like (XP_016442424.1);protein_id=NbE03055258.1;NCBI Feature Key=CDS;NCBI Join Type=join;ID=NbE03055258.1 CDS
Nbv0.3scaffold10888_1465-8185	scipio	CDS	3406	3587	.	+	.	Name=NbE03055258.1 CDS;gene=NbE03055258;Codon_start=1;product=protein CHUP1, chloroplastic-like (XP_016442424.1);protein_id=NbE03055258.1;NCBI Feature Key=CDS;NCBI Join Type=join;ID=NbE03055258.1 CDS
Nbv0.3scaffold10888_1465-8185	scipio	CDS	3733	3844	.	+	.	Name=NbE03055258.1 CDS;gene=NbE03055258;Codon_start=1;product=protein CHUP1, chloroplastic-like (XP_016442424.1);protein_id=NbE03055258.1;NCBI Feature Key=CDS;NCBI Join Type=join;ID=NbE03055258.1 CDS
Nbv0.3scaffold10888_1465-8185	scipio	CDS	5335	5469	.	+	.	Name=NbE03055258.1 CDS;gene=NbE03055258;Codon_start=1;product=protein CHUP1, chloroplastic-like (XP_016442424.1);protein_id=NbE03055258.1;NCBI Feature Key=CDS;NCBI Join Type=join;ID=NbE03055258.1 CDS
Nbv0.3scaffold10888_1465-8185	scipio	CDS	5590	5724	.	+	.	Name=NbE03055258.1 CDS;gene=NbE03055258;Codon_start=1;product=protein CHUP1, chloroplastic-like (XP_016442424.1);protein_id=NbE03055258.1;NCBI Feature Key=CDS;NCBI Join Type=join;ID=NbE03055258.1 CDS
Nbv0.3scaffold71674_260-6981	scipio	CDS	1001	1045	.	+	.	Name=NbE03061181.1 CDS;gene=NbE03061181;Codon_start=1;product=tRNA (guanine-N(7)-)-methyltransferase-like isoform X1 (XP_016510072.1);protein_id=NbE03061181.1;NCBI Feature Key=CDS;NCBI Join Type=join;ID=NbE03061181.1 CDS
Nbv0.3scaffold71674_260-6981	scipio	CDS	1068	1361	.	+	.	Name=NbE03061181.1 CDS;gene=NbE03061181;Codon_start=1;product=tRNA (guanine-N(7)-)-methyltransferase-like isoform X1 (XP_016510072.1);protein_id=NbE03061181.1;NCBI Feature Key=CDS;NCBI Join Type=join;ID=NbE03061181.1 CDS
Nbv0.3scaffold71674_260-6981	scipio	CDS	1801	1857	.	+	.	Name=NbE03061181.1 CDS;gene=NbE03061181;Codon_start=1;product=tRNA (guanine-N(7)-)-methyltransferase-like isoform X1 (XP_016510072.1);protein_id=NbE03061181.1;NCBI Feature Key=CDS;NCBI Join Type=join;ID=NbE03061181.1 CDS
Nbv0.3scaffold71674_260-6981	scipio	CDS	2064	2139	.	+	.	Name=NbE03061181.1 CDS;gene=NbE03061181;Codon_start=1;product=tRNA (guanine-N(7)-)-methyltransferase-like isoform X1 (XP_016510072.1);protein_id=NbE03061181.1;NCBI Feature Key=CDS;NCBI Join Type=join;ID=NbE03061181.1 CDS
Nbv0.3scaffold71674_260-6981	scipio	CDS	3101	3180	.	+	.	Name=NbE03061181.1 CDS;gene=NbE03061181;Codon_start=1;product=tRNA (guanine-N(7)-)-methyltransferase-like isoform X1 (XP_016510072.1);protein_id=NbE03061181.1;NCBI Feature Key=CDS;NCBI Join Type=join;ID=NbE03061181.1 CDS
Nbv0.3scaffold71674_260-6981	scipio	CDS	3310	3359	.	+	.	Name=NbE03061181.1 CDS;gene=NbE03061181;Codon_start=1;product=tRNA (guanine-N(7)-)-methyltransferase-like isoform X1 (XP_016510072.1);protein_id=NbE03061181.1;NCBI Feature Key=CDS;NCBI Join Type=join;ID=NbE03061181.1 CDS
Nbv0.3scaffold71674_260-6981	scipio	CDS	3436	3520	.	+	.	Name=NbE03061181.1 CDS;gene=NbE03061181;Codon_start=1;product=tRNA (guanine-N(7)-)-methyltransferase-like isoform X1 (XP_016510072.1);protein_id=NbE03061181.1;NCBI Feature Key=CDS;NCBI Join Type=join;ID=NbE03061181.1 CDS
Nbv0.3scaffold71674_260-6981	scipio	CDS	3626	3724	.	+	.	Name=NbE03061181.1 CDS;gene=NbE03061181;Codon_start=1;product=tRNA (guanine-N(7)-)-methyltransferase-like isoform X1 (XP_016510072.1);protein_id=NbE03061181.1;NCBI Feature Key=CDS;NCBI Join Type=join;ID=NbE03061181.1 CDS
Nbv0.3scaffold71674_260-6981	scipio	CDS	5504	5551	.	+	.	Name=NbE03061181.1 CDS;gene=NbE03061181;Codon_start=1;product=tRNA (guanine-N(7)-)-methyltransferase-like isoform X1 (XP_016510072.1);protein_id=NbE03061181.1;NCBI Feature Key=CDS;NCBI Join Type=join;ID=NbE03061181.1 CDS
Nbv0.3scaffold71674_260-6981	scipio	CDS	5552	5725	.	+	.	Name=NbE03061181.1 CDS;gene=NbE03061181;Codon_start=1;product=tRNA (guanine-N(7)-)-methyltransferase-like isoform X1 (XP_016510072.1);protein_id=NbE03061181.1;NCBI Feature Key=CDS;NCBI Join Type=join;ID=NbE03061181.1 CDS
Nbv0.3scaffold12385_30808-35798	scipio	CDS	3917	3991	.	-	.	Name=NbE03055492.1 CDS;gene=NbE03055492;Codon_start=1;product=N-alpha-acetyltransferase 40 isoform X2 (XP_018631155.1);protein_id=NbE03055492.1;NCBI Feature Key=CDS;NCBI Join Type=join;ID=NbE03055492.1 CDS
Nbv0.3scaffold12385_30808-35798	scipio	CDS	3699	3801	.	-	.	Name=NbE03055492.1 CDS;gene=NbE03055492;Codon_start=1;product=N-alpha-acetyltransferase 40 isoform X2 (XP_018631155.1);protein_id=NbE03055492.1;NCBI Feature Key=CDS;NCBI Join Type=join;ID=NbE03055492.1 CDS
Nbv0.3scaffold12385_30808-35798	scipio	CDS	2848	2927	.	-	.	Name=NbE03055492.1 CDS;gene=NbE03055492;Codon_start=1;product=N-alpha-acetyltransferase 40 isoform X2 (XP_018631155.1);protein_id=NbE03055492.1;NCBI Feature Key=CDS;NCBI Join Type=join;ID=NbE03055492.1 CDS
Nbv0.3scaffold12385_30808-35798	scipio	CDS	2416	2745	.	-	.	Name=NbE03055492.1 CDS;gene=NbE03055492;Codon_start=1;product=N-alpha-acetyltransferase 40 isoform X2 (XP_018631155.1);protein_id=NbE03055492.1;NCBI Feature Key=CDS;NCBI Join Type=join;ID=NbE03055492.1 CDS
Nbv0.3scaffold12385_30808-35798	scipio	CDS	2118	2194	.	-	.	Name=NbE03055492.1 CDS;gene=NbE03055492;Codon_start=1;product=N-alpha-acetyltransferase 40 isoform X2 (XP_018631155.1);protein_id=NbE03055492.1;NCBI Feature Key=CDS;NCBI Join Type=join;ID=NbE03055492.1 CDS
Nbv0.3scaffold12385_30808-35798	scipio	CDS	1434	1464	.	-	.	Name=NbE03055492.1 CDS;gene=NbE03055492;Codon_start=1;product=N-alpha-acetyltransferase 40 isoform X2 (XP_018631155.1);protein_id=NbE03055492.1;NCBI Feature Key=CDS;NCBI Join Type=join;ID=NbE03055492.1 CDS
Nbv0.3scaffold12385_30808-35798	scipio	CDS	1169	1355	.	-	.	Name=NbE03055492.1 CDS;gene=NbE03055492;Codon_start=1;product=N-alpha-acetyltransferase 40 isoform X2 (XP_018631155.1);protein_id=NbE03055492.1;NCBI Feature Key=CDS;NCBI Join Type=join;ID=NbE03055492.1 CDS
Nbv0.3scaffold12385_30808-35798	scipio	CDS	998	1059	.	-	.	Name=NbE03055492.1 CDS;gene=NbE03055492;Codon_start=1;product=N-alpha-acetyltransferase 40 isoform X2 (XP_018631155.1);protein_id=NbE03055492.1;NCBI Feature Key=CDS;NCBI Join Type=join;ID=NbE03055492.1 CDS
Nbv0.3scaffold29250_389-11267	scipio	CDS	1001	1573	.	+	.	Name=NbE03057648.1 CDS;gene=NbE03057648;Codon_start=1;product=pumilio homolog 2-like isoform X1 (XP_019233233.1);protein_id=NbE03057648.1;NCBI Feature Key=CDS;NCBI Join Type=join;ID=NbE03057648.1 CDS
Nbv0.3scaffold29250_389-11267	scipio	CDS	4048	5423	.	+	.	Name=NbE03057648.1 CDS;gene=NbE03057648;Codon_start=1;product=pumilio homolog 2-like isoform X1 (XP_019233233.1);protein_id=NbE03057648.1;NCBI Feature Key=CDS;NCBI Join Type=join;ID=NbE03057648.1 CDS
Nbv0.3scaffold29250_389-11267	scipio	CDS	5503	5644	.	+	.	Name=NbE03057648.1 CDS;gene=NbE03057648;Codon_start=1;product=pumilio homolog 2-like isoform X1 (XP_019233233.1);protein_id=NbE03057648.1;NCBI Feature Key=CDS;NCBI Join Type=join;ID=NbE03057648.1 CDS
Nbv0.3scaffold29250_389-11267	scipio	CDS	5747	5854	.	+	.	Name=NbE03057648.1 CDS;gene=NbE03057648;Codon_start=1;product=pumilio homolog 2-like isoform X1 (XP_019233233.1);protein_id=NbE03057648.1;NCBI Feature Key=CDS;NCBI Join Type=join;ID=NbE03057648.1 CDS
Nbv0.3scaffold29250_389-11267	scipio	CDS	6063	6275	.	+	.	Name=NbE03057648.1 CDS;gene=NbE03057648;Codon_start=1;product=pumilio homolog 2-like isoform X1 (XP_019233233.1);protein_id=NbE03057648.1;NCBI Feature Key=CDS;NCBI Join Type=join;ID=NbE03057648.1 CDS
Nbv0.3scaffold29250_389-11267	scipio	CDS	6353	6463	.	+	.	Name=NbE03057648.1 CDS;gene=NbE03057648;Codon_start=1;product=pumilio homolog 2-like isoform X1 (XP_019233233.1);protein_id=NbE03057648.1;NCBI Feature Key=CDS;NCBI Join Type=join;ID=NbE03057648.1 CDS
Nbv0.3scaffold29250_389-11267	scipio	CDS	7364	7558	.	+	.	Name=NbE03057648.1 CDS;gene=NbE03057648;Codon_start=1;product=pumilio homolog 2-like isoform X1 (XP_019233233.1);protein_id=NbE03057648.1;NCBI Feature Key=CDS;NCBI Join Type=join;ID=NbE03057648.1 CDS
Nbv0.3scaffold29250_389-11267	scipio	CDS	9549	9723	.	+	.	Name=NbE03057648.1 CDS;gene=NbE03057648;Codon_start=1;product=pumilio homolog 2-like isoform X1 (XP_019233233.1);protein_id=NbE03057648.1;NCBI Feature Key=CDS;NCBI Join Type=join;ID=NbE03057648.1 CDS
Nbv0.3scaffold29250_389-11267	scipio	CDS	9845	9882	.	+	.	Name=NbE03057648.1 CDS;gene=NbE03057648;Codon_start=1;product=pumilio homolog 2-like isoform X1 (XP_019233233.1);protein_id=NbE03057648.1;NCBI Feature Key=CDS;NCBI Join Type=join;ID=NbE03057648.1 CDS
Nbv0.3scaffold26256_15439-20458	scipio	CDS	3067	4020	.	-	.	Name=NbE03057299.1 CDS;gene=NbE03057299;Codon_start=1;product=protein trichome birefringence-like 19 (XP_016512422.1);protein_id=NbE03057299.1;NCBI Feature Key=CDS;NCBI Join Type=join;ID=NbE03057299.1 CDS
Nbv0.3scaffold26256_15439-20458	scipio	CDS	998	1762	.	-	.	Name=NbE03057299.1 CDS;gene=NbE03057299;Codon_start=1;product=protein trichome birefringence-like 19 (XP_016512422.1);protein_id=NbE03057299.1;NCBI Feature Key=CDS;NCBI Join Type=join;ID=NbE03057299.1 CDS
Nbv0.3scaffold3325_60734-67860	scipio	CDS	1001	1651	.	+	.	Name=NbE03053984.1 CDS;gene=NbE03053984;Codon_start=1;product=COMPASS-like H3K4 histone methylase component WDR5A (XP_019230032.1);protein_id=NbE03053984.1;NCBI Feature Key=CDS;NCBI Join Type=join;ID=NbE03053984.1 CDS
Nbv0.3scaffold3325_60734-67860	scipio	CDS	5816	6130	.	+	.	Name=NbE03053984.1 CDS;gene=NbE03053984;Codon_start=1;product=COMPASS-like H3K4 histone methylase component WDR5A (XP_019230032.1);protein_id=NbE03053984.1;NCBI Feature Key=CDS;NCBI Join Type=join;ID=NbE03053984.1 CDS
Nbv0.3scaffold27845_7525-24574	scipio	CDS	1001	1143	.	+	.	Name=NbE03057490.1 CDS;gene=NbE03057490;Codon_start=1;product=uncharacterized protein LOC104239487 isoform X1 (XP_009792430.1);protein_id=NbE03057490.1;NCBI Feature Key=CDS;NCBI Join Type=join;ID=NbE03057490.1 CDS
Nbv0.3scaffold27845_7525-24574	scipio	CDS	1243	1297	.	+	.	Name=NbE03057490.1 CDS;gene=NbE03057490;Codon_start=1;product=uncharacterized protein LOC104239487 isoform X1 (XP_009792430.1);protein_id=NbE03057490.1;NCBI Feature Key=CDS;NCBI Join Type=join;ID=NbE03057490.1 CDS
Nbv0.3scaffold27845_7525-24574	scipio	CDS	1382	1479	.	+	.	Name=NbE03057490.1 CDS;gene=NbE03057490;Codon_start=1;product=uncharacterized protein LOC104239487 isoform X1 (XP_009792430.1);protein_id=NbE03057490.1;NCBI Feature Key=CDS;NCBI Join Type=join;ID=NbE03057490.1 CDS
Nbv0.3scaffold27845_7525-24574	scipio	CDS	1559	2993	.	+	.	Name=NbE03057490.1 CDS;gene=NbE03057490;Codon_start=1;product=uncharacterized protein LOC104239487 isoform X1 (XP_009792430.1);protein_id=NbE03057490.1;NCBI Feature Key=CDS;NCBI Join Type=join;ID=NbE03057490.1 CDS
Nbv0.3scaffold27845_7525-24574	scipio	CDS	3107	3226	.	+	.	Name=NbE03057490.1 CDS;gene=NbE03057490;Codon_start=1;product=uncharacterized protein LOC104239487 isoform X1 (XP_009792430.1);protein_id=NbE03057490.1;NCBI Feature Key=CDS;NCBI Join Type=join;ID=NbE03057490.1 CDS
Nbv0.3scaffold27845_7525-24574	scipio	CDS	3414	3569	.	+	.	Name=NbE03057490.1 CDS;gene=NbE03057490;Codon_start=1;product=uncharacterized protein LOC104239487 isoform X1 (XP_009792430.1);protein_id=NbE03057490.1;NCBI Feature Key=CDS;NCBI Join Type=join;ID=NbE03057490.1 CDS
Nbv0.3scaffold27845_7525-24574	scipio	CDS	4431	4622	.	+	.	Name=NbE03057490.1 CDS;gene=NbE03057490;Codon_start=1;product=uncharacterized protein LOC104239487 isoform X1 (XP_009792430.1);protein_id=NbE03057490.1;NCBI Feature Key=CDS;NCBI Join Type=join;ID=NbE03057490.1 CDS
Nbv0.3scaffold27845_7525-24574	scipio	CDS	4825	4905	.	+	.	Name=NbE03057490.1 CDS;gene=NbE03057490;Codon_start=1;product=uncharacterized protein LOC104239487 isoform X1 (XP_009792430.1);protein_id=NbE03057490.1;NCBI Feature Key=CDS;NCBI Join Type=join;ID=NbE03057490.1 CDS
Nbv0.3scaffold27845_7525-24574	scipio	CDS	6087	6144	.	+	.	Name=NbE03057490.1 CDS;gene=NbE03057490;Codon_start=1;product=uncharacterized protein LOC104239487 isoform X1 (XP_009792430.1);protein_id=NbE03057490.1;NCBI Feature Key=CDS;NCBI Join Type=join;ID=NbE03057490.1 CDS
Nbv0.3scaffold27845_7525-24574	scipio	CDS	6255	6320	.	+	.	Name=NbE03057490.1 CDS;gene=NbE03057490;Codon_start=1;product=uncharacterized protein LOC104239487 isoform X1 (XP_009792430.1);protein_id=NbE03057490.1;NCBI Feature Key=CDS;NCBI Join Type=join;ID=NbE03057490.1 CDS
Nbv0.3scaffold27845_7525-24574	scipio	CDS	6376	6391	.	+	.	Name=NbE03057490.1 CDS;gene=NbE03057490;Codon_start=1;product=uncharacterized protein LOC104239487 isoform X1 (XP_009792430.1);protein_id=NbE03057490.1;NCBI Feature Key=CDS;NCBI Join Type=join;ID=NbE03057490.1 CDS
Nbv0.3scaffold27845_7525-24574	scipio	CDS	6433	6760	.	+	.	Name=NbE03057490.1 CDS;gene=NbE03057490;Codon_start=1;product=uncharacterized protein LOC104239487 isoform X1 (XP_009792430.1);protein_id=NbE03057490.1;NCBI Feature Key=CDS;NCBI Join Type=join;ID=NbE03057490.1 CDS
Nbv0.3scaffold27845_7525-24574	scipio	CDS	6869	6922	.	+	.	Name=NbE03057490.1 CDS;gene=NbE03057490;Codon_start=1;product=uncharacterized protein LOC104239487 isoform X1 (XP_009792430.1);protein_id=NbE03057490.1;NCBI Feature Key=CDS;NCBI Join Type=join;ID=NbE03057490.1 CDS
Nbv0.3scaffold27845_7525-24574	scipio	CDS	8715	8772	.	+	.	Name=NbE03057490.1 CDS;gene=NbE03057490;Codon_start=1;product=uncharacterized protein LOC104239487 isoform X1 (XP_009792430.1);protein_id=NbE03057490.1;NCBI Feature Key=CDS;NCBI Join Type=join;ID=NbE03057490.1 CDS
Nbv0.3scaffold27845_7525-24574	scipio	CDS	8859	9052	.	+	.	Name=NbE03057490.1 CDS;gene=NbE03057490;Codon_start=1;product=uncharacterized protein LOC104239487 isoform X1 (XP_009792430.1);protein_id=NbE03057490.1;NCBI Feature Key=CDS;NCBI Join Type=join;ID=NbE03057490.1 CDS
Nbv0.3scaffold27845_7525-24574	scipio	CDS	9205	9258	.	+	.	Name=NbE03057490.1 CDS;gene=NbE03057490;Codon_start=1;product=uncharacterized protein LOC104239487 isoform X1 (XP_009792430.1);protein_id=NbE03057490.1;NCBI Feature Key=CDS;NCBI Join Type=join;ID=NbE03057490.1 CDS
Nbv0.3scaffold27845_7525-24574	scipio	CDS	9357	9437	.	+	.	Name=NbE03057490.1 CDS;gene=NbE03057490;Codon_start=1;product=uncharacterized protein LOC104239487 isoform X1 (XP_009792430.1);protein_id=NbE03057490.1;NCBI Feature Key=CDS;NCBI Join Type=join;ID=NbE03057490.1 CDS
Nbv0.3scaffold27845_7525-24574	scipio	CDS	9598	9735	.	+	.	Name=NbE03057490.1 CDS;gene=NbE03057490;Codon_start=1;product=uncharacterized protein LOC104239487 isoform X1 (XP_009792430.1);protein_id=NbE03057490.1;NCBI Feature Key=CDS;NCBI Join Type=join;ID=NbE03057490.1 CDS
Nbv0.3scaffold27845_7525-24574	scipio	CDS	9812	9928	.	+	.	Name=NbE03057490.1 CDS;gene=NbE03057490;Codon_start=1;product=uncharacterized protein LOC104239487 isoform X1 (XP_009792430.1);protein_id=NbE03057490.1;NCBI Feature Key=CDS;NCBI Join Type=join;ID=NbE03057490.1 CDS
Nbv0.3scaffold27845_7525-24574	scipio	CDS	12101	12204	.	+	.	Name=NbE03057490.1 CDS;gene=NbE03057490;Codon_start=1;product=uncharacterized protein LOC104239487 isoform X1 (XP_009792430.1);protein_id=NbE03057490.1;NCBI Feature Key=CDS;NCBI Join Type=join;ID=NbE03057490.1 CDS
Nbv0.3scaffold27845_7525-24574	scipio	CDS	12322	12534	.	+	.	Name=NbE03057490.1 CDS;gene=NbE03057490;Codon_start=1;product=uncharacterized protein LOC104239487 isoform X1 (XP_009792430.1);protein_id=NbE03057490.1;NCBI Feature Key=CDS;NCBI Join Type=join;ID=NbE03057490.1 CDS
Nbv0.3scaffold27845_7525-24574	scipio	CDS	12626	12998	.	+	.	Name=NbE03057490.1 CDS;gene=NbE03057490;Codon_start=1;product=uncharacterized protein LOC104239487 isoform X1 (XP_009792430.1);protein_id=NbE03057490.1;NCBI Feature Key=CDS;NCBI Join Type=join;ID=NbE03057490.1 CDS
Nbv0.3scaffold27845_7525-24574	scipio	CDS	14497	14877	.	+	.	Name=NbE03057490.1 CDS;gene=NbE03057490;Codon_start=1;product=uncharacterized protein LOC104239487 isoform X1 (XP_009792430.1);protein_id=NbE03057490.1;NCBI Feature Key=CDS;NCBI Join Type=join;ID=NbE03057490.1 CDS
Nbv0.3scaffold27845_7525-24574	scipio	CDS	14878	16053	.	+	.	Name=NbE03057490.1 CDS;gene=NbE03057490;Codon_start=1;product=uncharacterized protein LOC104239487 isoform X1 (XP_009792430.1);protein_id=NbE03057490.1;NCBI Feature Key=CDS;NCBI Join Type=join;ID=NbE03057490.1 CDS
Nbv0.3scaffold40426_12705-17424	scipio	CDS	3465	3720	.	-	.	Name=NbE03058844.1 CDS;gene=NbE03058844;Codon_start=1;product=GDSL esterase/lipase At1g09390-like (XP_019244057.1);protein_id=NbE03058844.1;NCBI Feature Key=CDS;NCBI Join Type=join;ID=NbE03058844.1 CDS
Nbv0.3scaffold40426_12705-17424	scipio	CDS	2389	2574	.	-	.	Name=NbE03058844.1 CDS;gene=NbE03058844;Codon_start=1;product=GDSL esterase/lipase At1g09390-like (XP_019244057.1);protein_id=NbE03058844.1;NCBI Feature Key=CDS;NCBI Join Type=join;ID=NbE03058844.1 CDS
Nbv0.3scaffold40426_12705-17424	scipio	CDS	2019	2176	.	-	.	Name=NbE03058844.1 CDS;gene=NbE03058844;Codon_start=1;product=GDSL esterase/lipase At1g09390-like (XP_019244057.1);protein_id=NbE03058844.1;NCBI Feature Key=CDS;NCBI Join Type=join;ID=NbE03058844.1 CDS
Nbv0.3scaffold40426_12705-17424	scipio	CDS	1615	1885	.	-	.	Name=NbE03058844.1 CDS;gene=NbE03058844;Codon_start=1;product=GDSL esterase/lipase At1g09390-like (XP_019244057.1);protein_id=NbE03058844.1;NCBI Feature Key=CDS;NCBI Join Type=join;ID=NbE03058844.1 CDS
Nbv0.3scaffold40426_12705-17424	scipio	CDS	998	1236	.	-	.	Name=NbE03058844.1 CDS;gene=NbE03058844;Codon_start=1;product=GDSL esterase/lipase At1g09390-like (XP_019244057.1);protein_id=NbE03058844.1;NCBI Feature Key=CDS;NCBI Join Type=join;ID=NbE03058844.1 CDS
Nbv0.3scaffold18186_13907-27820	scipio	CDS	12827	12914	.	-	.	Name=NbE03056304.1 CDS;gene=NbE03056304;Codon_start=1;product=DNA repair protein RAD51 homolog 4 isoform X1 (XP_009594022.1);protein_id=NbE03056304.1;NCBI Feature Key=CDS;NCBI Join Type=join;ID=NbE03056304.1 CDS
Nbv0.3scaffold18186_13907-27820	scipio	CDS	10087	10166	.	-	.	Name=NbE03056304.1 CDS;gene=NbE03056304;Codon_start=1;product=DNA repair protein RAD51 homolog 4 isoform X1 (XP_009594022.1);protein_id=NbE03056304.1;NCBI Feature Key=CDS;NCBI Join Type=join;ID=NbE03056304.1 CDS
Nbv0.3scaffold18186_13907-27820	scipio	CDS	9879	9994	.	-	.	Name=NbE03056304.1 CDS;gene=NbE03056304;Codon_start=1;product=DNA repair protein RAD51 homolog 4 isoform X1 (XP_009594022.1);protein_id=NbE03056304.1;NCBI Feature Key=CDS;NCBI Join Type=join;ID=NbE03056304.1 CDS
Nbv0.3scaffold18186_13907-27820	scipio	CDS	9720	9801	.	-	.	Name=NbE03056304.1 CDS;gene=NbE03056304;Codon_start=1;product=DNA repair protein RAD51 homolog 4 isoform X1 (XP_009594022.1);protein_id=NbE03056304.1;NCBI Feature Key=CDS;NCBI Join Type=join;ID=NbE03056304.1 CDS
Nbv0.3scaffold18186_13907-27820	scipio	CDS	9407	9538	.	-	.	Name=NbE03056304.1 CDS;gene=NbE03056304;Codon_start=1;product=DNA repair protein RAD51 homolog 4 isoform X1 (XP_009594022.1);protein_id=NbE03056304.1;NCBI Feature Key=CDS;NCBI Join Type=join;ID=NbE03056304.1 CDS
Nbv0.3scaffold18186_13907-27820	scipio	CDS	7982	8092	.	-	.	Name=NbE03056304.1 CDS;gene=NbE03056304;Codon_start=1;product=DNA repair protein RAD51 homolog 4 isoform X1 (XP_009594022.1);protein_id=NbE03056304.1;NCBI Feature Key=CDS;NCBI Join Type=join;ID=NbE03056304.1 CDS
Nbv0.3scaffold18186_13907-27820	scipio	CDS	7787	7868	.	-	.	Name=NbE03056304.1 CDS;gene=NbE03056304;Codon_start=1;product=DNA repair protein RAD51 homolog 4 isoform X1 (XP_009594022.1);protein_id=NbE03056304.1;NCBI Feature Key=CDS;NCBI Join Type=join;ID=NbE03056304.1 CDS
Nbv0.3scaffold18186_13907-27820	scipio	CDS	6964	7034	.	-	.	Name=NbE03056304.1 CDS;gene=NbE03056304;Codon_start=1;product=DNA repair protein RAD51 homolog 4 isoform X1 (XP_009594022.1);protein_id=NbE03056304.1;NCBI Feature Key=CDS;NCBI Join Type=join;ID=NbE03056304.1 CDS
Nbv0.3scaffold18186_13907-27820	scipio	CDS	1254	1403	.	-	.	Name=NbE03056304.1 CDS;gene=NbE03056304;Codon_start=1;product=DNA repair protein RAD51 homolog 4 isoform X1 (XP_009594022.1);protein_id=NbE03056304.1;NCBI Feature Key=CDS;NCBI Join Type=join;ID=NbE03056304.1 CDS
Nbv0.3scaffold18186_13907-27820	scipio	CDS	998	1048	.	-	.	Name=NbE03056304.1 CDS;gene=NbE03056304;Codon_start=1;product=DNA repair protein RAD51 homolog 4 isoform X1 (XP_009594022.1);protein_id=NbE03056304.1;NCBI Feature Key=CDS;NCBI Join Type=join;ID=NbE03056304.1 CDS
Nbv0.3scaffold61419_497-5796	scipio	CDS	1001	1060	.	+	.	Name=NbE03060551.1 CDS;gene=NbE03060551;Codon_start=1;product=U-box domain-containing protein 45-like isoform X1 (XP_016473182.1);protein_id=NbE03060551.1;NCBI Feature Key=CDS;NCBI Join Type=join;ID=NbE03060551.1 CDS
Nbv0.3scaffold61419_497-5796	scipio	CDS	1218	1403	.	+	.	Name=NbE03060551.1 CDS;gene=NbE03060551;Codon_start=1;product=U-box domain-containing protein 45-like isoform X1 (XP_016473182.1);protein_id=NbE03060551.1;NCBI Feature Key=CDS;NCBI Join Type=join;ID=NbE03060551.1 CDS
Nbv0.3scaffold61419_497-5796	scipio	CDS	1790	1897	.	+	.	Name=NbE03060551.1 CDS;gene=NbE03060551;Codon_start=1;product=U-box domain-containing protein 45-like isoform X1 (XP_016473182.1);protein_id=NbE03060551.1;NCBI Feature Key=CDS;NCBI Join Type=join;ID=NbE03060551.1 CDS
Nbv0.3scaffold61419_497-5796	scipio	CDS	2095	3269	.	+	.	Name=NbE03060551.1 CDS;gene=NbE03060551;Codon_start=1;product=U-box domain-containing protein 45-like isoform X1 (XP_016473182.1);protein_id=NbE03060551.1;NCBI Feature Key=CDS;NCBI Join Type=join;ID=NbE03060551.1 CDS
Nbv0.3scaffold61419_497-5796	scipio	CDS	4121	4907	.	+	.	Name=NbE03060551.1 CDS;gene=NbE03060551;Codon_start=1;product=U-box domain-containing protein 45-like isoform X1 (XP_016473182.1);protein_id=NbE03060551.1;NCBI Feature Key=CDS;NCBI Join Type=join;ID=NbE03060551.1 CDS
Nbv0.3scaffold1639_125-3345	scipio	CDS	1001	2224	.	+	.	Name=NbE03053666.1 CDS;gene=NbE03053666;Codon_start=1;product=zinc finger protein ZAT3-like (XP_016478882.1);protein_id=NbE03053666.1;NCBI Feature Key=CDS;ID=NbE03053666.1 CDS
Nbv0.3scaffold9829_33525-49894	scipio	CDS	15751	15808	.	-	.	Name=NbE03055089.1 CDS;gene=NbE03055089;Codon_start=1;product=uncharacterized protein LOC107766209 isoform X1 (XP_016440444.1);protein_id=NbE03055089.1;NCBI Feature Key=CDS;NCBI Join Type=join;ID=NbE03055089.1 CDS
Nbv0.3scaffold9829_33525-49894	scipio	CDS	14519	14694	.	-	.	Name=NbE03055089.1 CDS;gene=NbE03055089;Codon_start=1;product=uncharacterized protein LOC107766209 isoform X1 (XP_016440444.1);protein_id=NbE03055089.1;NCBI Feature Key=CDS;NCBI Join Type=join;ID=NbE03055089.1 CDS
Nbv0.3scaffold9829_33525-49894	scipio	CDS	13821	13952	.	-	.	Name=NbE03055089.1 CDS;gene=NbE03055089;Codon_start=1;product=uncharacterized protein LOC107766209 isoform X1 (XP_016440444.1);protein_id=NbE03055089.1;NCBI Feature Key=CDS;NCBI Join Type=join;ID=NbE03055089.1 CDS
Nbv0.3scaffold9829_33525-49894	scipio	CDS	13679	13729	.	-	.	Name=NbE03055089.1 CDS;gene=NbE03055089;Codon_start=1;product=uncharacterized protein LOC107766209 isoform X1 (XP_016440444.1);protein_id=NbE03055089.1;NCBI Feature Key=CDS;NCBI Join Type=join;ID=NbE03055089.1 CDS
Nbv0.3scaffold9829_33525-49894	scipio	CDS	8240	8336	.	-	.	Name=NbE03055089.1 CDS;gene=NbE03055089;Codon_start=1;product=uncharacterized protein LOC107766209 isoform X1 (XP_016440444.1);protein_id=NbE03055089.1;NCBI Feature Key=CDS;NCBI Join Type=join;ID=NbE03055089.1 CDS
Nbv0.3scaffold9829_33525-49894	scipio	CDS	7060	7106	.	-	.	Name=NbE03055089.1 CDS;gene=NbE03055089;Codon_start=1;product=uncharacterized protein LOC107766209 isoform X1 (XP_016440444.1);protein_id=NbE03055089.1;NCBI Feature Key=CDS;NCBI Join Type=join;ID=NbE03055089.1 CDS
Nbv0.3scaffold9829_33525-49894	scipio	CDS	6179	6395	.	-	.	Name=NbE03055089.1 CDS;gene=NbE03055089;Codon_start=1;product=uncharacterized protein LOC107766209 isoform X1 (XP_016440444.1);protein_id=NbE03055089.1;NCBI Feature Key=CDS;NCBI Join Type=join;ID=NbE03055089.1 CDS
Nbv0.3scaffold9829_33525-49894	scipio	CDS	5650	5779	.	-	.	Name=NbE03055089.1 CDS;gene=NbE03055089;Codon_start=1;product=uncharacterized protein LOC107766209 isoform X1 (XP_016440444.1);protein_id=NbE03055089.1;NCBI Feature Key=CDS;NCBI Join Type=join;ID=NbE03055089.1 CDS
Nbv0.3scaffold9829_33525-49894	scipio	CDS	5556	5580	.	-	.	Name=NbE03055089.1 CDS;gene=NbE03055089;Codon_start=1;product=uncharacterized protein LOC107766209 isoform X1 (XP_016440444.1);protein_id=NbE03055089.1;NCBI Feature Key=CDS;NCBI Join Type=join;ID=NbE03055089.1 CDS
Nbv0.3scaffold9829_33525-49894	scipio	CDS	998	1066	.	-	.	Name=NbE03055089.1 CDS;gene=NbE03055089;Codon_start=1;product=uncharacterized protein LOC107766209 isoform X1 (XP_016440444.1);protein_id=NbE03055089.1;NCBI Feature Key=CDS;NCBI Join Type=join;ID=NbE03055089.1 CDS
Nbv0.3scaffold48802_1-4095	scipio	CDS	63	1169	.	+	.	Name=NbE03059625.1 CDS;gene=NbE03059625;Codon_start=1;product=transcription factor ICE1-like, partial (XP_016501993.1);protein_id=NbE03059625.1;NCBI Feature Key=CDS;NCBI Join Type=join;ID=NbE03059625.1 CDS
Nbv0.3scaffold48802_1-4095	scipio	CDS	1929	2165	.	+	.	Name=NbE03059625.1 CDS;gene=NbE03059625;Codon_start=1;product=transcription factor ICE1-like, partial (XP_016501993.1);protein_id=NbE03059625.1;NCBI Feature Key=CDS;NCBI Join Type=join;ID=NbE03059625.1 CDS
Nbv0.3scaffold48802_1-4095	scipio	CDS	2259	2429	.	+	.	Name=NbE03059625.1 CDS;gene=NbE03059625;Codon_start=1;product=transcription factor ICE1-like, partial (XP_016501993.1);protein_id=NbE03059625.1;NCBI Feature Key=CDS;NCBI Join Type=join;ID=NbE03059625.1 CDS
Nbv0.3scaffold48802_1-4095	scipio	CDS	3015	3098	.	+	.	Name=NbE03059625.1 CDS;gene=NbE03059625;Codon_start=1;product=transcription factor ICE1-like, partial (XP_016501993.1);protein_id=NbE03059625.1;NCBI Feature Key=CDS;NCBI Join Type=join;ID=NbE03059625.1 CDS
Nbv0.3scaffold17106_22918-37136	scipio	CDS	13695	14090	.	-	.	Name=NbE03056141.1 CDS;gene=NbE03056141;Codon_start=1;product=glycoprotein 3-alpha-L-fucosyltransferase A-like (XP_019254913.1);protein_id=NbE03056141.1;NCBI Feature Key=CDS;NCBI Join Type=join;ID=NbE03056141.1 CDS
Nbv0.3scaffold17106_22918-37136	scipio	CDS	5701	5861	.	-	.	Name=NbE03056141.1 CDS;gene=NbE03056141;Codon_start=1;product=glycoprotein 3-alpha-L-fucosyltransferase A-like (XP_019254913.1);protein_id=NbE03056141.1;NCBI Feature Key=CDS;NCBI Join Type=join;ID=NbE03056141.1 CDS
Nbv0.3scaffold17106_22918-37136	scipio	CDS	4164	4405	.	-	.	Name=NbE03056141.1 CDS;gene=NbE03056141;Codon_start=1;product=glycoprotein 3-alpha-L-fucosyltransferase A-like (XP_019254913.1);protein_id=NbE03056141.1;NCBI Feature Key=CDS;NCBI Join Type=join;ID=NbE03056141.1 CDS
Nbv0.3scaffold17106_22918-37136	scipio	CDS	3320	3424	.	-	.	Name=NbE03056141.1 CDS;gene=NbE03056141;Codon_start=1;product=glycoprotein 3-alpha-L-fucosyltransferase A-like (XP_019254913.1);protein_id=NbE03056141.1;NCBI Feature Key=CDS;NCBI Join Type=join;ID=NbE03056141.1 CDS
Nbv0.3scaffold17106_22918-37136	scipio	CDS	2513	2669	.	-	.	Name=NbE03056141.1 CDS;gene=NbE03056141;Codon_start=1;product=glycoprotein 3-alpha-L-fucosyltransferase A-like (XP_019254913.1);protein_id=NbE03056141.1;NCBI Feature Key=CDS;NCBI Join Type=join;ID=NbE03056141.1 CDS
Nbv0.3scaffold17106_22918-37136	scipio	CDS	1876	2103	.	-	.	Name=NbE03056141.1 CDS;gene=NbE03056141;Codon_start=1;product=glycoprotein 3-alpha-L-fucosyltransferase A-like (XP_019254913.1);protein_id=NbE03056141.1;NCBI Feature Key=CDS;NCBI Join Type=join;ID=NbE03056141.1 CDS
Nbv0.3scaffold17106_22918-37136	scipio	CDS	998	1253	.	-	.	Name=NbE03056141.1 CDS;gene=NbE03056141;Codon_start=1;product=glycoprotein 3-alpha-L-fucosyltransferase A-like (XP_019254913.1);protein_id=NbE03056141.1;NCBI Feature Key=CDS;NCBI Join Type=join;ID=NbE03056141.1 CDS
Nbv0.3scaffold44594_788-9524	scipio	CDS	1001	1177	.	+	.	Name=NbE03059260.1 CDS;gene=NbE03059260;Codon_start=1;product=fertilization independent endosperm 1 protein (AFV15391.1);protein_id=NbE03059260.1;NCBI Feature Key=CDS;NCBI Join Type=join;ID=NbE03059260.1 CDS
Nbv0.3scaffold44594_788-9524	scipio	CDS	2068	2133	.	+	.	Name=NbE03059260.1 CDS;gene=NbE03059260;Codon_start=1;product=fertilization independent endosperm 1 protein (AFV15391.1);protein_id=NbE03059260.1;NCBI Feature Key=CDS;NCBI Join Type=join;ID=NbE03059260.1 CDS
Nbv0.3scaffold44594_788-9524	scipio	CDS	2233	2355	.	+	.	Name=NbE03059260.1 CDS;gene=NbE03059260;Codon_start=1;product=fertilization independent endosperm 1 protein (AFV15391.1);protein_id=NbE03059260.1;NCBI Feature Key=CDS;NCBI Join Type=join;ID=NbE03059260.1 CDS
Nbv0.3scaffold44594_788-9524	scipio	CDS	5052	5132	.	+	.	Name=NbE03059260.1 CDS;gene=NbE03059260;Codon_start=1;product=fertilization independent endosperm 1 protein (AFV15391.1);protein_id=NbE03059260.1;NCBI Feature Key=CDS;NCBI Join Type=join;ID=NbE03059260.1 CDS
Nbv0.3scaffold44594_788-9524	scipio	CDS	5544	5636	.	+	.	Name=NbE03059260.1 CDS;gene=NbE03059260;Codon_start=1;product=fertilization independent endosperm 1 protein (AFV15391.1);protein_id=NbE03059260.1;NCBI Feature Key=CDS;NCBI Join Type=join;ID=NbE03059260.1 CDS
Nbv0.3scaffold44594_788-9524	scipio	CDS	5768	5843	.	+	.	Name=NbE03059260.1 CDS;gene=NbE03059260;Codon_start=1;product=fertilization independent endosperm 1 protein (AFV15391.1);protein_id=NbE03059260.1;NCBI Feature Key=CDS;NCBI Join Type=join;ID=NbE03059260.1 CDS
Nbv0.3scaffold44594_788-9524	scipio	CDS	6530	6609	.	+	.	Name=NbE03059260.1 CDS;gene=NbE03059260;Codon_start=1;product=fertilization independent endosperm 1 protein (AFV15391.1);protein_id=NbE03059260.1;NCBI Feature Key=CDS;NCBI Join Type=join;ID=NbE03059260.1 CDS
Nbv0.3scaffold44594_788-9524	scipio	CDS	6698	6769	.	+	.	Name=NbE03059260.1 CDS;gene=NbE03059260;Codon_start=1;product=fertilization independent endosperm 1 protein (AFV15391.1);protein_id=NbE03059260.1;NCBI Feature Key=CDS;NCBI Join Type=join;ID=NbE03059260.1 CDS
Nbv0.3scaffold44594_788-9524	scipio	CDS	7656	7720	.	+	.	Name=NbE03059260.1 CDS;gene=NbE03059260;Codon_start=1;product=fertilization independent endosperm 1 protein (AFV15391.1);protein_id=NbE03059260.1;NCBI Feature Key=CDS;NCBI Join Type=join;ID=NbE03059260.1 CDS
Nbv0.3scaffold44594_788-9524	scipio	CDS	7809	7868	.	+	.	Name=NbE03059260.1 CDS;gene=NbE03059260;Codon_start=1;product=fertilization independent endosperm 1 protein (AFV15391.1);protein_id=NbE03059260.1;NCBI Feature Key=CDS;NCBI Join Type=join;ID=NbE03059260.1 CDS
Nbv0.3scaffold44594_788-9524	scipio	CDS	8095	8158	.	+	.	Name=NbE03059260.1 CDS;gene=NbE03059260;Codon_start=1;product=fertilization independent endosperm 1 protein (AFV15391.1);protein_id=NbE03059260.1;NCBI Feature Key=CDS;NCBI Join Type=join;ID=NbE03059260.1 CDS
Nbv0.3scaffold28520_13581-18567	scipio	CDS	3920	3987	.	-	.	Name=NbE03057571.1 CDS;gene=NbE03057571;Codon_start=1;product=sucrose nonfermenting 4-like protein isoform X4 (XP_016503169.1);protein_id=NbE03057571.1;NCBI Feature Key=CDS;NCBI Join Type=join;ID=NbE03057571.1 CDS
Nbv0.3scaffold28520_13581-18567	scipio	CDS	3710	3797	.	-	.	Name=NbE03057571.1 CDS;gene=NbE03057571;Codon_start=1;product=sucrose nonfermenting 4-like protein isoform X4 (XP_016503169.1);protein_id=NbE03057571.1;NCBI Feature Key=CDS;NCBI Join Type=join;ID=NbE03057571.1 CDS
Nbv0.3scaffold28520_13581-18567	scipio	CDS	2756	2842	.	-	.	Name=NbE03057571.1 CDS;gene=NbE03057571;Codon_start=1;product=sucrose nonfermenting 4-like protein isoform X4 (XP_016503169.1);protein_id=NbE03057571.1;NCBI Feature Key=CDS;NCBI Join Type=join;ID=NbE03057571.1 CDS
Nbv0.3scaffold28520_13581-18567	scipio	CDS	2461	2595	.	-	.	Name=NbE03057571.1 CDS;gene=NbE03057571;Codon_start=1;product=sucrose nonfermenting 4-like protein isoform X4 (XP_016503169.1);protein_id=NbE03057571.1;NCBI Feature Key=CDS;NCBI Join Type=join;ID=NbE03057571.1 CDS
Nbv0.3scaffold28520_13581-18567	scipio	CDS	2310	2369	.	-	.	Name=NbE03057571.1 CDS;gene=NbE03057571;Codon_start=1;product=sucrose nonfermenting 4-like protein isoform X4 (XP_016503169.1);protein_id=NbE03057571.1;NCBI Feature Key=CDS;NCBI Join Type=join;ID=NbE03057571.1 CDS
Nbv0.3scaffold28520_13581-18567	scipio	CDS	1190	1279	.	-	.	Name=NbE03057571.1 CDS;gene=NbE03057571;Codon_start=1;product=sucrose nonfermenting 4-like protein isoform X4 (XP_016503169.1);protein_id=NbE03057571.1;NCBI Feature Key=CDS;NCBI Join Type=join;ID=NbE03057571.1 CDS
Nbv0.3scaffold28520_13581-18567	scipio	CDS	198	389	.	-	.	Name=NbE03057571.1 CDS;gene=NbE03057571;Codon_start=1;product=sucrose nonfermenting 4-like protein isoform X4 (XP_016503169.1);protein_id=NbE03057571.1;NCBI Feature Key=CDS;NCBI Join Type=join;ID=NbE03057571.1 CDS
Nbv0.3scaffold8884_37225-44615	scipio	CDS	6389	6391	.	-	.	Name=NbE03054924.1 CDS;gene=NbE03054924;Codon_start=1;product=histone-lysine N-methyltransferase ASHH2-like (XP_016486043.1);protein_id=NbE03054924.1;NCBI Feature Key=CDS;NCBI Join Type=join;ID=NbE03054924.1 CDS
Nbv0.3scaffold8884_37225-44615	scipio	CDS	6261	6327	.	-	.	Name=NbE03054924.1 CDS;gene=NbE03054924;Codon_start=1;product=histone-lysine N-methyltransferase ASHH2-like (XP_016486043.1);protein_id=NbE03054924.1;NCBI Feature Key=CDS;NCBI Join Type=join;ID=NbE03054924.1 CDS
Nbv0.3scaffold8884_37225-44615	scipio	CDS	5974	6023	.	-	.	Name=NbE03054924.1 CDS;gene=NbE03054924;Codon_start=1;product=histone-lysine N-methyltransferase ASHH2-like (XP_016486043.1);protein_id=NbE03054924.1;NCBI Feature Key=CDS;NCBI Join Type=join;ID=NbE03054924.1 CDS
Nbv0.3scaffold8884_37225-44615	scipio	CDS	5233	5312	.	-	.	Name=NbE03054924.1 CDS;gene=NbE03054924;Codon_start=1;product=histone-lysine N-methyltransferase ASHH2-like (XP_016486043.1);protein_id=NbE03054924.1;NCBI Feature Key=CDS;NCBI Join Type=join;ID=NbE03054924.1 CDS
Nbv0.3scaffold8884_37225-44615	scipio	CDS	3611	3656	.	-	.	Name=NbE03054924.1 CDS;gene=NbE03054924;Codon_start=1;product=histone-lysine N-methyltransferase ASHH2-like (XP_016486043.1);protein_id=NbE03054924.1;NCBI Feature Key=CDS;NCBI Join Type=join;ID=NbE03054924.1 CDS
Nbv0.3scaffold8884_37225-44615	scipio	CDS	998	2068	.	-	.	Name=NbE03054924.1 CDS;gene=NbE03054924;Codon_start=1;product=histone-lysine N-methyltransferase ASHH2-like (XP_016486043.1);protein_id=NbE03054924.1;NCBI Feature Key=CDS;NCBI Join Type=join;ID=NbE03054924.1 CDS
Nbv0.3scaffold3476_58763-63989	scipio	CDS	3877	4227	.	-	.	Name=NbE03054013.1 CDS;gene=NbE03054013;Codon_start=1;product=la-related protein 6C isoform X2 (XP_018633303.1);protein_id=NbE03054013.1;NCBI Feature Key=CDS;NCBI Join Type=join;ID=NbE03054013.1 CDS
Nbv0.3scaffold3476_58763-63989	scipio	CDS	2630	2711	.	-	.	Name=NbE03054013.1 CDS;gene=NbE03054013;Codon_start=1;product=la-related protein 6C isoform X2 (XP_018633303.1);protein_id=NbE03054013.1;NCBI Feature Key=CDS;NCBI Join Type=join;ID=NbE03054013.1 CDS
Nbv0.3scaffold3476_58763-63989	scipio	CDS	2458	2552	.	-	.	Name=NbE03054013.1 CDS;gene=NbE03054013;Codon_start=1;product=la-related protein 6C isoform X2 (XP_018633303.1);protein_id=NbE03054013.1;NCBI Feature Key=CDS;NCBI Join Type=join;ID=NbE03054013.1 CDS
Nbv0.3scaffold3476_58763-63989	scipio	CDS	2297	2368	.	-	.	Name=NbE03054013.1 CDS;gene=NbE03054013;Codon_start=1;product=la-related protein 6C isoform X2 (XP_018633303.1);protein_id=NbE03054013.1;NCBI Feature Key=CDS;NCBI Join Type=join;ID=NbE03054013.1 CDS
Nbv0.3scaffold3476_58763-63989	scipio	CDS	2118	2197	.	-	.	Name=NbE03054013.1 CDS;gene=NbE03054013;Codon_start=1;product=la-related protein 6C isoform X2 (XP_018633303.1);protein_id=NbE03054013.1;NCBI Feature Key=CDS;NCBI Join Type=join;ID=NbE03054013.1 CDS
Nbv0.3scaffold3476_58763-63989	scipio	CDS	1950	2028	.	-	.	Name=NbE03054013.1 CDS;gene=NbE03054013;Codon_start=1;product=la-related protein 6C isoform X2 (XP_018633303.1);protein_id=NbE03054013.1;NCBI Feature Key=CDS;NCBI Join Type=join;ID=NbE03054013.1 CDS
Nbv0.3scaffold3476_58763-63989	scipio	CDS	1452	1544	.	-	.	Name=NbE03054013.1 CDS;gene=NbE03054013;Codon_start=1;product=la-related protein 6C isoform X2 (XP_018633303.1);protein_id=NbE03054013.1;NCBI Feature Key=CDS;NCBI Join Type=join;ID=NbE03054013.1 CDS
Nbv0.3scaffold3476_58763-63989	scipio	CDS	998	1255	.	-	.	Name=NbE03054013.1 CDS;gene=NbE03054013;Codon_start=1;product=la-related protein 6C isoform X2 (XP_018633303.1);protein_id=NbE03054013.1;NCBI Feature Key=CDS;NCBI Join Type=join;ID=NbE03054013.1 CDS
Nbv0.3scaffold48348_6863-13751	scipio	CDS	5797	5889	.	-	.	Name=NbE03059585.1 CDS;gene=NbE03059585;Codon_start=1;product=probable aquaporin NIP5-1 isoform X1 (XP_016493176.1);protein_id=NbE03059585.1;NCBI Feature Key=CDS;NCBI Join Type=join;ID=NbE03059585.1 CDS
Nbv0.3scaffold48348_6863-13751	scipio	CDS	3547	3966	.	-	.	Name=NbE03059585.1 CDS;gene=NbE03059585;Codon_start=1;product=probable aquaporin NIP5-1 isoform X1 (XP_016493176.1);protein_id=NbE03059585.1;NCBI Feature Key=CDS;NCBI Join Type=join;ID=NbE03059585.1 CDS
Nbv0.3scaffold48348_6863-13751	scipio	CDS	2862	2923	.	-	.	Name=NbE03059585.1 CDS;gene=NbE03059585;Codon_start=1;product=probable aquaporin NIP5-1 isoform X1 (XP_016493176.1);protein_id=NbE03059585.1;NCBI Feature Key=CDS;NCBI Join Type=join;ID=NbE03059585.1 CDS
Nbv0.3scaffold48348_6863-13751	scipio	CDS	998	1196	.	-	.	Name=NbE03059585.1 CDS;gene=NbE03059585;Codon_start=1;product=probable aquaporin NIP5-1 isoform X1 (XP_016493176.1);protein_id=NbE03059585.1;NCBI Feature Key=CDS;NCBI Join Type=join;ID=NbE03059585.1 CDS
Nbv0.3scaffold67033_2976-5656	scipio	CDS	1001	1361	.	+	.	Name=NbE03060915.1 CDS;gene=NbE03060915;Codon_start=1;product=glycine-rich protein 2-like (XP_016515598.1);protein_id=NbE03060915.1;NCBI Feature Key=CDS;NCBI Join Type=join;ID=NbE03060915.1 CDS
Nbv0.3scaffold67033_2976-5656	scipio	CDS	1503	1684	.	+	.	Name=NbE03060915.1 CDS;gene=NbE03060915;Codon_start=1;product=glycine-rich protein 2-like (XP_016515598.1);protein_id=NbE03060915.1;NCBI Feature Key=CDS;NCBI Join Type=join;ID=NbE03060915.1 CDS
Nbv0.3scaffold81175_2540-5547	scipio	CDS	1980	2008	.	-	.	Name=NbE03061651.1 CDS;gene=NbE03061651;Codon_start=1;product=FK506-binding protein 4-like (XP_016484560.1);protein_id=NbE03061651.1;NCBI Feature Key=CDS;NCBI Join Type=join;ID=NbE03061651.1 CDS
Nbv0.3scaffold81175_2540-5547	scipio	CDS	998	1331	.	-	.	Name=NbE03061651.1 CDS;gene=NbE03061651;Codon_start=1;product=FK506-binding protein 4-like (XP_016484560.1);protein_id=NbE03061651.1;NCBI Feature Key=CDS;NCBI Join Type=join;ID=NbE03061651.1 CDS
Nbv0.3scaffold2496_42296-45791	scipio	CDS	1001	1140	.	+	.	Name=NbE03053837.1 CDS;gene=NbE03053837;Codon_start=1;product=protein CREG1 isoform X2 (XP_019225284.1);protein_id=NbE03053837.1;NCBI Feature Key=CDS;NCBI Join Type=join;ID=NbE03053837.1 CDS
Nbv0.3scaffold2496_42296-45791	scipio	CDS	1513	1714	.	+	.	Name=NbE03053837.1 CDS;gene=NbE03053837;Codon_start=1;product=protein CREG1 isoform X2 (XP_019225284.1);protein_id=NbE03053837.1;NCBI Feature Key=CDS;NCBI Join Type=join;ID=NbE03053837.1 CDS
Nbv0.3scaffold2496_42296-45791	scipio	CDS	2029	2107	.	+	.	Name=NbE03053837.1 CDS;gene=NbE03053837;Codon_start=1;product=protein CREG1 isoform X2 (XP_019225284.1);protein_id=NbE03053837.1;NCBI Feature Key=CDS;NCBI Join Type=join;ID=NbE03053837.1 CDS
Nbv0.3scaffold2496_42296-45791	scipio	CDS	2218	2335	.	+	.	Name=NbE03053837.1 CDS;gene=NbE03053837;Codon_start=1;product=protein CREG1 isoform X2 (XP_019225284.1);protein_id=NbE03053837.1;NCBI Feature Key=CDS;NCBI Join Type=join;ID=NbE03053837.1 CDS
Nbv0.3scaffold2496_42296-45791	scipio	CDS	2475	2499	.	+	.	Name=NbE03053837.1 CDS;gene=NbE03053837;Codon_start=1;product=protein CREG1 isoform X2 (XP_019225284.1);protein_id=NbE03053837.1;NCBI Feature Key=CDS;NCBI Join Type=join;ID=NbE03053837.1 CDS
Nbv0.3scaffold18020_3094-8467	scipio	CDS	3337	4374	.	-	.	Name=NbE03056267.1 CDS;gene=NbE03056267;Codon_start=1;product=glucan endo-1,3-beta-glucosidase-like (XP_009789910.1);protein_id=NbE03056267.1;NCBI Feature Key=CDS;NCBI Join Type=join;ID=NbE03056267.1 CDS
Nbv0.3scaffold18020_3094-8467	scipio	CDS	1148	1472	.	-	.	Name=NbE03056267.1 CDS;gene=NbE03056267;Codon_start=1;product=glucan endo-1,3-beta-glucosidase-like (XP_009789910.1);protein_id=NbE03056267.1;NCBI Feature Key=CDS;NCBI Join Type=join;ID=NbE03056267.1 CDS
Nbv0.3scaffold18020_3094-8467	scipio	CDS	998	1026	.	-	.	Name=NbE03056267.1 CDS;gene=NbE03056267;Codon_start=1;product=glucan endo-1,3-beta-glucosidase-like (XP_009789910.1);protein_id=NbE03056267.1;NCBI Feature Key=CDS;NCBI Join Type=join;ID=NbE03056267.1 CDS
Nbv0.3scaffold22005_4401-25649	scipio	CDS	1001	1151	.	+	.	Name=NbE03056794.1 CDS;gene=NbE03056794;Codon_start=1;product=golgin candidate 5 isoform X1 (XP_009611244.1);protein_id=NbE03056794.1;NCBI Feature Key=CDS;NCBI Join Type=join;ID=NbE03056794.1 CDS
Nbv0.3scaffold22005_4401-25649	scipio	CDS	1608	2074	.	+	.	Name=NbE03056794.1 CDS;gene=NbE03056794;Codon_start=1;product=golgin candidate 5 isoform X1 (XP_009611244.1);protein_id=NbE03056794.1;NCBI Feature Key=CDS;NCBI Join Type=join;ID=NbE03056794.1 CDS
Nbv0.3scaffold22005_4401-25649	scipio	CDS	2225	2632	.	+	.	Name=NbE03056794.1 CDS;gene=NbE03056794;Codon_start=1;product=golgin candidate 5 isoform X1 (XP_009611244.1);protein_id=NbE03056794.1;NCBI Feature Key=CDS;NCBI Join Type=join;ID=NbE03056794.1 CDS
[truncated: 125,933 more rows]
