# Supplementary material for: A homology-guided, genome-based proteome for improved proteomics in the alloploid Nicotiana benthamiana
Source: BMC Genomics. 2019 Oct 4;20:722. doi: 10.1186/s12864-019-6058-6 (PMC6778390; doi:10.1186/s12864-019-6058-6)
Supplement: Supplementary file 11 — Dataset S7. NbDE transcriptome. (FASTA 99903 kb) [file 12864_2019_6058_MOESM11_ESM.fasta]

>NbD053290.1 Partial, glutelin type-B 2-like  (XP_016462855.1)
ATGGATCTTGATCTTACACCAAAGTTGGCAAAGCAAGTGTACGGAGGAGATGGTGGTTCTTATCATGCATGGTGTCCTAATGATCTGCCTATGTTAAAAGAAGGAAACATTGGTGGTGCTAAACTTGCTCTTTCTAAGAATGGTTTTGCTTTGCCTCGTTACTCTGATTCTGCTAAAGTTGCCTATGTTCTTCAAGGTTGTGGAGTTGCTGGAATTGTTCTTCCAGAGAAAGAAGAGAAGGTGCTAGCGATTAAGACAGGAGATGCTATAGCCCTTCCTTTTGGTGTTGTAACATGGTGGTACAACAAAGAGGACACTGAACTTGTGATTCTGTTCCTTGGTGATACCAAAACTGCAAACAAAGCTGGTTCATTCACAGACATGTACTTAACTGGCTCGAATGGCATTTTCACTGGTTTTTCAACCGAGTTTGTTAGCAGGGCATGGAATGTAGAAGAGAGTGTTGCTAAAACTCTTGTTAGCTCCCAAACTGCTCAGGGTATCGTGAAGCTTGACGCAGGCTTCCAAATGCCCGAGCCTAAGCAAGGCCACAGGGATGGTATGGTTCTCAACTGTTTGGAAGCCCCATTGGATGTTGACATTAAGGGTGGTGGAAAGGTTGTTGTTTTGAATACCAAGAACTTGCCTTTGGTCGGTGAAGTTGGACTTGGTGCTGATCTTGTGAGGTTGAATGGAAGTGCTATGTGCTCTCCTGGTTTTTCATGTGACTCAGCTCTTCAGGTCACTTACATTGTTAGAGGCAGTGGCCGAGTTCAAGTCGTTGGCCCTGATGGTAAGCGCGTTCTTGAAACACACATCAAGGCGGGCAATCTCTTCATCGTTCCAAGG
>NbD053289.1 GDSL esterase/lipase At2g38180-like  (XP_016505556.1)
ATGGTAGGACCAATTCGTCCATCGTTTGTCCTATTTGGGTCATCAATAGTGCAGATCAGCTACTACTTTCAAGGTTGGGGTGCAACCCTCAATACCCTCTACTCTCGCAAGGCCGATATAACCTTGCGTGGATATGCTGGTTGGAACTCAAGGATGGCTCTTAATATTTACGAGAAAGTTTTCCCAAAGGATGCGGAAATTCAGCCTGATCTTGTCATACTTTATTTTGGTGGGAATGATTCCTGCCATCCTGATTTTCCTAACAGCAGTCATGTCCCTCTTGAAGAATATGTTGAAAACATGAGGAAGATTGCACTTCATATCAAGAGCCTTTCTGAAAAGACTCGTCTGATTATGCTCAGCGCTCCTCCGGTGAACGAGGAACAAATTATTCAGCATTATGAGGATAATCGAGGTAGAGATAATGAGACTTGTCGCATATACTCAGAAGCTGGTATAAAGTTAGCCCAAGAATTAGGCGTGAAGGTTATAGACTTTTGGTCAGCGCTTCAGAAATCCCCCGATTGGTTGACTACGGTCTTCTGGGATGGGATGCATTTATCAAAGGAAGGAAGTGACATTTTGGTCGAGAAAATTTTGGAGGTAATCAAAGAGGCAGATTGGGAGCCAAGCCTATATTGGGAAAAAATGCCAGACGAATTTTCTGATATTGGTCCTGTCATGAACCTTGACTTGCTGAAG
>NbD053288.1 SUMO-conjugating enzyme SCE1  (XP_019223445.1)
ATGTCAGGAGGTATAGCCCGTGGCCGTCTTGCAGAGGAGCGCAAAGCTTGGCGCAAAAATCACCCCCATGGGTTTGTAGCTAAGCCAGAGACACTTTCGGATGGGTCAGTGAACTTGATGGTGTGGCACTGCTCCATTCCTGGTAAAACAGGAACGGATTGGGAAGGCGGTTTTTATCCGGTTACGATACACTTCAGTGAAGATTACCCTAGCAAACCACCTAAGTGCAAATTCCCACAAGGCTTCTTCCACCCGAATGTGTATCCATCAGGAACAGTTTGCTTGTCGATCCTCAACGAAGATAGCGGGTGGAGACCAGCCATTACAGTGAAACAGATACTGGTTGGTATCCAAGACTTGTTAGATCAGCCAAACCCTGCTGATCCTGCCCAAACCGAAGGGTATCATCTCTTTATGCAGGATGCTATTGAGTACAAGAAGCGGGTTAGGCTGCAGGCCAAGCAGTATCCACCTCTGGTGTAG
>NbD053287.1 bifunctional epoxide hydrolase 2-like  (XP_016470817.1)
ATGGAGGATTGTTTTGAGCACAAAACAGTGCCAGTGAATGGCATAAACATGCATGTGGTAGAAGCAGGCAAAGGTCCAGTAATTCTCTTCATCCATGGCTTCCCTGGATTATGGTATTCATGGAGGCACCAAATTTCTTTCGTGGCTAAACATGGCTATCGCGCTGTCGCTCCTGACCTACGTGGCTTTGGAGACACCACTATTGCTTGGGGTCTATGTTTGTTTAGGCCAGACAAAGTCAAGGCTTTGGTTAATTTAAGTGTGGCATTTTCTCCTAGAAATCCTAAGAGAAAACCACTTGAAACACTGTGTGCTGTTTATGGAGAAGACTATTATATTGTTAGATTTCAGGAGCCTGGAGAAATAGAAGCAGAGTTTGCAAAAATAGGCACAAAAAAACCTAAGGGAAAGCCATTTGATGACAATCCAGTTACTTTGCCCTCTTGGCTACCAGAAAAAGATGTTGATTATATTGCTAGCAAATATGAAAAATCTGGCTTCACTGGAGGAGTGAATTATTACAGAGCAATTGACCCAAATTGGGAATTGACAGCAGCATGGACTGGTGGTACAGTGAAAGTACCAGTAAAATTTATTGTGGGAGATTTGGACTTAACTAACAATGCCCCAGGAGTCAGACTATGTAGACAAAGGTGGGATGAAGAAAGATGTACCTTTGCTAGAAGAAGTGGTTATATTGGAAAATGTTGGCCATTTTCTGCAAGAAGAAAAACCTGA
>NbD053286.1 uncharacterized protein LOC109221334 isoform X1  (XP_019241352.1)
ATGTCTTTCCATGACAAGGACTTTTGGATACCAAAGGGTGGTGGACATCTATCCGATGGAGAAGCAGTTTTTGATAGCTTATCAAGAAATGAAGCAAAGCGTACTCACCGATTGTTCTCCATTGCTGCTGAGCCGGAGTCATTTCCTAACAAGAAACAAGCTGTCCACACTTCACTCGGCAAATCAGCTTCCGGACTTGCAATGGCAAATTCCACATGTTGGGAGACTACTTCTAGTCTTCAGTCTGGAGCATGCCAATTCATTGATAGGCTGTTTGGAGTTGATACCACCAGGCCAATCGGCTTAACTGAGAGAAGCACATCTCCTGGTAACATTGGGAATTCCACCACAAGGAAAAAGGTGATTGACAACCAAATTGGAGATGATACATTAGTTGGTTTATCAATGTCATACACTACTGAAGAACCACATATATGCGTAAGCGATAGTGGAATCAGAAAAGTTAAAGTTAATCAGGTCGAAGATTCAGCGAATGCTTTTCATTCACCAAGTGAAAACAACATTGACATGTCTATCGGACAGGTAAAGAATAGAGTTAGTGAGACATCCTTTTTATGCATGGGTCATGCATATGGGAAGAACAGTGAAAGTCAGCCCTACAATCCTGGGGCTATAAGTAATAGATCAATTGGATCCAGTGTTGAGAAAGGTCACAACACTATATCAATTGCTGACTCCTATACCGGAGGGGATTCAGACACATTATTTGGATATGAATTGGTGTCTGATATTGATGTTCTGGCAAGGCCAGTTGGTAGTTACGATTATTTGCATTATCAATCGTCAGTTCAGACATCAGAAACACATGGTGAGAAGCAGCTTGATGGATCAAATGCTAATGCAGTTGATATATCCTCTCAGACTTCAAAATCTACGCATGATTCCATGCCAAAAAACAAAATAGAATCTAAATCTGCACATAAAGGAGCTCCTAACAGCTTTCCATCAAATGTTAGAAGTTTGGTGTCAACAGGGATGCTTGACGGGGTACCTGTAAAATATGTCTTGTCCCGGCAGGAGCTTCGTGGTATTATAAAAGGTTCAGGCTACCTATGCGGCTGTCAACCATGTAACTATTCAAAGGTGCTTAATGCCTATGAATTTGAGCGTCATGCTGGTTGCAAGACAAAGCACCCTAACAATCACATATACTTTGAGAATGGAAAAACCATATACCAGGTAACACAGGAGCTAAGGAGCACACCACAAAGCTTGTTATTCGATGTGATTCAAATGGTGACTGGTTCCCCTATCAATCAAAAAGCTTTCCGAATTTGGAAAGAGTCATTTCAAGCTGCAACCCGAGAGCTTCAGCGAATATATGGAAAGGAAGAACTGAATCTGTAA
>NbD053285.1 uncharacterized protein LOC107817905  (XP_016499316.1)
ATGAAATTACCTGAAAACGATCCCATTGAACCCACTAATCCCATTATTCATTCCAATTCCCAGCTCCTTCAATCTCTTCTCGATTCCATTCTCCACACCCAAAGCTTCAAAGGCAAATGGTCTTTAATCAGAACCAAACTCTCCACACTCCAATCTCACCTCTCTGACCTCTCCACTGCTTCCATTAACGCTTCCAACGATCCTCTTTACAACGACCTCCTTCTCTCTCTCTCCACCACTCTCTCCGACGCGCTTTCTCTCTCTTTCATTTGCCATTCCGCTAACCCACCTGACGGCAAGCTCAAAACCCAGAATGACATCGACTCAGATTCAGCAAAACTCGATAACCATGTTAGGGATTTAGAGGTTTTGATTAAGAGTGGGGTCCTTCATGAGAACGGTGCCGTTTCGTCAACAACAACCTCAAAGCGGGAGAGCATTCGTGCCGAATCGAGGAATCTGATAACTCGTCTTCAGATCGGGACCACTGAGTCGAAGAACTCGGTGTTAGATTCGTTGCTTGGGCTTTTACAAGAAGACGACAAAAATGTTTTAATTGCAGTAGCTCAGGGAATCGTTCCGGTGCTCGTGCGCTTACTCGATTCCAGCTCTTCACCTGAGATCAAGGAGAAAACAGTCACTGCCATTGCTAAAATCTCCACCGTTGATTCCAGCAAACACGTTTTGATCGCTGAAGGCTTAGGCCTTCTCAACAATCTCCTCAGGGTTCTCGAATCCGGTAGTGTTTTAGGGAAGGAAAATTCATGTGTAGCTTTACAAGCATTGGGCCACACAAAGGAGAATGCAAGGGCAATTGGATCAAGAGGAGGAATTTCATCTTTATTAGAAATTTGTCAAACGGGAACGCCCAATTCTCAAGCTATGGCAGCTTCCGTGCTTAAAAATTTAGCCGTTTTCCCTGAAATTAAAGAGAATTTCATGGAAGAAAACGCGATTATGATACTTTTAAGGTTATCCACTTCGGGTACAGCATTAGCCCAAGAAAATGCAATTTCGTGTTTGTGTAATTTAATTTCAAGAGACAACAATATGAAACTCTTGGTGGCTAGGGAAGGTGGAATTGAAAGCATAAAAAATTTCTGGGATTCAGCTCCTTCAGTTCAAAGTCTAGAGGCCCCTGTTCTTATGTTGAGAACATTAGCAACTTGCCCATCAGTAGCTGAGGTAATTGTGGAGAATGAGTTTTTACCTCGGATTGTTGGGGTTTTAAATTGTGGGGTTTTAGGTGTGAGAATCGCTGCAGCTAAAGCAATTTACGATTTGGGATACAGTACAAAAACCCGAAAAGAACTAGGCGAAATCGGGTGTATTTCGTTATTAGTGAGAATGATAGAAGGTAAATCTGTTGAAGAGAGAGAAGCAGCAGCTAGAGCATTGACGAATTTGATGGTATATGCTGGAAATAGGAAGATTTTTAGGAAGGAAGAAAGAGGTATTGTGAGTGCAGTTCAGCTATTAGATCCATTGGTACAAAATTTAGATAAAAGGTATCCTGTTTCATTATTGGCTTCGCTTGTTTACTCAAAGAAATGCCGCAAACAGATGGTGGATTCAGGGGCTTGTGTGCATTTGCAGAAGTTAGCTGAAATGGAGATTGATGGTGCAAAAAAGCTCTTGGATTGTCTTGGTAGAGGTAAATTATGGGGAGTTTTTACCAGACATTGA
>NbD053284.1 cell division cycle protein 123 homolog  (XP_019248046.1)
ATGAAAGAGGAAGAAGTAAATAGGTGCCAGATCCAGGAGTGGTACCCCAAATTTAAATCTGATTCCATAAAGACAATGATACATGAGCTGCCCCAATCCTTTGTAGAGTACCTTACCGATGATCACGGTCCATTCATTCTTCCCCTCTCCATTGATGATAGTGATGCTCTACCTAACAGAATCCATAAACCTGAAGAAGAGGAAGATTTTGAAGTATCTGAAGGGTCAGAAGATGAATCAGATCGACCGTCTCCACCTCCTTCTTTCCCAGAACTGGAAACAGAGATCAAGGAATCTATAAAGGCCCTTGGGGGTTCTGTCTTCGCGAAGCTTAATTGGAGCGCACCGAAAGATGCTGCATGGATTAGTTCAACTGGGAATCTCTGCTGCAACTCGTTTAGTGAGGTTGCACTTTTGCTACGGGCATCAGACTCTTTAATCCATGATCTGTGTCATGCATATGATTCCTGCAGTGATAAGACTAACTCTAGGCCGCAAAAGTTTTTCCTTGCACTTCGCAAATGGTACTCATCTCTGCGCCCCGAGATGGAATTCCGCTGCTTTGTACGCAATGGGATCCTCGTGGGAATCTCTCAGCGTGAGGTGACTGGATTTTATCCTGCCCTTCTTGATAAGAAGGATGAGTTGATAGCAATAATTGAGAGATTTTTTCTATATAAAGTGAGGGGAAATTTTGAGTCAGAAAGTTATACATTTGATATATATGTTACGAATGATGAACGAGTTAAGCTTTTGGATTTCAATCCTTGGGGTGCATTTACCTTGCCTCTGCTTTTCTCCTGGGAGGAATTGGACGATAAATTGAAGGAAGAGGGGAACTGCTTGGAGTTTAGAATTGTAGAGAGCCAATGCGGGGTCCGTCCTGGTTTGAAAACCGCTGTTCCATATGATTACTTGGATACTAGTCCAGGTAGTGGTTGGGATGAGTTTCTTAGAAAGGCTGATGAGGAATTGGCACAACAGATCAGGTCTCCTCAAGCAGGTGCTTGA
>NbD053283.1 Partial, probable rhamnogalacturonate lyase B  (XP_009789094.1)
AGGTTCCCATATATGGCTATTTCAGATGAAAGGCAGAGGATAATGCCCACAGCAAAAGATCGAGAAATGGGCCGAGAACTTGATTACCCAGAAGCTGTACTTCTTACAAGCCCAACTAATTCTTTCCTAAAAGGAGAGNNNNNNNNNNNNNNNNNNNNNTCTCTTGAAGACAAGGATAATCGGGTCCATGGGTGGATAAGCCCAAATCCAAGAACTGGATTTTGGATGATTACACCTAGTAATGAGTTCAGAACAGGTGGGCCTGTTAAACAAGACCTCACTTCTCACACCGGCCCAATAACTTTATCTATGTTCTTCAGCACACATTATGCTGGAGATATTGTAGCACTAAAATTTCGAAATGGAGAGCCCTGGAAAAAGGTTTTTGGCCCAGTTTTTATCTACCTAAACTCTGTCTCATATGATGATGAAGATATTCTCACACTATGGACAGATGCAAAGGAACAGATGTTAATAGAAACCGAAAATTGGCCATACGATTTCCCTCTTTCGCAAGATTTCGTTTCAGCTGATCAACGGTGTACTGTAAGTGGCAGATTACTTATTAGTGACAGCTATGTAAGTAAAAGACTTATCACTGCAAATTCTGCTTTCATTGGGTTGGCTGCACCTGGAGATGTAGGGTCATGGCAAACTGAAAATAAGGGTTATCAATTTTGGACTCAAACAGATAATGAGGGATATTTTTTGATTAAAAATATCATCCCAGGCAATTATAGCTTATATGCCTGGGTTCCTGGATTTATTGGTGATTACAAATACAAGAACTACATCAACATTTCATCAGGTTCAAGAACGAGGCTGCAAACTCTAGTGTATAACCCTCCAAGAAATGGTCCAACATTGTGGGAAATAGGCATTCCTGAAAGAACTGCAGCAGAATTCTTCATTCCTAATCCACAACCAACACTTCAGAACCAATTATACATCGAACATTACGCAGAAAAGTTTAGGCAATATGGATTATGGGATTGTTACACAGAACTGTACCCTAATGATGATTTAATCTACACTGTTGGATCAAACAACTATCAAACAGATTGGTTGTTTGCTCACGTAAATAGATATACTTTCAATGATGAAGGGAATAAAACATATATACCAACAACATGGCAAATTGTGTTTGATCTTCAAGAAGTGGAGAAGTCTTCAAATTATACACTTCAGCTAGCATTGGCTTCAACAAATGAAGCTGAATTGCAAATTCGAGTAAACAACCAAGATGCAGATCGTGTTCCTCACTTTACAACAGGGTTGATAGGCAAGGACAACGCGATTGCAAGACATGGAATTCATGGATTGTATTGGTTGTATAGTATAGATGTCCCTGGACCTCTTCTTGCTACTGGAAAAAATGTTATATTTCTAAAGCAAAGTAGAGGTTCAAGCCCCTGGAGTGGACTAATGTATGATTATATTCGACTTGAAGGCCCTCCTGCAAATGATTAA
>NbD053282.1 aluminum-activated malate transporter 2-like  (XP_009760052.1)
ATGGAGATAGGATCTGTAAGCCATGAGAAGGCTGGTTTTTTCATCAATGGATGGACGCGGTTTAAGTCCTTGCCTGGAAAATTATTTGCCAAGATAGTTGAAATTGCTAATCAAACCAAGAAAATTGGCAAAGATGATCCAAGAAGAGTGATTCATTCACTTAAAGTAGGGTTGGCACTAACTTTGGTTTCATTATTCTACTATTTCCAACCCCTTTATAATAGTTTTGGTGTTTCTGCAATGTGGGCTATAATGACTGTTGTCGTTGTTTTCGAGTTTTCTGTTGGTGCAACACTTGGAAAAGGGTTAAATAGGGGAATGGCAACCTTGCTAGCTGGTGCACTAGGGGTTGGAGCACATTATTTGGCTAGCGCAACTGGTAAAGTTGCGGAGCCAATACTTCTAGGACTATTTGTCTTTTTACAAGCATTTACATCAACTTTCATAAGATTCTTCCCTCAAGTGAAGGCCAGATATGATTATGGGATGCTAATTTTCATTTTGACATTTTGTTTGGTTTCAATATCTGGTTTCCGAGTGGGTGAAATAGTGGATATGGCTCATAAAAGATTGTCCACTATACTCATTGGTGCCTCTGTTTGTGTTATTGTCTCAATCTTTGTTTGGCCTGTCTGGGCTGGTGAAGATCTCCACAAATTAGTGGCTCAAAATATGGAGAAGCTTGGCAAGTTTTTAGAAGAATTTGGAGAAGAGATTTCTAAATCTTCAGAGGGTGTAGAATCAAAAGATGCTAAAAAAACCTTGCCCGAGTACAAAAGTGTTCTTAATTCAAAGAATGCTGAAGAAATTTTGGCTAATTTTGCAAGATGGGAGCCAGGGCACGGGCAATTTAAGTATAGACATCCATGGAAACAGTACTTGAAAATTGGAAGTCTGACTAGACAATGTGCTTGTAGGGTTGACGCACTCAATGGCTACATCAACTCTGAAATCAAAGCACCAGAAGAGATCAAGGGAATGATGAAGGAAACAACAACAAAAATGAGCATAGAATCTGGGAAAGCACTAAAAGAACTATCACGTTCTATAAAAACAATGACTTGTCCCTTGTCAGCAAATAAACATGTCTCAAACGCCAAAACAGCAGCCAAGAACCTGAAATCACTTCTCATATCAGGTTTCTGGGAAGATATTAACTTATTAGAAGTCATACCAGTGGCTGCAGTTGCATCAATACTAACCGATATCGTCATTTGTGTTGAAGAAATTACTGAATCTGTTAATGAGCTTGCTTCTTTAGCTCATTTTAGCAGCAAAGAAACAAAGGTAGATTCGTCAAAAGAATCCAATATTGAAGCAACACAAAGCAGAAAAATCCATGCTTGTTCTCAACATGTTGTTATTACTATTCAAGAGGGTGCACAAGTCCAATCTTCAGTTCAACTAACAGACCAGAATATGAAATTGTGA
>NbD053281.1 Partial, uncharacterized protein LOC107803999  (XP_016483291.1)
ATGACGGGAGACGAATCCAAATTCCTTCAACTAGAACACAAGGAAGGGGGAAGTGTTATTTTTGGTGATAACAACAAAGGAAAGATTATCGGCATCGGATCGGTCGGTAAGGATGAAATTTCTTCCATTAAGCATATATTACTTGTGAAAGGTTTAAAACATAATCTCTTGAGCATAAGTCAATTATGTGACAAGGGAAATCTTGTTTTATTTGATTCGGATGAATGCTTAGTTTTTAGACGTAGCGATTTTAAAATTATCCTTCGTGGTTTTAGAATGGATAACATTTATATGGTTGATCTTGCAAATTCTTCACCCGAATATGTGAATTGTTTAATGAGCAAAGAGGATGATTCTTGGTTATGGCATCGTAGAGTAGCTCACATCAACATGCATCTTTTGAACAAATTGGTTTCACAAAATTTAGTTGTTGGTCTTCCAAATTTGAAATTTGAAAATGACTCTATTTGTGATTCTTGTCAAAAAGGGAAGCAAACAAAAGCATCTTTTAAATCGAAAAATATTGTTTCAACTACTAGACCTTTGCAATTACTTCACATGGACTTATTTGGACCATCTCGCATTGAAAGTCTTGGTAGAAATCGTTATGCTTTTGTTATTGTTGATGATTATTCTAGATTTACATGGACTCTATTTCTTGCTCATAAAAGTGAAGCTTTTCATAATTTCAAATATTTTCTTAAACGTGTTCAAAACGAAAAGGACACAACCGTCACTTCAATAAGAAGTGATCATGGGGGAGAGTTTGATCACAATCTCTTTGCGGACTTTTGTGACGAACTCGGTATCGAGCACACCTTTTCCGCTCCACGAACACCACAACAAAATGGGGTGGTGGAAAGGAAAAATAGGTGTCTCGAAGAGATGGCTAGAACCATGCTCGAAGAGGCTAAGATTCCCAAACATTTTTGGGCGGATGCCGTGAGTACCGCATGCTACGTTTTAAATAGAGTAGTCATAAGGCCAATACTCATGAAAACCCCTTATGAACTCTACAAGGGAAGGAAACCAAATATCTCCCATTTTAGAGTATTCGGTTGTAAATGTTTTATTCATAACAATGGAAAAGATCAATTGGGAAAATTTGATGCCAAATCCGATGAGGGAATTTTTATTGGGTATTCTTCACGTAGCAAAGCATATAGGGTATTTAATAATAGAACCCAAACTGTGGAGGAATCCCCTCATATTGTGTTTTCCGAAAATAATGCTCGCTTGGCGAGAAAGGATTCTTGTTCTGATCTTGCAGGTATTTTAAATAGTTTAAAAGACAAAGTACAAGAGGAAACTCCTAAGGAAATTCAAGATGAAATCTTGGAACAATCAACGGAGGAAACGCCACAATTGGAGAAAGAAACGAAAATGCCTAACGAGTGGAGGACAATCAAAGATCACCCTCTCGAACAGGTAATTGGCGACGTCGGAGAAAAGGTAAGTACCCGAAACTCTCTTAAGAACACCTTAGGACACACTTCTTAA
>NbD053280.1 uncharacterized protein LOC107773647, partial  (XP_016448537.1)
ATGGCTTCTACTCGTGATTCTTTTGCAGGAATAGGTGAAGGACAATGCTCCACCCGACCACCGCTATTCGATGGTACAAATTATACATACTGGAAGGAGAGGATGAGAATATTTGTACAATCAAATAGTTTTCATCTTTGGAAGGTCATAATGAATGGAGAACAAATTCCAACCAAGAAGGTTGAAAATGAATGGGTCCCAAAGTCCGAAGATGAATACGATGCGGATGATATCCGAAAGGTGCAAAATAATGCTAAAGCTATTAATTTATTATATTGTGCTGTAAATGCTGATGATTACAGGAAGATATCTTGTTGCACAACGGCGAAGCAAATGTGGGACAAGCTGGAAATTACGTACGAAGGTACGGACCAGGTAAGGGAAGCCAAAATTGATTTCCTAACCCATGCATATGAATTGTTTCACATGAAGGAAGGCGAAAAGGTCGATGAGATGTTTGAACGATTTTCAAAAATCGTAAATGATTTACATGCTCTTAAGAAGACCTTCACGGATAAGGAACTTGTCCGAAAAATTCTCCGAAGTCTCACTCCGGAATGGCGATCCAAGGCCGACGCGATTCAAGAATCCATTGGCATTTCAAATGTCACCATCGACGCATTAAGAGGTAATCTTAAAACTTATGAATCTACTATACTTAACCCTCTTGTTGATGATCAAAGGAAGCAAAGAATCGCTCTCAAGGCAAGCACAAGCCAACCTCAAAATGATGAGGACGGAGACAACGAGTTCGGACTCGTTATCAAGAGATTTCAAAAGTTCATGCGAAAAGAGTATGAACGAAAGGGCAAAAAGCAAGGAGATCAAATAAAGTGCTATGAGTGCGGAGAAACCGGGCACATTAAATCAAATTGCCCAAATGCTAAAAAGGAGAAGAAACCCTTCAAGAAGCAACGAGCATACATATCTTGGGGAGGCGACTCCGGTGACGAGTCAAGTGAGGAAGAAGAAGACGAAGCCGCAAATCTTTGTCTTATGGCACAAGAAGACAACAAAGAAGAGGTATGTCAAATTTCTTCCAAAAATTTCTTTTCCCTTGAAGAAATGCAAAATGCTTTTGATGAGTTGTATAGCGAATTTATTAAAGCTTCAAAAACTGCTAAGAGTATAAAAGAAAATGCTTCTTTAAAAGAAAAAGATTTTCAAAAACAACTCTCTTTTAAAGAAAAGGAATTGGAAAAACTGATTTTAGAAAATGAGAAGTTGAAAGAGGAAAACAAATTTTTTGGCAAGAGAAGCGCCGACAAGCCCGAGAGTTCTAGAAATTGTACTTCTTGCATGCATCTCAAAAATGAAGTAGAAAGGCTTAAGGGCACCTTAGATAAGTTTAACTCTTCTCATAAAAATTTGAATGAAGTGCTTGTTAATTTGAAGTCGACCAAGCATGGCATAGGTTTTAGAAACGAGCCTAAAGAGAAAGTTGAAGCCAACCCCCAACCACCTAAGGCTCAACCTAGGATAAATAAAACAAATGTTCATCCTAGATACAACAAACCTAGAAATGGTTTTCATCAATCGCAACCTAGAAATAATCATGCTAGAAATAATGCACATTCTAGGCCAAACACTAGAAGGAATTTTGAACCTTTTAGAACACCTAGAAATGACTTCCAACCTAGAAACAACTATTCTAGAAATGATGCATATCCTAGAACAAATGGTAGGAGAAATGATTTTCATGATTTGCGCAATAGTTATATTGTCAAGAATAGAGTAAATGAATTTCGTCCGTCCAATTACTATCAACCTAGAAGGATGCATAATCCTAACGTGACTTGTCATTATTGTAGACGAATTGGACATATTGCTCCTGCTTGTTTTACACGACATAGACATAACACTCAATCACATCACTATGATTTGCCTAACCCCCAAGGACCCAAAATGGCATGGGTACCTAAAACTCATTAA
>NbD053279.1 Partial, uncharacterized protein LOC107760758, partial  (XP_016434345.1)
ATGCTACTAAATGGACATCAACTTATGGATCATCTTGATGGAACCACAACTGCTCCATCACGTACTATTACCCAAAATGATCTTACTGTTGCAAATCCCAATTATCAGATCTGGTTTGCTCAGGATCAATTGATTCAACAAGCAATGATGGCGTCGGTCGATCCCACCATTGCCCCAACTGTTGCCACAACACCATCTGCTAACAAAGCGTGGGAACTCCTTCACACGGCTTACGCCAACAAAAGTTATACTTGCATCTTTAATTTGCGGGATCAATTTCAAAATACCAAGAAAGCTTCTAAAACAATTGCAGAGTACTTACAGGAGGTTCGTTCTCTCTCTGATGCTCTCAAAGTTGCTAGTTCGCTTGTCAATGACGATGAACTAATTGTCAAAATTCTAAGTGGTCTTGGCCCCGAGTACCGTGAAATCTCTGCTGCGAATCAGCAAAACAGGAGACAATTTAAGCAATCTGTCAAATGTCAATTGTGCCAAAAGTTTGGTCACACAGCAGATGTTTGTCGCTCCAAGTCGCACAATCATCTTGAAGCTTAG
>NbD053278.1 tRNA-specific 2-thiouridylase MnmA-like  (XP_016509856.1)
ATGCTAAGGGCAACCATGTCAACAATCCCTCTTACCTCTTCACATTCTCTCAAACACTTATTCTCCCTTTCCCCTTTCCAAAAACCCCTTATCCGCTCTTTTAATCAACCAAAAAAGCTCACAACTTTTACAAGAAGACTGTTTTCTATAAAACCCATTTCAGTTTCATACCCAATTAGGACTTATGTGGATGAGAAAATCGACCCCACATACTTATCTTGCTCCATGCCCCATAAGAATCCTCTCAAAGTTGCGGTTTTGGTTAGTGGCGGCGTTGATAGCAGCGTCGCTCTTAGACTGCTTCATGCTGCTGGACATTCCTGTACTGCTTTTTATCTCAAGATTTGGTTTCAAGAAGACTTTGAGAACTTTTGGTCTGAATGCCCATGGGAGGATGACTTGAAATATGCAAAGGCTGTTTGTGACCAGGTTGATGTACCATTGGAAGTTGTCCATTTGACTGATGAATATTGGAATAATGTGGTATCATATATCATTGAGGAGTACAAATGTGGCAGGACTCCAAATCCAGATGTCCTTTGTAATACTAGAATAAAATTTGGTGCTTTTATGGATGCCATTAGCGGAATGGAATTCGACTTTGTTGCTTCTGGACATTATGCAAAGATTGTCCATGCATCTACTGAGCATCTGGATGAACCTTCTATCTTAGAGTTGTCAAAGGATATGGTCAAGGACCAAACCTACTTCCTTTCGCATCTCTCACAGGCTCAACTTAAACGGCTGATTTTCCCACTTGGATGTATCCCAAAGGATGAAGTTCGCATGCTTGCTAAATCATTTAATCTACCAAACCAAGACAGGAAGGATTCACAAGGAATATGCTTTCTTGGCAAGATAAAATTCAGTGAATTTGTCGCTAGACACATTGGAGAATCAGAAGGTGTTATATTGGAAGCAGAGAGTGGAGATTATCTCGGAAACCATCGTGGCTTTTGGTTCTATACGATTGGCCAACGCCAAGGTTTACGTCTTCCTGGAGGACCCTGGTATGTTGTGGAGAAGGATATTAAAAACAATGTCGTATATGTATCAAGAAATTATTTCTCTGTTGACAAGAAAAGACGGTTATTTCGTGTTGGATCCTTGAAATGGCTCAGTGGGTTACCTCCTAGACCAATCAGTCAGCTTCAATGCAAGGTTCGTCATGGTCCTGGTTTTTACAACTGCAGCTTGGTCATGGAAGTTGATGAACATGGCCAGGAAGTCGCACTTGTCCGGATATCTGAAGATGATCAGGGGCTGGCAGCTGGACAATTTGCAGCCTTTTACGATGGAAGGACTTGTATTGGTTCTGGCGTAATATTGGAATCATGGGATGATCAGGGATATCCAATTTGTGTGAGGGCTCTTGAAATTGCTCGAATGGAAGATAAATCCAAGCTTGGGAAACCAGTCAAGATAATGGTAAAACCAGAGCAGAGTCTTGCTACAATCTGA
>NbD053277.1 Partial, probable beta-1,3-galactosyltransferase 14  (XP_019263636.1)
TATGAACCACTTGGATATATGCTTGGAAAGGAGTATTTTCTTCATGCTTATGGTCCTATTTATGCTCTTTCTGCTGATGTTGTTATGAGTTTGGTTGCTCTCAGGAATAACAGTTTCCGAATGTTTAGCAATGAGGATGTTACTATTGGTTCCTGGATGCTTGCCATGAATGTCAATCATGAGGATAATCGACAACTTTGTGAACCAGAGTGTACCCCTTCATCCATTGCTGTGTGGGATATTCCCAAGTGTTCAGGTCTGTGTAACCCTGAGAAGAAAATGTTGGAACTTCATGCAAAAGAAATGTGCTCAAAGAGTCCCACTCTGCCATCAGATGAGGATGATTAG
>NbD053276.1 Partial, 50S ribosomal protein L3-2, chloroplastic-like  (XP_019267606.1)
CTTGACTCTTCACTGTTCTCTTCAGTTGTTCTGTTGTTTGTCGTCGCCGACCAGTCCTGCCGCCGTAAGCTTGTGGAGGGAGAAAAGGGAGAAGGAAATCTCTTCAATTCAATGGCGAGAAGCCTCATTTCTCATGTCCGTATCCTCTTCTCAGAAAACCAGTACAGAACCTTCAGTAGCCAAGTGGAGGAACTAAGGAATCGGATTATAGAAGGAAAACCTGGGATCATGACTCCAAAATCGAAACGGACAGGAGCAGTAGCCGTAAAATGTGGAATGACAGCACTCTGGGACAAATGGGGTGAACGTCTCCCCATCACCATCCTTTGGTTAGATGATAACATTGTTTCCCAGGTCAAAACACCGGAGAAAGAAGGCTTATCCGCCCTACAGATTGGATGTGCTCACAAAAAGGAGAAGCATTTGACTAAACCTGAAGTAGGTCATTTTAGAGCACAAGGTGTGCCCATGAAGAGAAAGTTGAAGGAATTTCCAGTTACCGAAGATGCTCTTCTTCCTGTTGGAACAAGCATCAGTGTCCGCCATTTCGTTCCGGGACAGTATGTGGATGTTACTGGAATTACGAGAGGGAAAGGTTTTCAGGGTGGGATGAAAAGATGGGGTTTTAAAGGTATGCCTGCATCACATGGTGCTTCATTATCCCACAGAAGTATTGGTTCGACGGGTCAAAGAGATGCTCCAGGAAAGGTA
>NbD053275.1 uncharacterized protein LOC109224620  (XP_019244709.1)
ATGGCGGATTGGGGACCAGTGTTAATAGCGGTGGTGCTGTTCGTGCTGTTATCACCAGGGCTGCTGTTCCAGTTACCCGGCCGTGGAAAAGTGGTGGAGTTCGGTGGTATGCAAACAAGCGGTGCAGCCATTCTGGTCCACACAGTCATTTACTTCGGCCTTATCACCATCCTCCTCATTGCCGTTGGCGTCCATGTCTACACCGGCTAA
>NbD053274.1 NADP-dependent glyceraldehyde-3-phosphate dehydrogenase  (XP_019231097.1)
ATGGCAGGTAATGGAGTTTTTGTAGATATAATTGATGGAGATGTGTTTAAGTACTATTCTGAAGGAGAATGGAAGAAATCAGCTTCTGGAAAATCTGTTGCCATTATCAATCCGACTACTAGAAAAACACAGTATAAAGTACAAGCATGTACTCAAGAAGAGGTGAACAAGGTAATGGAAGTAGCAAAAGCGGCACAAAAATCATGGGCTAAAACACCACTATGGAAAAGAGCAGAGCTGCTTCATAAGGCAGCTGCAATTTTGAAAGAACACAAAGCACCTATTGCAGAATGTCTTGTAAAAGAAATTGCAAAACCAGCTAAAGATGCTGTCACTGAGGTAGTAAGGTCTGGAGATTTGGTTTCTTACACTGCTGAAGAAGGAGTTAGAATTCTCGGGGAGGGTAAGTTCTTGGTATCTGATAGTTTCCCTGGAAATGAAAGGACCAAATACTGCCTCACTTCCAAGATCCCATTGGGTGTGATTCTAGCCATTCCTCCTTTCAACTATCCAGTCAATCTTGCTGTCTCCAAGATTGCTCCTGCACTGATTGCTGGGAACTCTTTAGTTCTCAAGCCTCCAACTCAGGGCGCCGTGGCTTGCCTTCATATGGTCCATTGCTTCCACTTAGCTGGATTCCCTAAAGGCCTTATCAGTTGCGTGACGGGAAAAGGTTCTGAAATTGGTGATTTTCTCACTATGCATCCCGGAGTACACTGTATAAGCTTCACTGGTGGAGATACCGGTGTTGCAATCTCAAAGAAAGCAGGAATGATCCCTCTACAGATGGAGCTCGGAGGAAAGGATGCCTGTATTGTGCTTGAGGATGCTGATTTAGATTTGGCTGCCGGAAGCATTGTGAAAGGAGGCTTTTCTTACAGTGGTCAGAGATGTACGGCCGTTAAGGTCGTGTTGGTGATGGAATCAGTTGCTGACGCTCTTGTTGAGAAGGTAAGTGCTAAAGTGGCGAAATTAACCGTTGGGCCACCAGAAGATGATTGTGATATCACTCCAGTTGTCTCCGAGTCATCTGCAAACTTCATCGAGGGGTTGGTCATGGACGCGAAGCAGAAAAATGCAACTTTCTGCCAGCAATACAAGAGAGAAGGCAACCTCATCTGGCCCTTGTTGTTAGACAATGTTAGGCCAGACATGAGGATTGCATGGGAAGAACCATTCGGGCCAGTTTTGCCCGTTATTCGTATCAGCTCTGTCGAAGAAGGAATTCACCACTGCAATGCTAGCAATTTCGGTCTGCAGGGTTGTGTATTCACCAAAGACATCAACAAAGCAATACTGATCAGTGATGCCATGGAAACAGGAACAGTTCAGATTAACTCGGCTCCGGCTCGTGGACCGGATCATTTTCCATTCCAGGGTATTAAGGACAGTGGCATTGGATCACAAGGGATTACTAACAGCATTAACATGATGACCAAAGTGAAGACTACTGTCGTCAACTTGCCAACCCCATCTTATACTATGGGAAAATTATGA
>NbD053273.1 S-norcoclaurine synthase 1-like  (XP_009599128.1)
ATGTTGGGAAAATTTTCAGAGCAGGTAGAAATAAATGTTCCAGCAATTGAAGTGTGGAATCTCTATTCCACTCTTCAATTTGCAGAATTTGTTGTTGAAAAACTCCCACACATAGCTGAAAAAGTTGAGTTGGTTGAAGGAAACGGAGGCCTTGGTTCAATCCTGCTAGTCAGTACGCCTGGTAATGCTCCATATGAAGAGAAATTTATCTCAATCGACGATGAAAAACAAGTGAAAGAAGTAGAGATTTTTGAAGGTGGATTTCTTGATCTAGGATTCAGTTTCTATCTGATTAAATGGGAAGTTATGGAGAAAAGTGAAAATTCATCCATTATTAAACTTACCCTTGATTTTGAGACTAAAGATGCTGAAAATATTCATCTTTCTATTGCCAACCTTCAAACTTTTGTGGCAATTATGAAAGCATCTGCAGATTATTTAGAGCAGAAAAACAAG
>NbD053272.1 S-norcoclaurine synthase 1-like  (XP_019231098.1)
ATGTTGGGAGAATTTTCAGAGCAAGCAGAAATAAATGCATCAGCAAGTGAAGTATGGAATCTCTATTCCACTATTCAATTTGTCAAATTTCTTGTTGAAAAACACATTGTTGAAAAGATTGAGTTTATTGAAGGCAATGGTGGCATTGGTTCAGTCCTGCAAGTTAGTTTACCTGGTAATGCACCATATAAAGAAAAATTCGTCTCAATAGATGATGAAAAACGAGTGAAGGAAATCGAGATGGTTGAAGGTGGATATCTTGATCTTGAATTCAGTTTCTATGGGTGTAAGTTTGAAGTTATAGAGAAGGATGAGAATTCATGCATTGTGAAAATTACCATTGGTTTTGAGACTAAAGATGCTGAAAATATTCATCTTACTATTGGCAATATCCCAACCGTTTTTGCCATCTTGAAAGCTACTGTTGAATATTTCAACGAGAAGAACAAGCAAATGTAA
>NbD053271.1 DNA (cytosine-5)-methyltransferase CMT3-like isoform X4  (XP_016513164.1)
ATGCCGAGCAAACGGAAGGCTTCTACACCGAAGGCTTCTACGGCAGCGGCGACGAATAAGAAGTCAAAGGGACATGCAGTGGAAAAGCCGGATCCAGTAGTAGAACCAGCTTCTTCTGCAGTTGAGTGTGACTTCGTTGAACATGAAGTAGAAGCTGAGGAAACAGAGTGCGAGAGCTCGAACGAAGAATCATCGTCTGCTCAAAAGGTGAGAAGAGCTACGCAAGCAAATGACGATCAGGAGTGTGAGTTTTCTGGTGATTCGATTTCGCATACAGAAGCTGTGCAGAAATGGCCTCATCGCTACATTAATCACAAGGATAGAGTGAACGCAAATGGTAAACCTATGATCTTAAATGATCAAGATGATGCTGACCACTTAATTCAGGCTAAGTGCCATTTTACTCAGGCAGTGGTTGATGGTCAGATTTACAATCTCGGGGATGATGCCTATGTACAGGCTTCAAACGATGAAGATGATTATATATGCAAGATTGTTGAATTTTTTCAAGCTGTTGATGGTACGCAGTATTTTACTGCTCAATGGTTTTACAGAGCCAAGGATACTGTAATTAAAGCTCATGACCAGTTTATCGACAACAAACGTGTATTCTTTTCTGAAATCAAGGATGATAATCCTCTTGGTTGCCTTGTAAAGAAAATCAAGATTGTTCCTATACCCTCAAATGTAAGGCTACCGCTCAAGGAAAGTTTGAAATCAAATTCTGACTATTACTATGACATGATGTACCTGCTTCCATACTCATCATTTGTTAGCTTACCACAAGGTTGTGGAGCAATGTCCACTGGGTTGTGCCTGGGTGCTGATATTGGTGGTGTTAAACTTGTTACTAAATGGGCTGTTGACCTAAATCAGTATGCATGTGATAGCTTGAAGTGGAACCATCCAGAGACTGCGGTAAGAAATGAGTCTGCTGATGATTTCTTATTACTTTTGAGGGAGTGGAGGCAGCTTTGTGCATCTTGTTCATTGTTGAGAAATAATTCCCCGACACACCCTTTTCTGAAAGTAAGAGATGAGGATGAGGAAGATAACAATAATGAAGATGAGGATGAGGGTTCTGGTGATGATGAACAAGGTGAAATTTTTGAGGTGGAAGAGCTTTTGGAAATTTGCTACGGAGACCCAAAGGAAATAAATAAGCCTGGACTTTACTTTAAGGTACGTTGGAAGGGTTATGGCCAAGAGGAAGACACTTGGGAGCCAATAGAGGGCTTTGATGGTTGCCAAGAGAAAATAAAGGACTTTGTGACCAAGGGCTTCAAAGCAAGTATTTTGCCATTGCCTGGGGAAGTAGCGGTCATATGTGGGGGACCTCCTTGTCAGGGAGTAAGCGGGTTTAATCGCTTTAGGAATTCAAAGAATCCATTAGGAGATTCGAAAAATAAGCAACTTGAAACATTCATGGACATTGTGGAGTTCTTGAATCCACGATTTGTATTAATGGAAAACGTAGTAGATTTGGTCAAGTTCGCAGATGGGTTTCTAGGAAGATATGCTTTGGGCAGACTTGTTGGAATGGACTACCAAGCACGGATGGGAATGATGGTAGCCGGGGCTTATGGACTTCCACAATTTCGTAGGCGTGTCTTCATGTGGGGTGCTCTTCCTTCAGAGAATTTGCCACAATATCCATTGCCCACACATAATGTTGTTGTGAGGGGTGGAATGCCCAAAGAATTTGAGTTAAATGTCGTAGCATATGATGAGGCCTTGAAAGTCGAGCTAAAGAGAGAACTTTTTCTTAAGGATGCAATTTCAGATCTTCCTCCTGTGGAAAATGACGAACCAAGGGATGAAATGCCTTATATTGATGAACCCAAATCTGCCTTCCAACATTTCATTAGATCAAGGAGAGACGGGACATTAGGGTCTGTTTTGTATGATCATCGGCCTCTTCGGTTAAATGAAGATGACTATGAGCGTGTATGTCAAATTCCCAAGCGGAAGGGTGCAAACTTCAGGGACCTGCCTGGGGTTCGTGTTCGTGCTAACAATACTGTTGAATTGGATCCAGATGTAGAAAGAGTAAAAGTTGCTTCGGGAAAGCCTTTGGTCCCTGACTATGCCATAACTTTTGTTCGGGGTACTTCCACAAAGCCATTCGGTCGTTTATGGTGGGATGAAATTGTTCCAACAGTTGTTACAAGAGCAGAACCCCACAATCAGGTCATATTACATCCAGAGCAGGACAGAGTTCTTACTATCCGTGAAAATGCACGGCTGCAAGGTTTCCCTGACTACTACAAACTGACAGGGCCAATAAAAGAAAGGTACATGCAAGTAGGAAATGCAGTTGCAGTACCAGTGGCTCGGGCTTTAGGGTATTCTTTAGCGTTGGCATTGGAAGGATTGTCGGGAGAAAAACCCTTACTGTCACTACCACCTAATTTTCCATGTCTAGAGGAACTGTGCTCCAATGAGGAATCTATTGATTAA
>NbD053270.1 probable rRNA-processing protein EBP2 homolog  (XP_016513165.1)
ATGATGGTTGAGGATGAATTGGCCGTGATGAACCCAGAGAATGAGGATTCCGACCCAGAAACTCAATCGGAAGAAGAAGGACATGAAGAAGAAGATCAGCAAGTTGTGAAGTTGGCTGAACCTTCAAAGACTGCTGTATATAACAGGGAAGGTTTGCTTGAAAGGCTGGCAGATATCAGTTGGCCTGACAATGTAGATTGGAGTCACAGGCTTAACATCGATAGGGAAGAGCAAGAAGTGGTGGATGTGAATGATGACTTGGCGAGGGAGCACTCTTTCTACACGCAGGCGTTGGAGGGTACACGCCAAGGGTACCTAAGCTTTCAGTCAAAGGGTGAACCTTTTCTGAGGCCCGCTGATTATTATGCGGAAATGGTGAAGACTGACACTCACATGGAGAAAGTTAAGGGTCGATTGTTAGCTGAGAAGAGGAAGATGGAGGAGTCTGAAGAGAGGAGGAAGGTGAGAGATAACAAGAAACTGGCCAAGGAGGTACAAGCACAGAAGATGAAAGATAGAGCAAAGCAGAAGAAGCAGGATATTGAGTCCGTTAAAAAGTGGAGGAAGCAGAGGCAGCAGAGTGGGTTCGATAAGGAGGGTGCTGCCGGCCTAGATTTGCCTTTTGATGAAGATGGGACTAAACCGTTTCAGAGATCAAATAAGAAGAGACCTGGTGTATTTCCTGGAGATCGTTCAGGGGGAAGGGCGACATTTGGTGGAAAAGGGAAGGGGCCAGACAAGAAGAGGAAAAGCAGGGAATTCAGGGACTCCAAATTTGGATTTGGTGGGAGAAAAGGTTTAAAGAAGCAGAACACTGCTGAGACTACCAATGATTTCAAAGGATTCCAAAAGGGTGAAGTTTCTGGAAAAATCAAACGCGCGAAGAGATGA
>NbD053269.1 putative RING-H2 finger protein ATL37  (XP_016435690.1)
ATGAAGCATAAGAGAAATATACTCTATTTTGTTTTGTTCTTATTTTGTGTCCTGTCAGAAACTGGCACAGTTTCAGCCACACGCCCTTTGAACTCAAATATTGGAATCAGCTCAACGTTAGCGATATTACTCGCTTGTGTTGTCTTATTCTTGATGGCAGTTATCTTCATATATATACGTCGTATGAGCCCTGATTCCTTTGACGAATCAATGGGTTTTTACTTCTTCCGTCATCGACCAGTTTCCCGAGGACTCGAGCCTAATATCATCGAAACTTTGCCAGTATTTGTATACTCCGATGTCAAAGCCCTTAAGATAGGCAAGTCTATCCTAGAATGTGCTGTTTGCCTAAACGAGTTCGAAGATGAAGATGCTCTTCGCCTTCTTCCCAATTGTTGCCACGTGTTCCATCCTGAGTGTATTGATGCTTGGCTTGCCTTTGGTACCACTTGCCCAGTTTGCCGTGCAAATCTCAAAACAAAACCTGCGGATAAACTTCAAGAATCAATTCAAGAAACAGATGACGTTGAGTCTCAGAATGTCAGCTCAGTTGTATCACATCCAGCACCAGAAGAAGTAATAAACCAGTCTTCTCAAACGCCGGCGGTTCATAGTCATACGCCAAATAAGGCGAGAAGTAAGACACCTGATTTTCGGCGCCTTGCACCAAAATCAACACCAAGAAGGCCAAAGATTTTTGGGATGTTCAGTCGATCTCATTCCACAGGTCACTCGTTGATTCAACCTGGTGACAATTTCGAGAGGTTTACTCTAAGATTACCTGATGATATACGTAAAAGATTGGTAGACTTGAGCTTGAGTAGGACCTACAGTGGCGCTGTAGCCTTTTCTCCAGCGAGACACTCAACTAAGGGGTACCGGTTCGAATCGGAGGCGGACCGCTTAAGCTTGAGTAGGGCCTACAATGGCACCGTAGCCTTTTCTCCAGCGAGAAGTTCAACTAAGGGGTACCGGTTCGAACCGGCGGATGGTCGGTTAAGCAAGTTCCGGTTTCTACCGACTCCGCCTATGTTGTCTAGATCCGGTTCGTCAAAGGGTGAGAAACAGCCGAAGAGTCTGCTGAAGTCCGTTAAGTCGCCGTTAAATTTGTTTTGCGGGACGGAAAAGGACGATACAGGAGAAAGATCTTTTACTTATTTAAGATCAAGTAGTACTTCAAGTTAG
>NbD053268.1 Partial, putative nuclease HARBI1  (XP_016506043.1)
ATGAGCAAAGCTACATTTGATATAATATGTTGTGAATTGGAATCAGTAGTTACAAAAAAAGATACAATGCTACGTCTGGCGATACCTGTTCGCCACAGCGTAGCAGTTTGCATTTGGATATTGGCCACGGGTGCACCACTTCGCGAAGTATCTAAGCGATTTGGGCTTGGTATATCCACGTGTCATAAGCTCGTGCTCGAGGTTTGCACAGCGATAAAAGGCGTTTTAATGGCTAAATTCATACAATGGCCTAAAGATGAAAAGATGAATGAACTAAAACAAGAATTCGAGTCCACTTCAGGTATACAAATTGTAGGTGGATCAATGTACACATCCCACATTCCGATTATAGCACCAAAAGACAGTGTCACAGCTTATTTTAACAAAAGACACACTGAGAGAAATCAAAAAACTTCTTATTCAGTAACCATACAAGGAGTTGTTGATCCAAAAGGAATTTTCACCGATGTTTGCATTGGCTGGCCTGGTTCCATGACAGATGATCAAGTCCTGGAAAAATCAGCTCTTTTTGAAAGAGCAAACGGAGGACTTTTAAACAATCTTTGGGTGGTTGGTAGTTCAGGATTTCCGTTATTAGATTGGATATTGGTTCCGTTTTTACACAAGAATTTAACATGGACGCAACACGCGTTTAATGAGAAAGTTGAAGAGGTTCAAAGAATCGCGAAAGATGCGTTTATGAGATTGAAAGGTAGATGGAGTTGTTTACAGAAGAGAACAGAAGTGAAACTTCAAGATTTGCCTGTTGTGTTAGGAGCTTGTTGTGTATTGCATAATATTTGTGAAATGAGAGGTGAAGAATTAAGTCCAGAATTAAGGTTTGATTTGTTTGATGATGAAATTTTACCAGAAAATATTGTGAGATCAATGAGTGCATTGCACGCTAGAGATCAGATTGCTCACAAGCTTTTGCACCACAATTATTCAGGCACCAATTTTCTTTAA
>NbD053267.1 uncharacterized protein LOC109215958  (XP_019235627.1)
ATGACGAATAAGAGCAACGTAGATGTTCAAGAAAAAGCAGAAGCAAAACCAACGTCATATACTGGTTCAAGAATGCAGAATCTGATGACTCCAACAGAAGAAGCAGATTCATTTGTATCAATTCTAGGCCACAAGGATGTGAAAAGTCGGAAGAATATAAATCCATATTATAATGGAGATAAGAATATGTTGATGTACAGGAATTCTTTCAATGTACAAGGTCGTGAAAAAGGAGAACAAGTGATGATCGGAGATAATCTCATGATTGAAAATAAAGAGTCTGTCACTGATGCAGCAAATTACTCAAAATCAAGTAAGGGGAGTGGAATCAAGAATTCATTTAAACAGATGATGATGCGTATTTGCAGAGGCAAACCAGACAAGGAGGAAGGGCAAGTTTATAGCGTGTTTGAAAAAACATTAACGGAGAAAGATGTTGAAGGGAAGTTGCTCATTCCAGCGAAATTTGCACGCTATTTCCCTAAGACCACAAGTAATGGACATACAAGGAGGGACGTAAAGTTACAATTTGTTGATCCTGGAGGCAGATTTTGGGCGATCAAATGGGTTAAGGATGGTTCACAGTATTTTTTCCGTGGAAAATGGAAGGACATTGTTGCTGAACATGAGTTAAAATCAGGGGATATTATTGTGATTGAGCTTTCACATGACAAACACTTTCCTATCAGATTTAAGAAGCAGACAAACATTTTAAGCTCATCTGTTACTACTGGAGATCATCGATGA
>NbD053266.1 Partial, uncharacterized protein LOC107813057  (XP_016493750.1)
ATCTTTACTACAACATCTAAAAAAGATTCAGCAAATAATTATGGAAGAAAAATCAAGAAAGCAATTCCATGGACTGAAGAGGAACATAGATTATTCTTGAAATTGCTAAATGAGAGAAAAATGCGTAAGAAGCCAAGTATTTTCGACGTTCATCTTGAAGAAATAATTATTTCAGAAAGAGAGACTAGTAATGTTTCTGGACATGTTCCATTGGAGATTATTCAAGAACATGCTCAAGAAGCTACTGCAATTAGCTCTGAGAGAAATCATAGATATAATTTCTTCATTATTCCATGTTTTATGCCAGTGTTGAATTTACCTGTATTCCATGGTTTTGCAATTAACTAA
>NbD053265.1 Partial, monofunctional riboflavin biosynthesis protein RIBA 3, chloroplastic  (XP_019263016.1)
TCTGTTACATTCATGGACTCCGTCGTGTTTAAGCACCCATCATTTCCAAGAATATTCATTTGCTCAAATTTTATTGGGGCTTCTCAAAATATAGTTGGATTTGGGCAATACAGAAAGAGACAATTTACTACATGCTGTTCTGCTGAAATTAACCCATTTGAAAGCAATCAAAATGGTTCTGTATTTGGTGCTTTGAATGATCAGAATTCTTCAGTTCCATTTGAAACATTGAGTGCTGAAATAACGCCAGAAACTATTGATTTCTTTGTGAGTGATGCAGAGGGTGATCCTGATTGTCCCACTAGCGGTTATTCTTCAATTGAAGAGGCACTTACTGCATTACGTGAAGGAAAGTTTGTGATTGTTGTAGATGATGAATGTGGGGAAGTGGAAGGAAACCTAGTAATGGGAGCATCCTTTGCTAGTGCAGAGGGAATTGCATTCATGGTAAGACATGGATCAGGCATTATTTCTGTGGGAATGAAAGAAGAGGATCTTGAAAGACTTAAGCTTCCTTTGATGTCTCCTGAAAAAGAAGTTGACTCTTCTGCTCCATCCTTCACAATCACAGTGGATGCAAAGGTGGGAACATCTACTGGTGTATCGGCTTCAGATAGGGCTAAAACTGTGCTTGCTTTGTCATCTCCTACTTCCAGTCCTGAAGATTTCAGAAGGCCAGGCCATGTTTTCCCCCTTAAATATCGAAATGGTGGGGTCTTAAGAAGATTTGGTCATACTGAGGCTTCTGTTGATTTAGTAATGTCAGCCGGCTTGCAACCAGTTTCTGTTCTTTCAACTATAGTTGATAAACATGATGGTTCAATAGCCACCATGCCTATTTTGGAGAATTTTGCCTTGGAGCACAAGATTCCGATTGTTTCTATAACTGATTTAGTAAGATATAGGAGAAAGAGGGAAAACCTTGTCGAAAGAACTGCAGTGTCACGCTTACCAACTAAATGGGGATTATTTGAGGCTTACTGCTACCGTTCAAAGCTTGATGCAACAGAACATATAGCTGTTGTAAAGGGTGATATCAGGAATGGTCAAGATGTGTTGGTAAGGGTACATTCGGAGTGTTTAACAGGGGACATATTTGGATCTAGACGATGTGATTGTGGTAATCAGCTGGATTTGGCAATGCAGTTGATTGAGGAAGCTGGTAGAGGTGTGGTTATC
>NbD053264.1 Partial, uncharacterized protein LOC104236852  (XP_009789173.1)
ATGAATATCTCAGAACAAAACCTTTTCACCACTACTACTATTTTCTTCTCCTCTGGTCACACCAGGGAAGCCGCCTCTGTTTTCCCTTTTATAGCTGCCGCCGCTTTTGCCGCCGTTGTGGTGGCCGGACTCATTATCCTGGCCGTCAGAACCACCATTGTAGCGTGGATCACGGTGCTGGTACTCTTAGCTTTTGTCGGAAAACGACGCCGTGTTCTTGCTAAGGATGGGAGGAAGATTACATCGGAGGTGGCGGTTTATGTGGCTAATGAAGTGATTAAGGAGAAGGGATTTGTTGCTATCTCTGGAGTTCTTATGATTCTTGGTTTAATGGCATTGATATGA
>NbD053263.1 protein EARLY-RESPONSIVE TO DEHYDRATION 7, chloroplastic-like  (XP_009618139.1)
ATGTCTTCTCAAAATTCAAATCCCCCAAAATTATACCCACAAGTCATTGATTCAAACCCAGAATCAACTTCTCCATTTCTTTCCCAAAAGAGCCCCTCAACTTCTTCTAATTCTTCTTTGTACCCAACTATTGACATGAAAGATCTAGCAGAAAATCTTTTCCCAGATACAGAAACCAATAAAAATGCTGACTTTGTGTCATTAGAACAAGTGATTGTCAAAATCCCAGGCACAATAGTTCATCTGATTGACAAAGAACATAGTATTGAACTCGCTAGTGGTGAATTTGAAATTATTCAACTTAAACAAGGTGACAACGTTGTTGCTGTTCTTGCACGTGTCGGTGATCAAATCCAATGGCCTTTAGCCAAAGATGAGGCTGCTATAAAACTTGATGAATCTCACTATTTCTTCACTCTTAGAATCCCTTCTGAAGCAAATGATGAAGATAATTTACTCAACTATGGTTTAACTATAGCATCAAAAGGACAAGAAAAGGTACTAAAGGAGTTAGATTTAGTATTGGAAAAGTATAGTGCTTTTAGAGTGGAGAAAGTGAAGAAGGATAATAAAGGAGTTGAAGAAAAATGGTGGATGGCAGCAAAGGATGTGTCACCAGAAGAAATGGAGAAGAAAAAGGAAGATATGGAGAGGAGTTCTGCTGCTTATTGGACTACTTTGGCTCCGAATGTTGAGGATTATAGTAGTAGTATTGCAAGATTGATTGCAGCCGGGTCGGGTCAACTGGTGAAGGGGATATTGTGGTGTGGTGATGTTACTGTGGATAGGTTGAAGTGGGGAAATGATGTGTTGATGAAGAGGATGGGAAAAGGGACTAACTCTGAGATTAGCCCTGAGGCTATGGGAAGAATGAAAAGGGTGAAGAAGATGACAAAAATGTCAGAGCAAGTGGCAACTGGCTTACTCTCAGGTGTAGTGAAGGTTTCTGGATTCTTTACAAGTTCTATTGCAAACTCTAAAGCTGGTCAGAAATTCTTTAGCCTCCTTCCTGGAGAAATTGTTCTTGCCTCATTGGATGGATTCAATAAGGTTTGTGATGCTGTTGAAGTGACCGGAAAGAATGTGATGTCAACGACTTCAGTTGTTACAACTGGCCTTGTTCAACAGAGGCATGGTGACCAGGCTGCAGAGATGACACGTGACGGATTCGGTGCTGCAGGACATGCTATAGGAACTGCTTGGGCTGTGTTTAAGATAAGAAAAGCTCTCAATCCAAAGAGTGCAGTGAAACCTACAACAGTTGCAAAAGCAGCTGCTCAAGCTAATCTTGCTAAGATGAAGAGCAAGCAGAAGTGTGGATGA
>NbD053262.1 Partial, pentatricopeptide repeat-containing protein At4g13650-like  (XP_019225946.1)
ATGGAAAGCCCAGAGGCGCTAGATATGTTCATTCGTGTTAGAATCGAAGAAAACGTCATCATCGATTCGGTTGTTCTGGTGAGTGCACTAACTGCTGTTGGTGAAATGGTTGCTTTAGAACTCTGCATGCAGCTTCATTGCCATACTATAAAAGCTGGGTTTACAAATTATACAAGTATTCAGAACCGTCTCATATCAACCTACTCAAAGTGTGGGAATGTGGAACTTGCAAACAATGTTTTCATGCAAATGGTATCTCTTCGCGATATTGTATCATGGAATGCTATTATAAATGGCTATGGTATCAATGGCGATGGAGAAACTGCTCTCTCCCTTTTCTATGAGTTCAGAAAGACGGGAGGAATACCTGATAGTGCTACTTACTTGAGCATTTTAAGTGCTTGTAATCATTCAGGGCTGAGTGATGGTTTGTTGATTTTCAGTCAAATAATAGAAGAAAATAGAACCAGAGTTAGTGCAGCGCATTATAGCTCTGTAGCTAATTTTATTGCTCGGGCAGGGTATTTACCAGATGTAAGTAAGTTCAAGGATGGAGAAGGTAAGGCTATTTGGAGGGCTATATTAAACGGATGTGTACATGATGGTGATTTAAGATTAGCAGAATTTGCCGCGATAAAGTTTAATGAGCTAATTCAGAAAGATTCTGGTCAGCTTGTGTTACTCTCAAATCTTTATGCATCAGTTGGTAGATTCCAGGATGCAGAAGCCTTGAGGTTGAGCATGGAGACCGAGAAACTGATTAAAGATCCAGGACTCAGCATTCTCATTGGAAATCTATAG
>NbD053261.1 heterogeneous nuclear ribonucleoprotein 1-like isoform X1  (XP_009790872.1)
ATGGTGATAGGAGAAATGATGGAGACAGATCTCGGTAAGCTATTTATAGGTGGGATATCTTGGGACACAGATGAGGAACGTCTTAAGGAATATTTCAGTTCGTATGGAGAGGTGGTGGAAGTTGTGATCATGAGAGATCGCAACACGGGTCGTGCTCGTGGTTTTGGCTTTGTTGTCTTTGCCAATCATGCAGCTGCTCATAGAGTCGTTCAAGAGAAGCACATCATCGATGGCAGAACGGTGGAGGCAAAGAAGGCTGTTCCTAGGGATGACCAACAGACGATAAATAGAAACAACAGCAGCATTCAAGGATCTCCGGGATCTGGACGCACAAAAAAGATATTCGTTGGAGGTTTAGCATCTACTGTTACTGAGAGTGACTTCAAGCAATACTTTGATCAGTTTGGTACAATTACAGATGTCGTAGTGATGTATGACCACAACACTCAGAGGCCAAGAGGCTTTGGTTTTATAACTTATGATTCGGAGGATGCAGTGGATAGGGCATTGTATAAGACCTTTCATGACCTAAATGGTAAAATGATTGAGGTGAAGCGCGCCGTTCCGAAAGAGATGTCTCTGGGGCCCAACCGGAGCCCTTTCAACGGATACAACTATGGACTTGGTAGAGCAAATAGCTTTCTCAACAACTATGCTCAAGGGTATAGTCTAGGTTCGATTGGAGGATATGGGGTCAGGATGGATGGTAGGTTTAATCCAGTTGCCAGCGGACGTACAAATTTGTCTCAGTTTTCTACTCCTGCTTATGGAATGGGTGTCAATTTGGTCCCAGGTTTGAGCCCCACATTTGCAGGAGCTTCCAACTTTAACAATAATAATCTTGGTTATGGGCGGGTTCTAAGCCCATATTTCAGCAGCAACTCAAGCAGATATGCTACACCCATCGGATATAGCACAGGGAGCAGTAGAGGTGATTCTTTGCTTAGCTCCCCAACCAGGAATGTATGGGGAAACAGCAGTCTTAACCGTTCTCCAAGTCCTGGTATCTCCGGTTCCTTTTTAGGTTCTGGAACTGGTATTTATGGGGTCTTTGGGAATAATGGTGCCAATTGGGGCTCTTCTGCTCCAGTTGGTAATTCTACTGGTCAGAATGTTGGGTTCAGGAGTGCGGGAAATAGTTATGGCCTTGGATCTGGAGGACTTGGAAGAAGCAATGCAGCAGGTTTTGCTGCATCTAGTGGTGCTCATGAGGGGCCTTATGGCTCGATATATGGTGATCGGACTTGGCAAGCTTCTTCTGGTGCGGATGGTTCTAGTTCATTTGGATATGGACTTGAAAATCCGACAAATGTTTCAGCTAAAGACTCCGAGAATTATATTGTAAATTATAGTATTGCCAATAGACAATCGAATAGAGGAATTGCGGCATAG
>NbD053260.1 Partial, xanthine dehydrogenase 1-like isoform X2  (XP_016435977.1)
ATGGCAGCAGGAGCAAAGTTTCGAATAATTGACTGCAAAGGAAATGTCAGAACATGTTTGGCTAAGAATTTCTTCCAGGGCTATCGTAAGGTGGATCTCGCAAGTAGTGAAATTTTATTGTCAGTGTCATTGCCTTGGAATAGGCCATTCGAATTTGTGAAAGAGTTTAAGCAATCTCATAGGAGAGATGATGATATTGCCATTGTCAATGCTGGGATGCATGTCTGCCTTGAAAAGAAAGACGAGAAATGGATTGTTTCAGATGCTTTGATTGTCTATGGTGGGGTTGCTCCTCTTTCATTTGCTGCATCAAAAACTAGTGACTTTCTAATCGGGAAAAAATGGAATAAAGAGCTGTTATATGGTGCTTTGAAAATTTTAGGGGATGAAATTGTGCTGAAGGAAGATGCACCTGGCGGGATGGTTGAATTTCGAAAATCATTAACGTTTAGTTTCTTCTTCAAATTTTTCTTGTGGGTTTGTCATCAAATGGATGGACAACCATCGTTTCTTGAGAAAGTTCCAGCTTCACATGTTTCAGCTGTAGATTCATCTCTTCGACCATCCATTAGTTCAATTCAGGATTTTGAGATCAGGAAGCACGGTACTTCTGTGGGTTCCCCTGAGGTTCATATTTCGTCAAGGCTTCAGGTTTCAGGAGAGGCAGAATATACTGATGATGTGCCAACTCCACCCAATTGTTTGCACGCTGCTCTGGTATTGAGTAAAAAACCTCATGCTCGTATACTTTCAATAGATGATTTGGGAGCCAGGTCCTCTCCTGGATTTGCGGGTATTTTCTTTGCCAAAGATGTACCTAGTAAGAATATGGTTGGACCAGTTGTTACTGATGAGGAACTTTTTGCCACTGTGTTTGTCACTTGTGTGGGTCAGGTTATTGGAGTGGTTGTAGCTGACACACATGAAAATGCAAAACTTGCTGCTAGAAAGGTTCATGTTGAGTATGAAGATCTACCTGCAGTTTTATCAATAGAGGATGCTATACAGGCTAACAGTTATCATCCTAATACGGCAAGGTGTCTGACAAAAGGAGACGTCGAACAGTGTTTCCAATCAGGACAATGTGACAATATTATAGAAGGAGAAGTTAGGGTAGGTGGTCAGGAACATTTTTATTTGGAGCCTCAAGGGACTTTAATATGGACAGTGGATAGTGGCAACGAGGTGCACATGATCTCATCCACCCAGGCTCCTCAGAAGCACCAGAAGTATGTTTCTCAGGTTCTTGGTCTTCCAATGTCAAAGGTGGTTTGCAAGACTAAAAGAATAGGTGGTGGATTTGGAGGAAAGGAGACTAGGTCTGCTTTCCTTGCTGCTGTAGCTGCGGTTCCATCATATCTGTTGGATCGTCCAGTGAAACTCATTCTGGATAGGGATATAGACATGATGATAAGTGGACAGCGACATAGCTTTCTTGGAAAGTACAAGGTTGGGTTTACAAATGATGGGAAAGTGCTTGCCTTGGATCTTCGTATCTACAGTAATGCTGGAAATTCATTGGATTTATCACTTGCTGTACTTGAACGTGCTATGTTCCATTCGCACAATGTCTATGAAATACCAAATATGAGGGTTAATGGAAATGTCTGCTTCACTAATTTTCCTAGTAATACAGCTTTTAGAGGATTTGGAGGCCCACAGGGTATGCTAATTGCTGAGAATTGGATAGAGAGGATTGCCGTGGAAGTTAACAAAAGCCCAGAAGAAATAAGGGAAATGAATTTTATTGGTGAAGGATCAGTCTTGCATTATGGTCAAAAAGTTGAAGACTGCACCTTGGGACGTCTTTGGAATGAATTGAAATCTTCTTGTGACTTCATTAATGCTCAAAATGAAGTTGAAAATTTCAATTGCCAGAATCGGTGGAAGAAGCGGGGTATTGCCATGGTGCCAACCAAATTTGGGATATCTTTCACTACAAAGTTTATGAACCAGGCGGGTGCTCTTGTTCAAGTTTACACTGATGGTACTGTGTTGGTCACTCATGGGGGTGTCGAGATGGGCCAAGGTTTGCATACAAAAGTTGCCCAGATTGCTGCATCTTCCTTTGATATTCCTCTAAGTGCAGTATTCATTTCGGAGACAAGCACTGATAAGGTTCCTAATGCTTCACCAACAGCTGCTTCTGCAAGTTCTGACATGTATGGAGCTGCAGTACTGGATGCATGCGAGCAAATAAAAGCACGAATGGAGCCTATTGCATCCAAGAATAACTTTAGCTCATTTGCAGAGCTTGTCAGTGCATGTTACATGGAGAGAATAGACCTTTCTGCTCATGGGTTCTACATTACACCTGATATTGGCTTTGACTGGAAATCTGGAAAAGGCACTGCATTTAGGTATTTCACCTATGGTGCTGCATTTGCCGAAGTTGAAATTGACACATTGACAGGGGATTTTCATACTAGGAGAGCAGACATTGTCCTAGACCTTGGATTCTCTCTCAATCCAGCAATTGATGTTGGACAGATTGAAGGAGCATTTGTGCAGGGTCTTGGATGGGTAGCATTGGAAGAGCTGAAATGGGGCGATAAAGCACACAAGTGGATTCCACCTGGATGCTTATTCACATGTGGACCTGGAAATTACAAGCTTCCATCTCTGAACGATGTGCCTTTCAAATTTAATGTCTCTCTTTTGAAAGATGCCCCGAACACAAAGGCAATCCATTCATCTAAAGCAGTAGGGGAACCACCTTTCTTTCTTGGCTCAGCTGTCTTATTTGCAATCCAGAACGCCATCAAATCTGCAAGGGCAGAAGCTGGTTACAATGACTGGTTCCCTCTTGATAATCCAGCCACTCCAGAGCGTATTCGAATGGCTTGCACTGATGAATTTACAAAGTTATTAGTAGAGTCTGATTTTCGGCCAAAGCTAAGTATTTAA
>NbD053259.1 zinc finger protein 2  (XP_019236390.1)
ATGAGTTACGAACCAAACACGGCCTTAAACCTAAGCTTATCAAGAAATGAACTTAGCTTTGACCTATTATTCGATCAATCTTCATCTTCTTCCTCATCATCGCCGTTAAGTCCAGCCGATCAGCCACGTGTTTTCTCGTGCAACTATTGTAGAAGAAAGTTCTATAGCTCACAAGCCTTAGGAGGGCACCAAAATGCCCATAAACTTGAAAGAACCCTAGCCAAGAAAAGCCGGGAGCTGAGTTCGTCCTTGCGCCCTCATTCCGGTTGGTCAACTAACCGGAACAGTGGCTCGGACCCTACTAGCCCGAGCCATGGTCATCATGGACATGCGGCTAGGTTTGTTACTACTGAATTGAACTATGGAAGAAGAGAGATAATGAGTTATGGCTCTAGAAAAAATGGTGAGAATGTTGTTCAAGAGGATTTTGGCCAGCTTGATTTGTCTCTAAGGCTTTAA
>NbD053258.1 Partial, squamosa promoter-binding-like protein 7  (XP_009783501.1)
TCCTCCTCCCTCTTTGATTGGTGCGATTTCCTCGAATTCAACCTCGACGAAGAACAATTGAACATCTCATTTGACGACCCGTTACTTCACCCGCCGGAGACGGAGACAGAACCGGCGGCACCGTCAATAGCGGATGCGGATACGGATACTGGTCGGGTCAGGAAAAGGGACCCGAGGATGGCGTGCTCAAACTTCTTAGCGGGTAGGATCCCGTGTGCTTGTCCCGAGTTAGATGAGAAGATGGAGGAAGAGGAGCTGGGTGGGATTGGGCCCGGGAAGAAACGGCCCCGGACTTTACGGGCTTCGTCCGGAGCTGCTGGGGCTAGGTGTCAAGTACCCGATTGTGAAGCGGATATCAGTGAGCTGAAAGGATATCATAAGAGACATAGGGTCTGCTTACGTTGTGCTAATGCTACTGCTGTGTTTCTTGATGGACACAGCAAGCGATACTGCCAGCAGTGTGGCAAGTTTCATATTTTGTCGGACTTTGATGAAGGTAAACGTAGTTGTAGAAGAAAATTAGAGCGGCACAACAACAGGCGCAGGAGAAAAGCCACTGATTCTTCGAAAATGTCTGTTGAGAAGGAATCTCGGCAGGTCACAACGGCTGATGATATTAGTGGTGATGATGATAATGTCAAAGATAGCACATGCATGGGCAGCCAATTAGGAGAGAGGGAAATCTTATTAGAATCTGAAGGACATGTGCCAATGGGCTCTACTCAAGTCGTTCAAAATAATCAGAGTGATAGTTTCACAGCTTCTGGTGAGACACAGGTTGATGCAGAAAAAGAGAACTCCAAAAATTCCCTTTCTCCATCCTATTACGACAACAAGAGTGCTTTTTCTTCGATGTGCCCCACTGGTCGGATCTCATTCAAGCTTTATGATTGGAACCCTGCAGAGTTCCCTCGAAGACTCCGGCACCAAATCTTCCAGTGGTTGGCCAGTATGCCTGTCGAATTGGAGGGCTATATTCGTCCAGGTTGTACAATTTTGACAGTTTTTGTTGCAATGCCAACATTCAAGTGGAGTAAGTTGCTGGAAGACCCAGCTGCACACCTATATGAGTTTATTGCATCACCTGGAAACATGCTTAGCGGGAGAGGAAGCTTTCTTGTTTATCTCAATAACATGGTATTTCGCGTTACAAAAGGTGAAAATTCAGTAGTGAAAGTCAAGCTAAAAGGACCAGCACCAAAGCTTAAATCTATTCATCCTACTTGCTTTGAGGCTGGCAAGCCTATGGAGTTTTTTGCCTGTGGAAGCAATCTAATGCAGCCCAGATTCCGG
>NbD053257.1 uncharacterized protein LOC107818632  (XP_016500160.1)
ATGGAACTAGAAGTTGCTGATGTCACAAATAAGCGCCTGAAACCTTCTATGGAGGATAATGAAACCACACAGACTGATAGTGAAATTGCGAAGGCTACAGAAGAAGAAACTGCAGCTGCCACATTGGCATCTGAACAGATGGAGCTGGAGATTGCTAATATTCTTGAAAAGATCAACCGTTTCACTAACCTGGTCTCTGAACTCCTGGAATCAGGGAAGTCCATGCTGAAGGAACTGAGTAATGAGTTTGAAGAGCGGATTATTTTAGTACACAAGGAACAGATGGAAAAGTGGCAAGAAGAGATTAAGGAACTGCGCTTGCTTGATACTTCAAACGAGGAGGCTGATGCTCTTCTGGGAAATGCTAAATATCTACTTCAAAATGTACAGGGTGAATCCTGA
>NbD053256.1 uncharacterized protein LOC104233698  (XP_009785434.1)
ATGTTCGTGTATTTCTTTTGTATGTCAAACCATGGGAAAGCAAATATGGATATCTCACAAAGCAAGCTTGGATCAACGTCCAACTGTAAAAATATTTGTTTAGTTGATTCATGTACTACACATACGATACTCAAAGAAAAGAAATATTTCTCTCAACTAAGTATGTGTAAGGCAGATGTTACTACAATCTCTGGTAGTAGTAAATTGATTGAAGGCTCCGGAAGAGCAACTATAACTCTGCCTAGAGGAACAATATTTATCATAGAGAATGCAATGTTCTCCTCCAAGTCTAAGAGAAACTTGTTGAGTTTTAAAGATATACGCCGGAATGGCTATCATATTGAGACAATAGATGAGAATAATCTTGAATATCTCATCATTACAAAGAATGTCTCTGGCCAAAAGAGGGTTATTGAGAAATTCCCGTCTTTATCTTGTGGCCTGTATTGGACAAAAATTAGTGCAATTGAGGCACATTCAACAGTAAACCAAAAGGTTACTGATTCCAATACTTTTGTACTTTGGCATGATCGATTGGGACACCCTGGATCAATCATGATGAGACGGATTATAGAAAGCTCATATGGGCATCCGTTAAAGAATTTCAAGATTCTTTTAAATAATGAATTTTCTTGCACTTCTTGTTATCAAGGCAAGTTAATTATTAGACCATCACCAACAAAGGTTGGGACTGAGTCACCTACGTTTTTGGAACGTATACAAGGGGACATTTGTGGACCTATTCACCCACCTAGTGGGTCGTTTAGGTATTTCATGGTCTTGATAGACGCATCCTGTAGATGGTCTCATGTGTGCCTGTTGTCATCACGCAACCTTGCGTTTGCGAAATTAATGGCACAAATAATTCGACTACGAGCACAATTTCCAGATAATCCAATCAAGTCCATTAGACTGGATAATGCTGCTGAGTTTACATCCCAAGCATTTAATGATTATTGCTTATCAATCGGGATAAAAGTTGAACATTCTGTAGCTCATGTTCACACTCAAAACGGTCTTGCAGAATCGTTAATTAAACGCCTGCAGTTGATTGCAAGGCCATTACTTATGAGAACGAGGCTGCCCACTTCGGTATGGGGTCACGCCATCTTACATGCAGCAATGCTAATTCGTCTCAGACCGACGAATTACCACAAGTATTCCCCGTTGCAATTGGTTTTGGGTCATGAACCCAATATATCCCATTTAAGAATTTTTGGATGCGCAGTATATGTGCCTATAGCACCGCCATCCCGCACCAAAATGGGTCCGCAAAGAAGGTTAGGAATATATGTTGGGTTTGAATCGCCCTCCATCATTCGCTACCTCGAAACATTGACAGGCGACTTGTTTACTGCACGATTTGCAGACTGTCGATTTGATGAGACACTTTTCCCAAAATTAGGGGGAGAAGTTGGTGAAACCAAACGGGAAATTTTGTGGAAAAATGCATCATTATCTCATCTTGATCCACATACCTCTATTTGTGAAAGAGAGGTACAAAAGATTATCCATTTGCAAAGAATAGCAAATCAAATGCCTGACGCATTTACGGACTTGAAAAGGATAACGAAATCCCACATTCCCGCGGAAAATGTTCCAATCCGTATTGATGTCCCTGTTGGACAATCATCTAGTGTCATATCCAATGAGTCGAATGCACGCCTGAAGCGTGGCAGACCATTAGGTTCCAAAGATCGAAATCCTAGAAAGAGGAAAAAGAACGATCAAAATGACACCACGAAAGAATCTCATGATTTAACAAATTCTGAGATTCATGAAGAATCCATTGAGCCCGAGACTCTGGAAAATACGGAACTATCCCTAAATCCAATTAATATTGAGGCAAATATTAATCGAGTGGATATTGTGGTGGATAATGCCTTTGCTTATAATGTAGCATCTAGCATTATGCAAGAATGTGAGGATCTCGAACCTCAATCTGTTGAAGAATGTCGAAAAAGACAGGATTGGCCAAAGTGGCAAGAAGCAATTCAATCAGAATTGAATTCGCTGGCAAAACGTGAAGTTTTTGGCCCTATAGTTGAAACACCTAATGGTGTTAAACCTGTCGGCTATAAATGGGTCTTTGTACGCAAAAGAAATGAGAAAAACGAGGTACAAAGATATAAGGCACGCCTTGTTGCACAAGGTTTTTCTCAAAGGCCTGGTGTCGATTATGAAGAGACATATTCGCCTGTAATGGATGCGATAACCTTTCGTTATCTCATAAGTTTTGCTGTCCATGAAAAGCTTGACATGCACTTAATGGATGTGGTTACTGCCTATCTTTATGGCTCACTTGATAATGAGATATACATGAAAATTCCCGATGGACTCAAGGTGCCAAACGCTCATAATTCAAAGTCTCGGGAAATGTTTTCAATTAAATTGCAAAGATCTTTGTATGGTCTAAAGCAATCAGGACGAATGTGGTATAATCGTCTTAGTGAGTATTTGTTAAAAGAAGGCTATATAAATGATGCCATTTGCCCGTGTGTTTTTATAAAGAAAACAACATCGGAATTTGTTGTACTTGCCGTATATGTCGATGACATAAACCTTATTGGAACCCCTATAGAACTCCAAAAGGCAATTGATTATCTAAAGGATGAATTCGAGATGAAAGATCTCGGAAAGACTAAACTATGTCTTGGTTTGCAAATTGAATATTTGGCAAACGGAATTTTTGTTCATCAATCTACCTATACAGAAAAGGTACTGAAACGGTTTTACATGGATGAAGCACATCCTTTAAGTACACCGATGGTTGTTCGATCACTTGATGTGAACAAAGATCCATTCCGACCACAAGAAAGGAATGAAGAGCTACTTGGTCCTGAAGTACCATATCTTAGCGCAATTGGCGCACTAATGTATCTTGCAAATACCGCAAGACCTGACATATCCTTTTCAGTTAATGTCTTAGCAAGATTTAGCTCGGCTCCTACGAGGAGACATTGGAATGGGATCAAACACATATTGCGGTACCTAAAGGGAACTACCGATATGGGCTTATTTTATGGCAAGAATTGCAGCCCGGATCTTGTTGGTTATGCTGATGCTGGATATTTGTCCGACCCACACAAGGCTCGATCTCAAACGGGTTATGTGTTTACCTGTGGAGAAACCGCCATATCTTGGCGATCGACTAAGCAATCAATTGTGGCTACTTCATCTAATCATGCCGAGATAATTGCTATTCATGAAGCAAGTCGGGAGTGTGTGTGGTTAAGGTCGATAATACATCATATCCAAGACAAATGTGGTTTGAAGTGTGATAAACTACCCACAACTTTGTATGAAGACAATGCAGCATGTATAGCTCAATTGAAGGGAGGATTCATAAAAGGAGATAGAACGAAGCATATTTCACCAAAGTTATTCTTCACACATGATCTTCAAAAGAATGGTGATATCAATGTTCAACAGATTCGTTCAAGCGACAATATGGCTGATTTGTTCACAAAATCTCTACCAAAGTCAACCTTCAAGAAGCTAGTTCACAAGATCGGAATGCGAAGACTTAAGGATATGAATTGA
>NbD053255.1 photosystem II protein Z (plastid)  (NP_054494.1)
ATGACTCTTGCTTTCCAATTGGCTGTTTTTGCATTAATTGCTACTTCATTAATCTTATTGATTAGCGTACCCGTTGTATTTGCTTCTCCTGATGGCTGGTCAAGTAACAAAAATGTTGTATTTTCTGGTACATCCTTATGGATTGGATTAGTCTTTCTGGTGGGTATCCTTAATTCTCTCATCTCTTGA
>NbD053254.1 protein rtoA-like  (XP_019229864.1)
ATGGCTGATATGTCTTGTGGTATACCTGAAAACCTGGAGAAAATTGAGCGTGTAGTCAGTCGTTTAAGAAGGAACTCAACCGGTAGCCTAGGATTTGAAATGGGTGGATCCAAGGTCTTGTCACGTTATCTTGGCGTTCCAACAGGTTCGTGTCACGATATGTGCAAGTCTGGTTTTGAACATGATTCTCCAACAAAGGCAAAGATTCCCCGGCCCACAAGATGTGGAGCAACATTAGGAAAAATCCCAGAAAGGAAGAAACTAGCAAACTCAACTAAACAATTTTCAGAGATCAAGATCCAAAAAACATGCCATGTCAATGGACAGGAAATCCCAACATCCACTAAAAGAGCTGATGCTTTTGTAAATCATCAATGTGATTCCAAGCTGAAGCCTTTAGAAGAAAATGCATCACGAAGGCATCACAGAAGATACAGCGACATCTTTATACCGGGGAGGTCTTCAAAACTTCAAGAGTCTCTATTGAATGGATCAAACAATGGACAAAACCACTGCTGTAAAACGGAGAAAGACGGTGGATCCTCCGAGCTAAGCAAGAAAAAGAGTGTTCTTACATCAACTGTTTCATTGTCTCCAAAATCTTCAGTGAAGAAGGTATCGGGCACAACATCCAGTAACAACTCCCCAAGAAAAGCATCTCAACTTAACAGTCGGACTAGTCTTACGCCAAGCAAGACTGGGCAAATCAGTCACGAAAATGTGATAAAGAAGACGTTGCACCTTAGAGAAGAAAATAATAATGCCAAAGAATCCTCCTTGGCTAGAGATGGTCCAACACGAGGTAAGACGGCTTCATCACCACTTTGCCCCCCATCCTCTCCTCTATCTTCAGGTTGCAGTAGCTCACGAAACATTGGTCCCGCCCATTCTTCCATTTCCTCATCTTCATTGGTGTCGCTACCATCAACTTCAGCAACTGATCAGTCTTTTAATAGTGATGCAACAGGCGTTAGCACCAGACAAACTGGAACGACAAACCAGAAGCAAGACATAAAACCTCAAAGGGGGGCTGGACAAGTTGTCCTAGAAAATGACGAATGCAGCCCTAAGATGCTCAAGTTCAAAAAGGGAAATACAACTGATTCCCAGTCTGAGAAAGATAGTAGTCCAAGGAGACTAAAATATAGGCAAGTCTCTGTTCAAGATCATGAGCGCGAAAATGGAAGTGGTGATCTTAGAGGAAAAGGCTTGAGAAGATGTATTGCTGATGACCATTCAGGTACTGCTAAAGACAATGTTTTGAAAGTACATCTTCGGCCCCAGGCTATAGAAGACATGAAAGAAGCTCCAAGTTTGTTCAACAATGTGATTGAAGTTACTGCTAGCAAGCTTGCCGAGACCAGGAGAAGCAAGGTCAAGGCTTTGGTGGGTGCTTTTGAAACTATAATTTCCCTTCAGCATCCAAAATCCTCTCCAGCAATCGGAAGATCATAA
>NbD053253.1 uncharacterized protein LOC107831665  (XP_016514934.1)
CCAGAATATTACTACCCAAGAGATCATAATGCAGCCTCGAGTGGTAATTCAAGGTCAATATCCCACAATGATATTACCTGGAACAGTAGCAGAGGCTTCAATATTTCATTGCCTCAATTCGTGGTGAAACAGAACCAGGATTTAGTTCATCAGAAGGAAATATTGAGACAGATGATACTCAGGCATGAAGCAACATTTAGATATCAGGTTAAAGAACTCCATCGCATATATGGAAGACAAAGGGAGTTAATGGAAGAGATTAAAAGGAGAAAACTAGTGGATGATCATTTACACTCGCAGTCCGAGTCAAATACATTTATGTCTCAGTTAAGGTCCGAAATTTTCGGAAAAACCTATTGGCCCATAGTAAACCTCACAAGCATCGAGCCATATGCACCAAGTAAAGAAATGTTTCAAGAGTCTTCTAATTCTACTGGTAAGACTGTGCAACAAGGCAGTGATTATTTTTCAGGACGAAATGTCCCGAAAGAACGCAACTTATCATCATCAAAGAGCAATATATCAAGAAAGAGAATGTTGGATCTTGAAGTCCCACCAGAAGAATACATTGACAATGAAGAAGGGGAGCCGTTTGAAGAGGAAAATCCTGTTAAAAGGCCCAATATTATGATCGCAGAGCTTCAACCTCAATGTTATTCTAAAGTCAACTTTGGAGATTCATCAATTTCTCTCTCAAGTTGCAGGGGCACTTCTCTTTTGCTTGACCTAAATGAACCCGTACATACTGTTGAATCAGAGTTGAAGAATTCTGCATTTGAATCTGAAAACATTCACGAGGAAATCAGGGAAAATACATGTGAACACATCGCTGATGTTAAAGACAATAAGGTCTCTAACTGCACTAGTTCAGGGAAAGGCATGGATTTAAATTTGACACCTCCTAACCATTTGTCTGAATACCAGTCTGCGTCTACCTCCAACATTTCCCGGCTTAATTTTCCTGAAGGAAGAAATGTAGATATTCATAAAAATTCTGAGGTTCTTGACATTAGCGTAGTTCCTGATTCTACACCTGAATCTAGAATATATACCAGGGATAATCACCTTGTAGCTGCTAGAATTGATAGCAAGCTTTCAACAACTAATATTTGCATTGACTTAAACTCTTGCATCAAAGAAGAGTTTTTATCGTCTAGTCCAAGTAAAGCAACGCCACCTACTGCAGAAAGAGATCTAGAAGTGGAAGGTCCTGTTAGCCCCGAAAATAAGGAGTGTTCTCCACCTAGAGGAGATTCTCAGGACATTATAATTGGTACATCACTCCATTTGTCAAAAGGAGGCCATAATGATCTCATCGAGGAACTTGACAAGGTTGCAGCTGATATACTTATTTTTATTTCATCATCTGCCGTTGGGGGGTATTCAAAGACTGCCATCAGTAAACCAGCTGAAGCTTCTAATAACTGTCTAAGTCTGCTTGCTGATGTTGCTGCTGCTTTGGTAAGAAATCTAGAGAATGAGGTTGAACAATGCATGGAAGTCCATTTTGAGCGCGATGTACCTCTTTCCGATAGGAATGACTGCAGTCGGACTATGAAGCTTAATCTGAGAGATTCAGTACCTGCAGTTGACTCTCTTTTGCATCAGGCAAATGAAAAAAATATTTCTCCCACAGCAATTATCAGGAGGAAAACTCCGAGTAGGACGAGTTCCAGAGCCAGGAGACGGTCCAGAGCTCAGTCTTATGTTTGGTCTTCTTTTTCTTTTTTAGCTGATGAGTAA
>NbD053252.1 enhancer of mRNA-decapping protein 4-like isoform X2  (XP_009780407.1)
ATGGCTTCTTCTCCTGGCAATCCAAACCGGCCAGGTGGTTCAGGACCATTCGATATGCACAAATTCTTCAAGCCAAACCCTAATTCACCAAACCCTAATCCCAATCAAAACCCTAATTTAATTTCCTCCCCTTTCCCACCTCCTAACGCTTCTTACCCTCCACCCACCGTTGCCGGTGCCGGTGCCGGAGGGGTGTACCCGTATCCACCTCAAACGACAGCAGCCCCATTTCACCATCACCACCCTCAATTCAATCACCCACACCTAACCCCCCAATACACCACCCCACTACCTCAACACGATGCCAACCAGTTTGCTCATCAGCAAAGATCCATGTCTTTCCCCACCCCCCCTCTTCAACCACCCCCTCCCCAACCTAATAGTCCTCACCAATTCCCTAACCCTAACCCTGGTGCTAGGCTTATGGCTTTGTTGAGTGCTCCCCCTTCTACTCTTGAAATCCCTCCTATACAACCTACTACTTCCGGGTCAGAGCTCTCTGAATTTCCCTCTGGCCCAAATGTCCCGGGCGCAGGACCTATGAGAATGGCTAGCAGCAAGTTGCCTAAAGGCCGTCATTTGAATGGTGATCACATTGTGTATGATATTGATGTTAAGTTGCCCAGTGAGGTGCAGCCTCAGCTCGAGGTTACTCCTATTACAAAGTATGGGTCGGATCCGGGTCTTGTATTGGGTCGGCAAATTGCAGTTAACAAAACTTACATATGTTATGGATTGAAATTGGGGGCTATTCGGGTTCTTAACATTAATACTGCCTTGAGATCGTTGCTTAAAGGCCTTGCACAGAGGGTCACAGACATGGCTTTCTTTGCAGAGGATGTTCATCTCTTAGCTAGTGCGAGTATTGATGGCCGGATTTATATATGGAAAATTACCGAAGGGCCAGATGAAGAAGATAAGCCACAAATTACAGGAAAGATTGTCATTGCTGTTCAAATTGTGGGTGAAGGGGAATCTGTGCACCCACGTGTTTGTTGGCATTGCCATAAACAAGAAATTCTCGTGGTTGGAATTGGGAGACACATTTTGAAAATTGATATCACTAAAGTGGGAAAAGGTTCAGTTTTTTCAGCCGAGGAACCTCTCAGGTGTCCTGTTGACAAGTTGGTTGATGGGGTACAACTTGTTGGTACCCATGATAGAGAAGTGACTGATTTATCAATGTGCCAGTGGATGACCACACGTTTGGTATCTTCTTCAGTTGATGGCACGATAAAGATATGGGAAGACCGGAAGCCACTTCCTATAGCAGTTCTCAGGCCTCATGATGGTCACCCTGTTAATTCTGTTACCTTCTTGGCTGCTCCACACCGTCCAGATCACATCATACTCATCACTGGGGGTCCTCTTAATCGGGAGATAAAGATATGGGCATCAGCAAGTGAAGAAGGCTGGTTGCTTCCTAGTGATGCTGAGTCATGGCGCTGTACACAGACATTGGAGCTGAAGAGTTCAGCTGAAGCTCAAGCTGCAGAGTCATTTTTTAACCAAGTTGTAGCCTTATCTCAAGCAGGTTTGCTTCTACTAGCAAATGCAAAAAAGAATGCTATATATGCTGTGCATCTGGAGTATGGCCCAAACCCAGTGGCAACCCGGATGGATTACATAGCAGGATTTACAGTTACCATGCCAATTTTGAGTTTCACTGGGACGAGTGATCTATTGCCCAATGGTGAACAGATTGTTCAGGTGTATTGTGTACAGACGCTGGCCATTCAGCAGTATGCTTTGGACTTATCCCAATGCTTGCCACCTCCAACAGAGAATGTGGTTTTCGAAAGTACAGAATCTGGTGTTTCGCGTGAAGCTGCTAGCATTGAAGGATCTGCTCCTGTTGACCCCCCTAGAAGTAAACAGCAGGAGCTTCCTTTATCTAGTTCTGCACCCAAATCATTTGTACATGAAAGTGTCTCTGAGATATCACCAACAGCTAGACATCCTACAAGTACTGCACCTACTGAATCGGCCCCCTCTCAAGAATTAACTTCCTCCATTATAAAAACTAAATCGTCTACTGTTCCCACTGTAACTAGTGATAGTGATATTGCCCCCATTGTATCACCTCCGCCTCCTTTGAGTCCTACATTGTCTCGAAAATTATCTGGTTTTAGAGGTCCATCAAACAGCTTTGAGCGTGGCACCTCCTATAATGAGCAAGTTGGGGATCCAAAAGTTGTTGAATATTCAGTTGATCGGCAAAAGGAGGGCACAACACCAAATGTGTCTGATGTTACTTCCTTGGATGATGAACCTAAAAATGATGAATCTAAACAGTCACAGAATGATGTTCCCTCAGGTATCAGTCCTTCTGTTAAGTTCAAGCACCCAACTCATTTGGTGACTCCTTCAGAAATATTGATGGCTAGATCATCCTCTGAGGTTAACATTGTTAACGAGCAGAAAAGTGAGTCAGAATTGAATATCCAGGATGTTGTAATTAACAATGACGCCCGTAATGTTGAGGTGGATGTTAAAGTTATTGGTGAAGCAATATTCAGTCAGAAAACTGATGTTGGCTCTCAAGAAGAACTTCATTCTTTTGTGTCAGAAAATAAGGAGAAAGCCTTTTGCTCTCAAGCATCTGATCTTGGAATTAAAATGGCTCGAGAATGTCGCGCTTTATCTCCTGAAACCTATACTGTGGAGGAATCTAGGCAGTTTGGTGGGGCTGGTAGAAGTGAGGGTCCGTCACAACCTTCAAATACACTGGAGGAAGATCGTGACTCTGCAAAGGAGACCTCTGAAAAGGATCTGGACTCAACAATGTCAGTCAATGTTCATCAAGCACCAGCTCCCACTGCAAAAGGGAAAAAGCAGAAGGGGAGGAATACTCAAGTATCTGGGCCGTCATCAGCATTGCCTAGTTTTTTCAATTCAACAGATTCTTTCAATGATGCTGGTCTCAGCTCAAGCACCCCTTCTGTGGAAGCTGCTTTCTCACAAATTCTGTCCATGCGTGAGATGCTAAATCAGCTTCTGACTGTACAAAAAGATACGCAAAAGCAGATGGAAATGATGGTTGCTGTCCCAGTGACCAAAGAAGGAAGAAGACTTGAGGCTGCCCTGGGACGGAGCATGGAGAAATCTGTCAAGGTCAATTCTGATGCTTTATGGGCTCGTTTACAAGAAGAGTGTGCAAAACCGGAGAAGTCTCTTCGTGATCGTACACAACAAATGGCCAATTTGATCTCTAACTGCTTAAACAAGGACATGCCAGGGCTGATTGAAAAATTAATGAAGAAAGAACTAGCAGCTGTTGTACAAGCTGTGGCACGCAGTATTACCCCTACCATTGAGAAAACTGTATCAGTTGCAATTTCAGAAGCATTCCAGAGAGGAGTTGGTGACAAGGCAGTGAACCAACTGGAGAAAGCGGTGAACTCCAAACTTGAAGCTACTGTATCTAGACAAATCCAAGCACAGTTCCAGACCTCTGGCAAGCAAGCTCTGCAGGAAACACTGAAATCTACTTTGGAAGCTTCAGTGATCCCTGCCTTCGAGATGTCATGCAAGGCAATGTTTGAGCAAGTAGATTTAACATTCCAGAAAGGCATTGCTGACCACTCGGCTGCTGCGCAACAGCAATTCGAGTCCGTGCATTCCCCGTTGGCACTTGCTCTAAGAGATGCCATTAATTCAGCATCGTCAATGACTCAGACATTGAGCGGAGAGCTGGCTGATAGTCAGAGAAAGTTGCTTGCTCTCGCAGTTTCTGGAGCAAATCCCCAGTCAGCAAATGCACTGGTTAGCCACATGAATAATGGATCATTGCTGCATGAGAAGATTGAGACGCCTCCAGATCCAACCAAAGAGTTATCTAGACTTTTAGCAGAGCACAAGTATGAGGAAGCATTCACTGCAGCGTTACAAAGAAGTGACGTATCAATTGTCTCGTGGTTATGCTCTCAGGTTGATTTGCCAGGGATTTTGTCCTTGAATCCTCTCCCCCTGAGTCAAGGAGTGCTCCTTTCACTTCTTCAGCAGTTGGCGTGTGATATTAGCAAAGAGACGGTCCAAAAACTATCCTGGATGAGGGATGTGTTAACTGCAATAAATCCAACTGATCCGATGATCGCAGTGCATGTGCGGCCCATCTTTGAGCAAGTATATCAAATATTACACCATCGCAGAAGTATTGCTACAACCCCCGCTGCTGAACTTTCAAACATTCGGCTAATTTTGCATGTAATCAATTCGATGTTGATGAGTAAATGA
>NbD053251.1 amidophosphoribosyltransferase, chloroplastic  (XP_019232607.1)
ATGGCCGCCACCGTCTCCACCGCCTCTGCCGCTGCCACCAACAAATCTCCTCCTTCACAGCCCCTTGACAAACCCTTTTTCTCCCCATCTCAAAAGCTCTTATCTTTATCCCCTAAAACCCATCCTAAACCCTACAGAACTCTCGTCACCGCCTCTTCCAAAAACCCCTTGAACGACGTCGTTTCGTTTAAGAAATCAGCTGACAATACCTTGGACTCCTATTTTGACGATGACGATAAACCCCGTGAAGAGTGCGGCGTTGTGGGCATCTATGGTGATTCAGAAGCTTCACGCCTTTGCTATTTAGCACTTCACGCGCTTCAACACCGTGGCCAAGAAGGCGCCGGCATTGTCGCCGTTAACGACGACGTTCTTAAGTCAATTACAGGTGTTGGGTTGGTATCCGACGTGTTCAATGAGTCAAAGCTTGACCAACTCCCTGGTGACATGGCAATTGGCCACGTAAGGTACTCTACTGCTGGCTCTTCTATGTTGAAAAATGTTCAGCCTTTTGTTGCTAGTTATAAATTTGGGTCAGTTGGTGTTGCCCATAACGGTAATTTAGTGAATTATAAGTTACTGCGTAGTGAGCTAGAGGAAAATGGGTCAATTTTTAATACAAGTTCTGATACTGAGGTGGTGCTTCACCTTATTGCTATATCGAAAGCTAGGCCTTTTTTATTGAGGATTGTTGAGGCTTGTGAAAAAATTGAAGGTGCTTATTCTATGGTGTTTGTTACTGAGGATAAGTTGGTTGCCGTAAGGGATCCTCATGGGTTTAGGCCATTGGTTATGGGTAGGAGAAGTAATGGCGCTGTTGTTTTCGCGTCGGAGACGTGTGCTTTGGATTTGATTGAGGCTACTTATGAGAGGGAGGTCAATCCTGGTGAGGTTGTTGTTGTGGATAAAGATGGGGTTCAGTCTATTTGTTTGATGCCTCATCCCGAGCGTAAATCTTGTATCTTTGAGCATATTTACTTTGCTCTGCCTAATTCGGTTGTGTTTGGGAGGTCTGTGTACGAGTCTAGGCGTGCTTTCGGGGAGATTCTTGCGACTGAAGCTCCTGTGGAATGTGATGTTGTGATAGCGGTTCCTGATTCGGGTGTCGTGGCTGCGCTTGGTTATGCTGCTAAAGCAGGGGTACCGTTTCAACAAGGTTTGATTAGGTCGCATTATGTTGGTAGGACATTTATCGAGCCATCACAGAAGATAAGGGATTTCGGGGTGAAGCTTAAGCTGTCGCCAGTTAGGGCAGTTTTGGAGGGAAAAAGGGTGGTTGTAGTGGACGACTCAATCGTTAGAGGAACGACCTCGTCCAAGATTGTGAGGCTGTTAAAGGAGGCGGGTGCAAAAGAGGTTCATATGAGGATAGCAAGCCCACCAATTATAGCTTCTTGTTATTATGGAGTGGATACTCCTAGTTCAGATGAGTTGATATCAAATAGGATGAGTGTGGAGGAGATTAAGGAGTTCATTGGATCGGATTCGCTTGCTTTTCTGCCAATGGATAGCTTGAATAAGCTCTTAGGCAATGATTCTAAAAGCTTTTGCTATGCATGCTTTTCGGGCAATTACCCCGTCGAGCCGACAGGTAAGGTTAAAAGGATAGGGGACTTCATGGATGATGGATTAAGTGGGGATATGGACTCCATTGATGGTGGTTGGCTACCAGGAAGTAGTAGGGTTCAAAAGACTATCTTGAATGAAGTTAGAACCAGCTAA
>NbD053250.1 tRNA-dihydrouridine(47) synthase [NAD(P)( )]-like  (XP_009768328.1)
ATGGAAAACGAAACCCTAATGGAGTCGTCGCCGGCGGCGACTGCGACGGAGCAGCCGGAAGCTCCAGTACAACAACCTTCATCGAACACCGATGACGGTGGACTAAATCAACCATTGAGAACTCCAGAGGAGTTAGTAGCTAAAGCCATGGCTCCTGTGAAGAGAGAGTATCTTCGCCCTCCACCTTCTAGACCTTCAAATAACAACAACAACAACAGCAGCACCGTTGGAGTCGAAAACGACGATGCAGCTGAGGCCAAAAGCGCTCCTATTCTCAAGGAGAAGAAATCCAAACGCCAAATTAAACGTGAACGCCGTCAGGAACAAAAATCACCATTGCATATCTGTCCCGAGGTGGCCAAAACTGGAAAAGTTAGTTCATGCCCTTATAGTGACAAATGTCGGTTTAGTCATGACTTGGAAGCTTTTAAAGCTGAGAAACCAGCTGATGTAGAGGGCAGTTGCCCTTTTCTGGTTTATGAAGGGCCATGCCCTTATGGATTGGCTTGTAGGTTTGCAGGGACACACGAAGATGATGTTTCAGCTCAAACCGAGAAGATATCTAGGAAGAGTTCTGAACTAAATTTTTTTAATAAGGACACTCAGAAACTTCTGTGGAAAAACAAAATGAAGTTTCCGAAGGCTGAAGCCACTGTCAAACTTCTTGCACTTAAGGGGCATCCAAAAGATAAAATATTGGGTGATAAAGAGGAATATGGCAAAGTTATGCTAAAAGAGCCAGCCACTGATACCAAAACAGACAGCAATGAAGCTGCTAGTGACTGCTCTAATAAAGTGGAGATCACTCCTTCCATTTCACCAGAAGATGACGTAGTTGAAAATAATTTGGCTGATGATATTAGACCTTTAAAGAAGGCAAAATCATCAATCAATGAAATTTGTTCCTCCCAAGCTAGCAATGATTCAAGTGTCCAGGGGGAAGTTCTTGACAGCAATTGTGACGCGAATAAATCAGACCCAACTGCTGACATGGTTACCGATTCTGATAAAAGCCTAAAACTACACCCCCGTGAAAAAAAGCTTATTGATTTTCGAGATAAGCTCTATCTTGCGCCTTTGACCACAGTTGGGAATCTGCCTTTTCGGAGAGTTTGCAAGGTGCTAGGAGCTGATGTAACATCTGGTGAGATGGCAATGTGCACAAATCTTTTGCAGGGCCAAGCATCTGAATGGGCACTGCTGAGACGGCACTCGTCCGAGAATTTGTTTGGTGTTCAGATTTGTGGAGCTTTTCCAGACACTGTTACAAAGACAGTTGAGCTTATAGAACAAGAATGCTCTATGGATTTCATTGATATTAACATGGGATGCCCGATTGATATTGTAGTTAACAAGGGTGCTGGATCAGCTCTTCTGACAAAACCAATGCGGATGAAGAGTGTAGTAGAAGCTGCTTTGGTAACAGTTGATATACCAGTAACTATTAAGGTGAGAACTGCTTATTTTGAGGGGAAGAATCGCATTGATTCTCTCATAGCAGATATTGGTAATTGGGGTGCAACTGCAGTTACCATACATGGTAGATCACGTCAACAGCGCTATAGTAAACTTGCTGACTGGGATTACATCTACCAATGTGTACAAATGGCTCCCAAGGCTTTACAAGTCCTTGGAAATGGAGATGTATTTTCTTATTTAGACTGGAACAAGCACAAAACTGTCTCCCCTGAGCTTTCCACATGTATGATCGCCCGGGGTGCATTGATAAAGCCGTGGATATTTACCGAAATCAAGGAACAGAGGCACTGGGACATTACATCGGGGGAGCAGCTAGATATCTTGAAGGATTACGCACGATTTGGCCTTGAACACTGGGGTTCTGATTCAAAAGGAGTGGAGACTACCAGACACTTTTTGTTGGAGTGGCTTAGTTACACATGTCGGTATGTTCCAGTTGGCCTGTTAGAAATTATCCCACAAAGAGTAAATTGGCGACCACCCTCATACGACGGTAGGGATGACCTCGAGACACTAATGGCCTCGGATTCTGCTGCAGACTGGATAAGGATATCCGAAATGTTACTAGGCAAGGTTCCTGCTGGCTTTTCGTTTGCACCAAAGCACAAGTCCAATGCCTATGACAGAGCAGAGAATGGCTAG
>NbD053249.1 hypothetical protein NitaCp017 (plastid)  (NP_054493.1)
AACTATATACCATTTGATCCCTCTATCAGCCAAAAAATATTAATTGTGATAAAATATGTCATCGAGGGATTTTACTTTATCATGAAACCATTGATTCTATATGACTTATTACTACTCCCCCTTTCGCACTTTATTCATACATGGAGTGGGGTTGGGGGGAAATGGAATTTTATTTTTTATTTCACAAATGGGCATGCTAGATCATATATCTATATACAGATAGATAGATCGACCGGTGGATTCACACCTAAGATCTTTCTACAGATAGTGGGGGTATCAACCCTATGGCCATGTTCTATTCGGAGG
>NbD053248.1 malonate--CoA ligase-like  (XP_009786717.1)
NATAGTATGAGCTCATTGAAGTTACTCAACTACTTTCTCAGTTATAAGTCCACACCTCTTCACTCTCGCTACAGTCCCTTGTTCTATTTCCCATATATTCAGTATTGTTTTTCGTGTCCAAAAAATCATAGCTTTATCTCCTCCCAATTTCGCCTCTTCTCATCCGCTGCAAGTAGTATTAGCTATATGGAGCTGGTCAAGGAAGTTGCGAGCAAGGGACCTGAATCACAGCAGAATATTGCCATAAGAGCTGATGAAAAGAGCTATAGTTACCTGCAGTTGATATCATCTGCGAGGATCATTTCTAATTTGTTAAGCGAGCTAACTCTTAAAACTGATAAAGGCATCAAAGAAAATGAACATCTCAATGGGGCAAGAGTAGGGATTGTGGCCAAACCTTCTGCTGAGTTCGTTGCTGGAATACTAGGGACCTGGCTTAGTGGAGCTTGTGCTGTCCCTCTTGCTCTGAGCTACCCTGAAACTGAACTGCTGCATGTGATGAATGACTCGGACATCTCCATGATTTTGAGTACTGAAGACCACCAAGAACTTATGAATACAATTGCAGCAAACACTGGCGCTCAGTTATCTCTCATTCCTTCAATTCCTGATGTGCATTCATCAATGGAGCATGACCAGTCAAAAGACGTGGTTTCTGATGGTCAACAAAATCTGCTAGAAGTCAATTCCTCTGGCGAGAACCCTGCTTTTATCTTGTACACCAGTGGTACAACAGGGAAACCAAAAGGAGTCGTCCACACACACAATGGAGTCCTAGCACAGGCTCAAATGTTAGCTAGCGCATGGGAATACACGTCCAAGGATCAATTTCTGCATTGTCTACCACTCCATCATGTGCATGGACTTTTCAATGCTTTACTGGCCCCTCTTTATGCAGGTTCCACGGTTGACTTCGTGCCAAAATTCAGTGTGAGGGGAATTTGGCAGAGATGGCGTGAATCATATCCTACAGATGGGACTAAAATGAATAATGCCATAACGGTGTTTACTGGAGTTCCAACTATGTATGCACGATTGCTACAAGGTTACGAAGCAATGGATCCAGAACTTAAAGCAGCTTCTGCTTCAGCAGCAAGGCACTTGCGTCTTATGATGAGCGGTTCCTCTGCACTTCCACTGCCTGTCATGCAGCAGTGGGAAACTGTTACTGGACATCCCTTATTAGAACGTTATGGCATGACTGAGTTCGTGATGGCAATCTCTAATCCCATAAGAGGAAAGCGCAAAGGTGGTACAGTTGGCAAGCCATTTCCAGGTGTGCAGGCCAAGATTCTTTTGGAAGATGAGAGTGATAATGATAAAACTGGAGTTGGGGAGCTTTGCATTAAAAGCCCATCATTGTTCAGAGAATACTGGAAACTACCAGAGGTAACTAAGCAGTCATTTACTGATGATGGATATTTCAAGACTGGAGATACTGTTACAGTTGATGAAGATGGATATTACATCATTTTGGGACGTACCAATGCTGATATTATGAAGGTTGGTGGATACAAATTATCAGCATTGGAAATTGAAGCAGTTCTGTTGGAGCATCCAACGATATCAGAGTGCTGTGTGTTGGGCTTGCCTGACAAAGACTACGGCGAAGTGGTATGTATAATAGTTGTGCCTGAGGGCAAAGTGAAAAGAAGACGAGACGAGGAGCTAAAGCCTGCACTAACCTTGCAAGAACTTTCTGATTGGGCGAAGGAGAAACTTGCCCCTTACAAGATACCAACTTGTCTGTTTCTTTGGGACTCGCTGCCTCGAAATGCTATGGGAAAGGTAAATAAGAAAGAGCTGAGAAGAAACCTGGCTGAAGATCCCAAACAGGTTTAA
>NbD053247.1 Partial, protein NRT1/ PTR FAMILY 1.2-like isoform X1  (XP_016444414.1)
TTACAGTTTTTTCTTGCTTCTCCACTTTATATCAAGCAAAAGGCTAGCAAGACCTTGTTTAGAAGATTAGTACAAGTAATTGTGGTTGCTTATAAGAATAGGAAAGTTGCTTACCCTTCCGAGAACTCTGGTTACCATCACAACAAAGGTTCAGAAAGTTTCGTACCGACGAACAAATTGAGGTTCTTAAACAAGGCTTGCATCATAAAATGCCCTGAAAATGTTAAGCAAGATGGCGTTGCAGTCCACCCATGGAATCTTTGCACAATCGAACAAGTTGAGGACCTAAAATCGCTCACTAGAGTTGTGCCATTGTGGTCAACAGGGATCATGATATCGATAAACTTGAGCCAAAGTTCATTCCCTTTGCTTCAAGCTAATTCCATGAACAGACATATAGCTAAAAGCATTGAAATACCAGCAGGCTCTTTTGGAATGTTTACCATCATTGCTTTAACAATATGGCTAATTCTCTATGATCGCGCTATCCTTCCATTGGCATCAAGAATCAGAGGAAAACCAGTTCGTCTTGGAACTAAAGAAAGAATGGGAATTGGGATATACTTTTCTTGCATGGCCATGTTAATGTCCGGGATCATAGAACATATTCGACGAGGAAAGGCAATTGAGCAAGGTCTTTTGAACAATCCTGAAGGCGTCGTGGCAATGCCAGCAATGTGGCTTATACCACAACATTGTTTAAACGGAATAGCAGAGGCATTCAATGCTATTGGCCAAACTGAGTTTTACTATTCTGAGCTCCCGAAAAGTATGTCAAGTATCGCAGCTGCTATGTTTGGACTAGGAATGGCTGTAGCAAATCTGTTGGCAAGTGTGATACTGAGCAATGTGGATAATCTTACTAAAGGAGAAGGGAAAGAAAGTTGGGTTTCAAGCAATATTAACAGAGGTCGTTACGAGAACTATTACTGGCTTCTTGCAATTATGACAGGTTTTAATTTGCTTTATTTTATGGTTTGTAGTTGGGCATATGGACCTTGTGTTGAGAATATACGTAAGAAAATGGTAGAAAAGGATGGTGATATGCCACAGGAGAATGTATCTTCACCACTTACACCATTGCCAGCTTAA
>NbD053246.1 probable aquaporin NIP7-1  (XP_019254074.1)
ATGATCATGAAATTGCCTTCATCTGAAAATCGTTTATCCCTTGAATTTCCAGCCGATGCATCAACAAGCGAACAATCTACGTATGATCAAGAGGCTACATCACATTCAACATCAAGCAATGGAGAGATGTTGATGAAGAGAAACTTTTGGAACTCACCACTTGGACTAATTAATCCAACCCTCCTTCGTATGGTTTTAGCAGAAGCATTGGGGACTTTTATGCTGATGTTTTGTATATGTGGGATAATGGCAAGCATGGAAATAATTGGAGTGAGGGTGGGGCTTATGGAATATGCAGCCACAGCAGCACTAACAGTAGTCGTTGTAGCCTTCTCTATAGGCCCTATCTCTGGGGCTCACATTAATCCTGCTGTCACATTAGCTTTTGCAGCTGTTGGTCATTTCCCATGGTCCAAGGTTCCATTTTATGTAGTGGCACAAGTGGGAGGTTCTATATTGGCTACATATACAGGGAAATTGGTGTATGGATTAAAAGCAGAATTTGTGATAACAAGACCTCTCCATGGTAGCACTTCAGCATTTTTTGTGGAGCTTTTGGCTACCTTCATTGTGCTCTTCCTAACTGCATCGTTGACAAATGATCCTCCATCAACAGGGCCATTGTCCGGATTTGTCGTTGGAGTGGCCATTGGACAGGCTGTACTAATTTCTGGGCCAATTTCAGGAGGATCAATGAACCCAGCCAGATCTTTAGGACCAGCAATTGTATCATGGAAGTTTGGTGGATTGTGGATATATGTTGTAGCCCCCATACTAGGAGCTGTTGCAGGAGTTGTCTTGTATCGACTTTTACGCCTTCAAGGCTGGTCTTGCAAACCTAATTCCACTCCAACAACAACTCATCAACATAATCCCCTTTAA
>NbD053245.1 zinc-finger homeodomain protein 2-like isoform X2  (XP_016462880.1)
ATGGAGTTCGAAACTCAAGAAGATCAGAAAGAAATTAGAGCTTCACCAAATTACAACTCAGTTCTCGAAATCTCAAACTCAACTGATGACCCCAAAATGCCAAGTAATTCCGACGAGTTGATACTCGACGCGCCGCTGCAAATGAGGAAACCCAAGTACAAAGAGTGTCTTAAGAACCACGCCGTCGGTATCGGCGGCCACGCCGTAGACGGCTGTGGCGAGTTCATGCCTGCCGGAGAAGAGGGTACACTCGACGCCCTCAAATGCGCCGCCTGCAACTGCCACCGTAATTTCCACCGGAAAGAGACGCAAATCCACCACCCACCCTACTATAGAACCCTACCGAGTGGATACTTTCAACATGCCATGCCACCGCAGAGACCTTTAGCGCTGCCGTCAACTTCTGGAGGTGGTGGTGGTGGTGGATATAGGGAGGATCAAGAAGAAATGTGTAACCCTAATAACAGTGGGACAAAGAAGAGATTTAGGACGAGATTCAACCAAGAACAGAAGGATAAAATGCTGGAACTGGCTGAGAAATTAGGATGGCGAATTCAGAGACAAGATGAAGGAGTTGTGCAGCAGTTGTGTAATGAGATTGGTATCAAAAGGCATGTTTTCAAAGTTTGGATGCATAATAACAAACTTACACTTGGTAAGAAAACCCTAATACAAAGTACAAACCCTTACTTATTC
>NbD053244.1 Partial, dynamin-related protein 1E  (XP_019260331.1)
ATGGAGAGTTTAATTGGATTGGTGAATCGGATTCAGAGAGCATGTACAGCTCTAGGTGACTATGGCGGTGGAGATAATGCATTTTCTTCACTATGGGATGCTCTTCCTTCAGTTGCTGTTGTTGGTGGTCAGAGTTCTGGAAAGTCATCTGTGTTGGAAAGCATAGTAGCGCGAGACTTTCTTCCTCGTGGATCAGGGATTGTTACAAGGAGACCGTTGGTGCTGCAGCTTCATAAGACTGATGACGGACAGCAGGAATATGCAGAGTTTGGTCATCTGCCGAGAAGACGGTTCACAGATTTCGCCGTTGTCCGCAAGGAGATTTCGGATGAAACTGATCGAATCACAGGGAAAACTAAGCAGATTTCTCCTGTTCCTATCCACCTGAGCATATACTCTCCAAATGTGGTCAACTTAACACTGATTGATTTACCTGGTTTAACAAAAGTGGCTGTTCCCAACTGCATTATTCTAGCAGTTTCTCCTGCCAATCAGGATATTGCCACCTCCGACGCAATGAAACTTGCAAGAGAAGTGGACCCCACAGGTGAAAGGACATTTGGAGTGTTGACCAAGTTAGATTTGATGGACAAAGGCACTAATGCTCTAGATGTTCTTGAAGGAAGAGCTTATCGTTTGCAACATCCCTGGGTTGGTATTGTGAATCGTTCACAAGCAGACATAAACAAAAATGTAGACATGATCTATGCAAGAAGAAAGGAGCGTGAATATTTTGCTACCAGTCCGGACTATGGGCATCTGGCTAGTAAAATGGGTTCAGAGTACCTTGCAAAACTACTGTCAAAGCACTTGGAACAATTTATTAAGGCAAGAATACCAAGTATCACCTCACTTATCAATAAAAGCATAGATGAGCTTGAATCTGAAATGGACCACCTTGGAAGGCCCATTGCTGTTGATTCAGGCGCTCAACTGTATACCATTTTGGAACTTTGCCGTGCCTTTGATAAGATATTTAAGGAGCATCTAGATGGAGGTCGACCTGGTGGTGATCGAATTTATGGAGTTTTTGACAACCAACTACCTGCTGCTTTG
>NbD053243.1 5'-adenylylsulfate reductase-like 5  (XP_016486728.1)
ATGATGATGTCGATGAGATACATAGTAGTATTGTGTTATGTATTTTCAGCTTTTGGATACGTATTTTCATCGTATAATACGAATACGTTTTTGTACGATCTGAGGTCTCAATGCCCTCTTTGGATCTCCTTTCCACCTCCTTTGCTTTTTGAGACGGTTGGAGAATCACTTGACAAGGCTCTAGGGTCCAGTCAGAAAGATGGTGTTACTGCTATTTTGTTCTATGCCTCGTGGTGTCCTTTCTCGACAGATGTTAAATCAAAGTTTGGTGCTCTGAGTTCCATGTTCCCGCGAATCAGACATGTGATGGTTGAGCAATCAAAAGCCATGCCTAGCGTCTTCTCCAGATATGGAGTTCACAGCTTTCCAGCATTATTGATTGTGAATCCGACAACGAGAGTGCGGTATCATGGCCGGAAAGATCTTCAGTCTCTTGTGAACTTCTACAAGAGGACTACAGGGCTTGATCCTGTGATAGAAGTGACTGAACATCAAATTACTTATAAGGCAGATGGTCACAAAGCTTTTCAGCAATGGAAAGGGTCCTCTTTAAGGGAATTGCTCTTGAGTGAACCTTACCTTGTACTGTCAGTTGCATTCCTACTGTTTAGGGCGTCCCTTTATTTCTTTCCTGGGTTGGTAGCTCATGTAGTAGCATTGTGGGTTGCATATATTCCTCATCTAAACATGGGAATCTTTGGAGAGTCAAGGCAGCTTTTGGGGCGCGTTTTCCACGTGATTGATCTCAAGAGAGCTTGGAGCAAGCTAAAGCTGAGCAAAACAAGAAACTTTCATAAAGGTGCTAGGAATGCTCGAGTTTGGGCTTCGTCTTTGGCATCTGTTTCGCTGGGAGAGACATCATCAGCAAGAGTGTCCTCCTCAGGAGACTCGTAA
>NbD053242.1 Partial, uncharacterized protein LOC104219561  (XP_009768559.1)
GGTAAGGCACTATCTCATCCTGGATGGCGACAGGCTATGATTGACGAGATGTCTGCTTTACATGCGAGTGGTACTTGGGAGCTTGTTCCTCTTCCGGCAAATAAGTCTACTGTTGATTGTCGTTGGGTTTGTGAAGTCAAAGTCGGCCCGGATGGCCAGGTTGATCGGCTTAAGGCCCGTCTTGTTGCAAAAGGATATACTCAAATTTTTGGGCTTGATTATAGTGATACTTTCTCTCCCGTGGCTAAAGTAGCATATGTTCGTCTTTTTTTGTCCATGGGTGTTGTACGTCATTGGCCTCTTTATCAGTTAGACATTAAGAATGTTTTTCTCCACGGTAATCTTGACGAGGAAGTTTATATGGAGCAACCACTTGGTTTTGTTGCTCAGGGG
>NbD053241.1 uncharacterized protein LOC107809846  (XP_016490025.1)
ATGCATAATCTAAGAAAATTTTGCTATTGTGGTGAAGAAGTTGTAGTGATACAGTCATGGAGTGTTGATAATCCGGGTCGTCGATTATACGGATGTCCATTTTATGAGAGGGACAGTCGATCGGCATGTAAATTCTTTATGTGGTTTGGCCCCCCAACTCCAGAGCACTTGAAAGTGGTAATCTTGGGGCTACTAAAGAAGAAGAGGGCATTTAATGCATTGTTGAAGGAAAATAGAAACCAAATAAATTGGAGGAGATTGTGTGTGCTGATTTTAATTGCAATTGTGTTGAAGTTGATTGTGTTAGGTAGTTATAAAGATTGTTATATAGTGTAA
>NbD053240.1 uncharacterized protein LOC109226070  (XP_019246419.1)
ATGGCTGCTGCGCAAGACAAATCCGTACCCAACGTCGATTTAGTCTATCACTTGGGCTCCAGTGATGGTCCAGGAAATATCATCACTCCTATTCAGCTTCGTGGTGAAAACTACGATGAGTGGGCGAGGGCGATCAAGACCTCGTTGAAGGCCAAACGAAAGTTTGGTTTTGTTGATGGCTCGATTGTGAAGCCTACTGATGTCCAGAAGCGAGAGGATTGGGAGGTCATTCATTCAATGTTGGTCTCTTGGATTACCAATACTCTAGAACCGTCTATTCGTTCTACGATTGGTGAATATGATGATGCTCACTTGCTATGGACAAACCTTAAAAATCGTTTTTGTGTTGTCAATGGCACTAGGATTTGTCAACTGAAGCTCTCTTTATGCTTGTGTAGGCAGGAGAAAAATGAATCTGTTGCAATGTATTTTGGTCGTCTGGCCAAAATTTGGGATGAACTCCACACGTATATCACTGTTCCGTCATGTTCTTGTGGGAATTGTTCATGTAATATTGTTTCCCAGGTGGAAAAATTGCGGGATGATGACTTCGTACATCATTTTTTGATTGGTTTAGATGACAAGTTTGCCTCCATCCGAGGACAACTTCTTGCTCAAGACCCTCTTCCGGGGGTGGACAAATCATATCAGCAAATTATTCAGGCAGAGAGGCTAATCTCGACCGATACAGTGGCCTCTAATCGAGAAGGCGTCATGGCTTTCAAGGTGCAATCTGACCCGCGACCAAAGTTTAATCGACCTGATAATTCGGATAAACTTTGTTCCTATTGCAATCGTGAGGGGCATGTCGAAGCCTCTTGCTTTCAGCTTCATGGATACCCGGATTGGTGGGGTGATAGGCCTCGAGGAGGCCGTGGTAATGGTCGTGGTAGCACGTCTTCAGCTCGCGGAGGGGGCCGTGCGGTAGGTACAGCAGGTCGTGGACTGCGACCACCTCCTGCTCGTGCAAACAAGACAGGAGGGTCTGCTGCTCAAGGAACGCAGCAGCCTCCTACTCACACTGATGGCTCACCTCTTGCGGGGGTTTCCGCGGCTCAGGTTCAGCAACTCCTAGACCATCTTAATACTTTCAAGCCAAAACTCCATGGTAAGCAAGATGTTGATTGGATAATCGACACCGGCGCATCAAATCATGTCACATGTGATGCGTCTCTTTTGATTAATGCTGTCCGTGTGTCTCATTATCCGGTTGGTTTACCGGATGGCCGATGTGCAAATGCTTCTTCGAAGGGTTCGCTGGAACTGGAAGGAGGATTGACTATTAAAAATGTTCTCTATGTTCCAGAATTAAACTGCAATTTAATTTCTGCTTCACAATTATGTGATGATTCAAATTGTACTTTGCAAATCACTAAAACATTGTGTGTTATACAGGACCTAGCGACGAGGAAGGTGATTGGAGCGGGTGATCGGGTGGATGGACTTTATTATTTCCGCGGGGTTCCAGGGGTGAAAGCTTTGAAAGTTGATCGAAGTAGGTCTGCAGAGTTATGGCATCAACGGTTGGGACATCCGTCGGCAAGAGTTCTACAACATCTTCCGTTTGTGAGTGATTCTACTAGAGACATTAAAAATAAATCCTGTGATATTTGTCCTCGTGCAAAACAACATAGGAATAGGTTTCCAATTAGCAATAGTAAAGCTAGTCGTTTATTTGAATTGGTTCACATTGATTTATGGGGGCCTTACAGGACACCCTCTTTGTGTGGATCTCGTTATTTTTTGACCATCGTCGATGATTTTTCTAGAAGTGTGTGGACATATTTGTTAAGCAATAAACCGGAAGTTGAATACTTGTTTCTTTCGTTTATTGCTTTGATTAAACGTCAGTTTTCTTGTGACATTAAAATAGTCCGGAGTGATAATGGAACAGAGTTTAATAATCTGCATGATTATTTTGTGGCCAAAGGAATAATATTTGAGTCCTCGTGTGTCGGTACCCCCCAACAAAATGGGCGAGTTGAGAGAAAACACCAACACATATTGAATGTAGCCAGAGCTTTAAGATTTCAGGCAAATTTACCGCTTCAATTTTGGGGGGAATGTGTTCAAGCCGCATGTCATTTGATTAACCGTACCCCTTCTAGATTGCTTAAACATAAAACTCCTTTTGAAATTTTGTTCAATAAAACCCCTTCTTATGACCACATCAAAGTTTTCGGATGCCTGTGTTATGCTCATGATCAACGGGGAAAAGGGGATAAATTTGCAAGTCGTAGTAGGAAATGTGTTTTCCTAGGATATCCTTTTGGGAAAAAAGGGTGGAAAGTTTTTGATGTAGAAACTAACCAACAATTTGTGTCTCGTGATGTGCAATTCTTTGAGCATGAATTCCCTTTCATAACTAGCAATAGTGTGCCATCTAATCCAACTCCGGCCTCGTTTAAGGGGGATTGTGTGTTAAGTGACGATGAAGATGAGTGCTATGAGGGTGGACTACGAGTTAGGGGGGCTGTTGATGAGGACATTTGTGCTGGTGCCGCAGCTGCACAGCCTGCCCAGCCTGGTGGCGAGGAGGCTGCCAGTGGCGAGGCAGCTGCTGGTGGTGAGGAGGCTGCCAGTGGCGCGGTAGCTGCTGGTAGCGAGGAGGCTGCTGTAACGCAACCTGTGGTCAGTGAACCACAGCTTGTTGATGAGCGGGTTGTGGTGCGCGAGCACGGTGATGCTATGGGAAAGGGAATGCGTACTAAGTATGCAAATGTGAAATATCGTGACTTTGTGACCACTGTGCGAAATAATAAACGTCCATCTCCGCCTCCGGTTATTCCCGTGACAACATCTCCCTCAGGTATGGTCTTTACATTAACACATTTCATTGATTCTCACAAATTTTCTCAAAAACATAGAAACTATATTGCAGCTATTTCAGTAGGGAATGAGCCAAGAAATTTCAAAGAAGCTATGAGACACGAGGGGTGGAGAAAGGCCATGGCAGATGAAATTAAGGCTCTAGAGGAACAAGGTACTTGGGAACTTGTTAACTTGCCTCCTGGCAAAAAGGCCCTCGGAAGCAAATGGGTATATAAAGAGAAGTATGACGAGCATGGACACTTGCAAAGATTGAAAGCTCGTTTGGTCATTTTTGGTCATCATCAGATTGAAGGCTTGGATTACAATGAGACGTTTGCTCCGGTAGCTAAAATGGTAACTGTTCGTACTTTTCTAGCAGTAGCAGCAGTGAAGAACTGGGAGGTTCATCAGATGGACGTGCATAATGCCTTCCTCCATGGCGATCTTGAAGAGGAAGTATATATGAAAATTCCTCCTGGTTTTGATAATATAAATTGTGGCAAAGTTTGCAGGATGAAAAAGTCACTGTATGGTTTAAAACAGGCTCCCCGATGTTGGTTTGCCAAGCTCGCAACAGCTTTGAAAACTTATGGCTTTAAACAGTCATATTCTGATTATTCTCTATTTACTTTGTCGACAGGTAAAACACAGTTAAATGTGCTGGTATATGTGGATGACTTGATTGTTGCAAGTAATGATAAATCTGCTATGCTCAATTTTAAACAATACTTGGGGAACTGTTTCAAGATGAAAGACTTGGGTCTTTTAAAATATTTTTTGGGTTTGGAGGTAGCTCGTAGCAAACAGGGATTTTTTATTTGTCAGAACAAATATGCCATGGACATCATTACAGAAACAGGTATGCTTGGTTCCTCGCCTGCAGATTTCCCAATGGAGCAACATCACAAACTAGCCCTGGCGGGAGGAGATGTGTTGCAAGATGTAGAGAAGTATCGTCGACTAATTGGTCGTTTGATATATTTGTCTGTCACTAGGCCTGACTTGGCATACTCGGTCCACATACTATCTCAGTTCATGCAGGCTCCGCGAGTGGAACATTGGAAAGCTGCATTGCGTGTTGTTCGGTATTTGAAGAAAAATCCAGGACAAGGTATATTGTTGAGATCGGATAGTGCATTGCAGCTTGAAGGTTGGTGCGACTCAGATTGGGCTAGTTGTCCTATTTCCAGACGATCCTTAAGTGGTTGGTTTGTTCTTCTTGGTTTGTCTCCTGTCTCATGGAAAACTAAGAAACAGCATACGGTCTCTCGTTCCTCTGCTGAAGCAGAATATCGTTCGATGGCTGCATTGACTTGTGAATTGAAATGGTTGAAACAACTTTTAGGGGATTTGGGTGTTGAACACAAGAGTGGCATGCATCTTTATTGTGATAGTCAGTCTGCGTTATACATTGCTCAAAATCCGGTGTTTCATGAGAGAACGAAACACATTGAGGCTGATTGTCACTTTGTTCGGGACTCGATTACCGATGGTACTATTCACCCTTCATATGTGTCGACCACGGTACAACTAGCGGATATATTCACTAAGGCCTTGGGAAGAGACAAGTTTGAATTTTTACTTCGCAAGTTGGGCATTTGTAATCCGCATGCTCCAACTTGA
>NbD053239.1 NAC domain-containing protein 21/22-like  (XP_019248936.1)
ATGGATTTGAGAGAGATTGGAGCAACACTGCCCCCAGGGTTTAGATTTTGTCCAAGTGATGAAGAGTTAGTTTGCCATTATCTCTTTAATAAAATTACTAATGAAGAAATAATTAAAGGTACTTTAGTGGAAATTGATCTTCACATTTGTGAGCCATGGCAGCTCCCTGAGGTGGCAAAACTCAACTCAAGTGAATGGTACTTCTTCAGCTTCCGAGATCGCAAGTATACCACCGGTTTTCGGGCAAATCGGGCCACAATTTCAGGTTACTGGAAGGCTACTGGCAAAGATCGAATAGTGTTCGATCCTTGCACGCATGCTACCGTAGGAATGAGAAAAACTTTAGTCTTCTACAAAAATAGAGCTCCTAATGGCATTAAAACTGGGTGGATCATGCATGAATTTCGCTTGGAAAACCCTCATATTCCCCCTAAGGAAGATTGGGTATTATGTCGTGTGTTTCACAAAGCTAAAGTTGAGAACATCAACAATTGTAGAACCAGACTTAGCCCACAAAACACGTACGAGGCTGCTGTCACTTCTCCAGAATTTTACAACCATTCATTGAATTATGACATTAATAACCAAAATCCACCCCATCAAAGCCAAAACTCAAATATAATTCATCATCATTTATTTGATTTATTAGTGAAGAACCATCTTCAGTTGTCACATCAAGAAATGAACGATGTTTCGAAGGATGAAACAACGATCCACTTGTCCAAGTACGGTCAGGAGGACGATCAATATGAGTTGATGTTCGATATGGATTTTGAAGTACCATGTTTACAAGAGGGAGTGAATTCTAGTCTTGAAGATATGAAGTTTGATGATGAAAATAGCGTGGTTTTCATTTGA
>NbD053238.1 Partial, uncharacterized protein LOC107773090  (XP_016448020.1)
AGGGGTGAGCTGGGTTTCTGCAGTGTGGACTGTAGGAATAGGCAGATATACTTAGATGAAATGAAAAAGATTGAGATTTACGCTAAGAAAATGCTAGCATCCTTAGTGAGGCAACGTCGAGAGGATTACAGGCAGCCTGGCGAGACATTGTCGTGTTCTAAAAATCAAGTTACATTCACATTCTCATAG
>NbD053237.1 Partial, cell division cycle protein 27 homolog B-like  (XP_016493164.1)
ATGTCATACCTTGGCACTGCATTACATGCTCTGAAGAAAAATGAGGAGGCATTGGAAGTGATGGAGTTGGCTATCATAGCAGACAAGAAGAATCCTCTTCCCATGTATCAGAAGGCTAACATCCTTGTGAGCATGGAAAGTTTTAATGCAGCTTTAGGAGTCCTAGAGGAACTTAAAGAGCATGCTCCTCGTGAGAGCAGTGTCTATGCTTTGATGGGCAGGATTTACAAGAGGCGTAATATGTACGACAAAGCCATGCTTCATTTTGGAGTAGCATTGGATTTAAAACCATCTGCAACTGATGTTGCAACCATTAAG
>NbD053236.1 60S ribosomal protein L22-3-like  (XP_016496121.1)
ATGAGCCGAGCAGCAGCAGCAGCAACGAAAGGCGGGAAGAAGAAGGGGGCAACGTTCGTAATTGACTGTTCGAAGCCAGTGGATGACAAGATTATGGAGATTGCTTCTCTTGACAAGTTCCTTCAGGAGAGAATTAAGGTTGGTGGCAAAGCTGGTGCTCTTGGGGATTCCGTTACCGTTACCCGTGACAAGAACAAGATCACCGTCACTTCTAATTCCACTTTTTCTAAGAGGTATCTCAAGTACCTTGTCAAAAAGTACTTGAAGAAAAATAATGTTAGGGATTGGCTTAGGGTGATTGCTGCCATCAAGGACAGGAATGTTTACGAATTACGATACTTCAACATTGCTGAGACTGAGGCAGATGAAGAAGATTAA
>NbD053235.1 uncharacterized protein LOC107773647, partial  (XP_016448537.1)
ATGGCTTCTACTCGTAGTGTTTATGCAGGACTAGGTGAAGGACAATGCTTCACAAGGCCACCACTTTTCGATGGCACCAACTACACTTACTGGAAGGAGAGAATGAGGATTTTTATACAATCAAACAACTTCCAACTGTGGAAAATTATCAAAAATGGAGAACTACAACCTACCAAAAAGGTTGGAGAAGAACTCGTTCCAAAAACGGAAGACGAATACGACGCCGATGATATCAGAAAAATAGAGAACAACGCAAAGGCAATCAACATGATGTATTGTGCAGTGAACCCCGATGACTATCGAAAAATATCATGTTGCACCACTGCCAAGCAAATGTGGGACAAATTAGAAATCACCTACGAAGGTACGTACCAGGTAAGGGAAGCTAAAATTGATTTCCTAACCCACGAATATGAACTGTTTCGCATGAAGGAAAACGAGAAGATAGATGACATGTTCGAACGATTCTCAAAAATCGTTAATGACCTACACGCCCTCAAAAAGACATTCACGGATAAGGAGCTTGTCCGAAAAATTCTACGAAGCCTCACTCCGGAATGGCGTTCCAAAGCCGATGCTATCCAAGAATCAATCGGCATCACAAACGTCACCATCGACGGACTACGAGGTAATCTTAAAACTTATGAATCAACTATTCTTAACTCTCCTTTGGATGATCAAAGGAAAAGAAAGATTGCGCTCAAAGCATCAACTACTCAACCTCAAAACGATGAGGAGTCAAGTGATGAAGATGTCGAGCTTGGACTCGTTATTAAGAAATTTCACAAGTTCATGCAAAAGAAGTATGAACGAAAAGGTAAGCAACAAGGCGACCAATTGAAGTGCTATGGATGCGGAGAAATCGGGCATATCAAATCAAATTGTCCAAACATCAAAAAGGAGAAGAAACCATTCAAGAAACAAAGAGCATACATCTCTTGGGGAGGCGACTCCGGAGACGAATCAAGTGATGGAGAAGGAAACGAGACCGCAAACTTGTGTCTTATGGCACACGAAGAAACTCAAAATGAGGTATGTACTACTTCTAAGAACTATTTCACTTTAGAAGAAATGCAAGATGCATTTGATGAGTTGTATAAAGAGTTTATTAGCGCTTCTAAATCTATAAAAGATTTAAGAAAACAATTTTCTTCAAAAGAAAAGGATTTTGAAAAACTTACTCTTGAAAATGAGAAATTAAAAGAGGAAAACAAGTTTTATGGCAAAAGAAGCGCCGATAAACCCGAAAGCTCAAATAAGGATTGTACTTCTTGCAAATCTCTAAAGGAAGAAGTAGAAAGTCTTAGAAGCACTTTGCACAAATTCAATTCTTCACACAAAAATCTCAATGAAGTGCTTGTAAATTTGAAATCCACTAAGCACGGTATAGGCTTTAAACACGAGCCAAAAGAAAAAGTTGAGTCCATTCCTAAACCACCTAAGACTCAACTTAGGCAAAACAAAATAAATGTCAACACTCAACCTAGAAATTTTAATCCTAGAATTGCAACTCATCCTAGAACAAATGCTAGAAGAAATATTGGCATGTATAGACCACCTAGACAAGATTTTCGAAAACTACATCAAAACTATATTCCTAAAAATAGAGTGAATAAATTTAGACCTCCAAATTATTATCATCCTAGAAGAATGCACAATCCGAATGTCATTTGTCATTATTGCAATAAAATTGGACATATTGCTCCCGCATGCTTCACTAGACATAGACATTTCACTGCAGGACAATCACACCAATATGTTGCACCTAACGCACAAGGACCCAAAATGGCTTGGGTACCAAAATCTCATTAA
>NbD053234.1 uncharacterized protein LOC108946349  (XP_018628701.1)
ATGACCGGGGATGCATCAAAATTCCTTCAACTAAAACCCACGGAAGGAGGAAATGTTATTTTTGGAGACAATAACAAAGGAAAGATTATCGGCATTGGATCGGTCGGTAAGGACGAATCCTCCTCCATTAAGCATATTTTGCTAGTTAAAGGTCTTAAACATAATCTCTTGAGCATAAGTCAATTATGTGACAAGGGAAATCTTGTATTGTTTGACTCCGAAGAATGCTTAGTTATCCGTCGTAGTGATTTTAAAATTATTCTTCGTGGTATTAGAATGGATAATATCTATATGGTTGATCTTGAAAATTCTTCATCAAGTTTTGTAAATTGCCTTATGAGTAAAGAAGACGACATGTGGTTATGGCATCGTAGAGTAGCTCATGTAAATATGAATCTTTTAAACAAACTAGTTTCACAAGATTTAGTAATTGGTCTTCCAAACATGAAATTTGAAAAAGATTCTATTTGTGATTCATGTCAAAAAGGGAAACAAACAAAAGCCTCTTTTAAATCCAAAAATGTTGTTTCAACCACTAGACCCTTACAACTTCTACACATGGATCTTTTTGGACCATCTCGTGTTGAAAGTCTTGGTGGAAATCTTTATGCTTTTGTAATTGTTGATGACTACTCTAGATTCACATGGACGTTATTTCTTGCTCATAAAAGTGATGCCTTTCATGCTTTTAAAAGTTTTCTTAAACGTGTTCAAAATGAAAAGAACACAACCGTCACTTCCATAAGAAGTGATCATGGGGGAGAGTTCGATCATAATATCTTTGCGGATTTTTGTGACGAACTCGGTATTGAACATACCTTCTCGGCTCCACGTACACCACAACAAAATGGGGTGGTGGAACGTAAAAATCGATGTCTCGAAGAGATGGCTAGAACCATGCTCGATGAGGCTAAGATTTCCAAAAAGTTTTGGGCGGATGCCGTGAGTACCGCAAGCTATGTTTTAAACAGAGCTGTCATAAGACCGATACTCATAAAAACTCCCTATGAACTCTATAAGGGAAGGAAACCAAATCTTTCCCATCTTAGAGTCTTCGGTTGTAAATGTTTTATTCACAACAACGGAAAAGATAACTTGGGAAAATTTGACGCGAAATCTGATGAAGGAATTTTTCTTGGTTACTCATCGCGTAGCAAAGCATATAGAGTTTTCAATAATCGAACCAAAACTGTTGAGGAATCTCCTCATGTAGTATTTTGTGAAAATGATGCTCGCTTGGCGAGAAAGGATTCTTGTGTTGATCTTGCAGATGCTTTAAAGAAAATCAATCTTCAAGACGAGGTACAAAAGGAGGATCCAAAGGAAGTTCAAGATGAAGTCATGGAACAACCTTCGGAAGAAGTACCACCACAAGAAGAAGAATCGATGATGCCTAAGGCTTGGAGGACGTCTAAAGACCATCCTCTTGACAAGGTAATTGGCAACATCGAGAAAGGGGTAAGTACACGAAACCTTCTTAAAGACACTGTAGGACATATGGCTTTTGTTTCACAAATAGAACCTAAAACCATTTCTGAAGCAATTGGGGATGAGCATTGGACCTTGGCAATGCAAGAGGAGCTTAACCAATTCAAACGTAATGATGTTTGGGAATTGGTGCCAAGACCCGATAATCACACCATAATTGGTACGAAATGGGTTTTTCGGAATAAATTAGATGAAAATGGTATAATCACTAGAAACAAAGCTAGGCTAGTTGCTAAGGGATATAATCAAGAAGAAGGCATTGATTATGAAGAAACCTATGCACCCGTTGCACGCCTAGAAGCCATTCGTTTATTACTTGCTTTTTCATCATCTATGAATTTCAAATTATTTCAAATGGATGTCAAAAGTGCCTTCCTCAATGGGTTTATTCAAGAGGAAGTGTATGTTGAACAACCCCCGGGCTTTGAAGATTTTACATCTCCCGACCATGTCTTCAAGCTTAAGAAAGCTTTATATGGTCTTAAACAAGCTCCTCGAGCTTGGTATGAACGTCTAAGTAAATTTCTCTTAGACAATGAGTTTGAAAGGGGGAAAGTTGACACCACACTTTTTATCAAAAATAAAAACAATGACATTCTATTAGTTCAAATTTATGTCGATGATATTATTTTTGGTGCTACTAATGATTTTCTATGCGAGGAATTCTCTAAGTTAATGACTAGCGAATTCGAAATGTCAATGATGGGTGAGCTAAACTTCTTCTTGGGGCTGCAAGTGAAACAAATGAAAGAGGGAACTTTCATTTGCCAATCCAAATATTGCAAGGAGTTGCTAAATCGTTTTGAAATGAGCAACGCCAAAGCAATGGCCACCCCAATGAGTACATCCGACCATCTTGACAAAGATGAGAAAGGTAAGGAAGTAGACACCAAGAAGTATCGAGGTATGATCGGATCTCTTCTCTATCTTACTGCTAGTAGACCGGACATCATGTTTAGCGTGTGTTTATGCGCTCGATATCAATCATGTCCGAAGGAGTCACACTTAACTGCGGTAAAACGGATTATGAAGTATCTTGTTGGAACAATAAATGTGGGACTATGGTATCCCAAAGATTCTTCATGCCAACTTGTTGGCTATTCCGATTCCGATTTTGCGGGTTGCAAATTGGACCGCAAGAGCACTAGTGGCACTTGCCATTTGCTCGGTAGCTCCTTAGTTTCTTGGTTTAGCAAGAAACAAGTTAGTGTTGCGTTATCCACAACCGAGGCTGAATATATAGCCGCGGGGAGTTGTTGTGCTCAAATCCTTTGGATGAAGCAACAACTCTCGGATTATGGTCTTAGTATTGATCATGTTCCTCTTCGATGTGACAATACTAGCGCCATAAGCTTGACGAAGAATCCTATTCTTCACTCAAGAACGAAACACATAGAAATTAGACATCACTTTATAAGAGATCACGTTCTCAAGGGCGATGTCGAAATTGAATTTGTTGAAACCAAAAATCAATTGGCCGACATCTTCACAAAGCCTTTAGAGAAAGAGTCCTTTTTCCGCATTCGTAGTGAACTCGGAATTCTTGACTCCACGATGATCTAA
>NbD053233.1 Partial, uncharacterized protein LOC107786956, partial  (XP_016463956.1)
GTCTCCCAGATTGACAATGACTGTTTTCAATCCCCTTACTGCCATTCTTACCAAAACAAACTTGAGGGTCCAAATTATGTTGATTGGAAACGAAATTTGGATATTGTTCTAATTGCTGAAGAGTACAAATTTGTGCTCGATGAGGTATGTCCAGAAAAACCTGGAGATGATGCCACAGATGATGAACAAAAGGCTNGCCACAAATGGATTAAGGCTGATGAGATGGCGCAGTGTTACATTTTGGCATCTATGTCGAATGTTCTGCAACATCAGCATCAGTCGATGGAGTCTGCTTATGACATTCCGGAAAATCTCAAAGAAATGTTCGGAGATCAGAATCATCGGCTAAGCAGACTGCCATGA
>NbD053232.1 uncharacterized protein LOC104228559 isoform X1  (XP_009779338.1)
ATGGCAGTTGCAGCCGCCGTACATGGCGGTTATCTTCCCTCCAAACTCCACAGCATCTCTCAAAAAACAGTCGCACAAAGCAAACCAACGCCGCCGCCACTATTCATTTCCACAAACCCTAATGACGTAATCCCTAATCAGCTTAAAAATCTCTATTCCTTATGCAACCATTCATGTCACCATTTTCCAAAGCTGAACTCAAAAGGTAAAGTTGAGCCGGTGGGTCTGAACAAGCTTCGAAAAGCGTTACGCCATAGTTACATCGTGGTTTCGGTATTTACCCGACCCGAATTTGTATCCGATTTGGTACCCGAATTGGCTCCGAGTTTAACGGGTATTGGTGGAGATTGGATTGGAAAAGTGGTGCCTGTGACGCCGAGTAATGGAGAATTGGTTGGTTTTGGACGGGCTGTTTCTGATTCTGGATTGACGGCAGCTATCTATGATGTTATGGTCATCCCTTCACTACGGAGAAGAGGCATTGGCAGGAAGATAGTTCAAAGGATGTTAAGGATTCTTGTGAACAGAGACATTTATGACATAGCAGCCCTCTGCTCTGATCAAGAGAAGCCTTTTTTTAGAGCATGTGGATTTGGAGATGATGTACTGGCCTCCACTACAATGATGTATACCAGGTCTGCTTCTGCTGATTCAGAGGATGAACAGATTGTAAAATATGCAGGTAGAAAGCTATTACTAGCTCCTTCACTAAGAGGAAATCTTAAAACATAA
>NbD053231.1 basic leucine zipper 61-like  (XP_016468123.1)
TTACCACCTAGAGTACCAAACATGACACCAAATTGGCCTGATTTTTCACATCATCAAAAAATAGACATCACCACAACTACAGCAATTCACAACCCTTCATGGGTAGACGAATTCCTCGACTTCTCGTCGACGAAACGAGGTTCACATCGGAGATCTATTAGTGATTCAATAGCTTTTCTTGAAGCTCCAATGGTTGAAGAATGCAGAAGGCTATCAACTCCAGGAAAAACAACTGGTTCAGAATTTGAAAGATTTGACGATGAACAACTCATGTCAATGTTTAACGATGATATTGCCAATCCTTCGTCGCCTTCGGACAATAACAGCATTAATGAAGAAAAGAAAATGAGTACAATAATCTCCACTGATGACCAGGTAACGCAACAGCAACAACAGCAGCAGCAGCTTAAGACTGAACCTGAAGAAGTTGAAAGTTCATGCAAATCAGATGAACAAACTGCTTCTGATCAACATGCAACTGCTGATAATAATTCTAGTGGAAAAATTGTCGATCCTAAGAGAATTAAAAGGATCTTGGCAAACAGACAATCAGCACAAAGGTCACGGGTGAGGAAATTACAGTACATATCTGAGCTAGAACGTAGTGTTACCACACTTCAGGCTGAAGTTTCTGTATTATCACCAAGGGTTGCATTTCTGGACCACCAACGTCTGGTCCTAAATGTTGACAACAGTGTCCTCAAGCAAAGAATCGCAGCTCTTGCCCAAGATAAAATTTTTAAAGATGCTCATCAAGAAGCGTTGAAGCGAGAAATAGAAAGGTTGCGGCAAATATATTATCAACAAAACCTAAAGAAGATGGAAGATGAAATACCAACACCCCAATCAAAATCACAACCAACAGCTGCAGATGCAAATGCTTCTGAGGAGAAAGAACAGCTCTTCAACTGA
>NbD053230.1 uncharacterized protein LOC109234222  (XP_019255655.1)
ATGTCGTTTACCATATCTCCAAACTCCCATCCTAAAACATGGCAATTTACTAATTCATCAAACTTACAATTCTTTCCTCTTCCAACTAAAATCAAAACACTACCCTCAATAATTCCCGAAGCCTATAATGGAGATGATAATTCAACAGAATCAACAGCAGGAAAAATCAAACGTATGGTTCTTAGTCAAGAAGGAAGAACCAAACTTAACATTTTACCAGACAGAGAATTCTATGCTTATCCAAGATTCGTGACACACGTTGATGATCGTTTCATTTCCTCCTTAACAAATCTTTACAGGGAACGGTTGAGACCCGAGTTTGAGAATCTTGACCTTATGAGTTCATGGGTCAGTCATTTACCACAAGAGGTGAAGTACAAAAGGGTGGTGGGTCATGGACTTAATGCTCAAGAGTTGGCCAAGAATCCTAGATTGGACTATTTCATTGTGAAGGATTTGAATCAAGATCAGAAACTTGAGTTTGAAAATTGTAGTTTTGATGCTGTTTTATGTACAGTCAGTGTGCAATATCTTCAACAGCCTGAGAAGGTGTTTGCCGAGGTATTTCGTGTTCTAAAACCAGGAGGAGTTTTTATTGTAAGCTTCAGTAACAGACTGTTCTATGAGAAAGTAATTAGTGCATGGAGGGACAGTACAGGATACGGCAGGGTGCAACTTGTGGTGCAATATTTCCAGTGCGTTGAAGGATTTACCCAGCCAGAGGTGATTCGAAAATTACCAACTGGAAAAGATGGTGTGGCTCAACAAAATAAATTGCCTTCGAATTGGATAATGCAGTTGACAGGGTTGCTATCAGCTTCATCTGATCCTTTTTACGCAGTTGTAGCTTACAGAAACTTCAAACCAGTGCATGAATGA
>NbD053229.1 Partial, mediator of RNA polymerase II transcription subunit 15 isoform X3  (XP_009788231.1)
ATGTTTCCTGGTCAAAATCCAAGGCCTCAGCGCCCTTCTCAGTTCCAGACCAATGGAATTGCTCCTTCAGGTCCCCTGCAGGTTATGGGTAACGCAGGAAGCTTTATGCAAAACTCTATGCAACTTCAGCCTCAGATGGCAATTCCAAACATCAACTCAAATACCCAATTTTCCACTCAGCAGCTTTTCGCGTTCCAAATGAACCAGATGAATAATGTTAACTCTCAACAACCAAATGGTCAAGTCTTGGCCCAAAATGTTGTTAACCCACCTCAATTCTTGAACCAGAATCTTGCAATGCAAAATTTAAACCAGCTTCTGCAATTACAAATGGCTATGCAAATGCCAGGTTTTGCTCAGCTTGTTTCTGGGAATGTTCCGTCGTATCCAAATCAGGTGTCTCAGGGTATGGGACTTCAAAATCCTAACTTTGCTATGAATGGGCATTTGGGACTTATGAATGCCAGTGGAGCTGTTCAGCAGTCCATGAATGGAAATTTGTCTAAGCAAATGGCTAATGCGACTCGGCAATTTCAAGGGCAGTCGCCACTGATGAACTCTTTTGGCGCCGTTCAGCAGCCACAAACTCAGAACTTCAGTGCTCCTGCTTCTGCGAATTTGCAGGTTTCTCAGGGCATGAGGCCTCAAAGTTCCAACTCTGTTATGAATGTGCATATGGGTCCTGTGAATGCCAATGGAGTTGTCCAGCAGTCTAAGAATGGCTTTCCTAAGCAAATGTCTAACGCGACTCAGCAATTGCAAGGCCAATTGCCTCTAATGAATCCTTTTGGCTTTGTTCAGCAGCCACAAGCTCAGAACTTCAACACTCCTGCTTCTGCTAATACACAGGTAAACCCTGAATGTGTTGGTGGGCTTAACAAATCAATAGGCAACCAGCAAAATTCTTACAATAGTAACTTCTCAAGGAATCAAAAACATGGCACTAAATCTATGAAGTCCCTGTTTGGCAAAGGGAAGTTCTCACCTCATAGTAAAAGCCTAGAAAAAGGTCATCACAGAAAAGGGGAGAAAAAAAGTTTTCTTGCTAATTCAGTGAAACCCGAGATGGAGAAAAAGAGGTCTCTCTTGGTGACTTATTCGGCCCACGAAATCCGACGGTGGCGGGAAGAACGCCGTAAGAATTACCCGTCAAAATCAAACCTTGAGAAGAAGCCGACAGAGAAAAGTGCAGAGACTGAACGTGTTGCCAAGTTGCGCCGTCAG
>NbD053228.1 protein TAR1-like isoform X2  (XP_018629925.1)
TCCACGAGCGTATCAAAAGCCCGGGCTTTGGCCGCCCCCCCAATCCACGCTGGTCCACGCCCCGAGTCGATCGGCGGACCGGCTCAACACCGTTCCACATCCGACCGGGGCGCATCGCCGGCCCCCATCCGCTTCCCTCCCGACAATTTCAAGCACTCTTTGACTCTCTTTTCAAAGTCCTTTTCATCTTTCCCTCGCGGTACTTGTTCGCTATCGGTCTCTCGCCCGTATTTAGCCTTGGACGGAATTCACCGCCCGATTTGGGCTGCATTCCCAAACAACCCGACTCGTAGACAGCGCCTCGTGGTGCGACAGGGTCCGGGCACAACGGGGCTCTCACCCTCTCTGGCGCCCCCTTCCAGGGGACTTGGGCCCGGTCCGCCGCTGAGGACGCTTCTCCAGACTACAATTCGGACGACGGAGCCGCCCGATTCTAAGGCTGGGCTGTTCCCGGTTCGCTCGCCGTTACTAGGGGAATCCTTGTAA
>NbD053227.1 metallothionein-like protein type 2  (XP_019243821.1)
ATGTCTGGCTGCGGATCAAACTGTGGATGTGGATCTAGCTGCAACTGCGGCAGTGGCGGAGGATGTGGGATGTACCCAGACTTGGAGAAATCCACTACCTTTACCATCGTTGATGGTGTTGCTCCCATGAAGAGCTTTGTGGAATCAGGTGAGAAAGCAGCAGAAGGAGGAAATGGATGCAAGTGTGGATCAAACTGCACCTGTGACCCTTGCAATTGTTAA
>NbD053226.1 ribosomal protein S13 (mitochondrion)  (YP_173403.1)
ATGTTATATATTTCAGGAGCTAGATTAGTTGGCGATGAACAAGTAAGAATTGCCTCAACCAAAATTGATGGAATTGGACCTAAAAAAGCCATTCAGGTTCGTTATCGATTAGGTATCAGCGGAAACATAAAGATAAAAGAATTAACTAAGTATCAAATCGACCAAATTGAACAAATGATAGGTCAAGATCATGTTGTTCATTGGGAATTGAAGAGGGGAGAACGAGCAGACATCGAACGATTAATTTCGATTTCTTGTTATCGTGGAATTCGTCATCAAGATGGATCGCCCTTACGCGGTCAACGAACTCATACTAATGCTAGGACTTGTCGCAAGCTAATTCGGAAATGA
>NbD053225.1 Partial, putative B3 domain-containing protein At4g03170  (XP_016476526.1)
AAAGAGTCCAAGAAATTGCAAAAATCAAAAAGAAAAATTTCAAAGCCAATCCCAAAAAAGCTTCGAATTTCACCCTCTACATTGACAAATTTACCAAGATTGCCCCCAGTTCAGAATTTGAGAGGAATAATTGGTACTATATGTAGTGATCCATTTGAGAAGCAATTGACAAAATTTGATGTTGATGAACATCTGGGGAGGCTATTATTAAACAATGAAGATGAGAGGAGTAAATTATTACCATTATTAAATGGTAAAAATGGTGAAAGCCTGGCTATTGGTGTAAAAGTCACAACTTTTGACCAATTGTGCAATTCTTATAAGATGATTTCAAGACTTGGGGAAACTGCAGAAGTTATGTTCTTTTAG
>NbD053224.1 probable lactoylglutathione lyase, chloroplastic isoform X1  (XP_019229129.1)
ATGGTGAGGATAATACCTATGGCTTCTTCAATTAGGCCTTCACTTTCATCTCTTAATAAATTTTCTGGGTCCTCAAGATTCTGTGTTTCGCTTCTTTCTCATAATTCTCAACGGAAGTTCGGTTCTTTTCATCTGGGTAGTGCAGTTCCGCAGTTGCAATCTTTTGGCCTTAAAGCTTCTAATCTGTTAAGAGATAAAGGGGGCAGTTTTTCGGTCATTGCTGCGGGAAATATGGCGCAAGCAAGCACCACTACTACCCAAGAAAATGTCCTAGAGTGGGTCAAACAGGACAAAAGAAGAATGCTCCATGTAGTTTACCGTGTTGGGGACCTTGAAAAGACGATAAAATTCTATACCGAGTGCCTAGGGATGAAATTATTGAGAAAGCGTGACATCCCTGAGGAAAGATACACAAATGCATTTCTAGGATATGGACCAGAGGACTCTCATTTTGTGATTGAACTCACGTACAATTATGGAGTTGACAAGTATGATATCGGATCTGGGTTTGGCCATTTCGGAATTGCTGTAGAGGATGTTTCAAAGACAGTGGAACTGGTAAAGGCTAAGGGAGGAAAAGTAAGCAGGGAACCGGGTCCCGTTAAAGGAGGGAAGACAGTAATAGCATTTATTGAAGATCCTGATGGTTACAAGTTTGAACTTCTAGAGAGGGGTCCAACACCCGAGCCCCTATGCCAAGTAATGCTTCGAGTTGGAGATCTTGACCGTGCCATAAATTTTTATGAGAAGGCTTATGGTATGAGGCTTCTCCGCACACGTGACAACCCGGAATACAAGTATACAATAGCAATGCTGGGATATGGTCCAGAAGACTCGAGTGCTGTGATGGAGTTGACATATAATTATGGTGTCACTGAATATGACAAGGGAAATGCATACGCACAGATAGCTATAGGCACAGATGATGTGTACAAGACTGCAGAAGCAATAAGACTCTGTGGTGGAAAGATTACTAGGGAACCAGGACCTCTACCTGGTATCAGCACCAAGATTGTAGCATGCCTAGATCCTGATGGTTGGAAATCGGTTTTCGTTGACAATGTAGATTTTCTCAAGGAGTTGGAGTAA
>NbD053223.1 blue copper protein-like  (XP_016478096.1)
ATGGCCTGTTCTTGTATTAAACTTGTGTGCATTTTCTTCATCTTGAGTATTGTTGTGCCAAGCTGCTTTGCCAAAGAGTACGTGGTTGGAGGCAGAAAAGGATGGAGTCCAGGCGTTGATTATCATCATTGGGCTTATGGGAAAAGCTTTCGCGTTGGAGATGTTCTTCGTTTCATCTACCACTCAAAATTGACAGATGTGGCTTCAGTAGATATTTCAAGCTATGCTCTTTGTGATGGTGTCAAAACTTACACAAAGGATAACAGTGGGCGTACATCAATTACTCTTGACAATTCTGGGGCTTATTACTTCATCTCTACAAACCAGACACGCTGCTCTGCTGGTCTCAAGCTAGAATTGCACGTTATATGA
>NbD053222.1 Partial, uncharacterized protein LOC107821530  (XP_016503447.1)
GTGATACCATCAACTGAATACTTACATACGGTTAACGATGGTGGGAGGAATTACACTGTCTGCCTGTTAGACAGAAAATATGTTTGTGGAAGGTTCCAAATTGATGAATTTCCATGCCCACATGCTTGGGTTGTATTGAAGACCAAGTTTCTAATGCCGGAAGAATATTTCTCTAACTATTACAAACCAAGTACAATTGTAATGACATACGATGTGCCAGTGTACCCGCTACCGGGCAAAAATGACTGGAATATACCAGAACATGTTGCAGAGGAGGTTGTACTACAACCCAAATGGAAAAGACCTCCTGGAAGTCCAAAGAAGAAGCGCGATAAAACATTAAGTGAATTGCTGCATCCTAAAAATCAACATTCATGTAGCATATGTGGGCAGGGAGGACATAACAAGCGAACGTGTAGAAATGCTCCACATAATAAATAG
>NbD053221.1 Partial, UDP-galactose/UDP-glucose transporter 5-like isoform X1  (XP_009609932.1)
ATGTGGCTATTATTTTTAGGTCTAATTTTACAAGGCAATCTTCTAATGGCGATAGATTTTGTATCCCTCCATCATGACTGTTTCTTCGATATTGCTCTGCTTTCAACTGTAGCAACTGCAAGTCAATTTTTTATTTCTTATACAATCCGCACATTTGGTGCTCTAACATTTGCAACCATAATGACCACAAGACAGTTGGTGAGCATTTTGCTGTCATGCTTGTGGTTTGGCCATCCTTTGAGCTGGGAGCAATGCATTGGAGCTGTTATTGTCTTTGGATCCCTTTATGCAAGAACCTTCTTGAAGACTAAACAGAAGCCACCATCATTAGAGATGACTGAAGCTAGAGCTTCAGGTCCTAGTTAG
>NbD053220.1 ABC transporter G family member 22-like isoform X1  (XP_016440366.1)
ATGGAGCAACAACTAGTTCACTCCAAGAGCATTGACAATAATGATGCTGTTATCATGCTGAATATCAATGAGAATGAGATTTTCCCAACTGACAAAACCAGCAATGTATTTTGCACACGTAAAATAGAAGGCAATAAAAAGACTAAGAAAGGCTTAATAAAGATGCGAAGCCTGGATTTCGCAAAGGAATCACCAATACACGGAAAATCTCTTCGTTATGCAAGATCATTTAGTTCTCATTTTCTAATAAACATAGATGAGATAATGAGCGATGATAACGAAAGAGGTGCACTTATAAGCACGACTTCAAGTGGAAAAATGGGAATTTTACCCTACGACCAATCCTCCATTACCTCACAAAGCATCTCTGATGACGAGACATTAGAAAACTCGCAAAAAAAGAACAATATCTTGGAAGTGAACACATCATGCCCTATGGATCAGGAGGATGAAGATTCATGCAGCTGGAGAAGAATACAAATTGAGCCAACATTACGTATACGTCTTAAGTTTCAAGATGTGAAGTACACAGTGGCATCGAAGGGAGAAAAGCATTCTGATGCAGAAAAGTGCATACTGCAAGGAGTGAGTGGTTCAGCCTGTCCAGGTGAAGTTCTTGCTTTAATGGGACCTTCAGGAGGTGGTAAAACAACTTTACTCAAGCTTCTAAGTGGAAAGGTAAAAAATGATAGTGGAATGATTACTTACAATGACCAGCCATATAATAAGTCAATGAAACAAAGGATCGGGTTTGTGCTGCAAGATGATGTTGTTTTTCCCCATCTCACTGTGAAAGAAACCTTAATATACGCTGCTTTGCTTCGTCTACCCAATACGTTATCTAAAGAACAGAAGAAAGAAAGAGCTACAAGTGTTATAAATGAGCTTGGCCTAGAAAGGTGCCAAGACACAATAATTGGAGGGGCATTTGTTAGAGGAATTTCAGGAGGCGAAAGAAAACGAGTTTGCATTGGAAATGAAATTCTTCTGAATCCATCACTTTTGTTCCTAGATGAACCAACCTCTGGTTTGGATTCAACCACAGCGCTCAGAATCGTGCAGATGTTGCACAACATTGCCAGAGCTGGCAAGACAGTGGTAACGACAATACATCAACCATCGAGTAGATTATTCAGCAGATTTGATAGGCTGATTCTTTTGGGACAAGGCTGCTCGCTGTATCCTGGCAAAGCCTCTGAAGCAATGCTATATTTCTCTTCAATTGGTTGTTCTCCCCTCATAGCAATGAATCCAGCAGAGTTTCTTATTGATCTTGCAAATGGAAATATAAAAGACAAGTCTATTCCTTCAGATCTAGAGAATAAGTTTCTACCAGGAAACAATCATTTTAAGAGCAAAAATGAAGGACCTTCCTCAGCTGATGTTCATGAGTACTTTGTTGGGGCTTATGAGTCAAGGGTTGCCAACGAAGAGAAAATAAAGCTCCTGAATCATCGCCTGATAGAGAAAGATTCAGAAGTGCAGAGTTTGCCTAATTTAAGAGATTCTGGTGCAACATGGAACCAACAGTTCTCAATTCTTTTCACAAGAGGTATTAAGGAGCGAAGCCACGAATACTTCAGCAGTCTTCGGATAATTCAAGTCATAGCTACAGCTATTATTGTTGACTTACTATGGTGGCATTCAGATTCTTCATCTCCAAAAAAGATAGCAGATCAGGCAGGACTATTGTTCTTCATTTCAGTATTTTGGGCTTTCTTTCCTCTATTTGCAGCAATCTTCACATTTCCACAAGAAAGGGCAATGTTGGTTAAAGAGAGATCAGTGAACATGTACAAGCTTAGTGCCTATTTCGTAGCCAGAATTACTACTGATTTGCTTCTGGATCTAGTTTTGCCTGTAATATTCTTTGTGATTGTCTATTTCATGGTTGGGCTGAAGCTGACATTCCCTGCATTTTCTTTAACTTTGATTACTGTTTTACTCAGCATAATTGCTGCTCAGGGCTTAGGTTTGGCTATAGGTGCGGCATTCATGGATGTGAAAAAAGCAACAACATTTGCTTCTGTTACTCTCATGACATTCATGTTGTCTGGAGGATTCTTTGTCCAGGAAGTTCCAAGATTCATTTCATGGGCTCGGTATATCTCTATTAACTATCACACATACAGACTTCTCTTAAAGATTCAGTATAACTCCTTGGGAAGTTCAGTTCTCCCTGAGTCTGGTGGAGTTGAAGTAGGAGCAATGTTGGTGATGTTCATTGGATATAGGTTATTTGCCTACTTCCTCCTTAAAAAAATGAAACTAAGAACTACATAA
>NbD053219.1 uncharacterized protein LOC104107460  (XP_009614572.1)
ATGATTAAAATAATTTTGGGATTTGCTAGTTCTTTGCTAAAGGAAATACGGTTTAGTGAAAGGAGTAACTCCAGAAGAAAAGCCAAGGTTGAAACTAGTATTACTCCTCCTACTACTTATGTATGCAGGGATGAGCTGGATATTAAGAAGAAGCCCAAAATCAAGAAACAAGTCAAATTTGATCTTGAACCTAAATACCAACATCCAAAAGAAGATGAAATTAGCAATGAGGAGCAAAAGAAAAACAATACAGTTGCTGTTGATGCTGCAAATAATGGGATAATTAAAGTGAAAATATTGATGAAAAAGGAAGATGCAGAAAGGCTGTTATTGAAGTGTAAAGATGGAGGGGTACTTGAACTTATGGATGTAGCTCAAGAGCTTGTACAAGTTCCTTCTGCTAGTGTTAGGGTTCTGTCTTCTTCTAGT
>NbD053218.1 Partial, mitochondrial coenzyme A transporter SLC25A42-like  (XP_009763853.1)
ATGGAAGCAAGAGTAGGAGTGGAGGGTGGTGCAAGAAAGTTTTTACAACAACCCCAAAAGTCACAACAACATCACCATTATCACACACAACAGCAACAACAGCCACAGCCTCAACCTCAGATTGGTACTGTTCCTCAGCTTCTTGCTGGTGGCATTGCTGGTGCTTTTAGCAAAACCTGTACTGCTCCCCTCGCCCGCCTCACCATTCTTTTTCAGGTTCAAGGTATGCATTCAGATATAGCAGTATTGAGCAAGCCCAGTATATGCCGTGAGGCATTGCGAATAGTCAACGAAGAAGGATTCAGGGCTTTTTGGAAGGGGAACTTGGTCACTATTGCTCACAGGCTACCGTATTCCTCAGTCAATTTCTATTCTTATGAACGCTACAAGAGTCTATTGAAAACAATTCCAGGCCTGGATGGTAAAGGGGGGAATGCAGGTGCAGATATTTTTGTGCACTTTGTTGGTGGTGGATTGGCTGGAATAACAGCAGCTGCTGCCACCTACCCATTGGATCTTGTCAGGACAAGATTAGCTGCACAG
>NbD053217.1 BEL1-like homeodomain protein 9  (XP_019249152.1)
ATGGCTGAAGAATTTGAACCATATCATGTCCCACAACAAAGTAGAAGAGATAAACTTCGAGTTTTAGTGGACGATAATCTCCAACTCCAAAATTATGCTCCTTATTACGATCCATCAATTATATTATCAGATTTGCCAACTTTTCAAGAAATTAATGGCACCACATTTCTTTATACACCTCAAAACCTAAGATTTCTTGATCAATCTATCCGTACTAGTAGTGAAATTATGGTGCATAATAGTAGTAACAATAATAATTCAAATGGTCAAGGTTTATCTTTGTCTTTGTCATCTCTTCGTCACAACAGCACTACAAATCATGAGTTGTTGTCAAAGAGTAGTTGTGTTCCACTTGGACCTTTTACGGGTTACTCTTTAATTTTAAAGAGATCAAGGTTTTCGAAACCTGCACAATTATTGTTGGAAGAATTATGTGATGTGGGTAGAGAAAGATTAGCAGCTGATGATTCCACTTTAATGGGTCCTCTACATGAGAATATTGTTGTTGATCGACAATATTGTAGTAATGGAGATGAACATGGGAAGAAGAAATCCAGGTTAATTTTGATGCTTGATGAGGTATACCAAAGGTATAAGCAGTATCATCAGCAGCTACAAATGGTTGTTACATCTTTTGAAGCTGTTGCTGGACTTGGGAATGCAGCACCCTTTGCAAATTTAGCTTTAAAAACCATGTCAAAACACTTCAACTGTCTTAAAAATGCCATCACTGACCAACTGCAATTTACAAACGAATCTTGTCATGGTCAAATAAATAGTGAAAAAGATCCGATTCCAAGAGTTGGTAAAGGACTATATTGCCATAGACCAGATCAAATCCACAATAATGCTGGATTTGCTGATAGGACTCAACCTGTTTGGCGACCACAAAGAGGGCTTCCTGAGCGTGCAGTGACCGTTCTCAGGGCTTGGTTGTTTGATCATTTTCTTCATCCTTACCCCACGGAGACGGACAAAGTAATGCTAGCCAAACAGACTGGCCTCTCAAGGAATCAGGTTTCTAATTGGTTCATCAACGCAAGGGTAAGACTCTGGAAACCTATGGTGGAGGAGATACACATGCTTGAAACCAAGGAAGTTCATAATAAATCTTATCAAAGGGAGGGACAAAACGACAACAATAACTCCATCGAACACTTTCCTACGAGTAATTCACATGCAGCATGTGAAACTCCATCTACTTCTGCACCAAGATTACAAGACATTCCATCAAAACGAACCCGAAATGATATTCCAACAGGAAACGCGGATTCAATAAGTTTATCATATGGCAATTTGTCAACTGGAACCGGTGGTGTATCCTTAACCTTGGGCCTTCATCAGAATACTGGGATTGGTTTATCGGAACCCTTTCCGATTAATGCAGCTCGACGTTTTGGTATTGATGCAAATAGTGACAGGTTTATGGTTGGTGGTGGATTTGAAGAACAAAATGGACAGTTTGGAAGAAATATTGTTGGAGGGCAGTTTTTGCATGATTTTGCTGGTTGA
>NbD053216.1 mitotic apparatus protein p62  (XP_009619631.1)
ATGGAAATTGAAGGCACCGATGGGTCCAAAACCCTCCTGAAATCCGGTTCAACGAGAGAGTTCGGTAGAGGTCTTGGGTTTACCGCCGACGACCGAACTGTTTCTCGCCGTCAAATCTCGTTCCAACTCCAAACCTCTTCAGACCAAGAAGATAAACCTAAGATTACTTTTCAAGTTGTCGGAAGGAACCCCATTTGGGTATACAGCAACAAAGATGGTAAAGTTCGGACCTTTAGGAAGTTCGAAAAGGGCGAAATGGAGAACGGCGACATGTTCTGTGTATCGGCCATCAAACCCATTTGGTTCACCTTGAAAAGAATCGTTTTTGACGATGAAGATCGAAGGGGTGTTAAGAAAGAGATGGAAATGGAGAGCCAATTAGCTGAAAGCCTTCAGAGTAGTTCATGTCCTGTAGGTGTTGAATTGGACCTCGAGAATATTGATATTTCTGGCATTGACCCTGTTCGAGAGTTTGGTTTTCTGTTGATGGGGCATGAATTTGATGGTTATCCCAAGAGAATGATTCGGGAGATAAAGAACTGGGATTGGTTTATTGAGGAGGAAGGAGCAGAGAGTGATGCTGATGAGGGTTCCGATAGAAAAGGCAAAAAGGGTGCAAGGAGAAAACGTAAGAAAAAAGGCGAGGGAGACGATGAAGAGTGGATTGGCGAAAGTGGAGATGAGAAAGAACTGCTCACGAAATCTAAGAAGCTTCAGGGACCTAAATACGTGACAAGGTCCAAGGACAAGTCTAATGCAAAAAAGAAGAAACGTTCTCCACAACAGAAAACTAGACCTTCGGAGGAAGAATATGAGGAAGAAGAAGATGAAGAAGATGAGGAAGATGAAACTCTCGGGGGTTTCATTGTAGAGGATGTAGAAGAAGAGGCAGAAGTCGGTGAAGAAGAAGAAGAGGAGGAGGAATTTGATGCCGATGAAGATGATGAAGAGTTAGAGGATTGA
>NbD053215.1 protein indeterminate-domain 11-like isoform X1  (XP_019238130.1)
ATGATGAATATTCAACAAAAGCACCAACATGTTCATATAGTGGAGGAAAACATGTCCAATTTAACTTCTGCATCTGGTGAAGCAAGTTTATCTTCTTCTAACAACATGAATGATACTACTACTGGAGCCATTTTCATTCCTCATAATCAAAATCCACCCCAGCAACAAATCAAGAAAAAGAGAAACCAAGCTGGCAATCCAGATCCTGAAGCAGAAGTGATAGTTTTGTCACCAAAGACACTACTGGCAACCAATAGATTCTTTTGTGAAATCTGTAACAAAGGTTTTAAAAGAGATCAGAATCTGCAACTCCACAGAAGAGGACACAATTTGCCATGGAAGCTGAAGCAAAGAACAAATAAAGAAGTGATTAGAAAGAAGGTTTATGTTTGTCCAGAGCCCAGTTGTGTGCACCATGATTCCTCAAGGGCATTAGGTGACTTAACTGGAATCAAGAAACACTTCAGCAGAAAGCATGGTGAGAAAAAGTGGAAATGTGAGAAATGTTCAAAGCGTTATGCAGTTCAATCTGACTGTAAAGCTCACTCCAAAACCTGTGGCACTAGAGAATACAGATGTGAATGTGGTACCCTTTTTTCAAGATGCGATAGTTTCATCACACACAGAGCTTTCTGCGATACTTTAGCAGTGGAGAGTGCAAGGTCAGCAATAACTGAAGGAAATCCAATGATTAGTTTCCCATCCCAAGCAGCTGGTAGTAGTTCAACATCTCATATGAATCAGATCCAGTTTCAAACGCCCCAGTATTTTAATAACAGCCATGAATTCCCAGCTGCTGCAGCATTTTCTATGAAAAAGGAGCAGCCAAATTATGATTTCAATCATCTAAGGCATAATAGTGAAATTCCTCAATGGTTAATGACTTGCCAACCATTTGTTGGAGCTGGTCCTGGCCCGCCCTCATCAGTACCTGCTGAATTTAGCTCATCAGTATTTCAAGCCACTAGGTTAAATCAAGAATACACGCAGAGCCATCAAGATTTAACGTCAGCTGATGTCCATGAGAACTCAAACCCTAATTTTGGAGGAGAAGCAGCGGTCTCTCCACACATTTCTGCGACTGCATTACTGCAGAAAGCAGCTGAGTTGAGTGCTACAAGGAGTAACAAGGCAAATGCTGTCTCTGCATCATCTCCTGCACACAATACAGGCCCATCTGCCATTCTGATGAGACAATTACCTCACCAAACTCACGTGTCTGTTACTACTGATTCTGTAGCAGCTGCAGGTAACAAACAAACTGATCAGTTTGGACTCAATTTATCCTCACGTGAATTTGAGCTGACAAATAGTAGCGGCCTTATCAATACCTTAGGCAATTCATACGGGAATAAAGTTGCTGCAGCTACAGCACCATCTTTTTCTTTTACTAATGCTACTGGGTTTGAAGGGTCAACATTTGAAGATGCATTTGGTGGGTTTGGTACTTTGAATTCAAAGAAAGATAATGACTTCAACGGAACTAAATTCTCAGAAACAACCAGCGGCATTAATGAGGATATTATGACCAAGGATTTCTTGGGTCTAAGACCTCTCTCTCATAGTGACATTTTCAACATAGCTGGTCTAGTTAATACTACTTCTAGTGAAAATGAAGATCCGTTACAAAATCATAATAAAACATGGCAATGTTAG
>NbD053214.1 cyclin-T1-3-like isoform X1  (XP_009793875.1)
ATGGCTCTTGCGCAGACTTACTATTCACAAGCTGGCCCTTTTCGTGGAGACTCTAGGTCGTTTTATGGTAGAAACCAGATTAGTGGAACACATTCTTCTGCTTACAACCATTATGACACTGTTGTTAGTCATCTTGTTAGCTCTAATGGTTCCCATGACTTGAGTAGAAATTTTAGTGAGTATAGCTATGATTATGATAATTTCGTAAAGCCTGAGGCTGAACCTTCTTTGAAGAGGAGGAAGTGTTCAGCTTTTGGTTGGGAAAGCAGTGGCAGGTACTCCCAAGCAACCAATGCATGTAAAGATGTTCCTTCAAAGCAGCCAAGCACATGCTATAATGTTCCTTTGAGGAATTCCAGAGCGTATGATGATGCATATTCAGCCTGTAACAACAATTCAGCCATTACTACTAGTACTTCTAGATCTCGTTCTGATGCAAGTGCACCCATGAGCTCTAAGTGCGACCGCTCATGGCTTGAGGATACTGAAACTGATAATATCTTTATGTGTAGGGAGCAAATAGATAAGTGCTCCCCATCTAGGAAAGATGGTATTGATGCAATGCATGAAGCACATTTGCGATACTCGTATTGTGCTTTCCTCCAGAACCTCGGGATTCGCCTGGACCTGCCACAGACCACTATTGGAACTGCCATGGTTCTATGTCACCGCTTCTTTGTGAGGCGATCACACGCATGTCATGACAGATTTTTGGTTGCTACTGCTGCTCTCTTTCTTGCGGCGAAGTCAGAAGAGACTGCACGGCCTCTCAACAATGTTTTGAGGGCCTCATGTGAAATTTTCCACAAGCAGGATCTTGCAGTTTTATCATATTTACTACCTGTGGACTGGTTTGAGCAGTACCGTGAACGTGTTATTGAAGCTGAGCAGATGATACTGACCACTTTAAATTTTGAACTGAACGTGCAACATCCATATGAACCTCTTACATCCACCCTTGAAAAATTAGGGCTTTCTGAAACAGTATTGGTGAATCTAGCACTGCATCTTGTCAGTGAAGGGCTCCGAAGTTCACTCTGGCTTCAGTTCAAGCCTTACCAGATAGCTGCCGGGGCTGCATATCTAGCATCAAAATTTCTGAACATGGATTTGGCTTCACATCATTCTGTCTGGAAAGAGTTTCGAACACCCTCGAATGTGCTTAGAGATGTTGCACAACAGTTGATGGAGCTCTTTTAG
>NbD053213.1 phosphate transporter PHO1 homolog 9-like  (XP_016500232.1)
ATGAAATTTGGGAAAGAATTTGCATCCCAAATGGTCCAAGAATGGAAAGAAGCCTATATGGATTACAATTATGTCAAGAGTGTTTTAAAAGACATATTGAATTTCAAGAAAATGAATACTGCTGCATTACCTGAAGTTGAAGGCTCAATAAAGAGAAGGCTATCTATGTACAGAGTCTTTAGTGGATTACAGACTAGTTCTGAAGTTTGTCAAAACAATGAAGATGAATCCATATTAGTTAGTTCAGAAGGCCAATACCAAACTATGTTTCTTATGTCACCTGAAAATGGTGGAGAAAATGAGATGGTTTTCTTTAAAAGACTTGATGATGAATTCAACAAGGTCCTTACTTTTTACCAGAAAAAGGTAGAAGAAGTGAAGGCTGAAGCTGATGAGTTGAGTAAACAAATGAATACACTTATTGCTCTAAGAATCAAGGTTGATAAGCCTTCTCATTTGGGAAATCCAGGTAGGTCAGAAATGGATGAAATACAAGAAGTAGAGATGATCAGAGAAGAAGAAGCAACAAGAGGGAAAAGAGATGCAGCAAATATAAATCCTATGGAATTTAGGCCTGCTCCATTGGAGATTTTGGACCATGTAGAAATCAATGTAGTACCCGAAACACCTGTCTCGACTTTAAAAAATATCATCCATACTTCAAAATTTAATTTATCATTCAGCAAAGAGGAGCTCAAAAAAGCTGAAGAACAAATGAGAAAGGCTTTTGTTGAGTTCTATCAAAAGCTTCGACTTCTGAAAAACTACTGTTTCTTAAATGTGTTGGCATTTTCCAAGATCATGAAGAAGTATGACAAGATCACCTCAAGGAAAGCTTCTAAATCATACTTAGAGATGGTTGATAAATCTTATCTTGGTAGCTCTGATGAGGTTGCTAAGCTCATCGAAAGAGTGGAGGCCGCATTCATACAGCATTTTGTCAATGGAAATCGAAGGAAAGGAATGAAATCTTTAAGACCACAAGCTAAACGAGAAACACATAGAATAACATTTTTCCTCGGTTTGTTCTCTGGCGGCTCAATAGCATTAGTGGCAGCTATTGCGGTATCCGTACATTTAGGAGACCTTCTACAACATGAGGGTCGTGGGCAGTATATGGAAAATATATTTCCACTCTACAGCCTATTCGGATACATTGTCCTCCATATGCTCATGTACGCCGCGAACATATACTACTGGAGGCGTTTTAGGGTCAATTATCCCTTCATTTTTGGCTTCAAGCAGGGAACAGAACTAGGTTACAGACAAGTTCTTTTCCTTGCTTCTGGTCTTTCAGTACTTGCATTAGCTGCTGCATTGGCCCACCTAGATATGGAGATGGATCCAAATACACGAAGTTTCGAGACAGCAATTGAAGTGATCCCACTTGTCGTGGTGTTTATTCTGCTTCTAATAATTTTTTGTCCTCTGAACATCATATATCGTTCAAGTCGTTTCTTCCTCATAAGATGTGGCTGGCACTGTCTGTGCGCTCCGCTTTATAAGGTTAACCTACCAGAATTTTTCTTGGCAGATCAACTTACCAGCCAGGTTCAGGCAATTAGGAGTTTGCAATTCTATGTCTGCTACTATGTGTGGGGCAACTTTAGAACAAGATCTAATAAATGTCAACAAAGCAGGGTTTATCAAATCCTATACATAGTCGTCGCAATTATTCCCTTTTGGTCTCGGTTTATTCAGTGCCTTCGCCGCTTAATTGAAGAGAGAGATTCGATGCACGGGCTTAATAGCCTCAAATATTTCTCAACCATTGTTGCTCTTGTGATGAGGACACTTTACTCTCAAAAGAGAGGAACTTTTTGGAGAGTAATGGCAGCGTCAACCTCAGGAATTACTACAGTTGCAAATACTTACTGGGACATTGTTATAGATTGGGGTTTATTGCAAAAGAATTCAAGAAACCGTTGGTTAAAAGACAAATTACTTGTGCCACACAAGAGTGTCTACTTTGTTGCCATTATTCTTGACATTATTCTGAGATTAGTATGGATGCAGTTGGTTCTGGATTTTCAAGAACTACCATTTTTGCACAGGAAAGCAATGATTGCAGTAGTTGCCTCTCTAGAGATCCTTCGCCGAGGCATGTGGAATTTTTTCAGGTTGGAAAATGAGCACTTGAATAACGTTGGGAAATATCGTGCCTTCAAGTCCGTACCATTGCCTTTTAACTACGATGAGGACAAGAGTCTATAA
>NbD053212.1 uncharacterized protein LOC109244090  (XP_019266669.1)
ATGGCTGAACAAGGTAGTACCAACAGCAGAACCAGTTGTACCATTGAGAGCACTGACGGTGTTACTTTGGACGCTCGAGTTTACCAGCCAATCTCCGACAACAATTCCACAGAAAACGTTGTGGCAGTGTTGGTCCATCCTTATTCCGTGCTAGGCGGATGTCAAGCGTTGATGAGAGGCATAGCCAGAGGATTGTCTAATCGAGGAGTAATTGCTGTTACTTTTGACAGTAGAGGTGCTGGGAAATCCAGTGGGCGTGCTTCCCTTACTGGATCCGCTGAAATTAACGATGTTATCTCCGTTTGCAAATGGGCTGTTACTAATTTCTCAACGAGGAAAATTATCTTTGTTGGTTCTTCTGCAGGAGCAGCAATAGCTGGATCTGCAGTTGATCAAGTAGAGGAAGTAGTTGCCTATGTGAGCTTGGGATATCCTTTTGGTTTTACTGCTTCAATTCTCTTTGGGAGGCACCAAAAGGCGATACTACAATCCCCAAAACCAAAACTATTTGTGATGGGTACTAAGGATGGGTTCACCAGTGTTAAACAGTTGGAGAACAAGTTGAAAGATGCTGCAGGGCATAACACAACCCATCTTATTGAAGGAGCTAGCCATTTTCAGATGGAGGGGCCTGCTTTTGATTCTGATATGGTGAACCTGATTCTGGAATTCATTACCACATTATGA
>NbD053211.1 protein EMSY-LIKE 3-like isoform X1  (XP_019266666.1)
ACTGATGATGATCTGCCTCAATCACAATATAATAGAGCCCCTGCAGGAAGCATTATCGCTGGAAACGGAAGGTCTAGCATAAGTTCAGCCCCATACCAAAGGATGTATGTTGATATGGAAGCCCAAATTCACAACCTTGAGCAGGAAGCATACGGTGCAATTCTTCGAGCTTTCAAAGCACAGTCTGATGCTCTTACATGGGAAAAGGAAAGCTTGATAACAGAACTCAGGAAAGAGCTAAGAGTATCAGATGATGAGCACAGAGACCTACTAACCAAGGTCAATGCAGATAACCTCATTCATAGGATCAGGGAATGGAGAAAGAATATGGGAAACCAACCTGTTCATGAACAACTCCCTAGTCCAACGGTTTCTGGATCAAGAAAGAGGCCTAAAGTTTCACAGTCTATGATAATGCCATTTGGTGCCCCATCCGAGTCATTGCACCATCAGACAATTGGTGCAAGCACACAACCTACAACTCCAGGCGCAAAATGGGGAGTAGCACCAGGAAATGGAGGATTGAGGTCTAGACCTGGTCAAGCAGTTTTTTCCTCAAAGCCCATTCATTATCAGCAGGCTGGTCCTGGGTCTTCAGGTGCTCTTCGTTCAGGTGAACTTGCTGAAAGACCAGGTGACTCCTTCCTTGGGAGAAGAGTGATGACTAGGTGGCCAGATGACAACAACTTCTACGAGGCCATTATAACTAAATACAATGCTGTCGATGTACGTCCAAATGAGACCTGGGAATGGGTTGATCTCAAAGAGATTCCCTCCAATGATATTCGATGGGTAGGTGATGATCCTGGAATTTCTCAAGTTGGTGGAGGTGGTGGGCCAGGCTATGGAGCTAATACTCCAAGTGCTGGAAGAGGGAGGAGATTTGCTAGGCAACAATTTGAGAATGATGTTCATGCATCACAAAACGGAATTGTACAGAAGACTCCAGATGAAATTGAGATACTACACACAGAAACGTTGTTAAAGAAGGTTGAGAAGGTTATTGATGCAAGTCACCCGGATCTGCTTGAGATTGAAAAGGCTAAGAAAATGCTCAAGGAACATGAACAAGCTCTAGTTGATGTGATTGCCAAGCTTGCAGATGTTTGTGACAGTGGAAGTGGTGGGGAGCAGCCCTCCTTTCCTAGAAATTATCCACATGGGAGCAATCATGATGGCGACGATATGGAGCCTGAGACAAGGGGAAGATCTCTAGCTAACGAAACAGCAAGAGGTCAAGGCACATCGGAAAATCAGCAAGATGAGAATGTAATCGTTATTTAG
>NbD053210.1 SPX domain-containing membrane protein At4g22990-like isoform X1  (XP_016432507.1)
ATGGTTGCTTTTGGGAAGAAGTTGAAGGAAAGGCAAATCGTGGAATGGCAAGGATATTATATCAATTACAAAGTAATGAAGAAGAAGGTAAAGCAATACGCTGATCAAATCCAGGCTGGAGCACTCAATCAGCGATATGTTCTTAAGGATTTCTCAAGGATGCTGGACAAGGAGATCGAGAAAGTTGTTCTGTTTTTGTTGGAACAACAAGGAGTACTTGCAAGCAGGATATCTGAACTCAATGAACAGCAAGATTCTCTTCAAGAACAGCCTGATCTATCCAAAGTAACTGAGCTACGAGAAGGTTATAGATATGTGGGGCGTGATCTTTTAAAGCTTCTCTTTTTTGTTGAAATAAATGCCATTGGATTGCGGAAGATCCTTAAGAAATTTGACAAACGTTTTGGCTATAGATTCACTGATTACTATGTCAAAACCCGGGCAAATCATCCATATTCCCAACTTCAGCAAGTCTTCAAGCATGTGGGATTAGGGGCAGTTGTTGGAGCAATATCTCGTAATCTTGCAGACCTTCAGGATCGTGAGGGAAGCTACTTGTCAATTTATGATCAGCCTGCTCTTCCACTTCAGGAGCCCGTCGTTGATGCAATGGAAGCAGCTATTGATAGATTAGGTTACTCAACTACCTTCCTTAACTTTTCGGTCCAACGTTCACTTATCATGCTAGAAGAGTTACCTACTCCTGTTGAGGAACATGTTGATGATCAGAGATACCATTTTATGTCACTCCTCTTGAACCTGGCAAATACATTCCTTTATATGATCAATACATATATCGTTGTTCCAACAGCCGATGATTATTCTATGAGTCTTGGTGCTGCTGCGACAGTTTGTGGAATTGTGATTGGAGCCATGGCTGTTGCACAGGTCTTTTCTTCTGTGTATTTCAGTGCCTGGTCAAACAGGTCTTACTTCAGGCCTCTGGTATTTAGCAGTATAGTTCTTTTTGTGGGGAATGTAATGTATGCATTGGCCTATGATCTCAAATCAATACCAGTTCTCCTTCTCGGTCGTATATTTTGCGGTTTGGGTTCCGCCAGAGCAGTGAACCGACGTTACATCAGTGACTGTGTGCCACTTAAAATCCGGATGCAGGCTTCAGCAGGTTTTGTAAGTGCTAGTGCACTTGGAATGGCATGTGGTCCTGCAATTGCTGGGCTACTTCAGACAAATTTTAAGATTTACAAGCTAACATTCAATCAAGATACTTTGCCTGGTTGGGTAATGGCCTTTTCATGGTTAATCTATTTGGTATGGTTGTGGATCTCTTTTAGAGAACCTGCTCAAGAGACTGAAGTAAGCAATGTTCCTCGGAAATCTAATGCTGTAGAAAACGATGCCCTTGAAAAAGGTGTTGTGCAACCATTGCTATTAAAATCAGCGGATGATGAACAAGAAAATGAAGGTGAATGTGATGGCAGTGAAGAAGCTCCCGAGGAGTCTCGTCGTCCAGCCAACTCCATTGTAGAAGCATATAGATTGCTGACTCCTTCTGTGAAGGTTCAATTATTAATCTATTTTATGCTGAAATATGCTATGGAGATTTTACTTTCAGCATCTAGTGTCATCACGGCATATTACTTTAGCTGGTCAACGAGCACTGTCGCAATTTTTCTTGCATGTCTGGGCCTCACAGTTCTTCCAGTAAATGTTGTTGTTGGGAGCTACATAAGTAACATCTTTCAGGATAGGCAACTTTTGCTGGCATCTGAAATCATGGTTTGTCTTGGTATACTCCTGAGCTTTAATGTTGTAATCCCGTATTCGGTACCACAGTATGTCTGCTCAGGCCTCCTAATGTTTGTATCTGCTGAAGTATTAGAAGGTGTAAATTTATCTCTTCTCTCTCGAGTAATGTCATCAAGGCTTTCCCGGGGAACCTACAATGGAGGTCTCTTGTCCACAGAAGCTGGCACAATTGCTCGGGTGATTGCTGATGTAACTATAACTCTTGGTGGATATTTAGGGCAGAGCAGGCTCTTGAATGTTACTCTTCTCCCTTCACTTTTCATATGCATAGCTTGCATTTTTGCAACATGTCGTACCTACAATTCTCTTTACTAA
>NbD053209.1 pectinesterase inhibitor-like  (XP_009774444.1)
ATGACACCATCATCTTCATCTTTACGTTCAACACTGATTTTATTATGTCTCATAGCTGTTTTTTTCACGAGTCCAAGTACAAGCAACCCTTTATCCGACGTATGTGCCAAGTCCAAGAATCCAGGCTTATGCTTAAAAGTCTTAGAAGGAAATTCACATCAAAATCTTCATGACTTAACAGAAACAGCCATAAATTTAGCAGCAGCAAACGCCTCCGCCACGGCAGCGAAGATCAACATGCTGTTCAATCAAACAAATGATCCAAAACTGGAAGAGATATATAACTTGTGCACAACTTATTACAGTTCAGCTATTAGAATTTTGGGCAATGCTGAACAGTTTTTGAATATGGGCCAATACCAGAATTTAAATACTGCCGCGAATCTTGTTGGACAAGATGCTTTTAATTGTGAGACTGCATTTGAAGTTACACCTGGTATTATCTCCACTATTACTAAGGAGAATGATGATCTTCAGTTTCTTGGTAGCATTATTGTTGCTGCAGCAGGTTTTCTTACTGGCTCGTCTTCTTAG
>NbD053208.1 ras-related protein Rab2BV-like  (XP_019250267.1)
ATGGGGAATAGAGTGGATCACGAGTACGATTACCTGTTTAAGATCGTGTTGATTGGTGATTCTGGAGTTGGGAAGTCGAACATTTTGTCCAGGTTTACGCGAAATGAGTTCTGTTTGGAGTCCAAGTCCACTATCGGAGTTGAGTTTGCCACCAGAACTCTTCAGGTAGAGGGAAAGACAGTCAAGGCCCAAATATGGGATACTGCAGGCCAAGAAAGGTATCGAGCCATTACCAGTGCTTACTACAGAGGAGCAGTTGGAGCACTCCTTGTTTATGACATAACAAAGATGCAAACATTTGACAATGTTCAGAGGTGGCTCCGAGAATTGAGAGACCATGCAGATTCTAACATTGTAATTGTGATGGCCGGAAACAAGTCTGACCTTAACCATCTTAGAGCAGTCACTGACCAGGATGGTCAAACTTTAGCTGAGAAGGAAGGACTGTCATTTCTTGAGACATCGGCATTGGAATCAGTTAACATAGATAAGGCTTTTCAGACTATACTGACGGAGATCTACCATATCATAAGCAAGAAGGCATTGGCTGCTCAGGAAGCAGCCACAACCACCAGCCTTCCTAGTAAGGGTACAACCATCAATGTCAATGATACTTCTGGAGATGTGAAGAGAGGCTGCTGCTCTACCTGA
>NbD053207.1 heterogeneous nuclear ribonucleoprotein H2  (XP_009619028.1)
ATGTATTACAGAGGAAACTATGTTGATGGTGGTGATGCCCGAGAAATGGGCTTCAAAAGGCAACGCATAATGGATCAAGGTTCCTCCTATTATGCTACTCCTCCCGGTTCAAGTTATTTGTACAATCCTCCTCCTCCTCCTCCACCTCCCCCTGCATACTCTTACACTGGCCAGCCTCCGCCATTCCCTGTTGTTCGACTCCGTGGCCTCCCCTTTGATTGCTCAGAGATTGAGATTGCTGATTTCTTGCATGGCTTGGATGTAATTGATGTGCTTTTTGTCCACAAAGGTGGCAGATTTACAGGGGAAGCATTCTGCGTTCTGGGATATCCTCTTCAAGTTGATTTTGCTCTTCAGAGAAACAGGCAGAATATTGGAAGAAGATATGTTGAGGTTTTTAGAAGCAAGAAGGAGGAATACTATAAGGCAATAGCCAATGAAGTTTTTGATTCTCGTGGCGGTTCAGTTCCGAGGGCTAGATCTACTGATGAAAGGAAAGACTTAGCAGAACACACTGGTGTATTATGGTTGAGGGGATTGCCATTCTCAGCTAGCAAGGAAGATATTATTGAATTCTTTAATGATTTTGAACTTTCGCAAAAATCAATCCATATAACAGCTACTTTTGAGGGTAGACCTACCGGGGAAGCATATGTTGAATTTGCTAGTGCAGATGATTCAAAAGCGGCAATGGCCAAGGATAGGATGACAATAGGGAATCGCTACATAGAGCTCTTCCCTTCATCACCTGAGGAGTTGGAGGAAGCACTTTCAAGGTGCAGGGTACTGGAGAAACCACTGGATGGGAAGGAAATGAATGAAGACACTTGTATTTTACGAATGAGGGGTTTGCCATTTTCTGCTGGGAAGGATGATATCATTGATTTTTTCAAAGATTTTGAGTTGTCGGAGGATGCAATTCATGTCACATTTCTTCCAGATGGAAGGCCAACTGGAGAAGCTTTCGTAGAGTTTGCAAGCAATGATGATGCCAAAGCTGCACTGGCGAAGGATAGGATGACTCTTGGAAGTCGTTACGTTGAGCTTTTCCCCTCCTCAACCGAGGATATGAATTACGCTGTATCAAGGGGGCGGTGA
>NbD053206.1 uncharacterized protein LOC107764645  (XP_016438741.1)
TGCACTTCCCCCGATTTTATGTGGCGCCAACGTCCCAGTCAATCCATAAGAATTCCAATGTCTCATTCACTAAATGCGGTGGCTCTCCCGCGTTTCGCTACCGTTGTCACGGCGGCAAAGCAGCCACGACTCAGACCAAACCCTAAACCCCAGAATGGTAAGAAAAAGATAACCACTACCAATCCCAGTGTACCACCGGCCACCGCCAAGAAAACAACGTCAGGCTTTAACATCAGGAATAAAGAACTCAGGTGGCAGTGCATCCAGAACTGTGGTGCATGCTGTAAACTTGATAAAGATCCAAACTTTCCTTCCCCTGAAGAAATTTTTGATGACCCTTCTGATATTGAGTTATTCAACAGCATGGTGGGATCTGACGGATGGTGCATACATTTTGAGAAGAGCACAAGAAAATGCTCCATTTATGCAGATCGTCCATATTTTTGTCGGGTGGAACCAGCCATCTTTGAGACACTGTATGGGATTGAAGAGAAAAAGTTCAACAAAGAAGCTTGCAGTTCTTGCATTGACACAATTAAAGCGATATATGGATCAAGCTCAAAAGAGTTGGAGAATTACAATGCTGCAGTATGGAGTTCAACTTAG
>NbD053205.1 uncharacterized protein At3g17950 isoform X1  (XP_009793234.1)
ATGTTGGATCCGGCGAGTGATTTGGTACCACCACCTTCTTCTCCAACAATTTCATCAGTTTCTTCTTCTGATCTCGACACTGAGGGTTTACCGTGTGACCAGTCTACAGGTTCATTTTTTCATGATCGGAGTATAACGTTAGGGACGCTCATGGGAGTTACATTCCAGGCGATCACGTTTAGAGCTCCATCGATGAGTCAGAACCGCCAATCGAACGTTGAGAGCTCCATCGGCGCGGGGAGTTCTCGGAAGAACAGGAAGTCGAAGAAGAGTAGGGTGGCAGCGATGGCCGCGGTGGCGGATGAGGAGGAGCGCCGGATTTGTCGACGGCGTAGGTGGTGGAGGCTATGCAGAGACGAATGCGACTCCAAGCCTGCTTCGCTCGGAGAGTATCTCGAAGTTGAGCGGAGGTTGAGAGACGAAGCGATTGACGGCGGTGCGGCCGCCGCTGCAGCGCCGGAGCTTGAAGGTGTTGTCATTGACGCCCAGCCGACAAACGGAAGGACGTTATTCGCCGACGGGAGAGTACTGCCGCCAGTGGAAGTTGAGGAAGAATCATCGTCGGCAGGACCTTTGGGGTTGTGTAGATTTTCTGTGGCGTCACTCTCCGGAATCTGTAGCCGTGGTGCTGGCTGCGTTGGATAA
>NbD053204.1 Partial, uncharacterized protein LOC107777892 isoform X2  (XP_016453545.1)
ATGAACAGTCTTTTGAGTGAACAACATGCTTACTCAAAGATGGAAATGGAGGACCCTGAGGAGATTCAACATAGAAGAGCACAGTTCTTGATTTATAAGGCATTAAAGAAAGCAGATTCTGCTGTGTCACATAGAAAGCAACAGCCATGGCTAAAAGTGAAAGTGTGTAAGTTGAAGATCAAGATTGGTAGAAGATTAAAGAGGTTTAGAAAGAGCATATTGTTGACATTCTCTGTAGCTAGAGGTGGTGTTTATAAGCAATTTATGTCCCAAATGAAATCTTGGAAACGTTTGCTTAAGGGTAGAGATGCTATGGTTAAGGAGAAGGTAAAG
>NbD053203.1 Partial, UPF0051 protein ABCI8, chloroplastic-like  (XP_016439496.1)
ATGGCTTCTCTTCTCACCAACGGGATCTCAAGCTTCTGTCCTCAACCCATCGCTGAACATCCCAAACTCTCAAAAGGGTCTAACTTTCTGCTAAAATCACCTGTCCCCAGATGCCCAAATTCAGCTAATTTCAAGATTAGAGCTGCTGATGTAAGCTATAATGTCGTGGCCCCAGGTAAAGAATCATCTTTTTCAACCTCAAATGAAGACGACCCACTTCAGAAATTCTTGAAAAGAGACTATAAATGGGGTTTCAATGAAAAAATTGAATCTTTTTCACTGCCTAAAGGTCTTTCTGAGGAAACTATAAGGTTAATTTCTTTAAGAAAGAATGAGCCTGATTGGATGCTTGAGTACAGGTTGAAATCTTATGCGAAATTTGTTAAGATGAAAGAGCCTAAATGGTCTGATAATAAGTACCCTGAAATCAATTTTCAAGATATTGTTTATTATTCAGAACCTAAAAAGAAGCCAACTTTGAATAGTCTTGATGAGGCTGACCCTGAGCTTGTTAGGTATTTTGATAGATTGGGTGTGCCTTTGAATGAAAGGAATCGTTTAGCAAATGTTGCTGTTGATGCTGTTCTTGATAGTGTTTCTATTGCCACTACTCATAGGAAGACCTTAGAGAAGTCTGGTGTGATTTTTTGTTCAATTTCTGAGGCTATTAGGGAGTATCCAGATTTAGTCAGGAAGTATTTGTTTAAAGTTGTGCCCCTGGAAGATAATTTTTACGCGGCTCTTAATTCAGCTGTGTTTAGTGATGGATCATTTGTGTATATACCCAAAAACACCAAGTGTCCTATGCAAATATCTACTTATTCTAGAATAAATGCAATGGAGACTGGACAATTCGAGAGGACTTTGATTGTCGCGGATGAAGGGAGTTTTGGTGGAGTATTTAGAAGGGTGTACAGCACCTTCATATGA
>NbD053202.1 mediator of RNA polymerase II transcription subunit 21-like isoform X2  (XP_016477605.1)
ATGAGTGCTGCTTTTGTTAAGGCTGCCAAGGAGTTTGATGCATTGGTCGCTGCTCTTCCTTTATCAGATGGGGGTGAAGAAGCCCAATTGAAAAGAATTGCAGAACTCCAGGCTGAAAACGATGCAGTTGGCCAAGAACTTCAAAAGCAACTGGAAGCTGCAGGAGGCTCTCTTCCTGGAATGTCTTGGAGGAACAACAAATCGCCTGCGTCAGGCTTCTTATGGGTGTATTTA
>NbD053201.1 polyadenylate-binding protein RBP45-like  (XP_016460547.1)
ATGCAACCAGCAAATTCCATGGTTCCATCACCACAACAGTACCAGCAGCAGACACATCAGTGGATGACTCAGCAGCCGCCGCAGTATCAGGTTCCGCTGCCTCAGCAGCAATCTGGATATTATTGCCAGCAGCCGCCGCAGCAGGGCGGAGTTCCTCCACCTCAACTACAACAGACTCAGTACAACGCATCCGGTTCTGTTCAGCCGACTACTGCTGATGAGATCCGAAGCCTTTGGATCGGAAATCTTCAGTTTTGGATGGACGAACAGTACCTCCTCAACTGCTTCGCACAAACTGGAGAGGTTGTCAATGCTAAAGTTATCCGTAACAAGCAAACTGGACAGTCGGAGGGCTATGGCTTTATTGAGTTTAATAGTCATGCTGCCGCTGAGAGGAATCTGCAAGCATATAATGGGACCTTGATGCCTAATATTGAGCAAAATTTTAGACTTAACTGGGCATCACTTGGTTCCGGTGAAAAACGTTCCGACAATGCTCCTGAATATACAATATTTGTTGGTGATTTGGCAGCTGATGTCACTGATTACTTGCTTCAGGAGACATTTAGGGTTAACTATCCTTCTGTGAGGGGTGCTAAGGTTGTAACAGATAGGGCCACAGGGCGCACCAAAGGTTATGGTTTTGTTAAATTTGGGGATGAAAGTGAGCAGTTACGCGCTATGACAGAGATGAATGGACATTTTTGCTCGACCAGGCCCATGCGGATTGGTCCTGCAGCTAACAAGAAGGGTATGGGTGGTCAGAGTCAAGCTTCGTATCAAAGTTCACCTGGAACTCAAAATGAGGATGACCCTTCTAATACCACTATTTTTGTTGGGAATGTGGATACCAATGTAACAGATGAGCATCTGAGGCAGATTTTTGGACATTATGGACAGTTGCTTCATGTAAAAATACTGGTAGGCAAGCGGTGTGGCTTTGTTCAGTTTGCTGACAGAAGTTGTGCTGAGGAAGCTCTACGGTCACTAAATGGAACTCAGCTTGGTGGACAAAGCATCCGTCTTTCCTGGGGTCGTAGTCCTGCAAACAAGCAGCGTCCTCAGGTTGATCCAAACCAATATGGCGGTTATTATGGGTATACACCTGGATATGAGGCCTATGGTTATGCTCCACCTACTCAAGATCCAAATCTATATTATGCGGCGGGCTATGCAGGATATGGGAATTACACACAACCTCAACAGCAGCAGCAAGTGTTGCAGCAGCACCAGGTTTGA
>NbD053200.1 Partial, uncharacterized protein LOC107804848  (XP_016484271.1)
GATAGGATCCCTGAGGAGCCTACCTCCGAACCTGTCAATTACGACCAAGCACTACATGATAAGGATGCCGGTAAGTGGGTTGCTGCTATGAAATCAGAGATGGAGTCTATGTACTCTAATCATATAGGAAATAATGTGGGCATGTTGAATCCAGTTAAGCAATGGCTGTCCACACATTTTGATATGAAAGATTTAGGAGAAGCGTCTCATATCCTTGGGATCAAAACTCTTGCGAGATCGCAAGAAAAGGATATTAGGCTCGTCCCAAGACATGGAATTTCTCTATCTAAAGATCAGTCTCCTAAGACTGATGAAGAGATAGAAAAGATGAAGGCGGTCCCTTATGCATCAGCTGTGGGAAGCCTCATGTATACTATGTTATGCACTAGGCCTGATATCTGCTTTGCCATTGGCGTTGTTAGAAGATTTCAGTCTAATCCTGGGAAAGAGCATTGGACGGCGGTTAAACATATAATCAAGTACTTGAAAAGGACTAGGGATTACATGTTGATCTATTAA
>NbD053199.1 Partial, transcription elongation factor TFIIS-like  (XP_016450823.1)
CAGGTGGGTAAACGTCTTCGACAATTGACAAAACATCCGAGGGAGAAGATCCAGGCTTTGGCATCTGATGTGGTTCAGAACTGGAAGAATATAATCGTAAGAGAAACTTTGAAAAATAAGAACAGCAATGGAGTAAATGGGGAATCTGTAAAAGATGAATGTCCTGGTGCTACTGCTAATGAAGCCACTAAATCTCAGATAGCCAATTTGGTGAAGGTTGAAAAGGTGTCAAGGGTTGATAATGTAAAAGTTGAGACGATGACCTCAAAATCTGATAAAGTAGTGAAGTCAGAAAGTTCGTTTACTGTTAATGTTGTGAAGACTGAAAAGAATGCTGCTTCTGATAGTGTAAAAGTTGAGAAGATATCAAAAGATGGGAAGTTGAGCTCTAATATGGCAAGTGTTGCTCCGCCAAAGTTGGGCGCTCTAATTTATTGCAAGGATTCTGTGAGGGACAAAGTTCGGGAACTCCTTGCAGAGGCTTTATGTAAAGTCTCAGGCGAAGTAGATGACGATTTGAGGGATGAGGTAAATGCATGTGATCCGAATAGAGTTGCAGTTCAGGTAGAGACTGCAATGTTTGAGAAGTGGGGTAGATCTAATGGTGCCCAGAAGTTCAAGTATAGGTCTATAATGTTCAATATCAAGGATCCAAACAATCCAGATTTCCGGAGAAAAGTCCTTATAGGACAGATTCCTCCTCGTAGTATTACTGAACTGACACCAGAAGAAATGGCAAGTGAAGAGAGGCAAAAGCAGAATGAGAAAATTAAAGAGAAAGCGTTATTCAATAGTGAACGCGGGCTTCCTGCACAGGCTAGTACCGATAAGTTCAAGTGTGGTAGGTGTAGAAAGAATCAGTGCACCTACTATCAGATGCAAACACGGAGTGCAGATGAACCTATGACCACATACGTGACATGTGTGAACTGCCAAAATCGCTGGAAGTTCTGTTAA
>NbD053198.1 auxin-responsive protein SAUR32-like  (XP_019255197.1)
CGCAGGTTGATCCTCAAGCGTTTCATTGAAAAGGTCAAGACTCAATATCTTCAACTAATCATTCCAAATTCCAAAAGACCAAATGCTATTGCAAATGGAGTGGTGCCAAATGATGTTAAAGGACAGTTTGCTGTTTGTTCAGTAAATACTAAAGAGGAACCACAAAGGTTTGTGGTAGAGTTGCATTGGCTTACAAATCCATCATTCTTGAAATTACTTAAGCAAGCTGAAGATGAATATGGATTTATACAAAAAGGTGTTATTGAAGTTCCTTGTCTTGCTGAGGAATTAAAGAAAGTTCTTCAGTTCAATACTGGAAAAAGAAGTGCCACTGATTTTGCAGTTTAA
>NbD053197.1 uncharacterized protein LOC109233491  (XP_019254923.1)
ATGGAGAAGTACTTTGGGAACGCATACCGGGGCGACCCGGGAGTGCCACACGCCGACCCGGAACGGTTCGTGAACATATGGATAGGGTCCGCTGCTTTCTCCGCCCTCACTTTTATCAATCCCTACATGTGGACTCTCTCCAATCAATACAACTGGCATGACAAAGCCATGCTCTTTGAGCAACATCACTGGAAGAAAGCTCTTAAGAAAAATAAAGATTACGAATTTAAGTGGAACCAGTACATGGATAAAGATGCACGAGACTCGTACTACTTCAATTGGCCCGTTTACTTTCCATAG
>NbD053196.1 transcription initiation factor TFIID subunit 8-like  (XP_016468813.1)
ATGACCGATGGAGGTAATGCGGAGGGTAAAAGGGAGAAAGAGAGTAATGTGGATAACACCGGGGAAGAAAGAGCTGGTTTCGACGATTTTGGGCGAGCAATATCGAGGATTGCTGTGGCTCAAATATGTGAAAGCATTGGGTTTGAGAGCTTCAATGAATCTGCCCTCGAATCGCTTGCAGATGTTGCAATTAAGTATATAATTGACCTAGGCAAGACTGCTAGTAGTGGTGCTAATTTAGCTGGGAGAACACAATGCAACGTGTTTGATGTAATTCAAGGATTAGTGGATATGTGTGCCTCCACTGGTTTTCTGCGCGCATCAGAGGTGAACCATTGTGGGTTAAATTCTGGTATTGTTAGGGAGATGGTTGAGTATGTGGAATCTGCCGAAGAGGTTCCCTTTTCTCAACCTCTTCCACATTTTCCGGTGGTAAAGAATCAGAGGATGATACCCAGTTTTTCACAAATTGGAGAAACACCGGCATTTAAGCACGTACCGCCGTGGTTGCCTGCATTTCCTGATCCCCATACTTATAGACGGACCCCTACGTGGAATGAGAGGGCATCAGATCCTCGAGCTGATAAAATTGAATTAGCAAGGCAGCGAAGGAAGGCGGAAATATCTTTGTTAAATTTACAGCAGCGATTGGTGTGCAATGGTTCAGCAGTAGCATCAACTTCTAAGCCGCCAGATGATGTCGATATTGCATCAAGTGTTAGTAAAAGCGAAAATCCATTTCTTGCAAAACCTTTTCAACCTGGTGAGAAAGATGTGGACATAGTTTCTCTTCCAGCTAAACTTTCCAGTGAGGTAGACGATAAAAATCGCACTTCTTTGCTGGAGACGTTCTCTCCTGCAATTGAGGCAATGAAGGATGGGCTTTCCGAAACAGTAGATGGTGCGGAGAAAAATCTTCCGGACAAGAGGCCTGCTGTCTGTTTAGATTTTAGAACTGGAAAGAAAGTCTTAGGTGATTCGTTGGATCTGAGGCTTTTGAAAAAGGGTTCTGAGAGAAAAGCTTCCTTTTTCAGGCGAGATGAAGAAAGAGATGATAAGAAGAGGAGAGCCGAGTTAATACTGAGGCAATCTAGGGAAAATCAGCAGGAGTTAACCCAGTTGTAA
>NbD053195.1 membrane magnesium transporter  (XP_019250016.1)
ATGGGTGCCGGTTTCCTCGTTGGAGTCATCGGCGTTCTAATTCTATCTCACGCTGCTTATTCCAGTGTCCAATATAGAGCTTTGCTCAAGATTACCGAGGAAGAGTTTTCTGGTCCCCCTATCAACGTTGTGATGGAATTGATAGTTAGTTTAGTATTATGCTTGTGGGCTGCTCTTGCTGCTCCTGGAAAATTCAAGTCAATCCATCCTCAGTCTGAGGAAAACAGGGTGGTCGCTTTGCCTGCCAATCTGGATTTCATGATCTTTAATCACCGTGGAAAGATATTTCCTCTGGAAGCTGACTTGAAATTGAAGTAA
>NbD053194.1 F-box protein CPR30-like  (XP_019264585.1)
ATGTCTCTACCTTCTTTACCCTTTGAGATTATCATCTCCATTCTCTTACTTCTCCCTGCTAAAGAACTGATCAAATTCCTTGTTACATGCAAATCTTGGTATGCCATGATAAAAGATCAAGATTTCATCAAAAAACATTTTGAAACCTCAGTTGCAACAGATAAAAACTATATTCTGTATGTACCTGTCCAAAGCAAACCAGAAAAAACATTCACTTTGCTCAATGCTAAAAACTTTCACCATGAATCTGAATTAAGAGTCCCCTTTGATTTGCCAGGCATGTTGAATTGCGTTGTTGTTAGTTCAGTCAATGGTTTAATTTGTGTCACTGATATTAGCTGTTTTGGTCATAACATATATTTGACTAACCCTACTATAAACAAGTACTTGATCCTCCCCCCTTCAACTATTTATTTTCATGAACTAGATCTTCAGATTATACAAGTGAGTCTTGGATTTGGTTATCATGAAAAAACCAACGATTTCAAGGTTCTTAGAATTGGCTTTGTTGAAAAAGATTGTTATGGTTGGTTAGATGAAGATGATGATGATGATGATGATGATGAAGATACTAGTAGACTTCCTCATGGATATGATTTTGTATCCAGAGCTGAGGTATTTTCACTAAATACAAAGGTTTGGAAAGAAATTAAACTAAGTTGTAATTTTTCCTACAAAAGACATGACATGTTTTCAGGAGTTGTTGTCAATGAATGTTTGCATTGGAAGGCTGTTAAAAGCAACACATATGAGGATGAAATGGTGATTTTGTCATATCATTTAGGGGAAGAAACATTTCAAGAATTTGAATGCCCAAAGTTTCAAGGTGAAGGAGGAGTTGATCTAACTGAATGTATTGGTGAGTTTAAAGGTAAACTTGGGCTTTTTGCATTTTGTGCAGTTTTTGATTATTGGTTTGGGATAAGGGGACAACCTTGTCACCTTTGGGTGATGGAGGAATATGGTGTGAACAATTCTTGGACTTGTCATGCTACTGTTTCACTAGGAACTATGATACATAGGCCTTTGGCTTTCACAAGAAATGGAGAAATTATAATGCAAGATAGGTTTGGAACTATATATAGCTATGATTTCAATAATAATCAGCTACTTGATTTGAACATCCAAGCTGAGGAGCATGATTTGAATTTTGTCAATTTCACTGATAGCCTAGTTTTGGTTGATCTTAATGACAAACCAATGGGACAAGAAGAGGCTTCTCCTGCAAATGGTGGTGGTGTTGATTTTGATGGCTACATGCATATGGAAGAAGTTAACATGGTCGATAAAGATGATCCTCCAAGCGATACACCTATGGATGTTGAAAAATAG
>NbD053193.1 uncharacterized protein LOC107804171  (XP_016483502.1)
ATGGGGCAACCCCTGCTCTTCTTTAAACTCTTCTTAGTCTCAACGCTTGTGGTTCTTGGATGTACCAGCTGGATCCAATTTGTAGCCTCCCATCAAGAATCCGGCGACTGGCATTGCGAAGCCGATGAGGAATCCCGAGTTGTTGCCGAGTTCAGGCCTGGACTCGTAACCCTTGACGGCCACGCTGGTGATTGGGAAAATATTGATGGGTTTGAGTTCTCTCTCTTTCCTGCTCTTGACCCAGATCATGACCATGAATACAAAGGGGGAAAGATGACCCTTAAGGCTTTGCATGATGGGAAAGATGTCTACTTCTTGTTGCAAGTAGATGGAGAGTATTTATACAAGAAAGGAAATGACAAGAATTGTCCATCTGTAGCACTGATGTTTCAAGTTGGTGAGAGTGCCACATATCATAATATGGGTGGGTGTAAACAATCACCTGATGCATGCAACAACAAGACTTGCCGTGGCTACGAAGTTGACATCATGCACTTCTCAATTGAAAATGCTATCCCTGGTAGATTGTATGGTGGAAACCCTATTGACAATAGAGATGGTAATGGGGGAGACAGATTTGGTCATCTGGTTGATTTGTATGCCTGGAACCCACATTGTCAGAATCTGGATGGGGTTAGTCCTACAGGAAATGATACTGCTGCCCAGAATGACTGGAGGGGTGCATGGTGGCATAGCAGTTTTGGGACCCATTCAGGTTATTCTGATGAAGACAGTCCTTATTCAACAAATGGTCAGAAGGGAACATTCTATTTTGAGTTTTCTAGGGCCCTGAGAACCATGGATCGTCTTCAGCAGGATGTGCAATTCACTATTGGTCAGACAAGCAAGTTTTCAGCTGCGTTTTGGTACCCAGAGGATGGAAACCCATGGCACGGATCAGGACATTACACAGTTAGCTGTGACTGGGTACCTCTAGATGTTCCTCCAGGTTCATCTGCAGGCGTCAAAGTGGTATCAAGAAGCTCTTGGGATGCTGCCAGTGGTTTTGCTTTTCTCTTATCTGTTGTTTCATTTGGTGTATCCATTTTTGTTGGGTATTTGGTTCATAAGAAAAATGCCATCTCTTTTCAACCCATCGATCTTTAG
>NbD053192.1 solute carrier family 40 member 3, chloroplastic  (XP_019264601.1)
ATGGCGGTTGTTGTTTCTCACGCTTTCCTTGCTGTTCGTCAAGCTCCGTTTACATCGTCGTCTTCCTTTAGAATACGCCCTTGCTTCTCTTCTCGTCGATGGTTAACTCCTCCTCGCTTTACCCCTCAAAGGGTTGGAAGTTTTAGCTCCAGATGTTCCATAAATACTGACGTCTTAACTGACATTGCAACTGATGAAGAGGTTCGGGATGACGTTGCAATTGATGATTTCGGCTATTCAGTACCTGTTATTCATCTCAAATCTGATATCCTGGAAACTGAAGCACTAAATCTGCTAGCTAAGGGCACATTTGTGGACACTCTCTTGACAACATTGCCTGTCCTAACAGAGGAGGAGCAGAATATTATTGCTGCAACACCTGCTCATCCAGCAGGGTTATACGCTTTATATGCTAGTTGCCTGGCTGGGAATTTGGTGGAACAACTTTGGAATTTTGCCTCGCCTGCTGCTATTGCATTGATACATCCTAGTCTTCTTCCTGTAGCACTAATGGCTTTCGTTGCTAAGCTTGCTGTAATTGGTGGAGGCCCTCTGGTTGGCAAGCTTATGGATCACTTTCCAAGGGTTCCTGCATATAATTGTCTATCTATAGTCCAGACAGCTGCCCAGTTGGTATCTGTTGGAATGATTATACATGGTCATACTCTTCATCCAACATCTGCATCATCTTTACTCTTCCGTCCTTGGTTTGTTGTGCTTGTTCTAGCGGGAGCAGTTGAGAGACTATCTGGGTTGGCATTGGGGGTCGCAGTGGAGCGTGATTGGGTTGTTTTGTTAGCTGGAACTAATCGCCCAGTTGCTCTTGCTCAAGCAAATGCTATTCTAAGCCGTATTGACCTCTTATGCGAGATTGCTGGAGCAGCATTATTTGGCATTCTTCTGTCTAAATATGAACCAGTTGTATGCTTAAAAATTGCTGCCGCTTTGATGATTGGGGCACTTCCTGTTTTGGTATCTCTGACATGGCTAACCAACAAGCTTTCCTCTGGGGTTCTTGACCGTGCTGTGCAAACTTGTTGCAGTTGTTCCTCCGAGCGGTCTTTACTAGAATCTGAAAATATAGTGAGAGTGGGTCTGGAAGCTATAAAGCATGGATGGTTTGAATATGTCAAACAACCTGTTCTTCCAGCAAGCATAGCCTATGTGCTTTTATACTTCAATGTTGTTCTTGCACCTGGTGGTTTAATGACGGCATTCTTAACACAGCAAGGTTTAAATCCATCTATTATTGGGGGCTTCAGTGGAATATGTGCTTTAATGGGCGTCGCAGCAACATTTGTCTCTGCAAAGATGGTCAAGCACCTTGGCATCTTAAGGGCTGGAGCTGCTGGCCTAATATTCCAGGCTTCTCTTCTGACCACAGCTGTTGCTGTCTACTGGAGTGGAGCTCTTTCTCAGCAGACTCCTGTTTTCTTTTTCTTGGCTTTAGTTGTATTGTCAAGACTGGGACACATGTCCTATGATGTCATTGGGCAACAGATTCTACAAACTGGAATACCTGCATCTAAGGCTAATCTTATCGGAACAACCGAGGTTGCTGTTGCAAGTTTAGCAGAATCAATCATGTTAGGAGTTGCAATAATTGTTAATGATGTCTCACATTTTGGATTTCTAGCGACACTTTCCCTTGTATCAGTAGTTGGGGCAGCACGTCTATACTGTAGATGGTTGGAAAATCCGACAGATACACAAAGGACTCTTTTCTCTTTTAGCCCTCATTTTTGA
>NbD053191.1 putative high mobility group B protein 11  (XP_016459675.1)
ATGAAAGCGTGTTTCTATGCTACTGTGCAGTTTCTCAGCATGGCGGCAGAGGATGAGAAAAACAAGAAGAATAAGACCATTATAACGGAGAAGAACAAGTATTCTGGTGGCGGAAGTAACTATGCATGTAGCTTCTGGTCGCCTGTAGTTACCGGCAATCTCTCGGCAATGCAGAGTGGACAGAGTTCCTATTATGGAAAGGATGGCTTCTATGAAAAGCTTAACAAGTTGAACGAGTCATCAGGACTTAGTCTTATCTTTAACTTTAGAGAAACAACCCTGGATTTGTATCTTTTCTATGAAGAAGTCACTAAAAGAGGTGGATTTAATCAGGTTACTAAGGATGCCAAGTGGGGTGAAGTTGCATCTTATTTGCATGTGAAAAGCAACTTCGTAATGTTCCCGACTCAACTTCAGAAGGTCTACGAAAATCTTCTTCTCCAATTTGAGCAAATGTATTACTATCGAAGTCAAGGAAAAGCAACTATACCACCACCTAGTCAGCATGTTTCTGCTGCTGCTAGGGCAGTGTCATTAAAAGATTATAATCTTTCTTTAGGTTCTGGGGATAGCATAAATGACTCGGCAGGGAAAAGAAAATATTGTGATTGGTCATCTCCTGTGGTGTTACCACACTCCGATGGTACGAACAGTCCAATAGAAAAAAGGAAGTGCACTAATTATTGTTGCCCAGTTTCAACAGGGCCAGAGACACCAAAGCAAAAATCTCAGGTTTCAGCAGCCAACACTTACCTGAAGAAAGACCCCAGTGCCCCAATAAGAACAAGAAGTGGATATCAGATATACCTCAAGTTGGAATGTGAAAGACTAAAGAAAGTTTTCGGGGAGAGTTCTGGTTCTAAGAAAATAAGAGAAATGGCAATCAATAGCTGGAGGGCTCTATCTGAAAATGACCGAAAGCCTTATATTGAGGCGAGTAACAAGGACAGGGAAAGATATTACAGAGAAATGTCTGCTTATAAACAGCGTACGAAGAAGGAAACTGTAAAGGATCAAAACTCTTACAGCAGTTCAGCCCTTAGTTTTATCAACTTTGGTGCGCCACCAGAAACTGATAACGCGTACTATGTAACTTTGCAAGCTGATGCTGGAAGCAACATTGTCCCCGACGAATCCTTGATTGAGTCCACGGTACAAATGTCGGAGAATGCTAACCAAAGTGACCCTATATTTCAGATAGATAATTGGGGCTGTTTTACATAG
>NbD053190.1 uncharacterized protein LOC109229850  (XP_019250946.1)
ATGAAGACCTTCTTAGGTGGACAAGACATATGGGAGATTGTGGAGCAAGGTTATGAGGAGCCTAAAGACAAGGGCTCACTCACGAAAGAAAAAAAGCGAGACAAGATCAATGATCAAAAAGCTCTTTCCATCATCCAACAAAGTGTAGATGATGGAGCTTTTGAGAAAATTGCAAGTGCAACCACCGCCAAGAAAGCATGGGAGATCTTAGAGCATTCTCACAAGGGAGTTGATAAGGTGAAAAAGGTTCGACTACAAACCCTACGAGGTGAGTTCGAATCCTTAAATAAGAAAGACTTTGAATCAATTTCCGATTATTTTACAAGAGTCTTGGCGATTGTCAATCAATTAAAGAGGAATGGTGAAACTCCTAGCGATGTAAGAGTCATTGAGAAAATTCTTAGATCATTAGATTCAAAATTCGACTATATAGTCGTAGCCATCGAAGAATCTAAAGATCTAGAATCAATGACTATCGATGAACTCATGGGTTCACTACAAGCCCATGAAGAGAGGTTCAATAAGAAAAATAAGGAGCCTTTGGAGCAAGCTTTACAAGCAAAACTCTCTTTCAAGGAAGAGAGTAGTGAAAAGACTCATCAAACGAGTCAACGAGGTCGTGGTCAAGTACGTGGCCGAGGACGAGGGCGAGGATATATCAAACGTGGAGGCTATAGTTCTTACAAAAATGAAGAAAGAAGCCAAGATTTTCACTCGACAAGAGGTCGCGGGAGAGGCTACACAAGTAGAAGGCCAAGGTATGACAACTCTCAAACTAAATGCTATAATTGTCATAAATTTGGCCACTATGCTTCGGAATGCGAGAAGTCAAACAATTACGTGCAAGAAAGAGCAAATTTTGCACAAGAAGATACCGAAGCCGTGGAAAACACTTTGTTACTAGCATGCAAAGGTGGAGACAACGGAGGATCGAATTTGTGGTATCTCGACACGGGTGCAAGCAACCATATGTGCGGTGACAAAAGCATGTTTGTGGAGTTAGACGAGGCAATAAGTGGAAATATCACCTTCGGAGATTCCTCTAAAGTCCCGGTTAAAGGCAAAGGTAAGATCCTCATCCGCTTGAAAAATGGAAGGCATCAATTTATCTCTAGCGTGTATTATGTGCCCAATATGAAGTCTAATATACTGAGTGTTGGACAACTCTTAGAGAAAGGCTATGATATTCACATGATAAATCGTAGTCTTTCTATAAGAGACCAAAGAGGAGGTTTGATTGCTCAAGTGCCAATGTCAACGAATAGGATGTTTTTGCTAAATATTCAACATGACATTCCAAGATGTTTAAAAGCATGTTTCAAAGATAATTCTTGGCTTTGGCACATGAGATACGGGCACTTAAATTTTGGAGGCTTAAAGTTATTATCAAGTAAAGGAATGGTGAAGGGTTTGCCTCCAATTAATCATCCGGATCAAATATGTGAGGGATGCCTTCTAGGAAAGCACTTTCGAAATAGTTTTCCAGTAGAGGCTTCTAGTAGAGCGAAGAAACCTCTAGAACTTATTCACACGGATGTGTGTGGACCCATCCATCCACCATCTTTCGGTAAAAATAGATATTTTCTTCTATTCGTTGATGATTTTAGTCGAAAGACATGGGTCTATTTTCTAAAAGAGAAGTCGGAAGTCTTTGGAATGTTCAAGAAGCTCAAAGCGTTTGTGGAGAATCAAAGTGGTCTCACCATAAAGGCGATGAGATCCGATCGTGGAGGAGAGTTCACATCCAAGGAATTCAAGGAATTTTGCGACAACAATGGCTTACGACGTCCTCTAACTCTTCCGTATTCACCTCAGCAAAATGGTGTTGCAGAAAGAAAGAATAGGACCATCCTTGATATGGCCCGGAGTATGTTAAAGAGCAAAAGGATGCCTAAGGAGTTTTGGGCCGAGGCAGTGGACTGTGCGATCTATCTAGCAAATCGCTCGCCCACTAAAAGCGTCAAGAACAAAACGCCCATTGAAGCTTGGAGTGGAAGGAAGCCCGGCATCTCACACCTACGAGTGTTCGGAAGTGTGGCATATGCTCATGTGCCAGATCAGAAGAGGACGAAGCTCGATGATAAAAGCGAGAAGCTCATATTCGTGGGCTATGACTCAAGTTCGAAGGGTTACAAGCTATACAATCCCAAGACCGGTAAAGTAATCTCAAGTCGAGACGTGGTGTTCGATGAAGAAGCAACATGGGATTGGAATGTTCCCGAAGAGGAGAACTACGATTTTCTCCCTTATCCGTTCGAGAGTACTATAAGGAACGAAGAATATCTAGAGGTTCAAGAACCTTCTAGTACACCATCTCCGCACTCTCCACATACTCTAACCACACCAAATGAAGCGACACCAACATCAGGAGGAGAATCAAGTAGGCTACAACATCGCACAAGGAGCATTGAGGAGTTGTACGAGGTAACTCAGCCTATGGAGGATCTAACATTGTTCTGCCTTCTTGCCGATTGTGAGCCAATAAGCTATGAAGACGCAGCAAAAAGCGAGAAGTGGAAACGTGCCATGGACGAGGAGATTCAAGCAATCAAGAGGAATGATACGTGGGATCTCGCTACTCTACCAAAGGGGCATAAGGCTATTGGTGTAAAGTGGGTGTACAAGGCCAAGAAGAATTCCAAAGGTGAAGTTGAAAGATACAAGGCAAGGTTGGTGGCGAAGGGATATAGTCAACGAGCCGGCATAGACTATGACGAGGTATTTGCTCCTGTCGCTCGTCTAGAAACTATAAGATTGATGATCTCACTTGCGGCTCAGCATAATTGGAAGATTTATCAAATGGATGTCAAATCCGCGTTCCTTAATGGCCACTTAGAAGAAGAAGTCTATATAGAACAACCTTCGGGATACATCGTGAAAGGCCAAGAGAATAAGGTGCTGAAATTGAAAAAGGCCTTATACGGGTTGAAGCAAGCGCCTCGGGCATGGAATAGCAGGATAGACAAGTATTTCCAGCAGAATGACTTTACAAAATGCCCACATGAGCATGCCCTCTACACCAAAGTAAGCAAGGATGGAGATGTTATGCTTGTGTGCCTATACGTGGATGACTTGATATTCACCGGTAGTAATCCCAAAATGTTCGAGGAGTTCAAGAAAGCAATGGTTCGGGAGTTCGAGATGACCGACATTGGACTTATGGCTTACTATCTTGGGATCGAGGTGAAACAAAAGAAAGAAGGAATATTCATATCCCAAGAAGGTTATGCGAAGGAGGTGCTGAAGAAGTTTAAGATGAATGACTGCAAGTCGATGAACACACCGGTGGATTGCAATCTCAAGTTGTCAAAAGATGATGAAGGATACTTGGTGGACCCAACACAATACAAGAGTTTGGTTGGAAGTCTGAGGTACCTAACCTGCACGAGGCCAGATATTCTCTACGGAGTTGGACTAGTAAGTCGATATATGGAAGCACCTACAATAAATCACTTGAAGGCAGCAAAGAGGATACTTCGCTACATCAAAGGTACGATTGACTATGGTCTGTTTTATTCGCCTTCTGATCACTTCAAGCTAGTTGGATACAGTGATAGTGATTGGGCCGGAGACATAGATGATCGTAAGAGTACGAGTGGTTTCGTGTTCTATATGGGAGATACGGCGTTCACATGGAGTTCGAAGAAGCAACCCATTGTGACTCTGTCAACGTGTGAAGCCGAGTATGTAGCAGCAACATCGTGCACCTGTCATGCAGTGTGGCTCAGGAAGTTACTAAATGAGCTTAAGTTTTCTCAAAAGGAAGCTACAGAGATATATGTGGATAACAAGTCTGCGATTGCTCTAGCAAAGAATCCAGTCTTCCATGATCGAAGCAAGCACATCGATACGAAATACCATTACATCAGGGAGTGTGTTACAAATAAAGAGGTGCAGATAAAGTACGCGAAGTCATTTGACCAAGTTGCTGATATTTTCACAAAGCCTCTAAAACACGAGACGTTTCAGAGATTACGGAATATGCTCGGAGTGACGAAATCAAGTTTAAGGGGGGCTGTTGAAAAATAA
>NbD053189.1 Partial, hypothetical protein NitaMp013 (mitochondrion)  (YP_173361.1)
AAGAAGCGACTACCTTACTTAAGCAATTCTGCTTATTCTTATTCTTTCTTAGTTGTAGTTCCTATATTGGGGTTTTTCTTTTTGGGTTTCTTAGGGCCCTCCGTCTTCAGAAAGGTCTGCCTGGCCACTATGAATGAATATTACGTTAATAGAGTAAGTTGTTCTTTAAGTTGTGCACTTAACACGAAGCTAGGGCAGCGATGCGAAGGCTTG
>NbD053188.1 protein TIFY 5A-like  (XP_016477686.1)
ATGAAGCACAGAATTGGCCTTCAACTTTTTCCTCTATTGTCTTCTTCTTCAGAGTTCCGCAGTAGTGATCATTCTGTGGCATGTTCTTCCACAAGAAAGCAGATCACAATTTTCTACAACGCACAAGGTGGGGAATGTGATACATCTGAACTCCAGGCCTTAGCCATCTTATGCCATGCAAGACGAGAAATGGAAGAAAAATATAATACGAGTGCATCAAATTTGAAAGCGCCACCTCTGCAGTTTCAATTGCATAGCCCTTATAGGTTGTCCGTGAGAAAATCCCTACAGAGGTTTTTACAAAAGAGAAAAGAAAGGAGGATTCAAGCAGCTAATCCATATTAA
>NbD053187.1 Partial, LOW QUALITY PROTEIN: probable mitochondrial chaperone bcs1, partial  (XP_009772193.1)
ATGAGCACCAAAAATAGGTCTATTCTTGTCATTGAAGACTTTGATTGTAGCGTTGATTTGCCAGATAGAACTAAAAATCGCGTAGAATATGGTCATTCTCGTGCACGAGATCAAGGTAGGCTTACACTTGGTGGATTACTAAATTTCATAGACGGGCTATGGTCGAGTATTGGAGATGAGAGAGTTATTATATTTACGACAAATCATAAGGAGAAGTTTGATCCAGCTCTGTTGCGACCTGGACGAATAGACATGCATATTCACATGTCTTATTTGACAATTGAAAGTTTTAAGGTGTTGGCAGCTAATTATTTGGAAATTTATGATATCAATAATTATGAGTGTTTTCAAGAAATTCAAGAGTTGATTGAAAGCGTTCCAATTACCCCTGCTGAG
>NbD053186.1 uncharacterized protein At2g34160-like  (XP_019262474.1)
GCACCAGCAGCAGCACCAGCACCAGCTCAAGCCCAAGCACCTGCACCTGCACCTGCACAAGCACAAGCAACCAATAACAATGAGGCACAGAAGAAGAGCAATAGAATTCAAGTGTCTAACACCAAAAAACCACTCTTCTTCTATGTCAACCTTGCAAAGAGGTACATGCAGCAGCATACTGAGGTTGAGCTTTCTGCTTTGGGCATGGCGATCACTACGGTTGTCACAGTTGCTGAGATTTTGAAAAATGGTGGATTTGCCACAGAGAAGAAGGTTTTAACATCCACAGTTGGAATGAAAGATGAGGCCAAAGGTCGAATGGTTCAGAAAGCAAGAATTGAGATTGTGTTGACAAAGAGCGAAAAATTCGACAAGCTGATGACACAAAACAATAATGGTGAGCGTGCAGTAGCACAAAATTCAGCAGCAACCAAGAATAACAGTGACAACAAGGAGCAAATCAAGAAGTAG
>NbD053185.1 myosin-binding protein 1-like isoform X1  (XP_019233438.1)
ATGGATGTAAAGGAGACTTTTAGTAAAGGAAAAACTAAAGGTCCTTTTAGTATAACAGCAGCTTTATCTACAGCATTTCTTGAATGGTTGCTCATGATTTTTCTGTTTATGGACGGTGCTTTCGCCTACTTAGTTACAAAGTTTGCGCAGTATTGTCAATTGCAAGTTCCGTGTTTGCTTTGCTCGAGGATGGATCATGTGCTTGGCAAGGAAAAAGCTGGATTTTACTGGGATTTAATATGCCTCAATCATAAGTTGAAGATATCTTCATTAATTATTTGTCATTCTCATGATAACCTTGTCGATGTTCATGGGATGTGTGAGAGTTGCCTTTTCTCGTTTGCTACAGTAAATAAGTCGAATGCTGAAACCTATAGATTGCTAGTTGGAAAACTCGGGGCAGATCCTCACATTGCTGATAAGTATCCTTTACTCAAGGAGCAAACTAGTCGTTGCGCAGGAACAAGAAAATGTTATTGTTGTAAAGAGGAATGTGTTTCCAGAGGATATTCCCAAAAATTGTTCAAGTTTACATCTTTGTGCACTGATGCAGCTCAACTTGATGCGCCTTTATCTGAAACTAAGGAGAATGGAAATGAGCCATCTGTTTCAGTCTATGATCCTTTGCCTCATTTGGAATGCAAAAAGGTTAAGGTTAGCTCTGATTCTGAATCAGAAGCTGCACACTCCGATGGTGATAGTGCTAGGTCTATGATCCGTGCAAGGGATAATTCTATAAATGATTCTTCAGATAGATGTTTGCATCCGGAACCTCAGACTTTTACTTTCACTAATGGCCTTGCTACTGAGAAACTTATACCTTCAGCTTCAGTGCCTGAACCATCACTGCTAGATGCAGAAATTGATTTCCAATGTAGAGATTTCCCTTCTAATATGACATCTGCTGCATCTGTTGAGCATGGATTAGAGGAAATTAACTGGCAGAAAACTGATGCATCTTCCCCAGCTGAGCTTATAACAATTGATGAGGCCACCCCCTTTTCCAATGTCAACGAAAATCTTGTTGATGTATCTAGAGAGACCTCAGCTGCGGAGATGGTCAACCAAGTTGTCAAAGATTGCGGGGAAGTCTGTCAGGCAAGAAGTGATGAGATGCCGAAGAGTGAAGCAGAATTGGATTCTAAACCACAGTCCAATGAGACTAGCTTACAGACAGCTGGTTCATTTGATCTAGGTGATGCTTATAAGCTGGCTGTTGGCAATAGATCGAGGCAATTATCCGGAAAATCTTTGGAGCAGATGTCATTCAAGGATTCTACTCGAATGAGTGAAGATCTGAAGGTCTTACTTACGCAACTGTCTTCTCCTCGTGTTACCGATACTACATTGAGTGAGATGAGTCCTCGGGTGTCTGTAAATGGTGAGGAAATTAGAACTTCTGAATCTTCTCACTTTATTGGAATGCAGATACTTCATAAAAGGATCTCGCTTGAGAGTCTGTCTGATCGTTTAAAACGACAGGTGGAGTATGATAGAAAACTAATGGATGCTCTCTATAAGGAATTGGAGGAAGAGAGAAATGCGTCCTCAGTTGCTGCAAATCAGGCAATGGCAATGATTACAAGATTACAAGAGGAGAAGGCAGCACTGAACATGGAAGCCCTGCAGTGCCTAAGAGTGCTCGAAGAACAAGCTGAATACGACAATGAAGCACTGCAGAAAGCAAATGATCTTCTTGCACAGAAGGAGAAAGAGATTCTAGATTTAGAAGCTGATCTTGAACTTTACAAGAAGAAACTTCGGAACATGGCTCTCTTTGGTGATGCACTTGAGGCAAGTTATGATTCAAATAATGCTAAGCAAGCTGATACTATTTGCAGTGATAAGAGGAGTCTGATACTTGATTTTGAAAGTGAAAGACAGCAAATTATGTTTTGTTTGAACAAATTGGAAGAAAGGCTCCATGTGTTCTCCAAGCATGAGGCTAGTCAGGAGTCTGCTAATGTGAACACCGAGTTTTCAACAGAAGAATGGGTTGAAGTGGGTAATCCGAAAGAATTGGACAATAGGGAGTATTCTAGAAGTAAGGGTGAAATAGAGGAAAATATGCGCCTAGAGCCAACCGTCGACACAAGCCCTTCTGGTGAAGAAGTATCTACTTGCAAGTTTCCATATGAGAGCAAATATAGGCAGTGCGCTGATGGAGATTCTGAGTTAGAGACTTTGAAAAATGAGTTATCAGTTTTGAGCAGCAGGCTGAATGCACTTGAAACAGAACACTGCTTCCTTGAGAATTCCATCAACTCACTGAGGAATGGAGATGAGGGGCATAGATTCATTAAGGAGATAGCTGGTCACTTGCGACAGTTGCATTTTGTTTGGGACAGTACAAGTGGTGATCTTGCAAGTAAATAA
>NbD053184.1 5'-adenylylsulfate reductase 1, chloroplastic-like  (XP_009802848.1)
ATGGCTTTGGCTTTTACTTGTTCATCTGCATTTCATAGCTCTTTGTCCCCTTCTTCTTCTTATGAACATCAAGGTTCCCAATTGGGGACCTTTCAGCCATTGGATAGGCCTCAAATGCTGTCAAGGGCTTTGAACAGTCGGAGGCGTTCGGCAGTGAAACCATTGAACGCTGAGCCTAAGAGGAATGATTCCATAGTTGCCTCTGCAGCAACCCTCGTGGCTCCTGAAGTAGCAGAGAAAACTGAGGAAGAGGACTTCGAGAAATTGGCTAAGGAGCTTCAACATGCTTCCCCTCTTGAGATTATGGACAAGGCCCTTGAGAAATTTGGGGATGACGTTGCTATTGCTTTCAGTGGTGCTGAAGATGTAGCTTTGATTGAGTATGCACATTTAACTGGTCGACCATTCAGAGTTTTCAGCCTTGATACTGGGAGGTTGAACCCGGAGACCTACCAATTATTTGATAGTGTGGAGAAGCATTATGGCATTCGCATTGAGTACATGTTCCCTGATGCTGTTGAAGTTCAGGCCTTAGTTAGGACCAAAGGGCTTTTCTCTTTCTATGAAGACGGCCACCAAGAGTGCTGCCGTGTAAGGAAGGTTAGGCCCCTAAGGAGAGCCCTCAAGGGCTTACGTGCCTGGATCACAGGGCAACGTAAAGATCAATCCCCTGGAACTCGATCAGAAATTCCCGTTGTTCAGGTGGACCCTTCTTTTGAAGGGTTGGATGGCGGTGCTGGTAGCTTGGTGAAGTGGAACCCTGTGGCTAACGTAGACGGAAAAGATATTTGGAACTTCCTTCGTGCAATGAATGTTCCGGTTAACTCATTACATTCACAAGGTTATGTCTCCATTGGATGCGAACCTTGCACAAGGCCGGTCTTACCAGGGCAGCACGAGAGAGAGGGCAGATGGTGGTGGGAAGATGCCAAGGCTAAAGAGTGTGGGTTGCACAAGGGCAACATCAAGGATGAAACTGTTAATGGTGCTGTCCAAACTAATGGTACTGCTACCATTGCTGATATTTTTGATACCAAGGACATTGTTACCTTGAGTAGGCCTGGTGTTGAGAACCTATTAAAATTGGATGACCGAAGAGAGCCTTGGCTCGTCGTTCTTTATGCACCTTGGTGCCAATTTTGCCAGGCAATGGAAGGATCTTATGTTGAATTGGCTGAGAAGTTGGCAGGTTGGGGTGTGAAGGTGGGGAAATTCAGGGCAGATGGTGAGCAGAAAGCATTTTCACAGCAAGAATTGCAGCTTGGCAGCTTCCCTACAATACTCTTTTTCCCAAAGAACTCTTCGAAGGCCATTAAGTACCCTACAGAGAAGAGGGATGTAGACTCCTTGCTAGCTTTTGTGAATGCTCTCAGATAA
>NbD053183.1 uncharacterized protein LOC109224614  (XP_019244703.1)
TTGAACAAGGTTACAATAAAAAATAAGTATCTATTGCCGAGGATTAATGATCTGTTTGATCAGCTTCAGGGTGCTAAGGTATTTTCAAAGATTGATTTGATATCTGGCTACCATCAGTTGAGGATTAGGGCATCCGATGTCCCTAAGACAGCTTTCCACACTCGGTACTTTAGGCCTTATTTAGATTCATTCGTGATAGTCTTCATTAATGATATATTGATATATTCCCGTAATTAA
>NbD053182.1 suppressor of mec-8 and unc-52 protein homolog 2-like isoform X1  (XP_016468506.1)
ATGTCTTCCTCCAAACGGAATCACAAGGAAAAGATAATTCGTCACAAGAAAGAAGAGAAGGCGGAAGAACCGGAACTACCAAAGTACAGAGACAGAGCTAAAGAAAGGAGAGAAGATCAAAATCCGGATTATGAACTCACTGAATTGGGCGCTTTTCATGCTGTCAAACCTCCCGGCAATGTTGATCTTCTGTCTGCTGATGCTCACAAATTATCTATTGAGAAGAGCAAGTATCTTGGAGGTGATGTGGAACACACTCATTTGGTTAAAGGGTTAGATTATGCTTTACTTCACAAAGTGAGAAGTGAAATAGATAAGAAGCCAGATGCTGGAGATGAGTATGAAGGAAAACCTAGCAGAGCATCAAAGGAAGATCAGCAGATGTCATTCCGTACTGCAACTGCCAAGTCAGTATACCAATGGACGATCAAGCCTCGGACTGTTATAAAGACCAATGAAATGTTTCTTCCTGGACGGATGTCTTTTATTTTTAATATGGAGAGTGGATACAACACCGATATTCCGACCACTCTACACCGGAGCAAAGCTGACTGTCCAGTCCCTGAGGAAATGGTTACAGTCAGTGTTGATGGTTCTGTTTTAGACCGAATAGCTAAAATCATGTCTTATCTCCGCCTTGGATCATCAGGAAAAGTTCTCAAGAAGAAAAAGAAGGAAAAAGATGGCAAAGGGAAGACTGTTACATCCAATGGTTACGACGAAGTATCGAGGTCTGATGCATCAAAGAGCCAAAATGATACAGAAACTGTGCCTCAATCTGCACCGCTTCCTAAAAAGAACCATTTAGAAAGAAAAGAGAATCAGGGACCTGCTGTAGATAGAGTTGAAGAGGAAGATATCTTTGTAGGGGAAGGTGTTGACTACTCTATTCCTGCTGGAGATATGGGTCAAAGCCCTGTATCAGAGGATATGGAAGAATCTCCTCGAAACAAAGAGAGGACCTCATATTTCAGTGAACCTGCCTATGGCCCAGTCCCGCCGTCTGAGCCTTCTCATGATTGGCAACAGTCGAATGGATATGATGCTATGCAAGCACAAGCGCTAGCTGGTGTTTACCAACCAGAATGGCAAGATTATCAGTATTCTGAGCAGCTGGCTTACCCCGAGCAGTATCTCCAGCAGAATTATGATATGCAAGCTGATGCTGGCGTTCTACAGGATCCACGATTTATGAGTCAAGAAGAAAAGGATAGAGGGCTAGGTTCAGTTTTCAAGAGAGATGATCAAAGGCTTCAACAGCTGAGAGAGAGAGATGCCAGAGAGAAGGATCCTAATTTCATTTCTGAAAGCTATTCTGAGTGCTATCCTGGTTACCAAGAGTACAATCGTGAGATTGTTGACAGTGATGATGAAGCTGATTTGTCAAAAATGGACATGGGTGGACGTGCAAAGGGTCGGCTTCACCGATGGGACTTTGAAACAGAGGAGGAGTGGGCAACGTACAATGAGCAGAAGGAAGCAATGCCAAAAGCTGCATTTCAGTTTGGAGTGAAAATGCAGGATGGTAGGAAGACCAGGAAACAAAACAAAGAGCAGAAACTTACCAATGAGCTGCATAAGATAAACAAAATACTCACCAGAAAAGAGAAGGAGAAAGGTGAAATGCTCGAGGACGGTGAAATACAACCTGGAAAGAAGCTGCGTGTATAA
>NbD053181.1 uncharacterized protein LOC104244399  (XP_009798111.1)
ATGGGATTCATAATGGAATTTGCGGAGAACTTGATATTGAGATTAATGGAGGATCCGAAGGAGAGAGATCGCAAGTTTCGGGAACATGTGTACGCTACAAAGGAGAGGTGCAGTAAGACTAGAGAGATGTGGAGTTATCCGCTGCGTCCTTATGGTTTCTGGACATTTGATCGGCACAATGCTCAGAACTTCTGGGACCCACAGATCAGCCAAGTCCCCGGCCGCCGCGATCCTTATGATGACCTCCTTCAGGACGGCGCCTCTACCTCCAAATGA
>NbD053180.1 uncharacterized N-acetyltransferase p20-like  (XP_016476284.1)
ATGGACTCTTCAAGAATTAGTCTGCGTCCATTTAAGTTAACAGACGTTGATGACATGATGTTATGGGCAGGCGATGATCGAGTAACTCGGACCATCCGATGGAAGACTTTGACCTCGAAAGAAGAGGCATTGACCTTCATCAAGGAAGTGTGCATACCTCACCCCTGGCGTCGATCAATATGTATCGATGACCGCTCGATAGGGTTCGTATCAGTATCTCCTGGATCAGGTGATGATAGAAGCCGAGGTGATATAGGATATGCTATTGCAGTTGAATACTGGGGGCAGGGGATTGCTACAAATGCTATCAAAATGACAATCCCTCAAGTGTACAATGACTTTCCTGAAATAGTAAGGCTTCAGGCATTAGCTGATGTTGAGAATAAGGCATCCCAAAGGGTACTGGAGAAGGCTGGGCTCACAAAAGAGGGCATATTGAGAAAATATGGCTACCACAAGGGGAAAATAGTGGATCTGGTGATGTACAGTCTCTTATCCACCGAGTATCATATTTAA
>NbD053179.1 thaumatin-like protein 1  (XP_016472537.1)
ATGGATCTGTCATCTTCTTCTCCTTCACATTTCATTCTTAGCTTGTCTTTTGCTTTCCTCATTCTATCCAACGGTGGTGTATTAGGGGCTACGTTTACATTTGTGAACAAATGTGAGTACACAGTATGGCCAGGTATTCTTGCTAATGCAGGCAGTCCAACTCTACAAAGCACTGGATTTGAACTTCCGCAAGACTCTTCACGTACATTCACTGCACCAACTGGTTGGTCCGGCAGGTTTTGGGGCAGAACAAGTTGTTCATTTGACGGATCCGGGTCGGGTTCCTGCGGAACTGGTGATTGCGGCTCCGGTGCGGTAGAATGCAACGGAGCCGGAGCTGCTCCGCCGGCGACTCTAGCGGAGTTTACTCTCGGAACTGGCGGGCAGGATTTTTATGATGTTAGCTTAGTTGACGGGTACAATTTACCCATGGTAGTTGAAGCTTCGGGTGGGTCGGGTATGTGTGCGACGACGGGTTGCGTTACGGATCTAAACCAAATCTGCCCGACGGAACTGAGGAGTGGCGGTGGAGAAGCGTGTAGGAGCGCGTGTGAGGCGTTTAACAAGCCGGAATATTGCTGCAGCGGCGCGTATAATACGCCGACGACTTGTAAACCGTCGATGTACTCGCAGATGTTCAAAACTGCTTGCCCGAGATCGTATAGCTACGCTTATGATGATCCTACTAGCACTTTCACTTGCAGTGGCGCAGATTATACGGTCACATTTTGCCCTTCCACCCCAAGTCAAAAATCTACAAAAGATACGACACCTACGACAACTACACACAGTGATAGTGGGTCTTATGATGGGACAGGAGTCGTAGACCCTGCAACAGGAACAGGGTCAAGTTCTGGCCAAATGGTTTCCGGATCGGGTGCCGGGTTAGAGTACGGGTCAGGAACTCAATACGGGTCAGGATCCGGAACAGAATATGGGTCAGGAACCGAAACGCAGTCCGGATCCGGGTCCCAAGCTATGTTAGCAGATGGATCCTATTTAGCTGGATTAGCCATGGGAGAATCCACAAGAGTTCTCTCTCCAACAGCTTTGCATTTCAGTGCTTTGGCTTCAACTTTGGTTTTATTTGTTTTCTTGTAG
>NbD053178.1 peptidyl-prolyl cis-trans isomerase CYP21-1-like  (XP_016464176.1)
ATGGGTAGAGCGATCTCAGTTATATTGCAGCCACGGTGGCTTCTGATCTTTCTTGCTGTTCTAGTTCTTATCTTTCTTGCTTCTTCCTTCTCCCAAAAGGAATATGAAAAGGTGGAAGAGGTGTATGAAATTACCCACAGAGTATTCTTGGATGTTGATATAGATAAACAACGCGTAGGAAGAATTGTGATTGGATTATACGGGCAAGTTGTACCAAAAACTGTTGAGAATTTCAGGGCTTTGTGCACAGGGGAAATGGGCAAGACCGCTGATGGAATATCTCTTCACTACAAGGGAAAGCCATTTCATCGTATAATACCTGGATTCATGATTCAAGGTGGAGATATTGTTTCAGGTGATGGAAGGGGAAACATTTCCATTTATGGTGGTCCCTTTCCTGATGAGAATCTCAAGACAAAGCATTCTCATGCAGGTGTTATTTCCATGGTGAACACAGGACCCAACTCCAATGGCTGTCAGTTCTTTATACCGACAGTGAAGGCTAACTGGTTGGACGGGGAGCATGTTGTATTTGGCAAAGTAATTGAAGGTATGGACACGGTATATGCAATAGAGGGTGGAGCAGGAACGTACAGTGGAAAACCGAGGAAAAAGGTTATTATTGCAGACTCTGGGGAAATACCCAAGGGCAAGTGGGATGAGGACAGCCAGAGTTCAACTTCATAA
>NbD053177.1 Partial, uncharacterized protein LOC109226312, partial  (XP_019246643.1)
ATGTGCATTGATTACCGGCAATTGAACAAAGTTACAATCAAGAATAAGTATCCACTACCGAGGATTGATGATTTGTTCGACCAGCTTCAGGGTGCCAAGGTGTTTTCAAAGATAGACTTGAGATCTGGCTACCATCAATTAAGGATTAGAGCATACGATGTCCCTAAGATAGCTTTCCGCACTCGGTATGGGCATTATGAGTTCTTGGTCATGTCATTTGGGTTGACCAATTCCCCAGTAGCATTTATGGAGTTGATGAACGGAGTGTTCATGCCTTATTTGGACTTGTTCGTGAAAGTATCCCGCAGCCAGGAGGAGCACGGCCAGCACCTCAGAGTGGTTCTTTAG
>NbD053176.1 Partial, photosystem II protein K (plastid)  (NP_054480.1)
ATGCTTAATACCTTTAGTTTGAACGGTATCTGTCTTAATTCGACCCTTTTTTCGAGTAGATTTGTCTTCGGCAAATTGCCGGAGGCCTATGCTTTTTTGAATCCAATCGTAGATATTATGCCAGTCATACCTCTG
>NbD053175.1 Partial, MADS-box protein CMB1-like  (XP_009788128.1)
ATGGGAAGAGGAAGAGTAGAACTGAAGAGAATAGAGAACAAAATAAACAGGCAAGTTACTTTTGCTAAGAGAAGAAATGGACTTCTCAAGAAAGCCTATGAACTTTCTGTTCTCTGCGATGCTGAGGTTGCTCTCATCATCTTCTCCAATCGTGGTAAACTCTATGAGTTCTGCAGCACTTCA
>NbD053174.1 Partial, agamous-like MADS-box protein AGL80  (XP_009774462.1)
ATGACAAGGAAAAAGGTGAAGTTAGCTTTCATAACTAATGACTCAGCAAGAAAAGCAACATTCAAGAAAAGGAAGAAGGGTCTGATGAAGAAGGTGAGTGAATTAAGCACCCTTTGTGGTATTGATGCTTGTGCTATTATTTATAGCCCTTATGAAAACCAACCTGAGGTATGGCCAAATACAATGGGAGCTCAACGCGTGCTCGCGGAGTTCAAGAGAATGCCAGAGATAGAACAAAGCAAGAAAATGGTGAATCAAGAGAGTTTTATCAGACAAAGGATTGCAAAAGCGAGCGAGCAGCTGAAGAAACAAAGCAAGGAGAATAGAGAGAAGGAGATGACTGAAGTTATGTACCAGTGTTTGGCTGGAAAAGGGATGCAGAATTTAAACTTGGGAGATTTGAATGATCTTGGTTGGGTTATTGATCAGAATTTGAAGGAGATTAATAAGAGGATTGAAGCATTTAAAAAAGGAGCTTCCTCTTCTTCTGCTGCTGTTGTATCACAGGCTGTTGCTCCGACGCCAGTGGAGCAAAAGCCTGTGGTG
>NbD053173.1 NADH dehydrogenase subunit 4L (plastid)  (NP_054559.1)
ATGATTCTCGAACATGTACTTGTTTTGAGTGCCTATTTATTTTCGATCGGTATCTATGGATTGATCACAAGTCGAAATATGGTTAGAGCCCTTATGTGTCTTGAACTTATATTGAATGCAGTTAATATCAATTTTGTAACATTTTCTGATTTTTTTGATAATCGTCAATTAAAGGGAGACATTTTCTCAATTTTTGTTATAGCTATTGCAGCCGCTGAAGCAGCCATTGGACTGGCTATTGTTTCATCAATTTACCGTAACAGAAAATCAACTCGTATCAACCAATCAAATTTGTTGAATAATTAA
>NbD053172.1 Partial, uncharacterized protein LOC109235097, partial  (XP_019256633.1)
TCTAGCTCAGGTATTATGGTCTCACAACGAACGTATGCCTTAGATATTCTTGAGGAGACAGGAATGACAGGTTGTAGATCTGTTGACACTCCGATGGATCCGAATTCTAAACTTCTGTCAGGACAGGGGGAGCTGCTTAGCGATCCTGCAAGATATAGACGGTTGGTTGGTAAATTAAATTATCTTACAGTGACAAGACCTGACATTTCCTTTTCTGTAAGTGTTGTGAGTCAGTTTATGGGTTCTCCGTGCAATAGTCATTGGGATGCAGTTGTTCGCATTCTTCGGTCCATAAAATCAGCTCCAGGCAAAGGTTTATTGTTTGAGGATCGCGGTCATGAGCAAATCGTTGGATACTCAGATGCTGATTGGGCAAGATCACCGTCTGATAGACGTTCTACGTCCGGATACTGTGTCTTAGTAGGAGGAAATTTGGTGTCCTGGAAGAGCAAGAAACAGAATGTGGTTGCTCGATCTAGTGCAGAAGCAGAATATCGAAAGATGGCTATGGTAACATGTGATTTAATTTGGATCAAATAA
>NbD053171.1 uncharacterized protein At1g08160-like  (XP_009801767.1)
ATGCCACGTCATAATCCCGTTAGCCTATGTAGGTGCATAGCTATTGCAATCTTAACCCTAATCATCATCGTTGGAATAACCGTTCTTATCATATGGCTAGCATTAAAACCCCGAAAAATGGTCTATTCGATCGAAAATACTTCAATTCATAACTACAACTTAACCAACGATGTCCATTTATTTGCAAATTTCAAATTCGAATTACGAGCCTATAATCCCAACAAGAGAATTTCCATATATTACGACAATATTGAAGTGAAACTCTTCTTTAACTCTCAACCAATTTCTATTAATAGTGTTCCTCCATTTTTTCAGCCTCATATAAATGTGAGACGTTTGGATCTTTCACTTCCGGCGAAAGACGTAGTACTTTACGACGACATTGCTCATGATTTTAAGACAGAAAGAAGTGCTGGGGCTGTGGAAGTTGAGGTGAAAATTAGGGCAAAGATAAGGTTTAAAGTTGGAGTATGGAAATCAGGTCATAGGACGTTGAAGATTTTGTGTACTCCTAAGGTGTCTTTTTCTAATTATAGAAGGAGTTCTAAGTCTTATCCTTGTGATGTAGATTTATAA
>NbD053170.1 LRR receptor-like serine/threonine-protein kinase GSO1  (XP_009773366.1)
ATGAGGATGCTTAAAGGAGTTTTCTTAGCTTTGTTTGCTGTAACATTAGTTCTTATATGTTCAAGTGGATATGTGTTTTGCAAGAATGGAACAGAGTCATCATCATCAACACTTAAGATTCTTTTGGAGATAAAGAAATCATTTGTTGATGATCCAGAAAATGTTTTGAGAGATTGGTCTGAAAACAATCCAAATTACTGCAAATGGAGAGGTATTTCATGTGTAAGAACCTCAGTACAAGTGGTGAGCCTAAACCTTTCTGATTCTTCACTCAGCGGGTCAATTTCACCGTCTATTGGCCTTTTGCATGACCTGCTCCAACTTGATCTTTCTTCTAATCTTCTCTCAGGTCCCATTCCACCTACTCTTTCTGACCTTACTTCTTTGGAATCTCTCCTCCTTTTTTCCAACCAACTCACTGGCCCCATTCCCACTGAAATTGGGTTGCTGAAAAATCTCCAAGTCCTCAGAATCGGTGATAATGGCCTAACAGGGACAATTCCAACTACTTTTGGTGATCTTGAAAATTTGGTCACTCTAGGTTTGGCCACATGCAGCTTAGGCGGTAAAATTCCTTCTGAATTAGGAAAACTTAGCCAGCTTGAGAACATGAATTTACAGGAGAATCAACTCGAAGGTCCAATTCCAGCTGAAATTGGAAACTGCTCCAGCCTAGTTGCATTCAGTGTTGCTGTCAACAATCTCAATGGAACAATCCCAGAAGAATTGGCAAACCTTAAAAACCTCCAAGTTCTCAATTTTGCTAATAATAGCCTCTCTGGACAGATTCCTACTGAGCTTGTTGGAATGAATCAGCTGCTTTATCTTAACTTGCTTGGTAATCACCTTGAAGGATCGATCCCAAAGTCATTGGCAAAGTTGAGCAACCTTCAGTATTTAGACTTGTCTGGAAACAGACTTACTGGTGAAATCCCAGGAGAATTCGGCAGCATGGTACAGCTACTATTCTTGGTTCTGACAAGCAACAATCTTTCTGGTAGCATACCGAAAAGCATATGTTCCAATGCGAGCAGCTTGGAACACATGATGCTTTCGGAAAACCAACTTTCTGGTGAAATCCCTGTGGAATTGAGAGATTGCAGGTCACTAAAGCAGCTCGATTTGTCTAATAACACGCTCACTGGTTCGATACCAGTAGAGCTGTACGAGTTGGTTGAGTTGACTGATCTCCTGCTTAACAACAACACTTTGGTTGGTTCAATTTCTCCGTCGATAGCAAACCTCACTAATCTGCAAACATTGACGTTGTCTCACAACAACTTACGTGGAAATATACCGAAAGAGATAGGAATGCTTGGGGACCTTGAGATCCTCTTTCTATATGAGAACCAGTTATCTGGAGAAATCCCAATGGAGATAGGCAATTGTTCTAGCTTGCAGATGATCGATTTTTATGGAAATCAATTCACAGGCAACATTCCCATTACAATTGGAAGGCTAAAGCTGCTGAATTTCATTGATCTTAGACAAAATGATCTCTCTGGTGAAATTCCTGCCAGCCTGGGGAATTGTCACCAACTGAAGACCCTTGATTTTGCAGATAATCGACTATCTGGTAGCATCCCTGCGACGTTTGGTTATCTTCGAGCTCTGGAGCAGCTTATGCTTTATAACAACTCTTTTGAAGGTATTCTTCCTGATGAACTGGTCAATGTTTCAAATCTGACTAGAGTCAATCTTTCTCATAATAAACTGAATGGTAGTATTGCTGCCCTGTGCAGTTCAACATCATTTCTTTCTTTTGATGTTACGAATAATGCATTTGATCATGATATTCCACCCCACCTGGGATATTCACCATTTCTTGAAAGGTTAAGGCTAGGAAGCAACCGTTTCACTGGAAAAATCCCTTCGACTTTGGGATTAATCCGTGAACTATCGCTGCTAGATCTCTCCGGAAATGAATTGACTGGTTCAATACCTGCACAGCTTTCTCTGTCCAGAAAGCTCACCCATCTTGATCTCAATAACAACCTTCTTTCTGGATCAATCCCTACTTGGCTCGGAAACTTGCCGCTTTTGGGTGAGCTCAAGCTGTCCTCCAATAATTTCTCAGGACCTCTTCCTAGAGAATTGTTCAACTGCTCAAAGCTTTTGGTGCTGTCACTGGAAGACAATTCACTGAATGGGACTATACCCCTTGAAATTGGTAAGCTCAATTCCCTTAATGTCCTAAATCTTGACAGAAACCAACTCTCTGGTCCCATTCCAACTACCATTGGCAACTTAAGCAAGCTCTACATACTCCGTCTCTCGGGAAACACCTTTACTGGTGAAATACCTAGTGAGCTAGGACAGCTCAAGAATCTTCAAAGCATACTGGATTTGAGTTTCAACAACCTCACTGGCCAGATTCCTCCTTCTGTTGGGACACTTTCTAAACTTGAAGCACTTGATCTATCTCATAACCAGCTCATCGGAGAAGTTCCTCCTCAAGTTGGTGAAATGAGCAGTTTGGGAAAGCTTAACCTCTCTTCCAACAACCTTCACGGGAAATTGGACAAACAGTATGCACATTGGCCAGCTGATGCATTCACCGGGAATCATCTATGTGGAAGTCCTCTGCAAAATTGCGAAGACTCCAAGTCCAACAATCAGGATCCAGGACTAAGTAACTCAACCGTGGTAATAATTTCAGTGATATCAACTACAGTGGCAATTATACTTCTGTTGCTTGGAGCTGCCCTCTTTTTCAAGCAAAGGCGAGAAGCCTTTAGAAGAGCAAGTTCAGTAAATTATGCTTACTCTTCCAGCTCTTCCCAAGGACAAAAGAGACCACTCTTTGGAAGTGTTGCTGCCAAGCGCGATATCAGGTGGGATGACATCATGGAAGCAACAAATAATCTAAGCACTGAGTTCATAATTGGATCTGGTGGATCTGGAACCGTCTACAAAGCTGAGTTGTTTAATGGAGAGATAGTGGCAATCAAGAGAATACCAAGCAAAGATGATCTCTTGTTGGACAAAAGCTTTGCAAGAGAAATCAAAACACTTTGGAGGATAAGGCATAGGCACTTGGTGAGGCTAATGGGATATTGTAACAATAGAGGAGAAGGTTCAAATCTATTGATATATGAGTATATGGAGAATGGAAGTGTGTGGGATTGGCTGCACAAACAGCCGGCTAATAACAAGACGAAGAAGTGCCTCGACTGGGAGGCGAGGCTGAAGATAGCAGTGGGATTAGCACAAGGAATTGAGTACCTACACCATGATTGTGTGCCCAAGATCATTCACAGGGATATCAAATCGAGCAATATTCTGTTAGACTCTAACATGGAGGCACATTTGGGGGATTTTGGGCTGGCCAAAGCCATTAAGGATAACTATGATTCCTTCAACACAGAATCAAACATGTGGTTTGCTGGTTCTTATGGTTATATTGCTCCAGAGTATGCTTATTCTTTGAAGGCAACAGAGAAGAGTGATGTTTATAGCATGGGTATTGTACTCATGGAGCTTGTGAGTGGAAGTATGCCAACTGATGGGAGCTTTGGAGAAGACATGGACATGGTGAGGTGGGTTGAGTCGCATATTGAAATGTCAGGAACTTCTAGGGAAGAGCTCATTGATCCCGTGTTGAAACCATTGTTACCCAATGAAGAAAGTGCTGCATTTCAGGTGCTGGAAATAGCACTGCAATGCACGAAAACTGTACCTGCTGAAAGGCCATCATCCCGGAAAGTTTGTGATCAATTACTACATGTATTTAACGACAAGGTGGTTCATTCTGATAAGATGAGTCCAGACAATTACGTTTAG
>NbD053169.1 uncharacterized protein LOC107772566  (XP_016447552.1)
ATGGGAACCACGGTGATGCTGATATTGGTGTCGATGATGATGGTGATGATCAACGTGCACGCTAGTGATACAAATCCTGTTTTTGATCCATGTTCGGACACAAAAATTCAGAGATGGGATGGTTTCACATTTGGGCTTGCATTTTCTTCTAAGGAATCATTCTTTTCCAATGGAACACAGCTCTCTCCTTGTGACCAGCGACTCTCCCTTTCTGGCAATTCTGCTCAACTGGCTGTTTTTAGGCCTAAGGTGGATGAGATTTCACTCCTCACAGTCAATAGCAGCGACTCCAATCCTAGCAAAGCTGGTGGTTATATGGTCGCCTTTGCTGGACGCAAATATGCTGCTAGATCACTACCTGCTTTCGTGGCAGACAATACTCATACCATTACAAGCTTCACTCTGGTACTTGAATTTCAAAAGGGCACTCTCCAGAACTTATTTTGGAAGAAATTTGGCTGCAGTTCATGTACGGGGGGTTCTTTTGTTTGCCTTAATACGACTGATTGTGCAGTCCCAAATAATAAGTGCAATGGCAATGGTGGATCCGTTGACTGCAACATGGGAATACAATTGGCATTCTCAGGCACAGATAAGAACGACGACGTGCTAAACTCATGGTATGAGGTTAAAAACCTCCGACAATACTCCCTCTACGGCTTGTTTCAAGATGTCAGTGATTCTCTCACAAGTCCTTTTAAGAACCTGTTTTAG
>NbD053168.1 transmembrane epididymal protein 1  (XP_019254911.1)
ATGGGTACATTTCTTGGACATCTAGTACCTGGTTTGGAAATAGCCCTTCTTGGTTTTTGGCATGCTATTAACACAATTAAAGCCAACTATCAAAATGGAACAACAAAATTCAGATCTAAGTTTTGGTACTCTTTTAACAGTCCTCTTCCTACACTACAACACCTTGATCTCATTCTTGTTTTGTCTTTCTCTATCTTTTGCATAGTAATCCAATTCTTGGATTTTTCTTCTATGCACTTCTCATTCAAGCTTCATAATATTGAACATGCAACCATGTTCCTACACTTGACTGTTTTCGCGGGTTTTACTCTTCTTGTTGAGTTAAGTAACTTGCCTGAGATCCTACATGGGATTTTAGGTATACTTGCTACATCTATTTTTGGTCAAGAACTTTTCTTATTTCATTATCATTCAACTGATCATGTAGGATTAGAAGGATATTATCACTGGCTTTTGCAAATCGTCGTGTTTATTTCCCTTATGTCCGCTCTTATTGTTACTTGCTTCCCTGCCTGTTTTCCTGCAGCACTTGTTCTTTCAATTTCGGTTATATTCCAAGGTTGTTGGTTCATGAACATGGGATTTAACCTGTGGTTTCCACACTTTGTTCCAAACGGATGTGTTATGCAATCAAGTGAAGGTCATGAAAACTTAGTGCATGGCGCGGTCATGTGTCAAACGAATGAAGCTGATTTACGGGCTAGAGCTATGGCGAACTTGCAGTTTAGTTGGGTACTTGCAGCTATCTTGATTCTTGTGGCTGCTATTTCTCTTGTTTTCGCGAGAAATCGAGCAGATAGGACTCTGTTGTCTAAGTATGAGCAGCTTCAGACTAGAGGCAGAGACATCCCTGTCACAATTAATTGCTTCAAGTAA
>NbD053167.1 Partial, uncharacterized protein LOC109240505  (XP_019262706.1)
ATGGGTAAGGAAGCGGCGTTGCTCTCAGCATTTCACCCGAAGAAGAAACCCATGAAGAAACATAGCAGTAATAAGAAGAAGAATCAACTCTTCAGCAATGTTTTGGATTATCTCAAGTCCGACTCTTTTATGTATGCACCTCTGTTTTCTTCTCATTTCCCTTCAGCAGAGTCGTCGTCTTTTGCTCCTACCGGAATTGAGGCAAGTAAACCTAACGAGGCAAATGATAAGAAATTGGTTACCGAAATTGGGGATTATTTGAAGTCTGATACCTACTTATATGCTCCCTTGGTTTTTTCACAACCTTGGTATTCGGCTGATATTCCTGCTGAAACGGTTCAGGTATCTGAAGGTACAATC
>NbD053166.1 transcription factor bHLH47-like  (XP_019232396.1)
ATGGATACAGAAAGTCCTGCTCCAGTACTTGAAAAGGATACTACAGCTGTGGAGACTTCGCTGGATAGCTCTCATCTTGGCAAGAAGAATCAGAAGAAAGCCCCAAAAAGAATACATAAAGCTGAGAGAGAGAAGCTGAAGAGGGAGCATCTAAATGAGCTTTTCCTTGGTTTGTCTAATGCTCTTGAACTATCAGAGCAGATGAATGGAAAAGCCTCCATATTGAATGAAGCTGCTCGATTTGTAAAGGACATGCTTTCTCAGATCAAGCATCTGAGGACAGAAAATACAACTTTGCTGTCTGAATCTCAAAATCTGAGTGTGGAGAAAAAGGAGCTTCAGGATGAAACTTCAGCTCTGGAGGCTGAAATTGGCAGACTGCAGAATGAGGTCAAAGCGAGGGAAGCCAAGACCAATCTCGACCTAAATCTAGCTCCTCCAGAAATTCAGCACCCAGAGTTCGCCTTACAAAATAATTATACGAGCTTACCTGCTTCAGAACATGCGTTTCAAGACTCACAAATTATGAACCCTGCTTATGTCTTTCCCTTTAGATCTAATTCCCACGTTTATCCAGCGCCCTATGCTACAAAGTCCACGGCTACGCCCACATCTAGTGTGAAGAAACCTCAGGCCAGATATCCCACTCCAGCTGATGTATGGCCATCCCAAATCTTTGAAAAGCGGCCTCGGTTATTAGGACAGGAAGTTCAAGATGGGGCGTAA
>NbD053165.1 uncharacterized protein LOC107773917 isoform X1  (XP_016448833.1)
ATGCATATAATCTGTTGGACTAAAATGGCTAGGGCTAGAAACTGCTCGAAACCGGTGATTTGGATCTGGTTAATCTCTGCCCTTACCTTTTATGCTCTTTTCCTTATGGTTACCCGCAATTCTACAGAATGGTCTATCTCAAATGCGGAGCAGAGGTCTAGATTGTATCATAAGATGGAAAAAGATTTGGAGGAGCACGGAGCTGCTTTCCTCAAACAGGGAGAAATTACTCAATCACTTACCCTGTCAGATCTGTTTACTCTCAAAGATGGAGTAGTCACTCCTGTACTCAAGGCTGCAAATCCCCCTGTGCGAGCAAATGCTTTGTATCTCAACCCAGAATATTCTGTCCCTATTGCGGAAGCTGTGAGAGCTGTATTCTCGCCACATTTTGATAAAGCAATTTGGTTTCAGAACTCTAGCTTATATCACTTTAGCATGTTCCATGCTTCACATCACATAACATCCGTCGCTGCCTCTGAAGCACAGATTGAAGCTGAAGCAAATGCTGTTAGAGCTGTTTCCGAGACAATCTGCCCAATAAAAATTTCCCTAGAAAGAGTGGTTCTAACATCAACTGGGGTACTAGTAGGTTGTTGGCAGGTGGACTCTGGAACTGATCCTGTAACTATCCGACAAAAATTGAGAAATGCTCTTCCACATGCTCCTGCAAAGCAACTTTATGATGCTGTAATGCTTCATACCTCATTTGCCAGGCTTCTGGGACACCCTAGCAGCTGGCCTGAGGAAGCAAATAGGGTTTCAGAACTCCAATTTCTGCGTGAGCTCGTGACTAGGTTAAACAATAAAATCCATGGCAGTAAGGCAACAATTAATGAGCTCTGGAATGTAGAGGAATATGACATATTAGCCCTTGCGTTGAATGGGAGAATGAAAGTCCGCAAGTTGCAGCTTGGCTGTTCGAAAGTGTGA
>NbD053164.1 U-box domain-containing protein 11  (XP_019253165.1)
ATGGAGGTCAAACGAAGGGCGATGCAGAACCTCGTTAAGAAGCTGAGTTCCGTCTCGGAGCAGACACGTACAGAAGCAATTTGCGAGCTAAGATTGATCTCAAAGAACGATTCCGACAGCAGACCGTTGATCGGCGACGCCGGCGCTGTTCCGTATTTGGCGGAATCGCTCTACTCGTCGAACAAATTGTCTCAGGAGAACGCAACCGCCACGTTGCATAACCTCTCGATTTCTTCCAAGGACTTGCTGATGTCCACGCGCGGGCTCCTCGACGCGCTCTCTCACGCTCTCCGGAATCCTTCTTCCCCTTTCGTCGTCCAGTGCGCTGCCGCCACCATCTTCAGCTTATTGACGGTCGAGTCTTATCGGTCCATCATTGGCCACAAGCGCGATATTCTCTTCGGTCTTGTAGATATCATTAAAAGCCCTAATTCGGAATCTAGAACTGTAAAAGATGCGCTCAAAGCCCTTTTTGGTATTGCGCTTTACCCGCTGAATCGTGCTCAAATTATCGAGCTTGGGGCAGTACCCGCGTTGTTCTCGCTGCTGTGTAATGACGGGAGAGTCGGTATATTGGAGGATGTTACAGCTGTCATTGCTCAAATTGCAGGGTTTGAGGAGAGCTGGGAGGCATTTAGGAAGGTATCAGGGGTGGGGGTACTGGTCGATTTGTTGGATAATTCGACTGGATCAAGCAGTCGAACTAAAGAGAACGCGGTTTCAGCGTTGCTGAATTTGGTGCAATGTGGTGGAGAAGAGATTGCCGATAGTATTTGTGGTGTAGTTTTAGGGGCAGTGGATGGCATTATTGAAGTGGCGGAAAATGGAACGGATAAGGGCAGGAACAAAGCAATGACGTTGTTGAAGATACTTGATGCGAGTTCCTGTATGTTTCAAGAGGAGCAGATGGACTGCTTATCAAATTCAAACCATTCATTATGA
>NbD053163.1 trihelix transcription factor ASIL2-like  (XP_016450737.1)
ATGGATCAAGAAATCTCTAATAAAGATGATTTCTTTCCAAGAAATAAGCAGCAAAATTCCCATGTTGCCACTGGCAATAATACGAGTGATAGACTGAAGAGAGATGAATGGAGTGAAGGAGCAGTTTCTTGTCTGCTCGAAGCTTATGAAGCTAAATGGATACTTCGTAACAGAGCTAAGCTCAAGGGACAAGATTGGGAGGACGTGGCGAAACACGTGTCGGCGCGTGGTAATTCTACGAAATCTCCTAAGACTCAGACGCAGTGTAAGAATAAAATTGAGTCAATGAAGAAACGGTACCGATCGGAATCCGCCACCGCCGCTGATGCTTCTTCGTGGCCGCTTTATCCTCGCCTTGACCTTTTGTTACGTGGAAATAATGCTTCAGCAGCTTCAACTTCTCTTATTCCTCCTCCTCCGCCGGCTGTGGTGGAACCGCCGCAGCCAGTGACAGTACTACTACCGCCACCTCCGGCTCCTGTTCCTCCGCCTCCTCCACCGCCCCCGCCGATGGCTGTGCCAATTGGGAATGGTGGTCAGAATTCGAATGGGTCTAATGGTGTTGATAGAGCTGCAAAGGAAGACACAATGGATGCCAAATTGTCGGACAATGCAGCAATATCAGACAAAAATGCAATGGACACAAACAGCAGCACTCCAGCCCTCTACAGCGACGACAATAAGAGCAAGTCAAAGAATGTGAAACTGAGATCAATGGAGAAGAAATCAAAGAACAAACGAAAGAGGGCAGAAGGTTGGGAAATTGGTGAGAGTATAAGGTTACTAGCAGAAGTAATAGTGAGATCAGAGCAAGCAAGAATGGAGACAATGAGAGAGATTGAGAGAATGAGAGCAGAAGCTGAGGCCAAAAGAGGTGAAATGGACCTCAAACGAACAGAAATAATTGCCAACACTCAACTTGAGATTGCTAAGCTATTTGCAAGTATTACTAAAGGAGTTGACCCTTCTTTGAGAATTGGAAGAAGTTGA
>NbD053162.1 uncharacterized protein LOC109206548  (XP_019224922.1)
ATGGTGGCTGAACCTTGGTGTTTAAGAATGGGAAATCAGGTAAGTACTAATGTAAAAAAACATTCTTTACTTATAGAAAATTCAAAGAAATTAGTATCTGTTAAAAAACAAGGCCAAAGCCAAAGCCAAAGGCAACAAGAGAAGCAAGTTATAGGGATATTATCATTTGAAGTAGCTAATATGATGTCTAAAATTATTCATCTTCATAAATCTTTAACTGATTCTGAGATTTTAAAGCTTAAAAATGAGATCTTTAAATCTTTAGGAATGAGGGCTTTAGTTTCTGAAGATGAAGAGGTTTTATTAGAATTAGTACTTGTTGAAAAACTTGATGACTTAAATAGGGTTGCTAGTGTAGTGTCTAGACTTGGTAAAAAATGTACAATTAGTGCTTTACAAGGTTTTGAGCATGTATATGGAGATATTATTTGTGGGGTAATTGATGTGAAAGATTTGGGATTTTTAGTTAAGGATATGGAGGGAATGGTAAAGAAAATGGAGAGGTATGTGAATTCAACAGCTAGTTTGTATTGTGAGATGGCTGTATTGAATGAATTGGAAATGGCAACAAAGAAATTTCAGCAGAATCAACATGAGGAGAGTCGAAAAGCCTATGAACAGAAGTTGGCTTGGCAGAAACAAGATGTGAAACATTTAGAAGATGTTTCACTTTGGAATCAGACTTATGATAAAGTTGTTGAACTGTTGGCCAGGACTGTTTGTACAGTATATGCTCGGATTACTTCCGTTTTTGGTAATGCGCTCGTAAAGAGGGACCTTCTAAATCCAGCTGCAGGCTCGAAAATTGGTTGCAGTGGCGGTTTGCAGCAGCTGAAGCGAGATTCCAGTGAGAGGTCTGAAGTCGTGAATTCTGATTTCAAGAAGTCTGTTTTGAGGAATAGCAACGGTAGGTGTCACTCGGGGCAAATTGAGAGAGGAGCGTTAGGAAAAAAGAGCACGAGCCACGATGCTCTAACGAAAGTTGGAAGAAACGAAGGGAGCTTATTTGGGTCCGAAAATTTTAATTTCGTGTGTGGAATGGGACCTGGGAGGCTATTCATGGAATGTCTAAGTTTGAGTTCTGCTTCAAAAACAGATGTTGAGAACGATCTTGCGACTGATGATAGAAATAGTCAGATATCTGGATGTTGTAGTGTTTCAAGTGGTACGAAAAGGGAGCAATCTAACAATTCAGGTTCTTTCAATAGGTCCCTTAGTAGTATCCGTTTGAGCGAAAATGCTAGACACCTAAAGAGTTGTGTGTCTGATGCTGCAAAACATGGTCCCAAAAGTAGGGTAACGTTGTTGTATGCTCCTCCTACAACAGTTGGAGGCCGTGCTTTAGCTTTACATTATGCAAATGTGATTATTGTCATAGAAAAGCTGCTTCAATATCCACATCTGGTAGGCGATGAAGGGAGGGATGATCTATATCAGATGTTACCGACAAGCTTAAGAAAGACTTTGAAGTCTAGTCTGAGATCATATATGAAAGGTTTAGCCATATATGACGCGCCTCTTGCCCACGATTGGAAAGATAGGCTTGAAGAGTTGCTCAAATGGCTTGCACCTTTGGCACATAATATGATCAGGTGGCAAAGTGAGCGAAATTTTGAGCAGCAACAGATTGTTAAGAGAACTAATGTTCTCCTTCTTCAGACATTGTATTTTGCTGATTGTCAGAAGATGGAGGCAGTAATTTGCGAGCTGCTTGTTGGATTAAACTACATTTGCCGGTTTGAGCAACAACAAAATGCTTTACTGGACTGCGCGAGCAGCATTGATTTTGAAGATTGTATGGAGTGGCAAATGCAATTTGGAACTTCTTTTCATTCTTGA
>NbD053161.1 bet1-like SNARE 1-2  (XP_009589525.1)
ATGAGTTATCGGAGGGATCATCGAGTCCATAGAGCTGCTCTCTTTGATAACTATGATAGTATTGAGGAAGGTGGTATAAGGGCGTCATCTTCCTATCCCCGTGATCTTGATGAAAGAGACAACGACAAATCTGTGGATAGCTTACAAGACAGAGTCAGCTTTTTAAAGAAATTAACAGGTGACATACATGAGGAGGTGGAGAACCACAACCGAGTGCTGGACCGAATGGGGAATGAGATGGATTCATCTAGAGGAATCATGTCAGGAACCATGGATCGATTCAAGATGGTATTCGAGAAGAAATCAAGTCGGAAAATGTGCAAACTCGTCGGATACTTTGTGCTTTCCTTTTTCCTAATCTACTACATATTTAGGTTTCTCATGTATTTTATGTATGGTTGA
>NbD053160.1 Partial, AT-hook motif nuclear-localized protein 20  (XP_009589526.1)
ATGCTACTAACAAAGCAACTTTCAATAAATGAAAGTAGAAGCAGTGGTGAAAATCAAGAAGACAACGATCATGAACCTAAAGAAGGTGCTGTTGAAGTTGGAAATCGAAGACCTAGAGGTCGTCCTCCAGGATCAAAGAACAAACCCAAACCACCAATTTTTGTAACCCGCGATAGCCCTAATGCCCTCCGGAGCCACGTTATGGAGGTGGCCGGAGGCAAAGATGTGGCTGATTGCATTGCTCAATTCGCGAGGAGGCGCCAACGTGGCGTTTGTGTGCTGAGTGGGAATGGTTCCGTTGCAAATGTAACCCTAAGGCAGTCATTAGCTCCAGGTGTTGTTGTTCTTCAAGGAAGATTTGAAATTTTGTCGTTGACGGGAGCTTTTTTGCCCGGTCCAGCCCCTCCTGGCTCGACCGGGCTAACGGTCTACTTGGCCGGTGGCCAAGGAAAGGTGATTGGTGGTAGTGTTGTTGGACCATTAGTAGCTGCTGGACCAGTGATGATAATAGCAGCCACTTTTTCTAATGCAACATATGAAAGATTACCACTAGAAGAAGAGGAGGAGGGCGGAGGCGACGGATCCGGCCAGTCTCCAGTACTGGCTGGAAATTCGCCTCCAGCCTTAGGTTCAAGTGGTGAAAGGCCGCCACAACAACAACATGAGTTGCCTGATCCATCATCACTGCCTATTTATAATTTTACACCAAATTTATTACCAAATGGTGGACAATTGAATCATGAGGCATATTCTAATTGGGCAACTCCTCGACCACCTTATTGA
>NbD053159.1 uncharacterized protein LOC109229850  (XP_019250946.1)
ATGGCAAATGGTGTTGCATCCTTCCAAGTTCCTATGCTCAACAAGAGCAACTATGATAATTGGAGTATCAAGATGAAGGCTCTCCTAGGTGCACATGATGTTTGGGATATTGTAGAGAAAGGCTACAATGAGCCCCTAGATGAATCTACATTATCCCAAACTCAAAAGGATGGTGTGAAGGATTCAAGAAAGAGAGACAAGAAAGCTCTCTACCTCATCTACCAAGCATTGGATGATGATGGGTTCGAGAAGATCTCAAGTGCAACCACTGCTAAGGAAGCGTGGGAGAAACTCCAAACGTCTTGCAAAGGTGCCGAGCAAGTAAAGAAGGTACGTCTCCAAACATTAAGAGGAGAATTTGAGTCTTTACATATGAAAGAAGGGGAGTCCATTTCCGACTATTTTTCAAGAGTTTTGGTGGTTTCAAATCAAATGAAAAGAAATGGTGAAAAATTGGAAGATGTTAGAATTATTGAGAAGATACTCCGGTCATTAACTTCCAAATTCGAGCATATTGTCATAACAATTGAAGAAACTAAAAATTTGGAGGAGATGTCAATTGATCAATTAATGGGATCCTTACAAGCATATGAAGAAAAGCATAAGAAAAAACAAGATATAGTGGAGCAATTATTCAAGATGCAAATAAAAGATAAGGAAGAAAATATCGGAAATGGACGAGGTCAATATGGAAGAGGTCGTGGTCGTGGACGAGGTCGAGGCCATGGACGTGGACGAGGAGGTTTCAACAACAATGAAGAAAGAAGAGAATACCCAAGTCGTGGGAGAGGCAACCAAGGTGCAAGGTACGATAAATCTCAAATCAAATGTTATTCTTGTCAAAAATATGGACACTATGCTTCACAATGTAGAGGGTCTCAAACCAAAGTCGAAGAGACCGCCAACCTTGTGGAGGATAAGGGCCAAAAAGACGTGACCCTACTTCTAGCATACAAAGGAGAAGAAGGGAGACAAGACAACACTTGGTACCTTGACACCGGGGCGAGCAACCATATGTGTGGAAAGAGGAGCATGTTCGTGGAGCTCGACGAATCGGTGAGTGGTAATGTTTCTTTTGGTGATGAATCCAAAATACCAGTGAAAGGCAAAGGTAACATCCTAATCCGCTTGAAGAATGGAAATCACCAATTTATCTCAAATGTCTACTATGTGCCCAACATGAAAAATAATATATTGAGTTTGGGGCAACTCTTAGAGAAGGGCTATGACATTCACATGAAAGATCATAGTCTTTCCATAAGAGATAATAAAAATAATTTAATCACTAAGGTGCCTATGTCCAAAAATAGAATGTTCTTGTTGAACATTCAAAATGATGTTGCAAAGTGTCTTAAAGCTTGCTACAAAGATGTATCTTGGCTTTGGCATCTTCGATTTGGGCACTTGAATTTTGGAGGCTTGGAGCTACTATCCAAAAAGGACATGGTGCGAGGACTACCATCCATTAGCCACCCCGATCAATTGTGCGAAGGATGCCTACTCGGAAAGCAATTTCGGAAGAGTTTTCCAAAGGAGTCAAGCTCGAGAGCCCAAAAGCCATTGGAGCTCATACATACCGACATATGTGGTCCGATCAAGCCAAGCTCCCTCGGTAAAAGCAACTATTTCCTTCTATTTATTGATGATTTTTCTAGAAAGACATGGGTGTATTTCTTGAAGCAAAAATCGGAGGCATTTGAAGTATTCAAGAAATTCAAAGCGGCAGTGGAAAAAGAAAGTGGACTACACATAAAGGCCATGAGATCCGATCGTGGAGGCGAGTTCACTTCTAGAGAGTTCCAGAATTTTTGCGAGGAGCATGGAATAAGGCGTCCACTAACGGTACCAAGGTCCCCCCAACAAAATGGAGTGGCGGAAAGGAAGAACCGGACAATTCTAGACATGGCGCGGAGTATGCTAAAGAGCAAGAAGCTACCAAAGGAATTCTGGGCCGAAGCAGTAGCGTGTGCAGTCTACCTACTCAACCGATCACCAACAAGGAGCGTGTGGGGAAAGACACCACAAGAAGCTTGGAGTGGAAGGAAGCCAGGAATCTCCCATCTAAGAGTCTTTGGAAGCAAAGCATACGCACATGTACCTGACGAGACACGGAGCAAGCTCGATGACAAAAGTAAGGCGTTCATCTTTATCGGGTATGATTCCAACTCCAAAGGCTACAAATTATATAATCCAGATACTAACAAGCTTGTGATAAGTCGGGACGTGGAGTTTGATGAAGAAGGAGAATGGAATTTTGGTTCTCACGAGGACTTTAATTCCATTATTCCAACCGAAGAAGAAGAACAAAGATCTACAGCAGAGGATGCCCAGCGAGAGCTAACTACTCCACCTACCTCGCCAACAGCAGTTCAAGATGACTCGCCACCATCGTTTCTGAATGAAAGGAGCGAGGAACGCGCAAGGAGTTTGGAAGACATTTATGAAGACACTGAAAGGTTAGAGGACCTAACTCTTCTTTGTCTATTTGCTGATTGTGAACCAGTTACCTTTGAAGAAGCCGTACAAAGTAAGAAATGGCGAGATGCAATGGATGAGGAGATCCAGTCCATCGAAAAGAACGACACCTGGGAGCTGACTTCACTTCCAAAAGGGCAAAAGGCGATCGACGTCAAGTGGGTGTACAAGGCAAAGAAAAACTGTAAGGGAGAAATCGAAAGATACAAGGCGAGGCTTGTTGCAAAAGGATACAGTCAAAGAGCCGGCATCGACTATGACGAGGTATTTGCCCCTGTAGCCCGTTTAGAAACTGTAAGACTAATCATTTCTCTGGCAGCTCAAAATAAATGGAAGATACACCAAATGGATGTAAAGTCGGCGTTCTTGAATGGAGTCCTTGAGGAAGAAGTTTACATCCGACAACCTATAGGCTATGAGGTGAAGACGCAGGAAGACAAAGTCTTAAGATTGAAGAAGGCGTTATATGGACTAAAGCAAGCACCAAGGGCGTGGAACAGTAGGATCGACAAGTACTTGCAAGAAAATGACTTCGCCAAATGCCCACATGAGCATGCGCTCTATGCCAAGATGAAAGATGGAGATATCTTGATCGTTTGCTTGTACGTGGATGATTTAATCTTTGCAGGAAATAACCAAAGGATGATCGATGAGTTCAAGCAAGCGATGGCTAAAGAGTTCGAGATGACCGACATTGGGCTTATGGCGTACTATCTTGGCATTGAAGTCAAACAACTTGAGGATGGAATTTTCATCTCACAGGAGGGCTATGCGAAGGAGATCCTAAAGAAGTTCAAGATGGATGATTGCAACCCAGTCAACACACCGGTGGAGTGCGGGATCAAGTTGTCGAAGCATGATGAAGCTGAGAAAGTGGACACGACGATGTTCAAGAGCTTAGTTGGGAGCTTACGATATTTGACTTGCACGAGACCCGACATTCTCTACGCCACCGGCCTCATAAGTCGCTACATGGAGAATCCAACTACTACACACTTGAAGGCTGCAAGAAGAATTCTCCGCTACCTCAAAGGTACAATCAACTTTGGCTTGTTCTATTCAACTTCTAATGATTATAAGCTTGTTGGTTATAGCGATAGCGATTGGGCCGGAGACATTGATGATAGAAAAAGTACCACGGGCTTCGTGTTCTTCATGGGAGACACCGCCTTCACTTGGATGTCCAAGAAACAACCAATTGTCACTCTATCCACATGTGAAGCTGAGTACGTTGCCGCTACCTCCTGTGTATGTCATGCAATCTGGATGCGAAGTTTGCTAAAGGAGCTGGGATGGCCACAAGAAGATCCAACTACAATATGCGTGGATAATAAGTCGACGTTGGCGTTGGCGAAAAATCCGGTGTTCCATGATCGAAGCAAGCATATTGACACACGCTATCACTACATAAGAGAGTGCATCACAAGAAAGGATGTACAAGTAGAGTACGTGAAGTCCAAAGACCAAGTTGCGGATATCTTCACCAAGCCACTCAAGCAAGAGGACTTCATCAAGTTAAGAAGTCTGCTTGGAATGACAAATCAAGTTTAA
>NbD053158.1 Partial, acyltransferase-like protein At1g54570, chloroplastic  (XP_019256687.1)
ATGGCTTCAGTTGTGCAGAATTTGTGGGCTTCCTCTTGTTTGGCTTGGAATTCAGATTATAAGATTGAGTCATCTCGAGCTTACACGAGGTGTTTAGCCAGCAGCAGCAGCAGAGACTCCACATTACAGTCTTCTGATTCTGTTAGAGTTAACGGTGTGTCGTCTGTTGAAAACAGACCTTTGATTGACGTGGGAAATGGTCATTTGAGGAAGGAAATTGTTCAAGAAAAGTTGGAACCACTTTGGGATGATGGATATGGAACACAAACTGTGAAGGATTACCTTGAGTTAGCGGAAGAGATTATTAAGCCTGATGGAGGTCCGCCACGGTGGTTTACACCCATTTCAGCTGGCCCTCCTCTCAGAAACTCACCTCATCTTCTTTTTTTGCCTGGAATGGATGGTACTGGATTGGGTCTTGTTTTGCATGAAAAGGCACTTGGAAAAGTCTTTCAAGTTCGGTGCTTGCATATTCCTGTATATGATCGAACACCATTTGAAGAGCTGGTGAAATTTGTTGAGACAACTGTAAGGATGTTGCATGCCTCATCTCCAAACAAGCCAATTTATGTAGTTGGAGATTCATTCGGAGGATGTTTGGCTCTTGCTGTTGCTGCTCGAAACTGTAACATTGATCTTGTTCTGATATTAGCTAATCCAGCAACTTCATTTGGCAGGTCACAACTTCAACCTTTGCTCTCTCCGCTGGAGTCTTTGCCTGACGAACTTCATGTTACAGTCCCATATCTTCTGAGCTTTATTATGGGTGATCCAATGAAGATGGCTATGGTCAACATTGATCCCATGCTACCTCCTCAAAAAGTTGTTGAACAACTCTCTGACAACCTCACTGCTTTGCTGCCCCGCCTTTCTGGTTTGACTGATATCATACCAAAGGAGACTCTTCTCTGGAAACTGAAGCTTCTTAGATCTGCTTCAGCTTATGCAAATTCCCGTCTCCATGCTATTACTGCTGAAGTACTTGTGCTCTCAAGTGGCAAAGATAACATGCTTCCAAGTGGAAATGAAGCTCAAAGGCTTGCAAAATCATTAAGAAACTGCCAAATACGACACTTCAAGGACAATGGGCATACTATTTTACTG
>NbD053157.1 lipid transfer-like protein VAS isoform X2  (XP_009616182.1)
ATGGAGATGAAATTATATCAAACAGCTTCAATTTGTTTGCTGCTGCTGATGATACAAAGTGCTGAGGGTCAAGACAGCAAGTGCATAAACAAGCTGCTGCCTTGCATGAAATTCCTGAATGGAACAAGAGGAAATCCACCAGATAGTTGTTGCAATCCATTAAAAGATGTGATAAAGAACATGCCTGGATGCTTGTGTCAAATGGTAAGTATCAAAGGCAGCAATGCAGCAGAGAAAGCAGGGATTGACATTAATGCGGCTCAAATGTTGCCTGCTAGATGTGGACAGCCTGTTAATTACATGGGATGTCTCAAGGGTTCAGGAGCATCAAGTTCCGCTGGGTGCTCGATGAAATCTTCGAGTGTGAAAATGCTATTTGCTGTTGCTTCTCTGTTTTTTGCTCAGCTTCTTTTGGACTTCATATAG
>NbD053156.1 Partial, putative late blight resistance protein homolog R1B-14 isoform X1  (XP_009765786.1)
ATGGTTGGCTTTGATAGAGAGACTGAGGTGCTGATGGAGAAACTTGTGACTGGGCCTCGGCAATTAGATGTGATCTCAATTTTCGGAATGCCAGGACTTGGAAAAACAACTTTGGCTAAGAGATTGTATGATCATGAAGCTATTTCCAATCGTTTTGATATTCGCTTGTGGTGTTGTTCTTCCCAATCTTATGATAAGAGATCTCTCTTGTTTGAATTATTGAATCATATTTGTAAGTATGATACTAGTACCAAAGAAAAGAGTGATGATGAACTAGCTGAGATGCTCTACAAATATTTGAAGGGAAAGAGGTACCTTATTGTTGTTGATGATGTGTGGAGTCAAGAGGCATGGGATGATATAATAAGATCTTTCCCCGATGATGATACAGGAAGTAGAATTATTTTGACTTCCAGACTTGAATCAATCGCCACATATGCCATGATCGATTCGAGTCCTCATTTCCTTCGCATGTTCACAGAAGAAGAAAGCTGGATGCTAATGAAGCAGAAGGTATTCAAAGAAGACAATTGTTATTGTCCTCAACAACTCGAGGAGATTGGTAAGCAAATAGCGAGTAAATGTGGAGGATTACCCCTTGCTGTTATACTGGTGGCAGGTCTTCTTGCAAAACATGATAAGGAAGTAGTTTACTGGCAAGAAGTTGGTGAAAGTTTGAAGTCAAAAATCCAAGGTTGCATGGATATAGTTGAATCGAGTTACCAACACTTACCCATTCATTTGCAGAAATGCTTTCTCTACTTTGCTTCATTTTTAGAAGACCAGAAAGTTCCTGTTCAAAAACTGATACGACTATGGATTGCAGAAAATTTTGTTGAAGCTAGTAGTACATTGAAGAGCTTAGAAATGGTTGCCATGGATTACTTGATGGATTTAATTAGCAGCAACCTTGTAATGGTGGCCAAAATAAATTCCTTGGGGGAGCTTAAATCCATCCATATTCATGATTTAATACGTGAATTCAGTTTGGTAAAAGCTAAAAATGAGAACTTTTTGCTGAGGATAAATCTTGGTATATTTCCATCGCCTGAGAGTTGTTGTAAACGTGTGAATATTTTA
>NbD053155.1 protein ESKIMO 1-like  (XP_016471721.1)
ATGCATTCACTCCGCGGCCGAAAAGCGCCACTCATTTCCTCTGAATTATTCAACATGAAGCAGCACAGTGGCCGTAAGAATAATAATCTCTCAATATTCGTAGTCGTTTTCTCCATATTCCTCTTTGGTTGTTTCATGTACAATGAAGACGTAAAGTCTATAGCAGAATTCCCATTTTCTACACCCAAAGCTCAAGAAATCATTGAACAAGAAAATGGTATTCAAGAAAGCAGTGTTTCAACTGTGGTTATGAATTCAAGAACTGTTGTTGAAACGGAAACAGAGGCCGTTAGTACTGAACGGGAGGTGGTGAATTTGAAGTCTAGTGATGAAGAGGAAACGGAAAAAGAGCAAGAGGAGCAGAAAATTGAAATGCCAGCTGAAGAAGAAGAAGAGGAGGAGATCATTGAATTGCCACCTGAAGATTGTGATCTTTTTCTAGGGAATTGGGTTTATGATAATGTAACACACCCAATTTACGAAGAACATGAATGTGAATTCCTTACTGCTCAAGTTACTTGCTTGAGAAATGGAAGACAAGATTCTATGTATCAGAATTGGAGGTGGCAACCGAGAGACTGTTCTTTACCCAAGTTTAAACCAAGATTGCTGCTTGAGAAGCTAAGGAATAAGAGACTCATGTTTGTGGGAGACTCTTTAAATAGAAATCAATGGGAATCTATGGTTTGTTTGGTTCAATCTGCTGTACCTTCAGGCCGAAAAAGCTTAAACAAGACTGGCTCTTTATCTATTTTCAGAATTGAGGATTATAATGCCACGGTGGAGTTTTACTGGGCCCCATTTCTGGTGGAGTCAAACTCAGATGATCCAAATATGCATAGCATCTTGAACAGAATAATCATGCCTGAATCTATTGAAAAACATGGCAACAACTGGAAGAATGTGGATTATCTCATCTTCAACACTTACATTTGGTGGATGAACACTTTCACTATGAAAATCCTGCGAGGATCATTCGACGAAGGAGCGACGGAATATGACGAGATAGATAGACCAATAGCTTATCGGAGAGTTTTGACAACATGGTCCCAATGGGTCGATAACAATATAAATCCAAATCGCACCCAAGTTTTCTTCATGAGCATGTCTCCACTTCATATAAAGAGTTTAGATTGGGAAAATCCAGATGGAATAAAATGTGCTAAAGAGACAACACCAATATTGAACACATCAATGCCACTAGATGTTGGAACAGATAAGAGGCTGTTTGTGATAGCAGCAAATGTGACTGAGTCAATGAAAGTCCCAGTTTATTTTCAAAATATTACAGCATTATCAGAGTACAGAAAAGATGGGCACACATCAGTTTACACAATTCGTCAAGGCAAAATGTTAACACCTGAGCAACAAGCTGATCCTGCAACTTATGCTGATTGTATCCATTGGTGCCTTCCTGGATTGCCTGACACTTGGAATGAATTCCTCTATTCGCGTATTATTTCACGTTCTTGA
>NbD053154.1 RING-H2 finger protein ATL46-like  (XP_019253125.1)
ATGATTTGTTCATTTGCTGAAGTTAGGTCAGAAAAATGGGTTTCTGGGGGTACCCATTTGAAAAATTCTTGGATTCAACATAAAAAAGATGGTGTTTTTACATACCCCCCACCTCTATTTCCCCCATCTGCTCCTTCATTTGGTGAAAATTCTAATTTTCACAACGAACCAAACACTTCTAGTTCTTCCTACAAAATTAGTCCAGCTGTTCTTTTTATTATAGTAATATTAGCTGTCCTATTTTTCATATCTGGTTTACTCCATTTGCTAGTTAGATTCCTTATCAAACACCCTTCTTCTTCAGCATCATCTCAGTCTAATGGATACCCTGAAGTTTCAACTTCAGATGTTTTACAAAGACAGTTACAGCAGCTATTCCATTTACATGATTCTGGTTTGGATCAATCATTTATTGATGCATTACCTGTCTTTATGTATAAAGAAGTTGTCGGTCCTAAAGAGCCGTTTGATTGTGCTGTTTGTTTGTGTGAATTTTCTGACAAGGATAAATTGAGATTGCTCCCTACTTGCAGCCATGCTTTTCATATTAACTGCATTGATACCTGGCTCCTCTCAAACTCAACATGCCCTCTTTGTCGAGGAGCCCTTTTCAATCCCGGGTTTCCAATAGAAAATCCAATGTTTGATTTCGATGAGCCAAGAGAAGATGATGGATATCGTGGTAATGCAGATCATGAGTTCTCTACTTCTCATAAAACCATTGAAATAGAAGAAGTTGCAGGTGCTAAAGCGACCTTTCCTGTGAGACTTGGTAAATTTCGAAAATTGGATAATGGGGCAGGGGAAGGAGAAGGTGTAGGAGAAAGCAGTAGTAGTAATTTGGATGCTAGAAGGTGCTTTTCAATGGGTTCATATCAGTATGTGGTTGGTGATGTTAATCTTAAGGTAGCCTTGAGCAGTGAACGGAAGGCAAACAATATGACTCGAGCCAATTTGGTTGAGAAGGATCCTAATCCATCAATTGACGAAGATAATGAGGGGAAAAAGATAGGTATTGGGACAAAAACAGATAGCTATTCTGTTTCCAAGATTTGGCTTTGGTCGAAAAGAGGCAAATTCGCGAGTTCTTCAGACTGTCAAATGGACGATCGACCTCCTTCTAGTATGGACTTGCCATGGCTTAGAAGAATAGAAGGCATGTAG
>NbD053153.1 Partial, uncharacterized protein LOC107799961  (XP_016478590.1)
TTAGAGGTATGGAGACAGACTCTCGAGTCTAAGGGTTTCAAAATAAGCAGATCTAAGACTGAATACCTGGAGTGCAAGTTTAGCGCCGAGCCGAGCGAAGTAGGCATAGACGTGACGATTGGATCTCAGGGGGACGGAGAGATTGATGGGGACGTCACTCATTGTATAGGAGCGGGGTGGTCAAAATGGAGGCTTGCATCAGGAGTCCTATGTGACAAGAAAGTTCCACTGAAACTCAAGGGAAAATTTTATAGAGCTGTGGTTAGACCTGCAATGTTG
>NbD053152.1 protein EXORDIUM-like 2  (XP_009792435.1)
ATGGGATCCTCTAACCCTATGATCACCACCTTTCTCTTACTATTCTCGCTATTCGTTCTTGTTCCAAATCTTTGTTTAGCCAATTCAAGAATACTTGCACTAGTTAAAGAGAAACCCCTTGTCCTAAAATACCATAAAGGCACTCTTTTAAAGGGCAATGTTACTGTTAATCTTATATGGTATGGAAAATTCACCCCTGCTCAACGTTCTATCATCGTCGACTTCATCCAATCCCTCAGCCCCAAGAACAAGAAAATCCAACCACCTCCTTCTGCCGCATCATGGTGGCGCACCATCGAAGCATACAAGGGTGGCCCATCCGTTATTACACTCGGAAAACAGATATTCGACGAAAAATACTCCGTTGGAAAATTGTTAAAAGACCATGAACTTGAAATTTTGGCATCTAAGATAACTCAAGCCAACTCAATCGCCGTCGTGTTGACGGCGGCAGATGTGGCGGTGGAAGACTTCTGCATGAATCGGTGTGGCATGCACGGGTCAACTCACCGTAAGAAAAAAGGGAGTAAATTTCCGTATGCTTGGGTCGGTAACTCCGCGAGTCAATGTCCAGGTCAGTGCGCGTGGCCATTTCAAAAGCCGATTGTGGGGCCACAGACTACGCCGTTAGGTTCACCGAACGGAGACGTCGGAGTTGACGGAATGGTAATCAGTTTAGCGACTGTTTTGTCGGGGACCGTTACGAATCCGTTTGATGGCGGGTATTTTCAGGGTCCAGCTAACGCGCCTTTAGAAGCTGTGTCTGCTTGCACGGGGATTTTCGGGTCGGGTGCTTTTCCTGGATTTCCGGGTATGGTTTTGCTGGATAAAAAGACCGGTGCTAGCTATAATGCGCCTGGAGTGAATGGGCGTAAATATCTGCTTCCTGCTATGTGGGACCCAAAAACGTCGACGTGCAAGACACTCGTGTGA
>NbD053151.1 Partial, uncharacterized protein LOC109229841  (XP_019250938.1)
ATGTGCATTGATTACCGGCAGTTGAACAAGGTGACGATAAAGAACAACTATCCACTGCTGAGGATTGACGAATTGTTTGATCAGCTTAAGGGTGCTATGGTGTTCTCGAAGATAGATTTGAGGTTTGGTTATCATCAGCGGAGGATTAGGGCGTCTGATGTCCCTAAGACAGCATTTCGTACTCGGTGTGAGCATTATGAGTTTTTTGTCATGTCGTTTGCGTTGACCAATGCCCCAGCAGCATTCATGGAGTTGATGAACCGGGTGTTCAGGCCTTACTTGGATCTATTTGTGATTGTATTCATTGATGATATCTTGGTATACTCCCGTAGTCAGGAGGAGCATGAGCAGCACCTCATAGTGGTTCTTCTGACTCTGAAGGATAGCCAGTTGTACGCTAAATTTTCGAAGTGCGAATTTTGGTTGAGTTCAGCTGAATTCCTGGGACATGTC
>NbD053150.1 ADP-ribosylation factor-like protein 8A  (XP_016490012.1)
ATGGGTCTGTGGGAAGCTTTTCTCAATTGGCTTCGAAGCCTCTTCTTTAAACAGGAAATGGAGCTTTCTTTGATAGGGCTGCAAAATGCAGGGAAAACTTCACTTGTAAATGTCATAGCTACTGGTGGATATAGTGAAGATATGATACCAACGGTGGGATTTAACATGCGGAAAGTGACTAAAGGTAATGTCACTATAAAATTGTGGGACCTTGGAGGTCAACCCAGATTCCGTAGTATGTGGGAAAGATACTGTCGTGCAGTTTCAGCTATAGTTTATGTTGTTGATGCTGCTGATCATGATAACCTTAGCATTTCCAAAAGTGAACTCCATGACCTGTTGAACAAGCCATCATTGAGTGGTATTCCATTGCTGGTATTGGGGAACAAGATTGACAAGCCTGGAGCTCTGTCCAAGCAGGCTTTGACTGATGAAATGTTATTGAAATCTATTACTGACAGAGAGGTATGCTGCTATATGATATCATGCAAAAATTCCACCAATATTGACTCAGTCATCGATTGGCTTGTTAAGCACTCAAAATCAAAGAGTTAA
>NbD053149.1 adenylyl-sulfate kinase 3-like  (XP_016490011.1)
ATGATGGGTCGGTCATTGCTATTCAAAATGACTACAATTGGAAAATGTTCATCGATTTATCGAGCTTCGCCGGAATTTGATCTCCCGGAGCCGTCGTCGGGAAAGTTGGGGTTTCAAAAGCTACCGGCATGCATCAGCAGAGGTAAATCGTTCGGCTTCAGCATTTTCGGTACCGAGGTCAAAACGAGCTTCGTAGCGCCTTTAAGAGCGATCGAAGCTTCTAGAAAGGCTCATGTCAACGGAAAAGCTGAAAATGTTCATCGGACAGGATGTGATTCCATTGACGATATGCCTATAAATGATTGCCGTGGATTTTCTGGTGACAGTATGCCTCAAATGTCTACAATTGGGAATTCGACAAACATTGTCTGGCACAAATGTACTGTAGAGAAACGTGACAGAGAGGAGTTGCTTCAGCAACGGGGTTGTGTTATATGGATAACTGGCCTCAGTGGTTCAGGGAAGAGCACTTTGGCATGTGCTCTAGGTCGTGGCTTACATGCTAGAGGAAAACTCACCTACATCCTTGATGGTGATAATGTTCGCCACGGCCTGAATCATGATCTTAGTTTCAGAGCAGAAGATCGAGCAGAAAATATAAGACGCATAGGGGAGGTGGCAAAGCTTTTTGCGGATGCTGGAGTTATTTGCATTGCCAGTTTGATTTCTCCCTACAGGAAGGAGCGAGATGCCTGTCGCGCTTTACTGGCAGAAGGGGATTTCATTGAGGTGTTCATGGATGTTCCTTTGCATGTATGCGAGGCAAGGGATCCTAAAGGACTGTACAAACTTGCTCGAGCGGGGAAGATAAAAGGTTTTACCGGTATTGATGATCCATACGAGCCACCCCTAAAGTCCGAGATAGTTTTACATCAGAACCAAGGGCTATTTGATTCTCCTAATGATTTGGCTGATACAGTGATCTCATACTTGGATGAAAAGGGTTACCTGAAAGCATAA
>NbD053148.1 aldehyde dehydrogenase family 2 member B7, mitochondrial-like  (XP_019257053.1)
ATGGCGGCTCGTGTGTTTACCTCTCGTCTCTCTCGCTCTTTGACATCCTCTTCTCATCTGCTCTCAAGAGGAAGTAAATCCCATCTGGGCAGAATAGCTGCTTATCAATACAGCACGGCGGCTGCTATTGAGGAACCGATCAAACCAGCTGTCAATGTGGAACATACTAAACTTTTTATCAATGGTCAATTTGTTGATGCTGCATCAGGAAAAACATTCCCGACCCTTGACCCCCGGACAGGGGAGGTGATTGCACATATTGCTGAAGGTGATGCAGAAGATATTAATCGGGCAGTAGCTGCTGCTCGTAAGGCTTTTGATGAAGGACCATGGCCTAAAATGAATGCTTATGAAAGGTCAAAGATATTGTTGTGCCTTGCTGATCTGATTGAAAAACATAATGACCAAATTGCAACGCTCGAGACTTGGGATACTGGGAAACCATATGAACAGGCTGCTAAGATTGAAGTACCAATGGTTGTACGTCTACTCCGTTATTATGCTGGCTGGGCAGATAAAATTCATGGTATGACTATTCCTGCCGATGGACCATATCACGTTCAGACGTTGCACGAACCAATTGGAGTTGCTGGTCAGATTATCCCATGGAATTTTCCTCTTCTCATGTTATCTTGGAAGATTGGACCTGCTTTAGCTTGTGGGAATACTGTCGTGCTAAAGACAGCTGAGCAGACACCACTATCTGCATTCTATGTAGCAGATCTGTTACAGGAGGCTGGGCTGCCTGAAGGTGTTTTGAACATCATTTCTGGTTTTGGTCCAACAGCTGGTGCTCCTCTTTGTAGTCATATGGATGTGGATAAGCTTGCTTTTACTGGATCGACAGATACAGGAAAAGCTATACTATCATTGGCTGCTAAGAGCAATCTTAAGCCGGTGACTTTGGAACTAGGAGGGAAATCCCCTTTTATTGTTTGTGAGGATGCTGATATTGATACGGCCGTTGAACAAGCTCACTTTGCTCTCTTCTTTAATCAGGGACAATGTTGCTGTGCTGGATCTCGGACTTATGTTCACGAGAAAGTTTATGATGAATTTCTGGAGAAGGCAAAGGCACGTGCCTTGAAACGCACAGTTGGTGATCCGTTTAAATCAGGCACTGAGCAGGGTCCTCAGATAGATTCAAAACAGTTTGATAAGATCATGAATTACATTAGATGTGGTATCGATAGTGGAGCAACTCTTGAAACTGGAGGGGAGCGACTTGGTGAACGGGGATACTATATTAAGCCCACAGTTTTCTCTAACGTTAAGGACGATATGCTGATTGCACAAGATGAAATATTTGGTCCAGTGCAGTCCATTTTAAAATTTAAGGATCTTGATGATGTGATAAGGAGAGCTAATAACAGTCGGTATGGTCTAGCTGCTGGAGTATTTACACAGAACATTGACACTGCAAACACATTGACACGAGCCTTGAGAGTTGGAACGGTATGGGTTAATTGCTTTGATACCTTCGATGCTACAATTCCTTTTGGTGGCTATAAAATGAGTGGGCACGGAAGAGAAAAGGGAGAATACAGCCTCAAGAATTACTTGCAAGTAAAGGCAGTTGTGACCCCATTGAACAATCCAGCATGGTTATAA
>NbD053147.1 Partial, uncharacterized protein LOC107762784  (XP_016436653.1)
GGCGGCTGGTGGAGCAGTTCGGGGATAAGAAGAAGGACCTGCACATGGTGCTTATCGACTTGGAGAAGGCATATGACAAGGTCCCGAAGGAGGTGCTATGGAGGTGCTTGGAGGCGAAAAGCGTGCCGGAAGCCAACATCAATTAAGGACATGTACGATGGAGCTATGACTAGGGTTAGGACGGTGGGTGGCGACTCGGACCATTTTCGAGTGGTTATGGGGCTCCATCAAGGATCGGCGCTTAGCCCTCTCTCGTTTGCCTTGGAGTCTAAGGGTTTCAAAATAAGCAGATCTAAGACTGAATACCTGGAGTGCAAGTTTAGCGCCGAGCCGAGCAAAGTAGGCAGAGACGTGATGATTGGACCTCAGGTCATCGCCAAGAGGGATAGTGTCAGATATCTTGGGTCAGTGATGCAGGGGGATGAAGAGATTGACGGGGATGTCACTCATCGTATATGA
>NbD053146.1 heterogeneous nuclear ribonucleoprotein 1-like  (XP_019230518.1)
ATGGATTTTGATGTAACTGAGCAAGAGCGCTATTCAGAAAGCCATGAATTAAAGCACTCAATGGACGATTCTTCAGCAGGAAAACTTTTTGTTGGAGGCATTGCTTGGGAGACAACCGAAGAATCTTTTAGGAAGCATTTTAGCCAGTTTGGAGAGATAAGTGATGCTGTTATAATGATGGATAAGGTCTCTGGAAGGCCACGAGGATTTGGATTTGTTACATATGTGGATGCGGAAGTTGCAAATAAGGTTTTAGAGGAAGACCATGTCATAGATGGTAGAGCGGTGGAAGTGAAGAAGACAGTACCTAAGGAGAACATGCAAGTTAAAGGAGCATCAAAAACTAAGAAAATTTTTATCGGCGGTCTTCCATTACCTTTAACTGAAGATGAGTTAAAGGAATATTTTTCTTCTTATGGCTATGTTGTGGAGCATCAGATCATGCTGGATCAAAACACTGGTCGGTCCCGAGGCTTTGGCTTTATCACTTTTGATAATGAAGAGGCAGTTGAGAAGGTTTTATCTAATGGCCGTATGCACGAACTTCGTGGCAAACAAGTTGAAATTAAGAGGGCAGAGCCAAAGAGAGGTGGTGTTGAACATGCAAGTGAAAGCCGGCTACATCGTGGTGGGAGTAGTTCAAAATCATACGGCGGCTTTGGTGGTTCTGTAGAGGGGGTTGGTGGTGGATATGGTGGAAAGATGGGCAGAGGCTATGGCGGATATGGAGGATATGGTGGCTATGATGGTTATGGCAAGTTTGCAGGGAGTTATAGTGCAGGTGCTGCAGGATTTTATCCTGGATATGGTGGATACACTTATGGATTTGGGTTTGGTGGAGCTATGTATGGGGCAGCTGGTTATGGAGGCAGCAGCTATTGTGCGCCTGGCTACTATGGTGGTGGTGCTGGGTATGCCAGCAGTAAGGGATATGGGAGCAGTGGTAGTGGTTGGAATGATGGGGGTAAAGGAGCACCTGAAGGTGGCAATCCTGCTGGTTATGGTGGTGCAAAAGGGTACAGTAGTGGTGGTGGAAATGGTGGT
>NbD053145.1 photosynthetic NDH subunit of lumenal location 4, chloroplastic  (XP_019248381.1)
ATGGCAGTCTCTTCATTAGCCTTTATTCCATCACCAAAGCTTCAAGCCTTGACTCCAAAGCCCACAGCTATAGCAGCCACTTTCAAGGCTTCTTCTTCGCCACAACAAATACAATCAACTCCGAAGAAAATATTGCAAGTGGGTGTTGGAATATTAGCTGCTTCAGTAGTGGCTTTGACACCGTTAACTGCTGCTGCTACCAGAATTGAATACTATGCTACTACTGCTGAGCCTACTTGTGACTTCAATTTTGCTCGCTCTGGACTGGGTTATTGTGACATTGCTGTTGGCTCTGGTCAAGAGGCTCCTTATAACCAGCTCATTAATATTCACTATACTGCAAGGTTTGGGGATGGCATAGTTTTCGACAGCAGCTATAAACGTGGTCGACCCCTGACCATGCGCCTCGGCATGGGCAAGGTTATCAAGGGATTAGATCAAGGAATCTTGGGAGGTGAAGGGGTACCTCCAATGCATATTGGTGGAAAACGTAAGCTTCAGATTCCTCCACATTTGGCATATGGACCAGAACCAGCAGGCTGCTTTTCAGGGGACTGCAACATTCCTGGAAATGCAACACTTGTATATGACATAAAGTTCGTCGACATCTACTCAGGAAACAGGAAATGA
>NbD053144.1 uncharacterized protein LOC109212132  (XP_019231292.1)
ATGAAGAATGAAATACATCAAAATCACTTTATCTCAACAAAATTATTCAATTCCCAAAGGTACATTCATAGCCTTATTGTTTATTTCCTTTTCTTTGGGTCTGGTTTGGTTATAGGAATTTCAATAAGCTTTTATCTCAAAGATGTTCCAATTACATTAAAGAAAAAATTATTTTCTTTCCAACCTTCTCCACTTTTAGTAACACCAAAATTGAATCCTCCACCCTCTCAGCCATTGAATTTACTTGTGAATCAACAGCCGCAACAACACGTACAATTAAATAATGATCGTCGCATCGAAAATAATATTAAGAAGAAAAGGATTGATAAAATAGGGTTAACAGATTATATTAAGCCTCCAGAAGCCATGCACGATATGAACGATGAAGAGTTAATATGGAGAGCTTCAATGGTTCCTAAGGTTAGGAATTTTCCATTTAAACGTACCCCAAAAATTACATTCATGTTTTTAGCAAGAGGAAGTTTGCCATTGGCTCCTCTTTGGGAAAGATTTTTCAAAGGAAATGAAGGGCGTTACTCCATTTATATTCATTCACAACCATCTTTCAACGGAATTGCACCTGAAGAAGGACCTATTTTTCATGGCAGAAGAGTACCAAGTAAGAGAGTGGACTGGGGAGAATTCAGCATGGTGGAAGCAGAACGAAGGTTACTAGCCAATGCCTTACTTGACATGTCAAATGAACGTTTTGTGCTTCTTTCAGAGGCTTGCATCCCCTTGTACAATTTCACTACCATCTACACCTATATCATGAATTCCACAAAAACTTTCGTGGAGTCTTATGATGAATGGGGCCCCGTTGGACGGGGCCGCTACAATAGCCAGATGACACCATGGGTGACCATCGAGCAATGGCGAAAAGGGTCCCAATGGTTCGAGCTTGACCGGGAGATCGCGATCGACGTGATCACCGATCCAAAATATTTTAATTTATTCAAAGAATTTTGCAGGCCAGCATGTTACTCCGATGAACATTACTTGCCAACTTTTGTAACTATGAGATATTGGTGGAAAAATGGTAACAGAACGTTGACTTGGGTTGACTGGACAAAAGGTGGGCCCCATCCAACGAAATTTGCTAGGACAGAGGTAACAAAGGAGTTGTTAAACCAAATGAGAAGTGGAATTCAGTGTGAATATAATGGAGAGCCTACAAATATGTGTTATCTTTTTGCAAGAAAGTTTTTGCCTAGCTCATTGGATAGGCTTTTGAAGTTTGCTCCTAAGGTCATGATGTTCGGTTGA
>NbD053143.1 HBS1-like protein  (XP_019266006.1)
GGCATATGTGAAAGTGTTACCATGCCTCGTAAGGTAAACTATGGAGTTGATTATGAGGAAGACTTATATGACTATGAAGATTACAATTATGACTATGACGATGGATATGATTCTGCAGAGAAAAATGGCAAGGTACCAGGAACAAATACAAAACAGGAATTGGTTAAGGCTGGGATCTGGCATTGTCCCATTTGCACATTTGATAACAAAGATACTATGAATGTGTGTGATGTTTGCGGAAATACAAGACAAGAACCGGTTAAGGCTGGGGTGTGGCGTTGCCCCATTTGCACATTTAATAATGAAGATACCATGAATGTATGTGATATTTGTGGGGTCCTTCGTAACCCATTGATCAAAGGTTGTCGCGATGGCAAAGCTAGTGCAGCTACTGTTGACCAGGTCTTACAGTCAAATGCCCCATCAAGTAAAAAAGAAAAAGCTACTAAAGTTAAACAAGAACTGGTTGCCGAAGGGCTTGCTAGCTCTTCTGCGTCAACAGCAAAAGTTAGACGTGATAATGTGAAGGTTAGAGGTTCTTCTATAGAAACTAGGGAAAATCATGGTGTCACGAGCGACATGAGCAATACGTCTATACCATTAAAACCTTGCAATACAGAGATCAGAAGTGCAACTTCAAGATCACAGAGTAAACCTCAGAAAGTTGTACGCGCTGACCAATTAGAAGACAAACTGGACCAGTTAAATCTTGCGATTGTTGGCCATGTTGATTCTGGGAAGTCAACATTATCAGGAAGATTATTACACCTTTTGGGGCAGATTTCTCAGAAGGAAATGCACAAATATGAGAAAGAGGCCAAGCAGCAAGGAAAAGGGTCCTTTGCTTATGCCTGGGCATTAGATGAGAGTGCTGAGGAAAGAGAGAGGGGAATAACTATGACAGTGGCTGTTGCCTACTTTAACACAAAAAGTTACCGTGTTTTACTGCTTGATTCCCCAGGCCATAGAGACTTTGTCCCAAATATGATATCAGGTGCAACACAAGCAGATGCTGCAATTCTCGTAATTGATGCTTCAATAGGTGCATTTGAAGCAGGGATTGATGTTACTGGAGGTCAGACGAGGGAGCATGCACTACTTATCAAAAGCTTTGGGGTGGATCAAATAATAATTGCTATTAACAAAATGGATACAGTGGGATACTCCAAAGAACGTTTTGATACAATTAAGAATCAACTAGGATCGTTTCTTTATTCTTGTAAGTTTAAAGATTCGTCAGTATTGTGGATTCCCCTGAGTGCCATGGAAAACCAAAATTTGGTGACAAGTCCTTCTGATGCAAGATTGTTGTCCTGGTTTCAAGGTCCTTGCCTTTTGGATGCAATAGACTCTCTCCTACCTCCCCAAAGAGATTACTCAAAGCCTTTATTAATGCCGATATGTGATCTTGTTAAATCACCATCACAAGGACAGGTGTCAGTATGTGGGAAGTTGGAGACAGGAGCGCTTCAAACTGGAGATAAGGTTCTAATTATGCCATCAAGAGAAGTGGCAATGGTGCGTTCTTTTGAACATAATTCTCAGGTTTGTAACAGTACAAAAGCTGGAGACAATGTCACTGTTACTCTACAAGGTATAGACGCAAATCGTGTGATGGCAGGGGATGTGCTGTGCCACCCTGAATATCCTATTGCTGTTACAAATCATTTGGAACTGAAGATACTCATCCTGGATATTGCCGTTCCAATTTTGATTGGCTCTCAGTTGGAGTTTCATGTACACCATGCTAAGGAGGCTGCAAGAGTTGTGAGGATTTTGTCATTGCTTGATCCAAAGACTGGAAAGGAGACCAAGAAATCACCTCGATGTCTTCTTGCAAAGCAGAATGCTATAATCGAGGTGGTCTTGCAAGGAATGATTTGTGTTGCAGAGCATTCTAAATTTAAGGCTCTTGGAAGGGTGTCCCTCAGGGCATCAGGAAGAACTGTTGCTCTTGGTCTTGTGACTCGAGTTATAGAGAACGAATAG
>NbD053142.1 uncharacterized protein LOC104100063  (XP_009605517.1)
ATGACTACTCTTTCTTTCTCAAAAGCCAAGCCCCTTCGATCAATCAGTTTGCCTGTCAGATCACACCCTACCACTCAAAGAGTTGAAGAGTTGCTCAATAAGCTCAACGGGTTGGAAACATCAGTTGCACCAACAGTGGAAACAATCTTTAACAGCTTGCTCGATTTGGAAAAGTTACAGAATTGCATGGATGATCTTCTTAACTCGCCTAAAACTCTTCAGATACTAACCCAACACCAACAGGGAAAATGGTTTGAGGAGTTACTGGAAAAATCAGTTAGGATTCTTGATATTTGTGGCGCTACAAGGGAAATTGTCTCTCAATATAAGGAAAATGTAAGAGCTCTTCAATCCTCGCTCAGAAGACGAAAAGTAGATTCCAGTGCAGAAGCTGGAATCGCAAGATTCGCCACTTTCAGCAAGAAAATGAAGAAGGACGCCAAAAGATTAGTCTTGGCTCTAAAGCAAGTAGATTGTGAGACTTTCACCTCGGCATTCCTGGAAGCAGATCAGGAGACAATAGCTGTGATTAGAGCACTAAGGGAAGCTAATGCAGTTTGTATTTTGTTTATCCAAAATATCTTGTCCCTCTTGTCTGTGCCACTTTTGAAACCGAAGCAGCCAAAATGGTCATTGGTTTCAAAATTGATAAACAACGCAAGAATAGAATACGAGGGCCTAGAAAACAACACAAACTTGGAAACAAGATTGGAGACTGTGGAGGCTCAACTTGACAGCATCGAAAAGGGATTGGAAGGAACATTTAGGAGCCAAATTAGATCAAGAAGCTTGCTCCTGAATGTTTTCTCCTGCTAA
>NbD053141.1 zinc finger BED domain-containing protein RICESLEEPER 2-like  (XP_016509647.1)
ATGAATGCTCTTTATCCTAATGAACCTATCTTAGAGGAAAATGAGGATGATGATGATGATGATGAAACCCAAGCACCAGATTTAGATGATACACCTACTAGTCCTGCTCATAACTTAGGTAATGAACCGGCACACCCACCTGTACAAACTCCCACTTTTAGTAGACAACCTCCTAAACGTACAGAAACATCATTAGTTTGGCAATTTTTTATTCAACTAAGAGAACAAAATAAGGCTAAGTGTAAATCTTGTGGGAAATTACTTGTTCATAGGTATACTGGAGATCGTAGCGGCACGGGTAGTTTGACTAAGCATATAAAATTACACCCTAGAGATAAGGCTAGATTTTTGCAAATGAAAGCGCAACAAGAGGGGGGGACAAGTGTAGATTCTCAAGTTAACCCAAGTACTGGTTCAAATCTAGTTCAACCAGGAATAAACACTGTCACCGGAGGTATTTTATATTACGATCCAAATAAGGATCGTGAAGAATTAGCAAAAATGATTACTGTTATGTGCTTGCCTTATACTTTTGCTTCTAATCCTAATTGGGTTCATTATATTAGAAGAGTTTTTAATCCTACTTATAAAGGTTGGCCTCGCGCAACAGTTAAGGCCGATATTTATAAATTCAAGCATGAATATGAACAATATTTGCGCTATTTATTTACTCATATAACTAATCGTATTTCTATTACAACTGATATTGGTAGAAGTGGAAATGACTGTGATTATCTAACTGTAACAAGTCATTGGATAGATGAAGACTGGACAATGCAAAAACGCATAATTGCATATAGAATAATTAATTCACGGCACACGGGTAGGTTTATAGCTAACACTGTTTCAGATATATGTAGATATTTTTGCTTTAGTGATAAAATAATGGCAATTTCTATGGATAATGCTTCTAGTAACACTAGTGCAATAGGCATGCTAACACAAACCCTTAATCCTGCATTTAGTAATATTTTCCATGTTAGATGTATTTGTCATATTTATCATTTAATTGTTGGTGATGGTATGCGAATATTAAACATAGAAATTGAAAAGGTGAGAATGGCTCTTAATTGGCTATTTTATTCAAACCGTAGAACTAGACTTAGAGAATATTTTAAAAAATGTGACGAATATGGCCTTAGAGAAAGAAAGGTTCCTAAACCTTGCCCGACTAGGTGGAATTACATGTACGAAAGTTTAGTAGTAGCGTATGAATATAGAAACCCAATTAATGCTACGTTTAATTCTCGGGTAGGTGGTGAGGATGATGATGAAATGCTAACTACCCAAGATTGGACTAATGTTAAAATTCTTTTAGATTTTTTAGAACATTTTCAAGTGGCTACAAATGCTTTTTCTGGACAATATTATCCGACTATTTCTAACTGTTTAGTTTATATTGCCGCACTAGCTGATTTGTTTGTTGAATTTAGCGAGGGTGGGGATATTTATGAACTTGCAATAAATGAAATGAAACAAAAGTTTAAAAAATATTTTTTTCCAATCCCTCCTATTTTTGGTGTAGCTGCTATGTTAAATCCAACAATGAAATTAGGAGGTCCTCACTTTTGGTATTCTAATATTTATAGAGCTTTAGATCTTTCAGAAGACGAAATTGCTACACTAGCTGATGCGAAAGCATCAATTAAAATGAATGCTCAAACAGTTTATAATGCTTATAAACAGGCGTTAGAGCATGCTAGGCCTAATATTCCAACCCCTACTTCGTCTACATCACAAGCGTCTAAAAGAGCTGCTGGCTTAACAGCTCTTAAATCGTGGACGGAGTTCAGGGGTTCTCAAGGTGATAATTTTGATGAAATTTCCCATCTAAATGAGCTTCAAGTTTACTTGTCACAGGGACTAGAAAAGGAGAATCCAGACGGCTCTTTCGACCTTTTGGAATGGTGGAAGTCAAGGGAAAAGCATTTTCCCGTTCTTGCAAGGATGGCTCGGGATGTTTTGTCAATTCAAGCGTCAACTGTTGCATCGGAGAGCGCTTTCAGTCAAGCAAGACTACAAATCGGTGATCACAGAGCGTCGATGCGGGAGAGCTTGGAAAAATCAGTGCTTTTTAGAGATTGGATCCGCGCAGAAAGAAGGAACTTTGGCATAGCAGAATCACAACCGGCAATAGATGAGGCATATGAAGAAATGATAGCAGAACTTGCTGAGGAAGCGACTTCACCCGGAAGTGGTGATGAACAAGCTTCATTTCCACCACCGCCAACACAACCTCCTCCCAACCTTGACGGATTTATGAGATTTGTTAGAAATACAACATAA
>NbD053140.1 ribosomal protein S19 (mitochondrion)  (YP_173409.1)
ATGCCACGACGATCTATATGGAAGGGAAGTTTTGTTGATGCATTCATCTTGAGAATAAAGAAGAAGAGAGATCCTCTTTTTAACAGGAAAATTTGGTCACATAGATCTTCTATTTCGCCGGAATTCGTTGATTGCTCCGTACGAATTTACAATGGAAAAACTCATGTTCGTTGTAAGATTACTGAAGGAAAGGTTGGTCATAAATTTGGAGACTTTGCTTCTACACAGAAACGAAGACCTTCGAGAACAAATATTGGACCGGGAAGAAAAAAGGGGAAAAAGTAA
>NbD053139.1 ethylene-responsive transcription factor 15-like  (XP_009804881.1)
ATGGATTTGAAGATTCAAGATCATGAGAAGCTAATCTCAATCAAAGTAGAAGTTGAATCATTATCATTACAAACTGATGATTCCATTTCTAAGGAAGAAAAACACTATATAGGCGTCCGAAAACGGCCATGGGGAAAATTTGCAGCTGAAATTAGGGATTCTACAAGGAATGGTAGAAGGGTTTGGCTTGGAACTTTTGACACTGCTGAAGAAGCTGCTATGACTTATGATCAAGCGGCGTTTTGCATGAGAGGTCCTTCAACTTGTTTGAATTTCCAAGTGGAAAAAGTGCGTGAATCGCTACAAAAAATGGAATGTAATAACCTAAATGATGGATTGTTATCACCAGCTGCAGCCCTAAAAGAGAAACACAAGAAGCGAAATAGTAGTAGTTCAAGAAAGAAGCAAGTGAATAGTATTAAAGAAGTGAATGTGTTCATATTTGAAGATTTGGGTCCTGATTTATTAGATGAACTCTTATCTGAGTATTCCTCTTGTTCAAATTAG
>NbD053138.1 protein TAR1-like isoform X2  (XP_018629925.1)
TCCACGAGCGTATCAAAAGCCCGGGCTTTGGCCGCCCCCCCAATCCACGCTGGTCCACGCCCCGAGTCGATCGGCGGACCGGCTCAACACCGTTCCACATCCGACCGGGGCGCATCGCCGGCCCCCATCCGCTTCCCTCCCGACAATTTCAAGCACTCTTTGACTCTCTTTTCAAAGTCCTTTTCATCTTTCCCTCGCGGTACTTGTTCGCTATCGGTCTCTCGCCCGTATTTAGCCTTGGACGGAATTCACCGCCCGATTTGGGCTGCATTCCCAAACAACCCGACTCGTAGACAGCGCCTCGTGGTGCGACAGGGTCCGGGCACAACGGGGCTCTCACCCTCTCTGGCGCCCCCTTCCAGGGGACTTGGGCCCGGTCCGCCGCTGAGGACGCTTCTCCAGACTACAATTCGGACGACGGAGCCGCCCGATTCTAAGGCTGGGCTGTTCCCGGTTCGCTCGCCGTTACTAGGGGAATCCTTGTAA
>NbD053137.1 Partial, protein trichome birefringence-like 43  (XP_016472704.1)
AAATATAGGTGGCAGCCCAGTGAGTGCAGTTTACCCATGTTTAATGCTATAGAATTTCAGCAGAAATTCAAGGGGAAGCAGATGATGTTTGTAGGAGATTCAATAAGATTAAATCAATGGCAGTCTCTTAGTTGTATGCTTCATGCTGCTGACCCTCAAGCTAAATATGTCTCCAAACGGATTGGAGGCACTTCTATCTTCACATTCCCGTGGGATCTTGTACAAGATGAAAATTCTACATACAAAGATGGACCTCGACTAACCCTATATGAGAAAACACTGAATACGTGGGCAAAATGGGTAGATTCTGAAGTAGATGCTACAAAAACTAAAGTATTTTTCCAAGGAGTTTCTCCTGACCATGACAACCCGACGAGTTCAGGTTCAAAGACGTGTGAAGGAGTAACGCAACCATCGAAAAGTACAGAAGAAGTTTATCAAGAAGAATTGGTACTTGAGAAAGTTTTATGA
>NbD053136.1 protein trichome birefringence-like 43  (XP_016492229.1)
ATGTGTAGTTTTTCTTTAGCTGTTGGTGCAACTTCTGCACTATTTATACTTCTTTGCATATTGAACAATGTAAACGGAAAGTTGATCAATGATTTAAACCAGTTGGGAACCAAAGGCTGTGATTTCTTCCAAGGAAATTGGGTTTATGATGATTCTTATCCTCTTTACGATTCATCGGTGTGTCCATTCATCGAAAAGCAGTTTGATTGTTTAAAGAATGGAAGGCCAGATAAGGATTATCTCAAATATAGATGGCAACCCACTGGGTGCAATTTACCTAGGTTTAATGCTACAGAATTTCTGCTCAAAATGAAGGGGAAGCGATTGATGTTTGTAGGAGATTCACTAAGCCTTGATCAATGGCAATCTCTCACTTGTATGCTACATGCAGCCAATCCACAAGCTGAGTATATCTCCAAAAGGATAGGAGAAACTACAAACTTCACATTTCCAAAATACAACACGTCATACTTGATACTCCGAGATGTTTTCCTGGTAGACATTATTACAAAGAACAATGGGACGCGAGTGTTAATGTTGGATTCTCTCAGTGCTGCTGCTCAATGGAAAGAAATGGATGTCCTCATCTTTGATTCTTGGCATTGGTGGCTTCATACTGGTAGAAAACAAGCTTGGGATCTTGTTCAAGATGGCAACTCTACATACAAAGACGCACCCCGGTTAACCCTATACGAGAAAGCACTGAATACCTGGGCAAAATGGGTGGATTCAGAAGTTGATACAACAAAAACTAAAATATTTTTTCAAGGAGTTTCTCCTGACCATGACAATTGTGCCGGAGTAACGCAACCATTGAACAGTACACAAGGACCTCATCCAGGAGAATTGGTACTGGAGAAGGTTTTGAGAGGAATGAAAAAACCAGTTCATTTATTAAACGTGACAACATTGTCACAGTACAGAGCAGACGGACATCCTTCAGTTTATGGGTTTGGTGGACACAGAAACATAGACTGCACTCATTGGTGTGTGGCTGGTGTTGCTGATACATGGAATCTGCTTCTAAATGCAGTTCTTGATCAATTATAG
>NbD053135.1 calcium-binding protein P-like  (XP_009772311.1)
ATGAATGTTTACGTCGAAGTTTCCATCGTAGGTTATGCCAAGAACACGAAGAGAACGTTCATTGACAAAAGAGGTGGCACAAGTCCTAAATGGAATCACCCCATGAAATTCACATTAGATGAGCCTTCTTTCATAGAACCTGGCCTTTCCCTCTATTTCTGCCTCAGACCCGATCGTTTTTTCGGCGAGAAGGATATTGGCATTGTCCCAATTCCTATAAATGAAATCTTTGGTCAATCTGCCTCTGGACCTGATGGCAGTGCTGAGAGAATTGTGGAGTATCAAGTTTTTACACCAATTTCTGGTAGACCTAGAGGAACGCTTAAGTTTGCGTACAAGTTTCAGCAACCAACAGGATATCCTCTTGCTAGTTATAACGGACAACAACCACCGGGATATCCTCCTGCTGATCAAAACGGTGGATATTCGCCAAGTGGATATCCACCCGCTGGATATAAATATCCTCCTCAACAACAACAACAAGGTTACGGAGGAGGATATCCACAGGTGCAACAAGTACAAAAGCCACAGAAAAAGAGCAATTTTGGAGGGATGGGAGCAGGAGTAGGATTGGGTTTGGCTGAAGGTTTGCTTGGTGGTATGTTGGTAGGTGAAATGGCTTCTGATGTTGGAGAGATGGATGCCTATGATCAAGGATATGATGATGCCATGGACGATATGGATTTTTAG
>NbD053134.1 UPF0548 protein At2g17695  (XP_009757786.1)
ATGGTATTTCTTTGCTGGACTCGTCCATCTCCTGAAGAGCAGAAAGCATGTATCAACAAGTCTGGTTCCTTTAACTATGATAATAAATTCAGAGGAGCTACGGAAAAACCTGCTATTCAGCTTAAGCAAGACAAGGAGCTTGCAAAAGATGGTTTCTCTGTTAATTATGCACGTGTTTTAGTGGGTTCAGGCGTCGAGACTTTTGAGAAGGGAAAGACTGCTCTTCAAAGTTGGAGGCACTTCGGGTTGAATTGGGCTTTTGTTGATCCAAAAGCTCCAATTCAAAGTGGGACAAAGTTCTGTGTTTGTGTGAAGGAGTTGTTCCCCTGGCTTATGATGCCTTTACAGGTGGTTTATGTCAATGAGAATAAGAACTTGAAAAAGGGGGTGGCCTCGTTTAGTTTTGGCAGTGGAACTCTGCAAGGACATTTGCTGGCTGGTGAAGAACGTTTTTCAATAGCATTGGACGAGAACAACCAAGTTTGGTATGAAATACTTTCCTTCTCAAAGCCTGCACATTTGCTGTCACTTTTTGGATACCCTTATGTACTACTCAGGCAAAAGTACTTTGCTCATCATTCGGGTAGTGCAGTGAGGAAACATCTATCAGCTTAA
>NbD053133.1 40S ribosomal protein S23  (XP_019263599.1)
ATGGGGAAGACACGTGGAATGGGAGCTGGTCGTAAACTGAAGTCCCACCGTAGGAGGCAGCGGTGGGCTGATAAGTCTTACAAGAAATCTCATCTTGGCAATGAATGGAAGAAGCCATTTGCAGGGTCATCTCATGCAAAGGGGATTGTCCTGGAGAAAATCGGTATTGAAGCTAAGCAGCCCAACTCTGCCATTAGAAAGTGTGCTCGAGTTCAGCTGATTAAGAATGGGAAGAAGATAGCTGCTTTTGTACCCAACGATGGTTGTTTGAACTACATTGAAGAGAATGACGAGGTGTTGATTGCTGGATTTGGTCGTAAGGGGCATGCTGTGGGAGATATTCCTGGTGTTAGGTTCAAGGTTGTGAAGGTGTCTGGTGTCTCGCTTTTGGCTCTCTTCAAAGAGAAGAAGGAGAAGCCAAGATCTTAA
>NbD053132.1 mitogen-activated protein kinase 3  (XP_019226861.1)
ATGGCTGATGCAAATATGGGTAGCGGCGGTGGTCAATTCCCTGATTTTCCTTCGGTTTTAACTCACGGTGGACAATATGTACAGTATGATATTTTTGGTAATTTCTTTGAGATCACTACCAAGTATCGTCCTCCTATTATGCCTATTGCTCGTGGTGCTTATGGAATTGTCTGCTCGGTGTTGAATACGGAGCTGAATGAGATGGTTGCAGTTAAGAAAATCGCAAATGCGTTTGATAATTACATGGATGCTAAGAGGACTCTCCGTGAGATTAAGCTCCTCCGCCATTTAGACCATGAAAATGTAATTGGTTTAAGAGATGTGATTCCTCCACCGTTACGAAGGGAGTTTTCTGATGTTTACATTGCTAATGAACTCATGGATACTGATCTTCACCAAATAATTAGATCCAACCAAGGTTTATCAGAGGATCACTGTCAGTACTTCATGTATCAGCTCCTCCGTGGCCTGAAATACATACATTCCGCAAATGTTCTTCATAGAGATCTCAAACCGAGCAACCTTTTGCTAAATGCAAATTGTGATCTTAAGATATGTGACTTTGGTCTTGCTAGGCCAAAAATAGAGAACGAGAATATGACGGAATATGTTGTAACCAGATGGTACAGGGCACCAGAGCTTTTATTGAACTCTTCAGATTACACTGCTGCCATAGATGTTTGGTCTGTCGGCTGCATCTTCATGGAACTTATGAACAGAAAACCTTTGTTTGCTGGAAAAGATCATGTACATCAAATACGCTTGTTAACCGAGCTTCTCGGCACCCCAACAGAAGCTGATATTGGCTTCCTCCAAAATGAAGACGCAAAGAGATACATCAGGCAACTCCCACAACATCCTCGTCAGCAATTAATAAAAGTTTTCCCTCATGTGAACCCATTGTCTATTGATCTTGTCGATAAAATGTTGACACTGGATCCTACTAGAAGAATTACAGTTGAGGAAGCATTAGATCATCCGTACCTTGCAAAGCTCCACAATGCAGGTGATGAACCGATCTGCCCTGTTCCATTCTCCTTCGACTTTGAGCAACAAGGAATAGGAGAAGAGCAAATTAAGGACATGATATATCAGGAAGCTTTGTCACTGAATCCTGAATATGTTTAA
>NbD053131.1 probable protein phosphatase 2C 55  (XP_016434864.1)
ATGGCTGTTTGTGGTTCAAGAACTTCTCATATTGGCCATTTTGTCGGTAATATCACTGCTAGGCGCTTGCAATGTGGTTTGTCAATGAACTGCACTGTTTCTTACAACAAAAGAGGCTGTGAGAAAGTTGGAAAAATCAACATGAGTTTGAGAAATAAAGGACATCCCAACAATATGCTTTTCCAATACTTCACGACTCATGTTACAAAGAGGTGGGCCGATCCCAAATCATACATCGGATTTGGATCAGAAGGTTTACACAATTTATCCCCTGCGTGTTTCTCTTCCGGAACTGCTTCTGTTCCTGGTGTTTCTTCGGATAATGCTAAGGGCGAGGAGCAAGTTGCTAATACTGCTGCTGATTCTTCTGAAGCAAAGATCCCCTTGAAGCTAAATTCAGGATCTTTTTACCTGCCTCATCCTGCTAAAGCAAAGACTGGTGGAGAGGACGCTCATTTTATGTGTACCCTTACACAAGCTATCGGTGTAGCTGATGGCGTTGGTGGATGGGCTGATCTTGGTATTGATGCTGGGCTATATGCCCGGGAATTAATGTCAAACTCCTTAGCTGCAATTCGCGAGGAACCAAAAGGCTCCATAGACCTAATCAGGGCCCTGGATAAAGCTTACATGGAAACAAAAGCAAAAGGTTCTTCTACTGCTTGTATTGTTGCACTCACCGAGGAGGGTCTTTATGCAGTTAATTTAGGAGATAGCGGATTTATGTTGGTTAGACATGGATATGCCGCATTTAAGTCCCCTGCACAACAACATGGTTTTAATTTTCCTTATCAACTAGACTGCAATAATGCTGGCGATTCGCCTAGCTCGGCCATGGTGTTTAAAATTGCTGTTGCACCTGGAGATGTCTTAATTGCCGGTACAGATGGGCTTTTTGATAACTTGTATGACGAAGATATCAAAGGAGTTGTACTTCAGTCCGTTGAAGCTGGCTTAGGGCCTCAAATGACTGCTCGGAGGATAGCAGAACTGGCACAACAAAGAGCAAAGGATCCTATTAACTCGTCGCCTTTCTCTGATGGAGCTCAGGAGGCTGGTTTTGAGCACCATGGTGGGAAGTTGGACGACATAACTGTGGTTGTTTCTTACATAATGAATAATGAAAATTCATAA
>NbD053130.1 Partial, uncharacterized protein LOC107773800  (XP_016448709.1)
ACCAGCCCCCTTTTTGTCTACTCCTCTGATGTCCCTGGGGTCTCTCTTGTGCCCACTCCATTCTCGGGCAGTGGTTATGGGGGTTGGAGGAGGAAAATGATTGTCGCTGAAAGTGTGCAGTACTCTGATACTGCACAGAGTATATGGTCCCAACTTCAGGCCAGATATGGCACTGCAAATAGGACCAAAATT
>NbD053129.1 homeobox-leucine zipper protein ATHB-15-like  (XP_019266312.1)
ATGATGGCGGTGACATCGGCCTGTAAAGACAGTAAAATGGGGATGGACAATGGGAAATATGTGAGGTACACTCCTGAACAGGTTGAGGCTTTGGAGAGATTGTATCATGAATGTCCAAAGCCCAGTTCACTCCGTCGTCAGCAGCTGATTCGGGAGTGTCCAATTCTGTCCAACATCGAGCCAAAACAGATCAAAGTTTGGTTTCAGAATAGAAGATGTAGAGAGAAGCAACGCAAAGAATCGTCACGTCTTCAAGCCGTGAACAGAAAATTGACAGCAATGAATAAGCTGTTGATGGAGGAAAATGATAGGCTGCAGAAGCAAGTTTCACAGTTGGTGTATGAGAATAGCTTTTTCCGCCAACAGACTCAAACTGCAGCCCTTACCACCACAGACAACAATAGTTGTGAATCTGTGGTGACGAGTGGTCAGCAAAACTTGTCCGCTCAGCGTCCACCAAGGGATGCAAGCCCTGCGGGACTTTTGTCCTTAGCGGAGGAAACTTTAACAGAGTTTCTATCAAAGGCCACTGGAACCGCTGTGGAGTGGGTCCAAATGCCTGGGATGAAGCCTGGTCCGGATTCCATTGGAATCACTGCTATTTCTCATAGTTGCTCAGGAGTAGCCTCTCGAGCTTGTGGCCTTGTGGGTCTAGAGCCTACAAGAGTTGCTGAGATCCTCAAAGATCGGCCATCATGGTTCCGTGATTGTCGAGCAGTGGATGTTCTCAATGTGATGTCTACTGGGAGCGGTGGAACCATTGAGTTGATATACATGCAGCTCTACGCACCTACTACTCTGGCACCAGCTCGTGACTTCTGGTTAATGCGGTATACATCTGTTATGGAAGATGGTAGCCTTGTGGTATGTGAGAGATCACTGAACAACACTCAGAATGGTCCTAGCATGCCACCGGTGCAGAATTTTGTGAGAGCAGAACTGCTTCCAAGTGGGTATCTGATACGACCCTGTGAGGGGGGTGGTTCAATCATTCACATAGTTGACCATATGGATCTAGAGCCCTGGAGTGTTCCCGAAGTATTGCGTCCACTGTATGAGTCATCAACAGTGCTGTCGCAGAGGACAACAATGGCGGCATTACGTCACCTGAGACAAATTTCTCAAGAAATTTCTCATCCTACTGTCACTGGTTGGGGAAGAAGACCTGCAGCCCTGCGTGCACTTGGTCAAAGATTGAGCAAGGGTTTTAACGAGGCTGTTAATGGTTTTACTGATGAGGGATGGTCTATGCTTGAAAGTGATGGTATAGATGATGTTACACTTGTTGTCAACTCATCACCCAGCAAATTGATGGGTGCAAATATCTCTTATGCCAACGGATTTCCATCAATGAGTAGCGCTGTATTATGTGCCAAGGCATCTATGCTTTTACAGAACGTACCTCCTGCGATTCTGCTAAGGTTCTTGCGGGAACACCGATCTGAATGGGCAGACTCTGGGATTGATGCCTATTCAGCTGCTGCAGTTAAAGCTGGTCCATGCAGCATACCAGTCACTCGAACTGGAAGTTTTGGTGGACAAATCATTCTTCCACTGGCTCACACTATTGAACATGAAGAGTTTATGGAGGTGATAAGACTTGAAAGCATCGGCCACTATCAAGATGATATGATTATGCCTGGTGACATCTTCCTTTTGCAACTTTGTAGTGGAGTGGATGAGAACGCTGCCGGAACATGTGCGGAGCTCGTCTTTGCTCCTATTGATGCCTCTTTTGCTGATGATGCTCCTCTTCTTCCCTCTGGTTTTCGTATCATTCCTCTGGACTCCAAGACGGATGCCTCTAGTCCAAACCGCACACTAGATCTTGCATCGACTCTTGAGGTTGGACCGGCTGGAAGTCGACCAAATGGCGATTATTCCAAAAACTCTGGCAGCACGAAATCAGTTATGACAATAGCATTTCAATTTGCATTTGAGATCCATCTTCAAGAAAACATAGCTGCTATGGCACGGCAATATGTCCGCAGTATCATATCATCTGTTCAGAGGGTTGCTTTGGCACTCTCTCCATCTCGTCTTGGTTCTCTCCCTGGTCTAAGGTCTCCACCTGGCACACCTGAAGCACAAACGCTTGCCCGTTGGATATGTCAAAGCTATAGGTTCTTTTTAGGTGTAGAGCTGCTCAAATCTGTTAGCGGAGGAAGTGAATCCATCCTGAAAGAAATTTGGCATCACTCAGATGCTCTGATGTGTTGTTCTTTGAAGGCATTGCCTGTTTTCACATTTGCAAATGAGGCAGGACTTGACATGCTAGAAACCACCTTGGTCTCCCTCCAAGATATTACTCTCGAAAAGATTTTTGATGACAACGGAAAAAAGGCACTCTTCTCTGAGCTTCCTCAAATAATGCAGCAGGGTTTTGCTTGTCTTCAAGGCGGTATCTGTTTGTCGAGTATGGGAAGGCCAATATCGTATGAGAGAGCAGTAGCTTGGAAAGTATTGAATGAAGATGAAGATCCCCATTGTATATGTTTCATGTTCGTCAATTGGTCTTTCGTCTGA
>NbD053128.1 uncharacterized protein LOC107773647, partial  (XP_016448537.1)
ATGAGCGAAGGACAATCCCCCACTTGCCCTCCACTATTTGGCGGAACAAACTATACATATTGGAAAGAGCGGATGAGTACCTTCCTCAAAGCAAACAGTTTTCGTTTGTGGCAAATCATCAAAAACGGTGAACCAATGCCCACAAAGAAAGTTGGAGAAACCACGGTTCCAAAGAAGGAAGATGAATATGATACCGAGGACATCAAGAAAGTTGAAAATAATGCAAGGGCCATCTATGTATTATATTGTGTAGTGACTCCGGATGACTATCGAAAAATCTCTTGCTGCACAACCGCCAAGGAGATGTGGGATAAACTCGAGATCATTTATGAAGGTACGCCTCAAGTCCGAGAATCCAAAATTGATTTTCTAACACATAAATATGAAATCTTTAAAATGGAGAAGGAACCCATTGGTATTATGTTTGAACGATTTTTAAGAATCGTCAACGATCTCCATGCTCTCGGGAAAGTTTACACGAACAAAGATCTTGTTCGAAAAGTCCTACGGAGTCTCACTCCCGAATGGCGTTCCAAAGCCAATGCCATCCAAGAGTCGATGGAATTCACGGATATCACAATTGATGGACTAAGAGGTAACCTCGAAACTTATGATAGCACAATTCTTAATCCTTATCTTAGAAGCAATTCGAATTTCGCCTTCAAAGCCTCATCCTCTAAAAGAGAAGAGGTAAGTGATTCGGAAAGGGATGATGATAATATTTCCAATGATATAATTGAAAAGTTTTGTAAGTCTATGAAGAAGGACAAGAAAAAGAAGAAACACCATAGGCGCGTATCACGGGATTCGGACAGCTCAGGCGATGAAACCGCCGCATTGTGTCTCATGGCAAACGAAGAAGAAGAGGTAAGTACATCTAACTCTCACTCGTTTGAAGAATTACAAAATGCCTATGATGAATTGTATGGTGAATTTGTTAATGCTTCCAAAATGATAAAAGATTTGAAGAAAACACTTTCTTTGCAGAAAACACTTTCTTTGCAAGAAACAGATTTTCAGAAAACACTTTCTTTACAAGAAAAAGATTTTGAAAAATCCTCTTCTTTGAAAGAAATAGATTTTGAAAAATTGACTAATGAAAATGGTGTTCTTAAAAATAAAATTGAAGTTTTAGAAAAAGAAAATAAATTTTTGGAAAATGACATTGTTGATTTTAAAAATAAAATCAAGGAATTGAATGAAGCCTCTTCTATTGATAAATGTTCCAATTGTTCTTCTTGTAGTTCTTTAAAACTAGAGAACACAGAACTTAGGAAAGCACTAGAAACACGTAGTGTTGATAGTCCTAAAATTGAAGATATTAAAAAGGATGAAAGTAATGAGGTCGGACCATCTAGAAAGAATTCTAGGAACCTCACTAATGAGTCTAAGATTAATTGTTTTAGACCACCTAGAAACAACTCTAGGAATTTTGTTAATGAGTCTAGAATGAATAATTTTAGACCACCTAGACACAATTCTAGGAATTTTATAAATGAGTCTAGAATGAATAATTTTAGACCACCTAGACATGACTCTAGGAAATTCAACGCTTCTAGGGGGAACAACTTTAGATCACCTAGAACGCATTTGGCTCAACCTAGACATATGCACAATCCTAATGTTATATGTCACTATTGTAATCGGGTAGGACACATTGCACCCGTTTGTTTTGCTAAACATAGAGATTTATGTGTTGATTATGACTATTGTTATCCTAACCCCCAAGGACCCAAAAGAAGTTGGGTACCAAAAACCTATTTTTAG
>NbD053127.1 wall-associated receptor kinase-like 14  (XP_009616014.1)
ATTATTTCATCGGATATAGTTTTGGGATCAACCAATTGTACACATTCATGTGGCAAAAATTTTCTTCAATATCCTTTTGGTTTTTCTTCAGGCTGTCCAATTCAATTAAACTGTACCTCAAATGGGGCAATGGTTATTAACAAATTCCCAGTTCAGACCATAACTTCAGAGACCATTTTAATTAATATTTTAGCCAAATGTAGCCGTCCATTTTCTGCAATTCACAATCTTTTTAGCTCAAATTACGCACCCACTTCACGTAATGGAATACTTTTCCAAAATTGTAGCTTTTCGCAGTCGAGTTGTTTGATACCTTCTACTATGATTCAAACTCATTTTGAGCTACTTGATTGTGGGAAAGAAAATATGAGTTGTTATTCTGAGCCGAATAGTGAAAATAATTTTATTGACATGAGGAATTTGTCAAGAACAGGTTGCCACTCTTTGTTTTCTGCAATATCTGTTGAATCAAAGTTGAATAGCTCGGCAGTTTCTTTGGATGTTCAAGTTGTTCAATTGGGATGGTGGCTTAAAGGAAACTGTCAGTGTTCTTCTAATGCAAATTGTACTAAAATCTCGTCACCTATTGATGGGAAATTGGGATATAGGTGCCAGTGCTCACAAGGTTTTATTGGAGATGGTTTCTTATCTGGCTCCGGCTGCCGGAAAGATGACACAACATGCAACCCTTCAAATTACCTTTCAGGCAAATGTGGAGGAACCACCAGAGTCGGCGTGCTTGTCGGAGGTATTGCTGCAGGTGCTTCATTAATGGTTAGTATAGGCCTAATATGCTGCTTTATTCGACAAAGATTGAATTTCCAAAACAGAAGCAGAAGAAGTCGCGAGTTATATGAAACAACAGGGATCACTATTCCGATTTATCCATATAAAGAAATGGAAAAAGCAACCGATTTCTTCTCTGAGAAACGAAGACTAGGAAATGGCGCTTATGGAACAGTTTATTCAGGAAAATTTGAAAGCGACAATTGGGTAGCAATCAAAAGAATTATGAATAGACATACTGATACCATTGAACAAGTCATTAATGAGATCAAGCTCCTTTCTTCAGTAAACCATCCGAATCTCGTTCGACTGTTGGGCTGCTGTATTGAAAAAGGTGAACAGATTCTTGTTTATGAGTTCATGCCTAATGGAACTTTGTCACAACATTTACAAAAAGAAAAAGGAAATGGACTTCCGTGGCCTGTTCGCCTCACGATTGCTGCAGAAACTGCTCAAGCTATAGCTTATCTTCATAATGCAATGCACCCTCCAATATATCACAGAGATGTTAAGTCTAGTAACATACTCTTGGATTATAATTACAAGTCAAAAGTCGCTGATTTTGGACTTTCAAGACTTGGTATTATTGAATCATCACATATTTCTACCGCGCCACAAGGAACTCCAGGATATCTTGACCCTCAGTATCATCAGAATTTTCAATTGTCTGATAAGAGTGATGTTTACAGCTTTGGCGTAGTTCTAGCAGAGATCATAACAGGACTAAAAGCAGTGGATTTTGCTCGTCCACAAGACGAAATAAACTTGGCTGCACTTGCTATCGATAGAATAGGAAAGGGTAATTTATATGAAGCTATCGATCCCTCAGTCGAGCCACATATGGATGCTTGGATGCTTTCGTCTGTGCATAAGGTAGCTGAATTGGCATTCAGATGTCTTGCATTTCATCGCGATATGAGGCCATCGATGATGAAAGTGGCGATTGAATTGGAACAACTTAAGCTAAGCAAATGGGCAATTTCAGAAGATAATATTACAGCTTCATCAGAGGGATCTTCTATTTCATCAGCTTCAGATGTGAGGGAGAAACCATTGAACCTTTCAATTAAGAAGCGAGAAATGGATATAGAAGCTATATTTTCGACAGAAAAAATAAAGCATTATTCTCCCGTTTCAATACAAGATCCATGGAAAAGTGAGCAAAGCTCTCCATCTTGTACTAGTTTGCTCAATCATATAGTCAAGTAA
>NbD053126.1 uncharacterized protein LOC107815557  (XP_016496654.1)
ATGTTCAGAATTACTTCTAAATTGAAGCTATGTGGAGATAAAATCTCCGATTATGATATGCTTGAGAAAACGTTTACAACGTTTCATGCCTCCAATATGGTACTGCAACAACAGTACAGAGAGAAAGGCTTCAAAAAGTACTCTGAACTGATTTCTCTTCTACTTGTGGCTGAGCGAAACAATGACCTGCTCATGAGAAATCACGAAAATCGACCCACTGGGTCTACACCATTGCCTGAAGCAGATAAGGTGTATTCTCATTATGCCAAGCATGGAAAAGGCTATGGCTTTAATCATGGTCGTGGTCGTAATCGGGGTCATGGCCGTGGACGTAGACAAGGAAGAAATTTCCCTGATGTCCGTCACCCCCCAAAGAGATATAACCACCAAAAGCAGAAACGGGATTATGAGGATCCAAAGGCAAATAGTTCAGAAACTATATGTTATCGTTGCGGTGGAAAAGGGCACTGGTCAAAAGCTTGCCGTGTACCAAGACATTTGGTTGATCTTTATCAAGCATCTCTAAAGAATAAAGGCCCTGAAACAAATTTTGTCTCTGACGACAATTTTGACATCACCCACCTGGATGTGGCAGACTTCTTTGAGCAACCCGAGGGGAAAATAGACCACTTAATCGGTGATGGATCTGTGATGAAGGAAGATGGAATTGTTTGA
>NbD053125.1 uncharacterized protein LOC104233698  (XP_009785434.1)
ATGTTCGTGTATTTCTTTTGTATGTCAAACCATGGGAAAGCAAATATGGATATCTCACAAAGCAAGCTTGGATCAACGTCCAACTGTAAAAATATTTGTTTAGTTGATTCATGTACTACACATACGATACTCAAAGAAAAGAAATATTTCTCTCAACTAAGTATGTGTAAGGCAGATGTTACTACAATCTCTGGTAGTAGTAAATTGATTGAAGGCTCCGGAAGAGCAACTATAACTCTGCCTAGAGGAACAATGTTTATCATAGAGAATGCAATGTTCTCCTCCAAGTCTAAGAGAAACTTGTTGAGTTTTAAAGATGTACGCCGGAATGGCTATCATATTGAGACAATAGATGAGAATAATCTTGAATATCTCATCATTACAAAGAATGTCTCTGGCCAAAAGAGGGTTATTGAGAAATTCCCGTCTTTATCTTGTGGCCTGTATTGGACAAAAATTAGTGCAATTGAGGCACATTCAACAGTAAACCAAAAGGTTACTGATTCCAATACTTTTGTACTTTGGCATGATCGATTGGGACACCCTGGATCAATCATGATGAGACGGATTATAGAAAGCTCATATGGGCATCCGTTAAAGAATTTCAAGATTCTTTTAAATAATGAATTTTCTTGCACTTCTTGTTATCAAGGCAAGTTAATTATTAGACCATCACCAACAAAGGTTGGGACTGAGTCACCTACGTTTTTGGAACGTATACAAGGGGACATTTGTGGACCTATTCACCCACCTAGTGGGTCCTTTAGGTATTTTATGGTCTTAATAGACGCATCCTGTAGATGGTCTCATGTGTGCCTGTTGTCATCACGCAACCTTGCGTTTGCAAAACTAATGGCACAAATAATTCGACTACGAGCACAATTTCCTGATAATCCAATCAAGTCTATTAGACTGGATAATGCTGCTGAGTTTTCATCCCAAGCATTTAATGATTATTGCTTATCAATTGGGATAAAAGTGGAACATTCTGTAGCTCATGTTCACACTCAAAACGGTCTTGCAGAATCTTTAATTAAACGCCTGCAGTTGATTGCAAGACCATTACTCATGAAAACGAGGCTGCCCACTTCGGTATGGGGTCACGCCATTTTGCATGCAGCAATGCTAATTCGTCTCAGACCAACGAATTATCACAAATATTCCCCGTTGCAATTGGTTTTGGGTCATGAACCCAATATATCCCATTTAAGAATCTTTGGATGCGCAGTATATGTGCCTATAGCACCGCCATACCGCACCAAAATGGGTCCGCAAAGAAGGTTAGGAATATATGTTGGGTTTGAATCGCCCTCCATTATTCGCTACCTCGAAACATTGACAGGGGATTTGTTCACTGCACGATTTGCAGACTGTCGATTCGATGAGACACTTTTCCCAAAATTAGGGGGAGAAGTTGGTGAAACCAAACGGGAAATTTTGTGGAAAAATGCATCATTATCTCATCTTGATCCACATACCTCTATTTGTGAAAAAGAGGTGCAAAAGATTATCCATTTGCAAAGAATAGCAAATCAAATGCCTGACGCATTTACGGACTTGAAAAGGATAACAAAATCCCACATCCCCGCAGAGAATGTTCCAATCCGTATTGATGTCCCTGTTGGACAATCATCTAGTGTCATATCCAATGAGTCGAATGCACGCCTGAAGCGTGGCAGGCCATTAGGTTCCAAAGATCGAAATCCTAGAAAGAGGAAAGCAAACGATCAAAATGACACTACGAAAGAATCTCATGAGGAAATTCATGATTTAATAAATTCTGAGATTCATGAAGAATCCATTGAGCCCGAGACTCAAGAAAATAAGGAACTATCAATAAATCCAATCGATATTGAGGCAAATTTTAATCGAGTGGATATAGTGGTGGATTATGTCTTTGCTTTTAATGTCGCATCTAGCATTATGCAAGAAAGTGAGGATCTTGAACCTCAATCTGTTGGAGAATGTCGAAAAAGACATGATTGGCCAAAATGGCAAGAAGCAATCCAATCAGAATTGAATTCACTGGCAAAACGTGAAGTTTTTGGCCCTATAGTTGAAACACCTAATGGTGTTAAGCCTGTTGGCTATAAATGGGTCTTTGTACGCAAGAGAAATGAGAAAAACGAGGTACAAAGATATAAGGCACGCCTTGTTGCACAAGGATTTTCTCAAAGGCCTGGTGTCGATTATGAAGAGACATATTCGCCTGTAATGGATGCCATAACTTTTCGTTATCTCATTAGTTTTGCTGTCCTTGAAAAGCTTGACATGCATTTAATGGATGTGGTTACTGCCTATCTTTATGGCTCACTGGATAATGAGATATACATGAAAATTCCCGATGGACTCAAAATGCCAAACGCTCATAATTCAAAGTCCCGGGAAATGTTTTCAATCAAATTGCAAAGATCCTTGTATGGTCTAAAGCAATCAGGACGAATGTGGTATAATCGTCTTAGTGAGTATTTATTAAAAGAAGGCTATATAAATGATGCCATTTGCCCGTGTGTTTTTATAAAGAAAACAACATCGGAATTTGTTGTACTTGCCGTATATGTCGATGACATAAACCTTATTGGAACCCCCATAGAACTCCAAAAGGCAATTGATTATCTAAAGAATGAATTCGAGATGAAAGATCTCGGAAAGACAAAATTATGTCTTGGTTTGCAAATTGAATATTTGGCAAACGGAATTTTTGTTCATCAATCTACCTATATAGAAAAGGTACTGAAACGGTTTTACATGGATGGAGCATATCCTTTAAGTACTCCGATGGTTGTTCGATCACTTGATGTGAATAAAGATCCATTCCGACCGCAAGAAAGGAATGAAGAGCTACTTGGTCCTGAAGTACCATATCTTAGTGCAATTGGCGCACTAATGTATCTTGCAAATACTACAAGGCCTGACATAACCTTTTCAGTTAATGTCTTAGCAAGGTATAGCTCGGCTCCCACAAGGAGACATTGGAATGGGATCAAACATATATTGCGGTACCTAAAAGGGACTACCGATATGGGCTTATTTTATAGCAATAATTGCAGTCCTGATCTTGTTGGTTATGCTGATGCTGGATATTTATCCGACCCACACAAGGCTCGATCTCAAACGGGTTATGTGTTTACCTGTGGAGGCACCGCCATATCTTGGCGATCGACTAAGCAATCAATTGTGGCTACTTCATCTAATCATGCCGAGATAATCGCTATTCATGAAGCAAGTCGGGAGTGTGTGTGGTTGAGGTCTATAATACATCATATTCAAGACAAATGTGGTTTGAAGTGTAACAAACTACCCACGACTTTGTATGAAGACAATGCAGCATGTATAGCTCAATTGAAGGGAGGATTCATAAAAGGAGATAGAACAAAGCATATTTCACCAAAGTTATTTTTCACACATGATCTTCAAAAGAATGGTGATATCAATGTGCAACAGATTCGTTCAAGCGATAATATGGCTGATTTGTTCACAAAATCTCTACCAACGTCAACCTTCAAGAAGCTAGTTCACAAGATGGGAATGCGAAGACTTAAGGATATGAATTGA
>NbD053124.1 EPIDERMAL PATTERNING FACTOR-like protein 6  (XP_016496798.1)
ATGACGAGTAGATTCTTCTATTTTGTCTTAATTATATTTGCACTTTGTTTAATCTCTGTTAGAAGCAGGCCTTTGGCACCAAATCTCAATTCATTGCAGAACAAACTGAGTACAAATGAGGGAAACATGAGCAATAAAGGACAAGGAGAAGTGAAAGAAACAGAGGAATATACCGATATGAATAAAGAAGAGAAGAAAATGATCGGATCAAGTCCGCCGAGTTGTGAACACAAATGCTATGGATGTATGCCGTGTGAAGCCATACAAGTGCCAACCAACACAGGTCGAGTGGGAGTTCAGTACACTAATTATGAGCCAGAAGGCTGGAGATGCAAGTGTGGCCCTGCATTTTATACCCCTTAG
>NbD053123.1 uncharacterized protein LOC109224618, partial  (XP_019244707.1)
GTGTATCGATTATCGTTAGTTGAACAAAGTTACAGTGAAGAACCGATATCCTTTGCCTGTATTGATGTTCTATTTGACCAGCTTCAGGGCGCACAAGTGTTTTCAAAGATAGATTTGCGCTCAGGTTATCACCAGCTAAATATTCGGGAGCCTAATATCCTGAAGACTGCTTTTAGGACTCGGTATGGTCATTACGAGTTCCTTGTCATGTCATTTGGGCTGACCAACACCCCAGCAGCTTTTATGCATTTGATGCACAGTGTATTCAGGCCCTATCTCCACTTGTTTGTCATTGTTTTCATAGATGATATTCTTGTATACTCCCGGAGCTGGGAAGATCATGAGCAGCACCTGAGGACAGTGCTTCAAACTCTGAGGGAAAAGAAATTATACGCAAAGTTTTCAAAATGTGAGTTC
>NbD053122.1 Partial, uncharacterized protein LOC107806397  (XP_016486028.1)
AGCAAGGCCTTGGAGAAAGCCAGTAAGAATAAGACGATTCTAGATGCTATTGGGGAGCCCATTGTTAGAGGTCCTTGGTATAATGCATCATTAGCAGTAGCTCACCAAAGGCATTCTGTATCATGCACATTCCCCGTCTCTGGACCACAAGGCACTGGAATTTTTCAGTTGAAGGCAGTTCGTAATGGAGAGGACAAATGGTCATCATTTTTACGACCAAGCGACTGGGAGATACTCATTATGGAAGCTCTCGTACATGTTCCAGGGAACGAAGAGAAACAGCAAACGTTTCGGATCAGGGTTTCAGATGACCTACCTCCACCAGCTAGTAATGCATGCACAGATGGCACATCCGAGGAATCGTGTTGTGTGGAGAAGAAATAA
>NbD053121.1 transcription initiation factor TFIID subunit 15-like  (XP_016488186.1)
ATGGCAAACTATTCAGGGAAAGGATCTCCACTAAATGGTTCTGTGTATGTCTGTAACTTGCCCCTTGGTACAGATGAAGATATGCTAGCTGAATATTTTGGCACGATAGGGGTGCTAAAGAAAGACAAACGAAGTGGTAGGCCTAAGATATGGTTGTACCGTGATAAAGTTACAAATGAGCCCAAAGGAGATGCTACAGTCACATATGAAGACCCTCATGCTGCAGTAGCTGCTGTTGAATGGTTCAATAACAAGGACTTTCATGGGTCAATAATTGGGGTATTTATTGCAGAGTCTAAGAACAAAGACGAGGCTTCCTATGTCACAGGGAATCAAATTAGTGACCCCTATCTGAGTAGTGGCCTCGATGTGATGGAAGAAGGTTCCAAGGATATAGATGGAGGTGGTGGAAGAGGTAGGGGCAGGGGAGATGTTTCTGCAAAGGCATGGCAACAAGATGGTGACTGGATGTGTCCGAATACAAGTTGCTCTAATGTAAACTTCGCATTTCGTGGAGTTTGCAACCGTTGTGGAACTGCTCGACCTGCTGGTGCTGGTGGCGGTGGGGCTGGAGCTGCTGGTCGTGGTAGAGGACGTGGTAGCCAGGACCAGGGAGCCCCTGCTCGTGCAGTAGGTGGTCCTCCAGGCCTATTTGGTCCAAATGATTGGTCTTGTCCGATGTGTGGTAACATAAATTGGGCTAAGAGGAACAAGTGTAACATCTGCAACACCAACAAACCTGGGACCAATGAGGGTGGTGTGAGAGGAGGGCGTGCTGGAGGTTATAAAGAACTCGATGAAGAAGAAATAGAGGAAACTAGACGTCGGAGGAGAGAGGCTGAAGAAGATGATGGTGAGATGTATGATGAGTTTGGAAATCTGAAAAAGAAGTTTCGTGCTAAAATGCAGCGAGCAGAAGCAGCCCAGAGCCTTCCCCCTGGAGTAGGACGAGCTGGATGGGAAGCTGAGGAATTTGGTGTGGCTGACCGAGATAGAAAGGAGAGAAGCAGAGAAAGATCAAGAGATTATGATGAGAGAGAGAGATCTAGGCACCGGAGCAGAAGCAGAGAGAGGGATAGGGGAAGAGACAGAGACCGCTCCTACGACTATGATCGAGACAGAGAATATGGCCGTGACCGAGACCGTGAGCGGAGCAGGCATCGTTATTGA
>NbD053120.1 BTB/POZ domain-containing protein At3g19850-like  (XP_009788399.1)
ATGCCACTACAAGGTCTCTGTGATCTGCAAATCCATGTAAATGGTCAACACACATTCTTTCTGCACCAGAAAGTCATTTCAAGATTCTCAGGAAAGTTGAAGAAAATAATCAAACAAGAAAAGAAGAAAACTCAGATAAAGAATTCAGGAATAGAGATTCTTGATTTCCCAGGTGGAGCAGAAGGCTTTGAATTGGTTTCAAGATTCTGTTACAACAATGGAAACATTAAAATCACTGTCTCAAATGTGTGCTTACTCCACTGCTGTGCAAATTTTCTTGAAATGACAGAAAAGTTATCAACCTTCAATCTGTTGAATCAAACAGAAAACTTTTTTGAAGGGTTATTTTATTGGTCATGGCATGATATTATAACATCACTTAAGAGCTGTGAATATTTCTTGAATTATGCAGATTCTTGTGGTTTAATTCAGAAACTTATGACTTCACTTCTAGCCAAGATTGCTCAGAATTCAGATATTAATAATCTTTTTGGTTTATCAACTTCATCAGTTTCCTCTTCTTCATCTTCTGAACAAATGAAGCCAAGTTCAATATCAAGTAAAGTTTGGTGGTATGAAGAAATGAGCATTTTACCCCCAAAAATAATAGAGCATTTTTTGAGGACTTTAGGAGCTTTTGGAAGTGAAAATAATAGTTTACTCATCACAAGATTTCTGCTTTATTACTTAAAAACAGCAGCCCAATATTGCAAAAATCAGAGTCTGATTTCAAGAATTGAGTACAGTGGCTTAGCTGATACAGCAGTTAAAGGTGTGATTTTGATGGGAAAAACAGCATTTTCTTGTAGAAATCTTTTTTGGGTATTGAGAATTGTTTGTGGATTTGGGATTAGTAAAGAATGTAGGGGTAATTTGGAGAAATTGATAGGTGGGAATCTTGATCAAGCAACAGTAGATGATATTCTTGTTTGTGGACATAATGGAGGTGTTTATGATGTGAATCTTGTGTTGAGATTGATTAGAGTTTTTGTTCATATTAATGATAAAGTTTGTGTACAAAAGTTGAAAAAAGTTGGAAGATTGATAGATAAGTATTTGAGAGAAATTGCTCCAGACCAAAGTCTTAAAATATCAAAGTTTCTTGGCATAACTGAGAGTTTACCAGATCATGCAAGGGATTGTTATGATGGGGTCTACAGAGCCATTGATATCTATCTTGAGTCTCATCCCACCCTTTCATTAGAGGAAAGATCAAGACTATGCAGATGTCTCAACTATGAGAAACTGAGCCTTGAAGCATGCAAAGACTTAGCCAAAAATCCAAGAATTTCACCAAGAATTACTGTCCAAGCACTTGCTTCTCAGAATTCTTCAAGTATCCCAACAACAGACAACAACTTTGTAAAGGAAACAAATGTAAGCAGTAGCCAAATGGTTTTGTACAAGAAAAACAAGAGTGACAGTTCTAGTTCAAGTGATCATCATAGCTTGCAAGAAGAGGAACATGAACATATGAGGCTAAACTTGCAAAAAATGCAGTGGAGAGTAGTGGAGCTGGAAAAAATATGCAAAGATATGAAAGGCCAAATGTCTAAAATGGTGAAAACAGGGGCAATTATTCCTCCTCCTCATACTAGAGCTTTGCCTAGGCTTTGTAGAAGTCAGGACTTCTGA
>NbD053119.1 uncharacterized protein LOC109243326 isoform X1  (XP_019265783.1)
CATCAGTCCACTGAACCTGCACCACAACCAATCAATCCCACTCCTCCACCCACTCTTAGATCCCCCAACATTGCTACTACTCAATTTCCTTCACCTTCACCACTTTCTTTGGGTCGGGACCGTGTAATTGGGCCGCCGGTAGAACTTGGACTTCCGCCGTTGGCCCGAGTTAAGCTCTCCGATATTGCACCTTACGATGGAGCTCCGGTTGGGCCTTATTTGCGGGCCGTGGAGGCCCTCTCAGGATCGCTTATACGGCATAACGCGGCCGTCATTGAGCTAGGTAGTGAAGGCACGGCGGTCCTACGGTGTGGGCTGGAGTCAGTCAGGTATTTTTTTAAGACGAGGGCGGTAGCTCAAAATGGTGGTGTCGGCACTGGTAGCAAGAGTGGTCGTGGGGTTTATATATACAGGGCAGGAAGACCTTTAGAAGACATGGACTCTTCTCCCCCATGCATGACTGAAGTTTTTCGCTGTATGGGAAGGGCAGCTCGTGCTTCTTTAAGTGCAATCGCAAGGCACCTTCGTTTGCGAAGCGATGTTTTAGATCACTTGCTTGATGATAATCCGCTGCCCGTTAATGAGGCCTCTTCGTCCATTCTTGTTGCAACCTTATCCAGTACCACCTCTCAAAATGGGAAGGGAGCTATTGGTGGAGGGAAGCAAGTGTCAAATGGTGAAGTAGAGAAGGGGCTGTTGACACTAATTTCATCTGATGCTTCTGGTCTTCAGGTTTGTGATCCCAATGGTCGTTGGTATCTAGCAGATAGTGGTTTGAGTCCTGGGGATTTACTATTGCTTACTGGTAAGGCTCTCAGCCATGCTACCGCTGGCCTTCGTCCTGCTGCTGTATACAGGGGTGCAGCTGATAACTATGTGGGCACTATTTGTGGTGGAAGGACATCACTGGCGTTTAGGCTTATACCTCAGAGCAATGCGATACTGGATTGTTCTCCGATTGCAGCTGCTGGTCATGTTATTCCTCAGAGCTACGTGCCAATTTCTGTAAGCCAGTTTATGGATGACCTCTCTGCCGAGGAAGACATGCTTGGCAATACTGATAATGCTTATCAGGTCACTCGAGACAATCTAAATAAGGAACCATCACTCAGAAGTGTTCTTTCGGATCCTTTATCTGGCGCATTCCTTGAAGATGCTATGTTTGTTTCATGTGGACATTCCTTTGGTGGTCTAATGCTAAAAAGGGTTATTGATATGGCAAGATGTACCCTCTGCAATGCGGAAATTGACCGTGGTTCCTTAATTCCCAACCTTGTACTAAGAGCTGCGGCTGCAGCGGTGAAGCATGAGGATGATCGAAGACTCTTCCACAATGCAGCTCTTAGAAAGCGCCGAAAAGAAGTGGGAGACAATAGGGAAAATGGAGAGGTTCCTTCTGAAAATGGACCCAATAAAGGTGTTCAGTATCCATACTCGGTAAATGAGAAAGTTGTTATAAGGGGAAATAGGAGGACACCAGATAAATTTGTTGGAAAGGAAGCTATAATCACATCACAGTGTCTTAATGGCTGGTATTTGCTTAAGATTATTGACAGTGGAGAAAATGTACGGTTGCAGTACCGGTCTCTGCGTAAGATTGGTCCTTTCCAGGAAGCAGATGAGAGATGTCAGTCACAGACAGTTCAGAACAGTAGCTGA
>NbD053118.1 transcription repressor MYB6-like  (XP_009793072.1)
ATGGGGCACCATTCATGTTGTAATCAACAAAAGGTAAAGAGAGGTCTTTGGTCCCCTGAAGAAGATGAAAAGCTTATCAGATATATTACTACTCATGGCTATGGCTGCTGGAGTGAAGTCCCTGAAAAAGCTGGACTTCAAAGATGTGGAAAGAGTTGTAGATTGAGATGGATCAATTATTTGAGGCCTGACATTAGAAGAGGAAGATTTACCCCAGAAGAGGAGAAGTTGATTATTAGTCTCCATGGAACTGTAGGCAACAGGTGGGCACATATAGCAAGTCATTTACCTGGAAGAACAGATAATGAGATAAAGAATTACTGGAATTCTTGGATAAAAAAGAAGTTAAAGAAATCTTCAAAGCCATCAACAGATAACACCAACTCTATTACTGATCAACAACAACAACAACGATCTCAATTGGCTTATAACACAATTACAACAAACCCGCCAGAAATATTCTTGACTCATGAAGATATCGGAATAACAAAATCTCAAGTTCTCCAAGATACTGCCCTATTGATCAATTCTCCAAACCAATTGTTCTTTTTCGACAAAGGATCACTAGATATTATGACAAATGTTAATGATGCTACAATTCGAGGTACTAATAATACCTCGTTATTTCAAGAAATATCGGTATTGAACTCAGAATTCTGGCAAGTTGATCAACAACAACATCAAGTACAAATATCGTACACAACGGGAATGGATTCGGATTATTTGCCACCATTGATAGAGACCATGGTATCACCCATGGAAATACCTAGTAGTAAATATAACAATAATATGATGGTGGAAGGGCAAGATAATAATCAGGTGAATGAAGAATGGTCCAGTACTTGTTCGAGGATAACACGCACAAATGGAGAAATGGTCCAGTCGAATGAAGAATGGAGTCAAATAGATACACAACAATGTTGTCCAAGTTATCTATTTTGGGATCAAGAAATAAGATCACTAGGAGGGGATGAAATTATAGACACAAATACATCAAATAATTTGGGACAGATTTTATCTTCTTTCCCTTCTCTATGA
>NbD053117.1 Partial, ribosomal protein L2 (plastid)  (NP_054577.1)
ACTTCTACCCCGAGCACACGCAATGGAACCGTAGACAGTCAAGTGAAATCCAATCCAAGAAATAATTTTATCTATGGACAACATCATTGTGGTAAAGGTCGTAATTCCAGAGGAATCATTACCGCAAGGCATAGAGGGGGAGGTCATAAACGTCTATACCGTAAAATCGATTTTCGACAGAATGAAAAAGACATATATGGTAGAATCCTAACCATAGAATACGACCCTAATCGAAATGCATACATTTGTCTCATACACTATGGGGATGGTGAGAAGATATATATTTTACATCCCAGAGGGGCTATAATGGAGATACCATTGTTTCTAGTACAGAAGTTCCTATAA
>NbD053116.1 uncharacterized protein LOC109224567, partial  (XP_019244670.1)
ATGTGCATTAATTACCGACAGTTAAAGAAGGTGACGATAAAGAACAAGTATCCATTGCCGAGGATTGATGATTTGTTTGACAAGCTTCAGGGTGCTAAGGTGTTCGTGAAGATAGATTTGAGGTCTTGTTATCATCAGTTGAGGATTAGGTCGTCCGATGTCCCTAAGACAGCTTTTCGTACTCGGTATGGGCATTATGAGTTTTTGGTCATCTCATTTGGGTTGACCAATGCCCCGGTAGCATTCATGGAGTTGATGAACCGAGTGTTCATGCCTTACTTGGATTTATTTGTGATTGTGTTCATCGATGATATCTTGGTATACTTCTGCAGTCAGGAGGAGCATGAGAAGCACCTCAGAGTGGTTCTTCAGACTCTGAAGGATAGCAGTTGTATGACAAATTCTCAAAGTGCGAATTTTGGTTCAGTTCAGTAG
>NbD053115.1 uncharacterized protein LOC107774652  (XP_016449751.1)
ATGTCTCAGCCATCACAATCTTCCTCATCCATTCAAGTTCCATTAGAACATCCTAATAACCCCAAATTAGTCCCTAATTTTTGGGCCATTTCCAAGAAGGGCTTTCTTATTATTATCTGCTTAGTCGCCTCCATTTCTCTGATCTCCTTCACTGCTCATTTCTCCAACAGCAACGCTTATAGTGTTGCTCCGGTTAGAAACTACAGAGAAAAATATGTCCCTAAAGAAGAAGAAGAAACAAAGATATCCCACATTCTCTTTGGGATCGCAGGGTCCGCTAAAACATGGACCAATCGCTCGCGTTACTCTGAGCTCTGGTGGAGACCAAATGTAACGCGAGGGTTCGTGTGGCTCGATAAAATTCCCCAAGAAAACGAGCTGTGGCCGGATACTTTCCCACCCTATAGAGTTTCCCAAAACACTTCCACATTCAAATATACATGTTGGTTTGGTGACAGGTCAGTTTTGAGACTTGCAAGGATTGTAAAGGAGAGTTTTGAACTAGGGTTAAAGAATGTGAGGTGGTTCGTAATGGGAGATGATGATACATTGTTTTTTCCTAAGAATTTAGTGACAGTTTTGGCTAAATATGATCACAACCAAATGTATTACATTGGTGGGAGTTCCTACAGTGTGGATCTGGATGTACTATTTTCCAATGGTATAGGTTGCGGCGGCGGAGGTTTCGCAATTAGTTATCCTCTGGCTGCGGAGCTCGTGATGATTTTAGACGGTTGCATTAATCGCTACCATTACTTGTTCGGTTCAGATCAGAAGATCGCTGCCTGTATGACTGAGATTGGAGTTCCTCTCACGAATGAACTTGGTTTCCATCAGGTATATATACAAGGAAGCGCACGAGGGTTTTTTGCAGCACATCCCGTGGCGCCACTGGTTTCACTTCACCATATGGAGATAGTAGATCCTCTAATTCCATTGATGAGCCAAGTCGAGTCAATGAAGAAGATGATTAAGGCTTACAACAAGGACCCAAGTCGGACGATGCAACATAGTTTGTGTTATGGCCTAAAGAGAAACTGGTCATTATCAGTTTCGTGGGGATACTCAGTTCAATTATATCCATGGTTGATGAATACAAGGGAATTGAGAACACCAATGCAGACGTTTAAAACACTTAGAGGAAAGGACGGACCATTCACATTCAATACTCGGCCAAACTATTTAGAACCGTGTAAGATGCCATTAGAGTATTACTTGGATCAAGTTACTGACATTGGCAATGGTGAAACCTTGACAAGTTATAATAGGGTTATTAATGTTGATTCTAATTACAAGCAATGCGAGAACCAACGTTATAAATCAGCATTAGCAGTTGATAAGGTTAAGGTCATTGCTCCAATTCTATCTCCCCGAGTATGGAGACAGGCACCACGTAGGCAGTGTTGCGAGGTTATCGATGGCAAAGATGATAGCTTCATACATATCAGAATTAGAGGTTGCAATAAGTGGGAAACAACAACGCTGCCGATTTACGACAAGTACGGAGAATTTGCCTACTTTCAAATGGGCGTTCAACCATTGAATTGGACTAGAAGTTCACAATCTGTGATATTTGGGAAAAGAAAATGA
>NbD053114.1 probable methyltransferase PMT3  (XP_019232825.1)
ATGATGCGAGGGAGATCAGATGGAGCGCAAAAGAAGCGCTTGTTGACTTCTGTAGGTATTGGGGCAGTCCTCTTTGTCTTCCTGTACATGTATTTCGGATCCAAGAGCAATGGTGAGTCAGCTTTTGAGTACGGCAGCCGTTCTTTGAGGAAATTGGGATCATCTTATTTGGGTGGGGATGACAACTCTGATCTCAGCAGCAGGCAAGACGAGAAGTTTGCGCTGGAAGATAGTGACAGTGGCATCATCCCTAAGAGCTTCCCTGTTTGTGATGATCGCCTTTCAGAACTAATTCCGTGTCTAGACAGACATCTCATATATCAAATGAGATTAAAGTTGGATTTGTCATTGATGGAGCACTATGAAAGACATTGCCCCTTGCCTGAAAGGCGTTTCAATTGTCTGATTCCTCCCCCTCCTGGATACAAGGTGCCAATTAAGTGGCCAAGAAGTAGAGATGAGGTTTGGAAAGTGAATATTCCGCACACACACCTTGCACATGAGAAATCTGACCAGAATTGGATGGTTGTGAAGGGTGAAAAGATAATATTTCCTGGTGGAGGCACTCACTTCCACTATGGAGCGGATAAGTACATTGCCTCGATTGCAAATATGCTGAACTTTTCAAACGATAATCTGAACAATGAGGGAAGGATACGCACAGTGTTTGATGTTGGTTGCGGTGTGGCCAGTTTTGGTGGTTATCTCCTATCCTCTGATATCATAGCAATGTCATTGGCACCAAACGATGTGCATCAGAACCAAATTCAGTTTGCCTTAGAGAGAGGAATTCCCGCATATCTTGGTGTCCTTGGAACAAAAAGGCTTCCTTATCCAAGCAGGTCATTTGAATTTGCTCACTGTTCTCGTTGTAGGATTGATTGGCTCCAAAGGGATGGAATCCTCCTCCTTGAGCTCGATAGAGTACTTAGGCCCAGAGGCTATTTTGCGTACTCATCCCCTGAAGCATATGCACAGGATGAAGAGGATTTAAGAATATGGAGGGAGATGAGCGCACTTGTCGAACGCATGTGCTGGAGAATTGCAGCGAAAAGGAACCAAACTGTCATTTGGCAAAAGCCTCTAAACAATGATTGTTACATGGAAAGACCTCCTGGTACTCAACCACCGCTCTGTCGGTCTGATGATGATCCTGATGCTGTTTGGGGTGTGAATATGGAACGATGCATAACACCTTATTCTGAACATGACCACAAAGTCGGTGGAAGCGGACTGGCTCCTTGGCCAGCTCGATTAACTAGTCCTCCTCCCCGTCTTGCTGACTTTGGGTATTCAAATGAAATGTTTGACAAGGACATGGAAACTTGGAGGCAGAGAGTAGATCAATATTGGAGTCTGTTAAGTTCAAAGATTTCATCAGACACCTTGAGAAATATCATGGACATGAAGGCTAACTTGGGGTCTTTTGCTGCTGCTCTGAAGGACAAAAATGTGTGGGTCATGAATGTTGTACCGAAAGATGGACCCAACACACTCAAGATTGTATACGACCGGGGCTTGATTGGCACAACTCATGATTGGTGTGAAGCATTTTCAACATATCCCAGGACCTATGATTTGCTCCATGCATGGACTGTCTTCTCTGACGTTGAGAAGAAAGGTTGTAGTGGTGAGGACTTGTTACTAGAGATTGATCGCATACTAAGGCCTACAGGTTTTCTTATCATCCGTGATAAACAACATGTTATCGACTTTGTAAAGAAGCATTTATCGGCATTGCGCTGGGAAGCAGTTGGATTGGCCGATTCCACCTCAGATCCCGAGCAGGAGGGTGATGACACTGTTTTAATCGTACAAAAGAAGTTGTGGCTCACCAGTGGAAGCATCAGAGATACAGAATAG
>NbD053113.1 uncharacterized protein LOC104095845  (XP_018626184.1)
ATGAATAAAATGGATTGTGATCTTCACGAGATTCTTAACATGTTGATTGATTATGAGTATCAACTTGCATCTGAGAAGAAGAAAGGAACTATCATGTTGGTTGGAAACTCTTCTAAAAAGAAGGGTAAGGGTAAAAGTAAACCCAAGAAAAAGCCCACTGCGCCCAAGGGTGGTGTGACCAAACCCAAAGGCAAAGAAGGCAAAGCTGACCAATCTGATGCTGTATGTTTCCATTGTAAGAAAATAGGACATTGGAAGAGAGATTGCAAAGAGTATCTTGCAACTTTAAAGGATAAGAAACAAGGT
>NbD053112.1 photosystem I reaction center subunit N, chloroplastic-like  (XP_016492982.1)
ATGGCAGCAATGAACTCAAGTGTATTGGCATGCAGCTATGCAGTGTCAGGCATTGGTGCATCTGAACTCACATCAAAACATGCCTCTATGGCTTCCCAATCAGTTCAAAAATGGCCAGTTATTAAGGCTCAACAGTCCAAAGTGTTGGATTCAGAAGCCAACAAGAACCAAGCTGGAAGAAGAATTGCTCTTATTGGCTTAGCTGCTGCCCTTTTCACCGCTGCTTCCTCCAACTCCTCAGCCAATGCTGGTGTCATTGACGATTATCTTGAGAAAAGCAAGGCCAACAAGGAATTGAATGACAAGAAGAGGTTGGCCACAAGTGGTGCAAACTTCGCAAGAGCATACACAGTTCAGTTTGGCACATGCAAGTTCCCTGAAAACTTCACTGGCTGCCAAGACCTTGCCAAGCAAAAGAAAGTGCCATTTATAAGTGATGACTTGGCCTTGGAGTGCGAGGGCAAGGACAAGTACAAGTGCGGTTCTAATGTGTTCTGGAAATGGTGA
>NbD053111.1 uncharacterized protein At1g04910-like  (XP_016514184.1)
ATGGCGGAGCTACGCCACTCAAGCTCGATCGGAAGCCGAGTAACGGCGTCACCCAGGAAGCGAGACGACGTCGTAGCTTCTTCATCTCCTTTGGTTCCTGACAACAACAGTGCTCCTAACGTTGACGATGACGATGACGATGACGATTACCGTGGCCGTTATTATCCTCGAGATCGGTTCCGTTCACTCTTCTCTTCTCATTTTCAACCTCTTTTCCCTTTCTTCTTCCCTGATGACTCGAGGTCTCATACTCACAATTCAAAGATCTCGCTTTTTCTTCTTGTCGTTATCATACTTTCGCTCCTCGTCGCCATTTCCTCTGTCATTCATCGATTGAATGCCCCATATTTGTGCAAGAAGGATGGTATAACTCTTCAGTGTCCGCGGGTGAAAGAGTCTCCTTCGTTGTGGGAGAATCCTTATTCATCAACAACCTCATGGAAGCCTTGTGCGGAGCGACGTAAGGGACTGGTATCAGATATTCCATCTGAGAATGCCACAAACGGTTATATATTCATACACGCTGAGGGTGGTCTAAACCAGCAAAGGATCGCTATATGCAATGCTGTTGCAGTGGCCAAAATTATGAATGCTACTCTTATTTTGCCAGTATTAAAGCAAGATCAGATATGGAAAGACCAAACGAAATTTGAGGACATATTCGATGTGGATCATTTTATTAACTATCTGAAGGATGATGTGCGGATTGTTCGAGATATCCCAGATTGGTTTACTGACAAATCAGAGCTGTTCACAAGCATAAGGCGTACAGTCAAGAACATTCCCAAGTACGCTTCAGCAGACTTCTACATAGATAATGTTCTGCCACGCATCAAGGAGAAGAAGATAATGTCTCTAAAACCTTTTGTCGATCGACTTGGGTATGACAATGTTCCTCCAGAGATAAACAGGCTGAGGTGCAGGGTCAACTATCATGCTCTGAAGTTCCTTCCCGAGATTGAGCAGATGGCTGATCAACTTGTTTCAAGGATGAGAAACCGCACTGGTAGTTCAAATCCTTTCATGGCTCTTCACCTGAGATTTGAGAAGGGGATGGTGGGTCTATCATTCTGTGATTTTGTTGGAACAAGGTCAGAGAAAGCTCTCATGGCTGCATACAGAAAGAAAGAATGGCCTCGCCGGTTTAAGGATGGTGCTCATTTGTGGGCATTGGCCCTGCAAAAGCGCAAGGAAGGACGATGCCCTCTTGAGCCTGGAGAAGTAGCAGTGCTGCTTCGGGCCATGGGTTATCCAAAAGAAACTCAAATATATGTTGCTTCTGGACAGGTCTATGGTGGACAGAACCGCATGGCACCACTGAGGAACATGTTCCCAAATCTTGTTACAAAAGAGGAACTAGCTACAAAACCAGAACTGGATGGTTTCAGGAAGCATGTGACAAGCTTAGCAGCCCTTGACTTCCTAGTCTGCTTGAAGTCTGATGTATTTGTGATGACACATGGAGGAAATTTTGCCAAACTGATCATAGGATATCGTAGGTACATGGGTCATCGTCAGAAATCCATTAAACCGGACAAGGGTCTGATGTCCAAATCCCTAGGGGATCCATATATGGGATGGGCTAGCTTTGTGGAAGATGTTGTCATAACCCACCAGACCAGAACTGGTTTGCCTGAAGAAACGTTTCCAAATTATGATCTTTGGGAGAATCCCCTGAGCAATTGCATGTGTAGAGCCTGA
>NbD053110.1 transcription factor GTE6-like isoform X1  (XP_016465160.1)
ATGGAAGGTGTAGATGCATCCAATCTGGATTTGGAAAAGGTGGGATCACAAGGTAATGGTGCGGAAGTAGATGGTTTTAGATGCAGTGTTGCTGAGCTAGTCATGAAAGTCGATAAGCTTGAACAAAGAGTGAATGAAGTTGAGAAATTCTACTTGAACACAAGTATAAAGCAACCAAACATTTCAAAGAATACATCTTCAGGGAAGCACAAAGATAAGGAGAAACATGTTCCTGGCTTTAAGAAAATACAACTAGAAGCATCACGTGGAGAGGCTGCTGCGGCTAAGAGGATGCAGGATCTTATGCGCCAGTTTGGCACAATTTTGCGTCAGATCACTCAGCACAAATGGGCTTGGCCTTTTATGCAGCCAGTTGATGTTGAAGGACTTGGATTGCATGACTATTATGAGATTATTGATAGGCCCATGGACTTCAGTACAATAAAGAACCAAATGGAGGCCAGGGATGGTGCCGGGTATAAGCATGTCAGAGAGATTTTTGCTGATGTTAGACTTGTGTTCAAGAATGCAATGAAGTACAATGATGAAAAGAGTGATGTTCATCGAATGGCGAAAACGTTATTGGAAAAATTTGAGGAGAAATGGTTGCAACTTCTGCCAAAAGTTACTGAGGAGGTAACTATTACTTTGGACATTAGTTCTTTGGAAAAAAGACGAGAAGAGGAGGAAGCAGAAGTTCAAACGAATATGCAGCTTGTTCAGGAGGCCGCTCATGCCAAATTGGCGAGGGATCTGTGCAACGAGCTTTATGAAGTTGATACACACTTGGAGGAACTCAGAGAGATGGTGGTGACAAGATGCAGAAAAATATCAATAGAGGAGAAGAGAAATTTAGGAATAGCTCTCACGAAGTTATCTCCCGAAGATCTAAGTAAGGCTCTGGAGATAGTAGCGCAAAATAATCCACTATTTCCAGCCTCGGCAGAAGAGGTGGAACTTGACATTGATGCTCAGAGTGAACTGACATTGTGGAGGCTAAAATTTTTCGTCAAGGATGCATTAGAAGTTCAGGGCAAGAGTACAAGCAAAGGGGATAACGGTAACTCATTCAATCTAGCTGCTACAAATCCTAATATCAGTGCTGCCTCCAAAAGAAAAAAGGAGATTTGTGATGCACTTGTTAAGAATGCCAAGAAACGAAATAAAAAGCCCTCTAAATGA
>NbD053109.1 DNA mismatch repair protein MSH7 isoform X1  (XP_009791724.1)
ATGCAGCGGCAGAAATCTATACTCTCCTTCCTCAAGAGACCTTCGTCGGAGGAACAAAGCTCCGGCGATAACAAACTCAAATTTCCAAATCAAAATGCAGTCTCTGTTACCAAAAATATTCCGGGCATTTTGGGAACTGAAACTCCTCCTGAGAAGCTGCCACGTCAGGTTCTCCCCTTCAACAGTGGCCATGATGGAAATAAATCTTCTGCTTTCTCTTCTATTAGGCACAAGTTTATCAGAGAAAAACCACGCATTGATCGGGATCTAGCAAAGAATGATTCTTTTGGGATCCCCTCTCTTTGTACAAAAAATGAAAGATCAGAAACACTGGGAAATCCTTCTGTTTCCTTGCAGTCAGGCTCTAATAGAAGTTCTGTTAGTTCTAATGGAAATAGTAATCAAGAGGGTAAAGGATCAGTATCTCTTATACAAGGTGATGATCATGGTTTTGGGCCGGAAACACCAAGTATGCAACCTTTTGTACCTGGGTTAAAAAGAGTCCAAGATGACATGCGTACCTCAGGGGATAGGAGTGATTGCTCTTCATTGAACGCAAGCAAGAGGATTAAGAGTCTTGAGGGTTTGAATATTGAAAGGAAGAACCTTGAAGCAGAGTTTGAAATGACTAGCAAGTTTGAGTGGCTTCATCCATCTCAAATCAAGGATGCAAATGGTAGAATGCCAGGAGACCCACTCTATGACAAGCGGACACTGTTTATTCCTCCTGATGCGTTGAGAAAAATGTCTGCTTCTCAGAAGCAGTATTGGGATGTCAAATGCAAATACATGGACATACTTCTTTTCTTTAAAGTGGGAAAATTTTATGAGCTGTATGAGCTAGATGCTGAAATTGGTCACAAGGAGCTCGGTTGGAAAATGACACAAAGTGGCGTGGGAAAATGTAGACAGGTTGGCATATCTGAAAGTGGGATAGATGAAGCTGTTCAGAAGCTCCTAGCTCGAGGGTACAAAGTTGGACGGATGGAACAGTTGGAAACATCTGAGCAAGCAAAATCTAGAGGCTCTACTTCTGTTATTCGCAGAAACCTAGTTCATGTACTTTCTCCTTCTACCACAAGTGAGGGTAATATTGGGCCTGATGCAGTTCATCTTCTTGCAGTTAAGGAGACTTGCAATGAGCTAGAGAATGGTTCAACCGCTTTTGGCTTTGCTTTTGTCGATTGTGCTGCTCTGAAAATTTGGGTTGGTTCCATAAGCGATGATGCATCTTGTGCAGCTTTGGGGGCTTTGCTGATGCAAGTGTCACCGAAGGAAGTTATATACGATGCTAGGGGTTTGTCAAAGGATGCTCAAAAAGCTCTGAAAAAATACTCATTAACAGGTCCTGCAGCGCCACTCCTGTCCCCAGTCCAGCCAGGTGCTGATTTTGTTGATCCTGCAGAAGTGAAAAATTTCCTTGACTTGAAAGGTTACTTTAAAGGATCTTGTAATAAGTGGGATCACACCATTGATGGAGTAACGAGCCAAAATGTTGCTTTATGTGCTCTTGGGAGTCTTGTCAATCATTTAGAGCGATTGATGTTAGATGAGGTCTTACGTAATGGCGATATTCTATCATATGAAGTCTATAGGGGTTGCCTCAAAATGGATGGACAAACACTTATCAATCTTGAGATCTTCAACAATAATACTGATGGGAGTCCATCAGGTACTTTATACAAGTATCTTGACAATTGTGTTACTTCACCTGGGAAGAGACTTTTGAGAAACTGGGTTTGTCACCCCCTCAAAGATGTGGAGACAATCAACCATAGGCTTGATGTGATTGACAGACTTGTTGAAAATTCAGAGGCTACATTATCCGCTGCTCAATATCTTCGCAAGCTTCCAGATTTGGATAGGTTGCTTGGACGGGTTAAGGCTAGCATTCAATCTTCTGAAGCACTCCTACTGCCCTTGATTGGTGCCAAAATATTGAAGCAGCGGGTTAAAGTGTTTGGGTTGCTTGTTAAAGGGCTACGGATTGGGCTAGATTTGTTAAGGTTGTTGCAGAAGGAACGTCTGACCTCTTCCTTGGCTAAAGTGGTATCCTTGCCTGTTCTAGATGGTGACGATGGGCTTGATAAATTCCTCAGCCAATTTGAAGCGGCAATCAAGAGTGACTTCCCCAATTTTCAGGATCATAATGCTACTGATTTTGATGCTGAAACACTATCCATTTTGATGGAGTTATTTGTTGAGAAGGCTACTGAGTGGTCTCAAGTCATTTATACCATAAGTTGTCTTGATGTGTTAAGATCATTTTCCGTTACTGCAAAATTTTCCTCTGGAGTTATGTGTAGACCAGTGATCTTGCCTCTTTCAAAGCCAACAAATTTCTGTAGAGAGACTGGGGGGCCATTACTAAACATCAAGGGGCTTTGGCATCCATATGCTCTTGCTGAAAGTGGGGGACTGCCTGTTCCTAATGATCTCCATCTTGGAGGGAATACAAATATCTGCCGTCCTCGTACTTTACTGTTGACTGGACCAAATATGGGAGGAAAATCAACTCTTTTACGTGCCACCTGTCTGGCCGTCATAATGGCTCAGTTGGGTTGCTATGTGCCTGGAGAAACATGTGTGCTTTCCCTTGTGGACATCATCTTTACACGTCTTGGAGCAACTGATCGAATCATGAGTGGTGAAAGTACCTTTTTTATTGAGTGCACAGAAACCGCGTCAGTTCTTCAAAATGCTACATGCAATTCCCTTGTTCTTCTGGATGAATTGGGCAGAGGAACAAGCACTTTTGATGGATATGCTATTGCATATGCTGTATTCCGACACCTTATAGAGACGGTGAACTGCCGCTTACTGTTTGCCACACATTATCATCCACTCACTAAAGAGTTTGCTTCTCATCCTAATGTGACATTACAACACATGGCCTGCTCTTTCAAGTTGAAATCTCAAAGTTCATCTCCAACAGAGCAAGACCTGGTGTTCCTTTACCGTCTAGCCTCTGGAGCATGCCCAGATAGCTACGGAATGCAAGTAGCACTCATGGCTGGAATCCCGAAAATTGTGGTTGAATCTGCATCCAGTGCAGGGCAAGTCATGAAGAAAATGATCGGAGAAAGTTTTAGGTCATGTGAACAAAGAGCTTGCTTTTCAACACTGCATGAAGAATGGTTCAAGACACTTCTAGGAATCTCAAAGACAGATGGTGAAGTTAACGATGACCTATTTGATACATTGTATTGCTTGTGGCATGAACTAAAGCTGATAGATCCACTAGCTGAAGATGTTAGTCTCTGA
>NbD053108.1 Partial, exocyst complex component EXO84A-like  (XP_019250290.1)
ATGATGTCCCAAGCAGCTAAAAGTTTCACTCTCTTGCATGGTGAGAATTCTCCTCACAAGTCAGAATTACATCGGTGGGTGATGGAACAAACTGTGACTTTTGCTGTCTATTTCAATAATTATGTCAAATCCATGGTAGAGCCAAGTAGTGGTCTATCGACAGCAGTGGAAGCTGTGCAATCCACCATGTCTTATTGCTCTTTGTTAGAGGCACAGGTTATTGAATTACGATCATCTTTGATAGAGCTTATCCGTCCCACTATACATAAAGTTTTTCAGATCCATATAGAACACTTTAAGAAAGTGATTGGTATCATTACCTCATCTGATACTTGGGTACTTGGAAGATATCTAGTATCAGATATTATATCGCCTGATAGTTATTCCGCTAACAGTGGCCAGCTATCGGAGTATTGTCTGCTTGCAAACAGTGGTCGGAAGTTCATAACACTAAGTCAGGCTATACTTGAAGAAGTTTCTCCTCTGATCGAAATGCATATTGAAGGCTCACTTCTGAGTGGGCTTTTGGATCTTTTCACAGTGTACACTGCTATTCTCGAAAGTGCACTGATGAATCCGACAGAAACCGGGGAAGTTGATTCAAGAATCAATATTGCAGAGTCAGTGGAACAACACATTTCCCTTGTTGCTAACTTATCAATGATAGCACAAATATTCTCCAGCATGATTAGGAAGGCTTTCAATGACACCTACCACTTGCCATTTGAGATTGACGATTATGAGCTCTTCATTCATCAAAACTGTAATCGACTAAGATCTCAATTCTGCAAGCAATTAATTCTTAAATCCTTGCCACTTGAAAGTGTTTATAGATGTAATCCTTCTCCAGCATGTTGCGCTGATCTAGAGCCCTCTTCTCCTTACAAGGAACTGTATTTCTCGTTAAGGAAACTAAAAGAGCATGCCGAGGACACAATTATCAAGATGAATTGGTTAAAGGATCTATTCGGTGAGCTGATGGAGATGATTTTGGATGAAGAAGATATTTCGAATATTACTGAAGAGAATTTGCCAAACGAAAGGTCTCGCAAGTTTATACAGCTTAGTCTTGACATCCACTTTCTCCTTGAAATTGCTAAATGGGGAGGATACTTGTCTGATACTGTCATGAATGCCTATTCAGATTATGAATCTCGTACAAAATCTGCATTCCTCTCTGCTGGGATGGATCCTGAAAGGCACATGAGCTATATACTGGATGGGTGA
>NbD053107.1 Partial, BRCA1-associated RING domain protein 1-like  (XP_016501271.1)
ATGGAGTATAAAAATAGTGAATCTCCTTCTGTCGGTGAGCCAAAATCCATTTCAGATCAACATCCTCTGAAAGGAAGTGTTTGTGGTTTCTGTCATTCGCCTAAGACCACAAAGGGAACTGGACAGTTCTTGTACTATGCTAATGGAAAGGAAGTGGTGGAAAATGTCACTTCTCCTTCCAAAGTCATATGTGTGCACAGTAAATGCATTGAATGGACACCTCGAGTATTTTATGATGGAGATACTATAAAGAATTTGAAAATTGAACTGGCAAGAGCTGCAAAACTCAGATGTAGTAGTTGTGGCATGAAGGGTGCAGCACTTGGCTGCTATGTAAAATCTTGCCGGAGGAGTTATCACGTTCCCTGTGCATTTGAAATCGAGGATTGTCGATGGGATATGGACAACTATCTCATGTTGTGTCCAATTCATAAATCTACTAAATTTCCAACTGAGAAGTCCAATTCCAGGAAGCACGTTAGGAGGGAAGTGCATAGAGCGACTTCAGATATTCCTCCTCTAACCGCTGAGCAATTGAGTTTTTGGGCAAGATCATCAGGTGGACCTAAAGAATGGGTTCTTTGTGGGTCTGCTCTATCCTCAGAAGAGAAGTATGTGTTGGTGACATTTGCTAATATGTGCGGTGCGACTGTGTGCAAGTTTTGGAAACCAAATGTCACGCATGTTGTTGCAGCAACAGATGAAAAGGGTGCATGCACCAGAACATTTAAACTTCTCATGGCAATTTTGAGTGGAAAATGGATCGTAACGATGGACTGGGTAAAAGCTTGTATTGCAGCAAATGGTCCAATGAAGGAAGAACTTTATGAAATAAGCCTAGACAATCACGGCTGTTCTGGGGGCCCCAAAGCTGGAAGGCTCAGGGTCTCAACTAATGCTCCAAAGCTTTTTGATGGTTTCAAGTTTTATTTGAGTGGGGATTTTGTGCCAACTTACAAAGTTGACCTGTTAAATCTAGTTGAGAAGGCTGGAGGCGCTAGCATTCAGAGCAAGGAACAGTTGGTGGAACAAACTCATACTGCACAGGAAACTCACTCACCTTATCTAGTTGTATACAACTGTGATCTCCCACTGGGTTACATGTTTGAAGAAGAAAGCGTTATTTTGAAGCAAAGATTAGCTGAAGCTGAGGATCTCGCCAAGCAAATTGGTTGTCAGGTCATTCAGCATACTTGGATTCTGGAATGTGTTGCTGCATGTAAACTGGTACCTTTTTGCTGA
>NbD053106.1 protein NRT1/ PTR FAMILY 5.2-like  (XP_019250298.1)
ATGAGTGAAGAATTAGAGAAAGGAGCTATTAATGGGAGTGAGGATTATACACAAGATGGGACTGTGGACCTCAAAGGCAACCCTATTCTCAGATCCAAAACTGGCAGATGGAGAGCTTGTTATTTCATTGTTGGATATGAAGTATTTGAGAGGATGGCATTCTATGGAATAGCAACAAACCTAGTGATATATCTAACAGACGAGCTGCATGAAGGCACAGTGAAATCCTCAAACAATGTGACCAATTGGGTTGGTACTGTTTGGTTGACTCCCATTCTTGGTGCTTACATTGCTGATGCTCATCTTGGTCGTTTCTGGACTTTTCTCGTCTCTTCTGCCATTTACATTCTGGGAATGTGCTTATTGACAATGGTTGTTTCATTAAAAGGCTTGAGACCACCAAGTTGTGGCAAAGGAATCAAAGATATAGACTGTACTAAAAGGGCTTCTGCTTTCCAAATTGGCATCTTCTATTGTGCTTTGTACATAGTTGCTATTGGAACTGGTGGAACAAAGCCTAATATCTCAACAATGGGTGCAGACCAGTTTGATGATTTTGAGCCTAAAGAGAGGTTGCAAAAACTCTCCTTTTTCAACTGGTGGATGTTTAGCATCTTTCTTGGAACTCTCTTCTCCAACAGTTTCCTTGTTTACTTGCAAGATACTGTGGGATGGGGTGTTGGTTATGGCCTTCCAACTGCTGGACTTGCTGTTTCAGTAATGGTTTTCTTGTTAGGGACTCGTTACTATAGGCATAAAAAACCTGCAGGAAGTCCATTCACTAGGATTGCTCAAGTTGTTGTTGCTGCAGCTAGGAAGTGGAAGGTTGTTGTCCCGAATGACCCAAAGGAGCTTCATGAGCTGAGCTTGGAAGAGTATGCTACTTCTGCAGGCCTCTTCAGAATTGACCATACCATTTCTTTAAGACCTCTTGACAAGGCAGCAGTCAAAACAGGGCCTAGTTCACCCTGGAAACTTTGTCCAGTAACCCAAGTTGAAGAAGCTAAGCAAATGATAAAAATGCTTCCCATACTAATAGCAATGTTCATACCAAGCACAATGCTAGCACAGACACATACCCTCTTCATTAAGCAAGGGACAACCTTGAAGAGAGGAATCGGTCCGAATTTTGAAATTCCTCCGGCATCTCTTACCGTCTTCGTAACAATCTCCATGTTGATCACCCTTGTTGTCTATGACCGCGTCATGGTACCTATTCTTAGAAAATACACAAAGAACCCGAGGGGGATCACATTGTTGCAGAGACTCGGGATTGGCCTTGTCTTGCATATCATAGTCATGCTCATTGCCTCGTTCGTTGAAAAGAAGAGACTCAGTATAGCTAGAGAACATGGAATTACTGGGAAAAAACAGATTGTTCCTCTGTCTATTTTCTTTCTGCTTCCCCAGTTTGCCTTGATGGGAGTTGCTGATAACTTTGTGGAAGTTGCAAAACTTGAGTTTTTCTATGACCAAGCACCAGAGAGCATGAAAAGCCTAGGGACTGCATATGCTACAACAAGCTTGGGTGTTGGCTACTTCCTCAGCAGCTTTCTGCTGTCAACCGTGGCAGATGTTACCAAGAAAAATGGACACCATGGGTGGATTTTGGACAACCTCAATATCTCTCATTTGGACTATTATTATGCATTTTATGCTGTCTTGAGCTTTCTCAACCTTCTTTTCTTCCTGGTTGTAGCAAAATTCTTCGTTTATAACACCGAGACGAACAAAACCAACAAAGAGTTGCAGGAAGCCATGCAACCCTCACTTAGCAAGCCCATAATTGGAGAATAG
>NbD053105.1 heterogeneous nuclear ribonucleoprotein 1-like  (XP_016477965.1)
ATGGAATCAGATGAAGGGAAGCTATTTGTAGGAGGATTAAGATGGGAAACAACGGAGGAGAAGCTAAGAGACTATTTTACCAATTATGGAGAAATTAAACATGCCACCATCATGCGTGATAGATACACTGGCTTATCTAGACGTTTTGCTTTTGTTGTCTTCTCTGATCCTTCTGTTATTGATACCATTCTTCAGGACAAACACAACATTGATGGCCGTTCGGTGGACGCTAAGAGGGCTTTGCCAAGAGAACAGCAGCAGAAGTTGAGATCGCAACTTCCTTATGCTGGTGAAGATATAGAAACAGAACCTGAAGAAAATGTCCGAACTAGAAAAATATTTGTGGGTGGGCTACCTTCTTCCCTTACTGAAGAAGAGTTTTGGCAGTACTTCCAAAATTACGGTAATGTGAAAGATAAAGTAATAATGTATGACCCAAGCACTGGTCGCCCTCGAGGATTTGGTTTTATCACCTTTGACACAGAAGATGCTGTTGACAAAGTTCTTCATAAAAACTTTCATGAACTGAAAAATAAGCTAGTGGAGGTAAAGCACGCCCTGCCTAAAGAAGCAAATCCAGCTGGCAATGGCGGTGGTGGAGGTTACTTGGGTTATGGTTCTTCTGGTCCCATTAGGTTTCCGCAGCCTACTTTTGTTGGTTACAATCCCTATAATTATGGCTATGGTTGTGAGATTTATACTTGCTACGGTGGGGCAGGTGGAGTATATGCAAATCCATCTTTGGCCAGCATTGGTTATGCTAGCAGTTTGCCCGGTGTCACAATAAACCACTGGAGCAGCCAGAATCACGGGTATGGTCCTTTCTATAATTTAGATGCAAGTTATGGGGCTTCTAGTTTGTGGGGTGCTTCAGTCAACCGCGCTCCTTTTTTGCCATCAACTAGTAATTCTCGGGGTCATGCTTCTCAAAAAGGGAATCAGGGGAACGGTTACAGCACCTACACTAGAAATAAAGGCTCTTTCACTGATTCTGATGGTGATGAGACTGGTAATAGGCATACAGGTAATGCTCCAAAAAGCAGTACCTGTGAGGGGTCTACCGAGGCAGGGAAACACGAGGCAAATGGGCACAACACAGCAACAATCTGTGACTGCAGTAATGGTTCTCCGGGGTTACCAAATGGAGCTTGGGTTTCAGATAAATAA
>NbD053104.1 mitogen-activated protein kinase kinase kinase 1-like  (XP_016473374.1)
ATGCATCGATTGCCAGGAATTTTTGCTCATAAGAAACGCGTGGACTCTAAGCAAAAGGGTGCCGCTTCCTCCTCCTTTAAAGCAAAGCCGAAGCTCGAGCGCCTCAACGCTCGCAAAGATATTGATTACGAGCCGTGTATGCTTGAGTTCAACGGCGATGATAAGAGCTTTCGGATCGAAGGGCATGATAGTGAATTGCTTGATAATTTTTTCGAAAAGTTAGGGTTTTCTGGTCCTGATGATTTTGCTATCCCTGCCGCTGAATGGGATGCTATGCAGTTGCGTTCCTCCTCCTCATCGGAGGTAATTGGTCTAGGTCATAACAAAATTAAGGATAATATTTTTGAATATTCTGATATTCCTATTAAAGCTAGAGATGTAGTTCAGCTACAAATTAGTGATGCGTCTAAAGCTGATACAATTAGATTAGAAGACTGTGTTACAGGGAACGGCGTTGTTTTAAATGGAAATGAACCTGTAACTTTGGTTCGATCTGGTGGTGGAGGGATTAAGGGTTTAAGACCGCCACTTTTGGCTCCTCCGTGGGTCATGTCACTGCCAATTGTTGATGATGCATCATGCTCTACTTGGGATATTTTTAGGGCATTTGGCCCGGAGGATCATAGGGAATCAGGGCTTTGTAGATCTGAGGTTGTCAATGGTGATGCAGAATGTGTTAAGAATGAGGTGGATGATGAGGAGGAGAATAGTACTAGTAGGAGAAGAATAGGAGTGAGTAACTTACTATCGGAGTCCTGTTCTTTCACCACTACTTCGAATGATGATGACTCTTCTAGCTCCACGACTGAGCGTATGTCAAGCATCTCACCGAATGGCAGATTCGCACGCTACATTACGTACTGGGACAAAGGTGATCTCCTGGGACGTGGATCTTTTGGATCCGTATATGAAGGAATTTCGGATGATGGTTTCTTTTTTGCTGTGAAGGAAGTGTCATTACTTGATCAAGGCGATGGGGGAAGGCAAAGTCTATACCAACTTGAACAGGAGATTGAGCTTCTAAGTCAGTTCGAACATGAGAACATAGTTCGATATTATGGAACTGACAAGGATGATTCAAAATTGTACATCTTTCTTGAGCTGGTTACACAAGGATCTCTGTTAAGCCTTTACCAGAAGTATCACCTTCGAGATTCGCAAGTATCCGTCTACACAAGGCAGATTTTACATGGTTTGAAGTATTTGCATGACCGAAATGTGGTTCACAGAGATATTAAATGTGCTAATATATTGGTGGATGCTAACGGATCGGTCAAGCTTGCTGATTTTGGCCTTGCAAAGGCTACTAAGTTAAATGATGTCAAGTCTTGCAAGGGTACTGCTCTCTGGATGGCTCCTGAAGTTGTGAACAGGAAGAACCAAGGCTATGGACAAGCGGCTGATATATGGAGCCTTGGCTGCACTGTCTTAGAGATGCTTACTCGCCAGTTTCCTTACTCCCACTTAGAAAACCAAATGCAGGCTCTGTTTAGGATTGGAAAGGGGGAACCTCCACCTGTCCCTAATACTCTCTCAACAGATGCACGAAATTTTATTAACCAATGTCTTCAAGTGGATCCAAGTGCTCGTCCAACTGCTTCTCAGCTCTTGGAGCATCCTTTTGTAAAACGAACACTTCCCTCTTCCTCAGGCTCAGCTTCTCCTCACAATCCAGGCAAGAGGCTTTGA
>NbD053103.1 ubiquitin-conjugating enzyme E2 22  (XP_019225986.1)
ATGGCAACTAATGAAAATCTCCCACCAAACGTGATAAAACAATTGGCAAAGGAATTGAAAAATCTTGATGAAACTCCTCCTGAAGGCATCAAAGTAGGTGTCAACGATGATGATTTTTCAACCATATATGCTGATATCGAGGGGCCAGCTGGGACTCCTTACGAGAATGGGGTTTTCCGCATGAAGTTGATTTTGACGCATGATTTCCCTCATTCCCCACCCAAAGGTTATTTTCTGACCAAGATTTTTCATCCCAACATCGCTTCCATTGGCGAAATTTGTGTCAATGCTCTGAAAAAAGATTGGAATCCTAGTTTGGGCCTACGACATGTTCTCATGGTGGTAAGGTGTTTGCTGATCGAGCCATTTCCAGAATCTGCGTTAAATGAGCAAGCTGGTAAAATGCTGCTTGATAATTATGACGAGTATGCTAGACATGCAAGGCTTTATACCAGTATTCATGCTAAACCAAAGACTAAGTTAAAGACGGGAGTTATTTCCGAGTCTACTACAGCCCTAAATGTTGGCCAGACAAACACTTCACTGTGTAACGTTGATCAGAAGACTGCAATATCTGGAGCTACACCTCTCCAACAGCCTTCTCCATTAGCCCCTACAGCTAATATTGTAAAAGGTGGAAACAGTCTAGACCAGCCGCCAGCCCCCAGTTCAGCTGCGGACACAGCAGTCAGTGGATCAGCAGCACCACCATCGGTAACCCTGAAGAAGGAACCTGGATTGCATAAACTCCCTGCAGATAAAAAGAAGATTGATGCGAGAAAGAAAAGCTTGAAGAGATTATAA
>NbD053102.1 probable glutathione S-transferase  (XP_016497542.1)
ATGTGTGAAGAAGTGAAGTTGGTGGGCGTTAATGGGAGCCCTGCAAGTCGCAGAGTTGAATGGGCTCTAAAGATTAAGGGAGTTGAATATGAGTTGATAGAAGAAGATTTAGAGAACAAGAGCCCTCTGCTTCTTCAATCGAACCCCGTTCATAAGAAGATCCCAGTATTGTTACACAATGGCAAGCCCGTCGCTGAGTCACTTGTAATTGTTGAATATATTGATGAGACTTTTGATGGCCCTTCCATTTTGCCTAAAGATCCTTATGACAGAGCAATTGCACGTTTCTGGGCTAAATTCCTCGATGAGAAATGCTTGCCAGCAGTGTGGAAAGCTTTGTGGAGCAAAGGAGAGGAGCAAGAGAAAGATAAAGAGGAAGCTTATGAGGTGCTTAAAGTTGTAGACAATGAACTCAAGGACAACAAGTTGTTTGGCGGAGAAACAATTGGATTTGTTGACATAGCAGCCAATTTTGTCGGATTTTGGGTAGGAATTGTTGAAGAAGCTACTGGAGTAGTGTTGGTGAGTAGTGAAATGTTTCCCCATTTTTGTACGTGGAGAGAGGAGTACCTTAACTGCAGCCAAGTCAAGGAAAATATGCCTAATAGGGAAATGTTGCTTGGTTATTTCAAACGTCGACTCCTAGCTGCCACTGCTCCCAAATGA
>NbD053101.1 omega-hydroxypalmitate O-feruloyl transferase-like  (XP_016466985.1)
ATGGGAACCCTTTATCAACCCCTTGAATCAACTATTCAAGAACTTAAGGTCACAATTCATGACACAAGCTTAGTTTTTCCTTCAGAAGAAACTCAGAAAAAGCCTGTGTTTTTATCAAATATTGATCAAGTCCTCAATTTTAATGTCCAAGCATTGCATTTTTTTCCTGCAAATTCTGAATTTCCACCTGAAATTGTGACAGAAAAACTCCGAAATGCGTTATCGAAAGTTTTAGTTTCATATGATTTTTTGGCTGGGAGGCTTAAAATGAATCACCAAATTGGAAGGTTGGAAATAGATTGTAATGCACAAGGGGCTGTATTTGTTGTAGCTTCAAGTGAATTAACATTAAAAGAAATTGGTGATTTGGTTTTTCCTAATCCTGGATTTAAACAGCTTGTAACTCAAAGCATTGATCATTTGGACAAAGATGATAAACCACTTTGCATTATCCAGGTGACATCATTTAAGTGTGGTGGTTTTGTAATGGGCACAACAACAAATCACATAACCTTTGATGGAACAAGCTACAAGATTTTCTTACAAAACTTAGCTTCACAAGCATTTGGTGATGACAAGCCCTTAGCTATTGTCCCATGTAACGACCGTTTGCTATTAGCCACTCGATCGCCGCCACATGTCGATTTCCCACATCCTGAATTGCTCAAATTGGAAGTCCCTATTGGTGAAGAATTAAATCCAACAGTATTTGAAGCCCTACAAGAAGAACTTGTTTTCAAAATATTTAAGCTTAATTCAAGTGACATTAGTTCATTGAAGGACAAGGCAAAAGACGAAAATGCCCCTCATGCAAAAGTTACAAGTTTTAATGTTGTAACTGCTCATGTATGGAAATGCAAGGCATTATCTTTTGATGTTGAGAACAATTCAGAGAGAATTTCCACTGTTTTATTTGCTGTTGATATAAGGCCAAGGCTAAATCCACCATTACCAAAATCTTACACTGGAAATGCTGTTTTGAGTTCCTATGCATCCGCCGCGTGTCACGAGCTCGAAGAATGGCCATTTTATAAAATTGTGGATATGGTATCAAAAGGGGCTATGAGAATGACTGATGAATATGCTAGAAGTGTAATAGATTGGGGAGAATTTTATAAGGGATTTCCAAATGGAGAATTTTTAATTTCTTCTTGGTGGAGATTAGGGTTTTCTGAAGTGGAATACCCTTGGGGAAAACCTAAGTATAGTTGTCCAGTGGTTAGCCATAGAAAAGATATTATATTATTTTTCCCAAATATTGATGATGGTATAAGCAGCAACAATGATGGGGTTAATATTTTGGTTGCTCTTCCTGCCAAACAAATGGAGAAATTTGAATCTTACTTCCACCAGTTCTTGTTGGCTTAA
>NbD053100.1 protein FLOWERING LOCUS T-like  (XP_019225206.1)
ATGCAAAGAGGAAGAGACACTTCGGCACTTGCTCGAGTGATAAGAGATGTTTTGGATCCATTCACAAAGTCTATTAACCTAAGAGTGGTTTACAACACTAGAGAGGTGAAAAATGGATGTGATTTGAGGCCTTCTCATGTTATCAATCAACCTAGGGTTGAAGTTGGAGGAGATGATCTTCGTACTTTTTACACTTTGGTTATGGTGGATCCTGATGCTCCAACTCCGAGCAACCCATATCAGAAGGAATATTTGCACTGGTTGGTCACTGCTATCCCAGCAACCACAGGAGTAAGCTTTGGCAATGAAGCGGTATCATATGAGTGTCCACGTCCAACAATGGGAATACATCGACTAGTTTTAGTGCTATTTCGGCAATCACGTCGAGAGAGTGTGGATGCTCCAGAAAGTCGTCAGAATTTCAACACAAGAGACTTTGCAAAGCAATATAATCTTGGTTTACCTGTTGCTGCTATTTATTTCAATTGCCAAAGGGAGAATGGTACTGGTGGCCGTCGATTAATGTAA
>NbD053099.1 Partial, zinc finger BED domain-containing protein RICESLEEPER 2-like  (XP_016509647.1)
TTCGATCTTTTGGAATGGTGGAAGTCAAAGGAAAAATATTTTCCGGTTCTTGCAAGGATGGCTCGGGATATTATATCAATTCAAGCTTCAACTGTTGCATCGGAGAGTGCTTTCAGTCAAGCAAGATTGCAAATAGGTGATCATAGAGCGTCGATGAGGGATAGCTTGAAAAAATCAGTACTTTTTAGAGATTGGATCCGCGCGGAAAGAANNAACTTTGGAATTGCAGAATCACAACCGGCGATAGATGAAGCTTATGAAGAAATGATAGCAGAACTTGCGGAGGATTTGGCTTCGCCCGGAAGTGGTGATGAACAACCTTCTTTTCCACCACCACCAACACAACCTCCTCCCAACCTTGACGGATTTATGAGATTTGTTAGAGATACAATGTAG
>NbD053098.1 hypothetical protein NitaMp064 (mitochondrion)  (YP_173408.1)
ATGAAATGGAATTCATATTGGTCGAGAAAAAGAACCGCGCTAGTCGGAATTTGGGGAAATATAGAGAGCTCTCTAGGCTCTCTTGATCAAATTGAGAGTTCGATTTGCCAGTCCATGAATATGCCGCACCAAGCAGTTCGAGGAGTTGGCCAGATACGGGTTGAAGCCCTGCCTCGAAAACGTCAGGACTTTTGGGCAGCTTCCAGTATCGGGCCCAGCTCTTTCTGCCGATTCCCCAGGTTGTCGGAGTCTCTGGTTCGATCAGGACCAGGAGTCCCATTCATTCGTTTATGGGAGCGACTCTCTGTTCCC
>NbD053097.1 non-specific lipid-transfer protein 1-like  (XP_016514267.1)
ATGGCTATCTCAAAAATGCAAAAAGTGTCAGCATGTTTGTTCCTCTTATGCATGGTGGTAATTTCAATTTCATCACCCCATGCAGAAGCTGCAATCTCATGCAGTACTGTCTACTCTAACCTAGCTCCATGCCTCAGCTACCTCATGGGAAGTAGCAAACAAGCGGCGCCGGCCGGCTGCTGCAGCGGGATTCAGTCCCTCTACACTGCCGCTAGCACCACCGCGGACCGCCAGAGCGTATGTTCCTGTCTGAAAGCAGGGGCAGCAAGTCTTGGCAGCAGTATTGATGCTAATAAAGCTGCTACTCTTCTTAACAAATGTGGTGTCACTGTTCCTTACAAAATTAGCCCCAACATTGACTGCTCTAAAGTCCAGTAA
>NbD053096.1 Partial, ras-responsive element-binding protein 1  (XP_019264895.1)
ATGGTTGATTATCAAGATCATCGGTTTGGCAACGAAACACAACTATGGATAAAGCTCAAGATTTCTGAGAAAGACATATTAAAAGATCAGAAACAAGTTCCAGTAGAAGAACACGAGTATGATGAAGAAGAAGTTCAGATACCAAAAAATAATTTCAGAAGGATTTGTCATGTGTGTGACAAAGGGTTTAGCTCTGGTAAAGCACTTGGGGGTCACATGAGAATTCACGTTCAGGCTTCCAAAAAGCTCCTCTCTGCTAAAAAGGGCAAAAGACTCTTTCACAAGAAACGAATTTTAGATCTGCATGGACAATTAGTAGAGTTTGATAATTTCAACAATCAGTTGCCACCACCAACTTGTTCAATCTGTGGTAAGAATTTCCCATCAATGAAATCTTTGTTTGGGCATATGAGGTGTCATCCTGAGAGGGCATGGAGGGGAATTCAGCCTCCGATCAATAAAAACACTACTTGTATATCATTGTCGGATGAAAAAACTGCTTCTGCTTCTGCTTCAGGGGAGGATATATCTAAGTCGGTTCTTGGTTGGTCAGTTACTGCAAAACGAGGCCGCAAGCCCATTGCTGACGACAAGGAACAATTGAACGATGCTGTTCATCATCTTATGCTGCTAGCCAATGGAAATTCATTCGAGTCTGGCCTAACTGGAGACCGATGCTATCATAATAAGCATGGAATTCCAGAAGAGTTGGAAATAACGAACAGCATTAATTCTATTACGTCCAAAACTGAAGCACCTGAGGAATTAGCCTGTCATGTCAACAAGAAGAGAAGAAAGAAGGTGAAATTGAGGTTTTTGGGTGATGCTGTTACGCCAGTTAGAGTAGTTGATGACCAAAATCGAGGTATTGTTATGCCGCCTGAAAAATATAAGTGCAACACTTGTGAAAAAAGTTTTGTAACTCATCACGCACTAGGAGGGCATAGATCTAGCCACAAAAAATCAGAATGGTAA
>NbD053095.1 Partial, hypothetical protein NitaMp040 (mitochondrion)  (YP_173386.1)
ATGAACAAGAAGGAAAATGGAACAATTCTATTTTTGACTCGCCCCCGGATACGTGTCCTTTGGACCCTTCGCCCGCCCGCCTTGAGTGGAAGCAAGCTAGCCCCCTATGTTGGAAAGTTGGGGGAAGGGTGCATTTCCATCGCGAAAGATTCAATCCAGCCACAGGTTCCCCTACGGCTACCTTGTTACGACTTCACC
>NbD053094.1 hypothetical protein NitaMp041 (mitochondrion)  (YP_173387.1)
TCCAGTCCAAATGAGGTAGTGCCTAATGTCACCGGGAGCGAGTTGGTAGGGGGGCCTGAGATCTTGAGAATGGATCAAGGAAATCCTGATGCTCCGCCAGCCATTCCTCATGCTGAACAGGCTATGGGGGATCTGGATCTAGCCTTGCGATTGGGGCCGCCGAGCCCAACAAAAGAGGCTCTCGAAAGAGAGCTTTCGACCTTTCTTTCTTCCTTTGGAAATAGGGAAGTTAGAAGGGATGTCTTGGAAGGGACAGTAAGGAAACTCGACTTGAACATCGCGTCCCCAGAAAAGCTTTTTTTTGAGGATCCGACAACTTTTGTAGGAACTTTCCAACAGACCGGTTGCTGCTTCCACGGCTAA
>NbD053093.1 Partial, hypothetical protein NitaMp015 (mitochondrion)  (YP_173363.1)
CCTTCGTCATTTGATTTGTTCTCCGATGCCAATCTCTCTCTTGTTACCGAGCTAGAAGCTAATCGAAGCATGCTTCAACCAATCAATGTTGTTTTTTCTGATATCAATGCTAGCATCTCTTGTTTGGTGATCTGTACTGAGGTGTTCGCAAGGATCTATGCCCAAGGGGGAGGGTGTCGAGAGCGAGGATCTATTTGCTTATTCTCGAATGGTTTAGTAACCCGGTCTTGTAGCTCTTGTTCCTATGTTATGAAGCTAGGATTCCTCTTGTTCTTCTCCTAA
>NbD000414.1 agamous-like MADS-box protein AGL19 isoform X1  (XP_016485084.1)
ATGAGTAGGAAGCTGGAGCTTCTCGAAAACTCTAAAAGAAGGCTTTTAGGAGAAGATTTAGATTCTTGCTCCATTGATGAACTTGAAAAGGTAGAAGAACAGTTAGACCGAAGCTTAAGAAACATTAGGGCAAGAAAGAACCAGCTATTGAGGGAACATATTGCGCTTCTAAAGGACGAGAATTTCCTTATTATCTTGTCCAAGGAAAAAGTCCTAACGGAGGAAAATGCAGAATTGCGGAAAGAGTATGAGGTCCGACCCCTGCCTTTATTTATTGATCGACAAGAAGAGGAACTTCTTCAGAGACAGACAATGGATGTAGAGACACAGCTATTTATTGGACCTCCAGAAAGACGAAGTTCCCAGTAA
>NbD000413.1 inorganic phosphate transporter 1-4-like  (XP_019238150.1)
ATGGCTAAAGATCAATTACAAGTACTAAATGCACTAGATGTAGCAAAAACACAATTATACCATTTCACTGCAATAGTAATTGCTGGAATGGGATTTTTTACTGATGCATATGACCTATTTTGCATTTCATTAGTCACAAAATTACTTGGCCGAATATACTATCATCATCACGAAAATGCACCAAAACCAGGTATTCTCCCTCCTCCTGTCGCGGCTGCTGTTAATGGCGTCGCGTTTGTTGGTACTCTTTTGGGGCAACTGTTTTTCGGGTGGCTAGGTGATAAATTAGGGAGAAAAAAAGTATATGGAATGACACTTATGCTTATGGTTATTTGTTCATTAGCTTCTGGACTTTCTTTTGGTAAAACACCTAATGGTGTTATAGCCACTTTATGTTTTTTTCGATTTTGGCTTGGTTTTGGTATTGGTGGCGATTACCCTTTATCCGCGACGATTATGTCTGAATATGCAAATAAAAAAACTCGTGGGGCTTTTATTGCTGCTGTTTTTGCAATGCAAGGTTTTGGTATTTTAACAGGCGGAATAGTTGCTCTTATTGTTGCTGGTGCATTTAAAAATGCTTACCCTTCACCAATTTATTCAGTAAACCCTAAAGATTCAACACCACCTGAAGCTGATTATGTTTGGAGAATTATTGTTATGTTTGGTGCAATTCCAGCTTTACTTACTTATTACTGGCGAATGAAGATGCCCGAAACAGCACGTTACACGGCCTTAGTCGCGAAAAATGCTGAAAAAGCTGCTGCTGATATGTCCAAAGTATTGAACGTTGAAATTGAAGTAGAGACAAATAAAGTTGAAGCAAAAGGAAATAATTTTGGTTTGTTTACTAAGGAATTTGTTCGTCGTCATGGACTTCACTTGCTAGGAACAACAAGTACATGGTTTTTATTAGACATTGCTTTTTACAGTCAAAATCTATTTCAGAAAGATATATTTAGTAAAATTGGATGGATTCCTCCTGCAGAAACGATGAATGCATTAGATGAAGTTTTCAAGATTGCAAAGGCACAGACTCTTATTGCACTTTGTAGTACTGTTCCAGGTTACTGGTTTACAGTAGCATTTATCGATAAAATGGGTCGATTTGCTATACAATTAATGGGATTCTTTTTCATGACAGCGTTCATGTTTGCTTTAGCCATTCCATATAATCACTGGACACAAAAGGAAAACAGAATAGGGTTTGTTATTATGTATTCACTTACCTTTTTCTTCGCGAATTTTGGTCCAAATGCAACAACGTTTGTTGTACCCGCGGAGATTTTCCCAGCTAGGTTAAGATCAACGTGCCACGGAATATCAGCAGCAGCTGGAAAAGCAGGAGCAATTGTTGGTGCATTTGGATTTTTATATGCAGCTCAATCTACTGATCCATTAAAGGTTGATGCTGGTTATCCAACTGGTATAGGTGTGAAAAATGCACTTATTGTTCTTGGTTGTGTTAATTTACTAGGAATGTTGTTTACATTCTTGGTGCCAGAATCCAAAGGCAAATCATTGGAGGAAATGACTAAGGAAAATGAAGGAGAAGACGAAAATTATGTAACAGAAACTAAGGCAGAGAATGCACAAACAATTCCAGTTTAA
>NbD000412.1 uncharacterized protein LOC109210146 isoform X1  (XP_019229064.1)
ATGGGTCTCTATAAGAACAATACTGAACTTTCTCGAAGAGGAGGACGAAAGTTGAGCCGGTTTTCAAACAACGGATTGCTGTTTTGGGTGTTTTCACTTGGTGTCCTCTGCTTTATCTCTTTCGCTGTTTTTGGCTTAGGGATGCACTTCCATGGTAAACTGGAACGTGGCATGTTGCCTTGGAGAGAATTACAAGAAGATTTTATTGGGCATGATGTCCCTTATCGCCCAACGAAGAAACCCCGTAGACAGCGTTTTTTTCCTTGTGAGGTAGCATTTAGGGATTCCGTTAATTTTCTTATTGAACCCAAGGGCTTTTTGAATTTCACCCAGTTTTCCTTGGGATATATGGGAGCAGAAAAGGAAGCTTCCCATGTTGATGCTCATGAACCCAAATTTGGTGGACATCAGACCCTTGAAGAAAGAGAACAATCATTTTTTGCTGTAAATCAAACAATTCGCTGTGGTTTTGTTAGGGGAGCTGAAGGTTTTCCAAGTACTGGATTTGATTTGAAAGAGGAGGATAAAAGATACATGAGTACATGCAGAGTGGTCGTATCATCATGTATCTTTGGAAGCTCTGATTTTCTAAGAAGGCCAACAAGCAAATTGATCAGTGAGTATTCGAAGAAGAATGTATGTTTTGTTATGTTTGTCGATGAGGAAACTCTTTCCACGCTCTCAACCGAAGGAAGCACACCTGATGATGGTGGATTTGTTGGTTTGTGGAAATTAGTTGTTGTCAGGAATTTACCATACAAAGATATGCGTAAAACAGGGAAAGTGCCAAAGTTTTTGACACATCGCCTATTCCCTTCTTCTAGGTACTCTATCTGGTTTGATAGCAAACTGCGGCTCACAACTGATCCAATGTTGATAATTGATCATTTCTTGTGGCAAACTGGCTCTGAGTATGCCATTTCAAATCATTATACTCGGCACTGTGTATGGGAAGAAGTACTCCAAAATAAGCGTCTAAATAAGTACAATCACACTGCCATTGATGAACAGTTTTCATTTTACCAATCTGATGGTCTTACCAAATTTGACCCTTCAGATCCAAATACTCCTTTGCCGAGCTATGTGCCTGAAGGTTCTTTTATTGTCAGAGCACATACACCCATGTCAAATTTGTTTTCTTGCCTCTGGTTCAACGAAGTTGACCGATTTACTTCACGTGACCAACTAAGCTTCGCATATACATTCCTAAAACTGAGGAGAATGAATCCCGACAAACCATTCTATTTAAATATGTTTAAGGACTGTGAGCGCAGGTCATTGGTCAAGTTATTTCATCATAGAGAGCCATCCTCTCCACCTCCTCCAAGAATAAGTTGA
>NbD000411.1 Partial, 40S ribosomal protein S28  (XP_019254391.1)
ATGGAATCTGCAACCAAGCATGCTATTGTGGTGAAAGTCATGGGCCGCACAGGATCAAGAGGGCAGGTGACTCAGGTGAGAGTCAAGTTCTTAGATGACCAGAACCGGTTTATCATGAGA
>NbD000410.1 Partial, uncharacterized protein At3g17950-like  (XP_019263344.1)
ATGGCTCAACAGGAAGAAGGGTGGCCATTGGGATTGCAACCACTGAATATGAGAATAGGTTTGGGTAGGAGCAGAGATTTTTCTGCTGGATCAACTTCATTCAACACTTCACTCAGTGAGTCGCTTGCTTCCTCCACAGATTCTTCTTCAGATTTGGACACTGAGTCTACAGGGTCTTTTTTCCATGATAGGAGCACCACACTTGGAAGTCTAATTGGTGTCTCCAGTATAGTTAATAATCTCTCAAGAAGATCTACAAGGTCAAGATCAAATGGTGTAATCACAAATGTCCAGAAAAGCTACAGGTCAAAAACAACATGGTGTTTCTCTTTGTGTCCAAGAAACAGCACAGATGCTGAGAGTGTAATGATGATAAGGAACAATGACAGTAGTAATACTCCATCACTTGGTCATTTTCTTGCAGTGGAAAGAAGAGCTAATGCTAATGGACATAGAAGAAGTCATAACCATAGTCCTTTGATATATGGACCTGATGAATTTGCTATGGCA
>NbD000409.1 putative vesicle-associated membrane protein 726  (XP_016494605.1)
ATGGGACAACAAACGTTGATCTACAGTTTCGTTGCCCGGGGAACGGTGATCTTGGCAGAATACACCGAGTTCACCGGTAATTTCAACAGCATTGCTTTGCAATGCCTTCAAAAATTACCTGCATCAAATAACAGGTTCACCTATAATTGCGATGGTCACACTTTCAATTTTCTCGCCGAAAATGGATTCACCTACTGTGTGGTTGCTACTGAATCAGCGGGCAGGCAAATTCCCATAGCCTTCTTGGAACGTATAAAGGATGATTTTTGCAAGAGATATGGTGGAGGAAAAGCTACAACGGCTACAGCTAAAAGTCTGAACAAGGAATTTGGGTCAAAGTTGAAAGAGCACATGAAGTACTGTGTTGAACATCCTGAAGAAATTAACAAGCTCGCTAAGGTAAAAGCTCAAGTTTCAGAAGTTAAGGGAGTGATGATGCAAAACATTGAAAAGGTTCTAGACCGCGGCGAGAAGATTGAGCTTCTGGTTGATAAAACAGAGAATCTTCGGTCACAGGCTCAGGACTTCAGGCAACAGGGGACCAAGATAAGGAGGAAGTTGTGGTATGAAAATATGAAGATAAAACTGATTGTGTTAGGGATTATCATAGCTTTAATTCTCATTATCATTTTGTCCGTTTGCCCTGGCTTTGACTGCTTTTGA
>NbD000408.1 Partial, flocculation protein FLO11-like  (XP_019234267.1)
ATGCTAAATATGAGTCAACCTCTTCCTCATCCTCCTCAGCCGACTTCATTGCCTTCTACCATGTTCACTATCCCCCCTCCATCTAATAATTTAGTTCATCAACATGGTGGCTCACTAGCTGTTGCACCCTCAGTCTTTTATGGTAGTCAACATACTAACTCACCAGCTGCTGCACCCCTAGGCTTTCATGGTAGTCAGAATACTGGCTCACCCGCTGCTGCATCCCCAAGCTTTCATGGTAGTCAGCATACTGGCTCACCAGCTGCTGCACCCCCGAGCTTTCATGGTAGTCAGCATGATGGTGTGTCTTTTGTTGCTGCATCATCTTCCAGTCCATCATCATCATCCATTCCCAGCATATCTAGGTTGGATAGTGGAGGCTCTCGCCCAGCTACATCTAGTGCTGCTTCTGCACCATCTCGTAGACGCAGACAGAATCTTGGAGGAGATGTACAATTTGATAGTTATAATCGATTGATAATCGTCCCC
>NbD000407.1 protein O-linked-mannose beta-1,4-N-acetylglucosaminyltransferase 2-like  (XP_009797188.1)
ATGTATAATCCTATAGTAGCAAAGAGCTTTAGCTACTATGAACGTAAAACATTTGGATGTGGCGCTTTTGTTGTAATCTTGATTATTGTGTTTAGCAGTTGCATGGTTTTCAAGCCTCATTTGCCCCCTCTATCACTTAATGGTGATGCCATGAATTTACAATTATCAATAAATGCTGCTGAAGATATACTTGTGATCAAGGACACCACCCTTCTCAAGAAATTAGAAACTGAGAAAAAGGATGCTAAGCCAATGTGTAATGTATTAGAACCATTGTCTGATTACTGTGAGACCAAAGGTGACATAAGAGTCCAAGGGAAATCCTCAACAATTTTCGTTGTGTCACATGATTTCAACATCTCTACTGAGAACAATTCATGGACTATACAACCTTATCCAAGAAAAGGAAATGCAGGAGCAATGACAAAAGTTAAATCTTGGACAATAAAATTAGTAGACAACGGCGAAAATATCCCAAAATGCAGTATATATCATGGCTATCCAGCAGTTTTATTTTCACTTGGAGGATATTCAGGGAATCATTTTCATGATTTCTCAGATTTACTCATCCCAATATTTTCAACTTCGCGACATTTTAATTCAGAAGTGCACTTTCTTGCCACGGATTACAAATCTTGGTGGATAGGTAAGTACAGAACATTGCTCAATATGTTGTCTAAGCACAAAATTCTTGATATTGACAATGAAAACGAGGTACATTGTTTTCCTAGTATGGTAACTGGCCTTAAATCTCACAAGGAATTCAGCATTGATTCCTCAAAATTCCCAAATGGGGTGTCAATGCGCGATTTCCGACAGTTCTTAAGGAGTTCGTTTTCTCTCAAGAGAGCTGAGGCAATTAAATTGAACAAAGATGTTGGTAAAAGGCCAAGGTTGATGATTATGTCAAGGAAAAAATCACGAGTTTTATTAAACGAGGATGAAGTTAGAAAAATGGCTGAAGATTTAGAGTACGAGGTTGTCCTGGCAGAGGCTAACCTTAGTACAAATTTGTCAAGATTCGCGCAAACTGTTAATTCTTGTGATGTTATTTTGGGAGTACATGGCGCGGGATTAACTAACATGGTTTTTCTCCCAGATAATGCAGTTTTAATTCAGTTAGTTCCTTTAGGAGCAATGGATAATTTGGCTAAACGTGATTTTGGAGATCCTGCACAAGAAATGAACATAAGATATTTGGATTATAAGATTGGTGTAAATGAGAGTTCTTTGGTTGAACAATATCCACTTGGTCATATTATTTTCAAGAATCCATCATCATTTTATAGGAAAGGATGGGATACATTTAGATCAATTTACTTGGATAAACAGAATGTAAAAGTTGATATCAATAGGTTTAAGTCCACTTTGGTAGAAGCTCAAAAGCTTCTAGCCACTTCTTGA
>NbD000406.1 E3 ubiquitin-protein ligase RNF13-like  (XP_009780551.1)
ATGCCGACTCTCGCTAAAATTTTCCATCATTTTCACGAGCTGATCAACGTTTTCTTCTCTTCGTGGCTTCCTCAAATTTTGAGATGTCTACTGCTGGTGTTTGTAATTTTATTTAGTTCATATGTACGTAGGCTCGAAAAAAACAAGCACAAAGAAATGATAGACAAGAAATGCTCTAAATTTGTGTATAGAAGAGCCAAAGAGCAACTTAATTGTGCGATTTGCTTACTGGAATTTGAGCAAGGAGATAAAGGAAGGAAGATTGAAAGTTGCAGTCATATGTTTCATGAAAATTGCTTGGATAAATGGCTGATGCATGGCAAGGGACACAACAGTAATTGTCCACTTTGCCGGACTGTGATTATACCACACTATATGGTTGAAGAGATCCAGGAAGTTGAAGATGAAGGACGACTGCGGTTTAATCTCTTTGAGGTAGAACTTGCTCTTCTATTGCTTTCGGGCTTGAGTAATCGATGTTCTGCTCAGTGGCGAAGATAG
>NbD000405.1 Partial, phosphatidylserine decarboxylase proenzyme 2-like isoform X3  (XP_016435114.1)
ACTGACAAGCCGACCTGGAACTCAGAAAAAAAGCTTCTTTTGGAAAGACATGGAGCCCATATTGCAAGAATATCTGTTTTTGAGACCAACAGGCTTTCCAAGAACAATCTGATTGGTTACTGTGAGATTGATCTGCTTGAATTTCTTTCTCAGGATTCCAGTTCTGATACTGAGGTCTTTGACTTGTTAGACCCATCATCCTCATCAACTGTTGGCCGTATATCTATTTCATGTTGCATCGAGGACCCTGTAGACACAGAGAAAAGCTTTGTTCGGCGCATCTTATCTATAGTGGACTATAACGAAGATGGAGAGCTGTCATTGGCTGAGTTCTCTGCTTTGATTGCTGCGTTTGGAAATAAGCTGGCAGCTGAGAAGAAAGAGGAGCTATTCAAACAAGCTGACAGAAATGGGGATGGTGTTGTCTGCTTGGATGAGCTAGCCACCCTTCTGGCTATACAGCATGAAAAGGAACCACTAATCAATTGCTGTCCGGTATGTGGCCAAGTTCTTGAAGTTTCGGATGGGTTGAACAGCATGATTCATATGACCTTGTGTTTTGATGAGGGGACTGGGAATCAGGTTATGACAGGAGGCTTCCTGACTGAGAAGGAGGCTTCAAGTGGATGGATGTTCAAACTGAGTGAATGGGCCCATTTCTCAACTTATGATATCGGTTTAAGGTCTGGTTCAAGTGCATCACATATCTTGGTTTATGATCGCAGAAAGAAAAGGCTAGTGGAGGAAATAATTGATCGGAAGATTGTCTTGTCAATGAGGGCTATCTATCAGTCTAAATTTGGCCTTGGCCTTATGGATAATGCACAGGTGCAAAAGAAATCTTACGGAGCCTCTCCGAAAAACAGGGCAAGAAAATGGATTCTGCTGAATCTGCGAAAGAAATACCTAACTTCATTGAATTTTTTAAGGTATTCTTCCTAG
>NbD000404.1 Partial, dehydration-responsive element-binding protein 1A-like  (XP_009791610.1)
GCGGAATCTTCAACATCGTTCGATAAAGGCAGCTGCTCAGAGACACCTAATTATTCTGATGAAGAAGTGATGTTAGCTTCGAACTATCCAAAGAAACGTGCAGGTAGGAAGAAATTTCGTGAAACTCGACATCCAGTTTACAGAGGAATAAGGAGGAGGAATACGAATAAGTGGGTTTGTGAAGTAAGAGAACCAAATAAGAAATCAAGAATCTGGCTTGGCACTTTTCCTACTGCAGAAATGGCAGCTCGAGCTCATGACGTGGCTGTCATAACTCTAAAAGGCCGTTCTGCTTGTTTGAACTTTGCTGACTCGGTTTGGAGGTTACCCATCCCGGCTTCAGCGGCCGCCAAGGATATTCGGAAGGCGGCCATTGAAGCTGCCGAAGCATTTCGGCCAGTAGAATCAGATGGAGAAAACTCAAGGGAAATTATTGTTGAGCATGTCATACAAGAGGTGGTTGCGGAATTGCCTGATAATGTGTTGTTTATAGACGAGGAGGCGCTTTTCTGCATGCCGAGATTACTTGCGAATATGGCCGAAGGGCTAATGCTACCTCCACCTCTATGTATTATAGACGGATATGGCATGGAAGCTGAGCATTCTGACATATCTTTGTGGAGCTATTGA
>NbD000403.1 chlorophyll a-b binding protein 50, chloroplastic  (XP_016456390.1)
ATGGCAGCTTCTACAATGGCTCTCTCTTCCTCTTCTTTTGCCGGAAAGGCGCTGAAACTCTCACCATCTTCCTCTGAGATCACCGGAAATGGAAAAGTCACCATGAGGAAGACAGTTACCAAGGCGAAGCCAGTCTCTTCTGGCAGCCCATGGTATGGTCCTGATCGCGTCAAGTATTTGGGCCCATTCTCTGGTGAGTCTCCAAGCTACTTGACTGGTGAGTTCCCTGGTGACTACGGATGGGATACTGCTGGACTTTCAGCTGATCCAGAAACTTTTGCTAAGAACCGTGAGCTAGAGGTGATCCACTGTAGATGGGCCATGCTTGGAGCTCTTGGTTGTGTCTTCCCCGAGCTCTTGGCCCGTAATGGTGTCAAATTCGGTGAGGCTGTATGGTTCAAGGCTGGATCCCAGATTTTTAGCGATGGTGGACTTGACTACTTGGGCAACCCAAGTTTGGTCCATGCACAAAGTATCTTGGCCATTTGGGCTTGCCAAGTCGTGTTGATGGGAGCTGTTGAGGGTTACCGTGTTGCTGGTGGGCCTCTTGGTGAGGTTGTCGACCCACTCTATCCTGGTGGTAGCTTTGACCCATTAGGTCTTGCTGATGATCCAGAGGCTTTTGCTGAGCTCAAGGTGAAGGAGATCAAGAACGGTAGACTTGCCATGTTCTCAATGTTTGGATTCTTCGTTCAGGCTATCGTCACAGGTAAAGGTCCATTGGAGAACCTTGCTGACCACCTTGCCGATCCAGTTAACAACAACGCCTGGGCTTATGCCACAAACTTTGTTCCCGGAAAGTGA
>NbD000402.1 histone H2A.6  (XP_016445677.1)
ATGGCTGGTAGAGGAAAAACCCTAGGTTCAGGAGCAGCAAAGAAGGCTACATCCCGTAGTAGTAAAGCCGGTCTTCAGTTTCCGGTTGGTAGGATTGCCCGTTTCCTTAAAGCCGGCAAGTATGCTGAGCGAGTCGGTGCCGGAGCTCCGGTCTACCTCGCTGCTGTCCTTGAATACCTTGCTGCTGAGGTGCTAGAATTGGCTGGAAATGCAGCGCGGGACAACAAGAAGACGAGGATAGTACCAAGACATATTCAATTAGCAGTGAGAAATGACGAAGAATTGAGCAAACTGCTTGGAGATGTTACAATTGCCAATGGTGGTGTCATGCCCAACATTCACAATCTTTTGCTCCCTAAGAAATCTGGTGCTTCTTCTAAGCCATCTGCTGAGGAAGATTAA
>NbD000401.1 Partial, uncharacterized protein LOC104220746  (XP_009769980.1)
CCTCTTGTACCTGCAGCTGCTGAAGCATCGTCTTATAATAATAATATTGTTACGTATAAAAGGAGGAAGCGAGGGAGAAGAGTGAAAGCGAGATCTGCCGGTTCATTTCCTGATTGGAAACCGTCTCTTTCGTCTATATCAGAAGATCATGATGCTTTCCCTACAAGAATAGCTGTTAATTCCAACAGGAATCTGAAGAAGAGCGCAACTGCTTCTCGTCATCATCATCGTGATAAAGTCAGGATAGCCTGCTTTTCTGCAATGGGTCCAGCATTTGCTCCCACTCCTTTTTTAATGTGA
>NbD000400.1 nudix hydrolase 9-like isoform X1  (XP_016514772.1)
ATGGAGGAGAAAATCAGCTGCGACAACGGTCACCAATTCGAGCTGCTGCTCTCATGTCCTTCTGGTCTCTCTCCTTCACAGGTGTCAGTTGTTTTCGATGAAGCATACGACAGGATTCCTCATCCCGATTCTTCTTTGGAGCACTCCATTTCCGAGATATGGGATGCAAGAGTTCAGCAAAGTTCATCACTTTACAATGGGACGAAGTTTAGGTATGGAGGATACACTTTCGGTGTAGGAAATGATCCCAAGCAACAGCCTCATGTTTCCCTTCAGCTTGGCCTGACAGATTATAGGACATTTGTGGGAACAAATTTAAGTCCTATGTGGGAAAGATATCTCGTTCAATCTGAAGGTAAACTGCATATAACATTGCACAGAGCAGGCACTTCAAATGATTGCATACAGTGTCAGCACACATCAAGTCCTCTGGGTAATGGTGCAGTTGTGGAGACCTCTGACAAGAAAATACTTGTGCTTCAGAGAAGTAATAAAGTTGGAGAATTCCCTGGATATTTTGTTTTTCCTGGAGGCCATCCAGAGCCCCAAGAAGTTGGAATAATCTCCCATGACGGCTTCCAAGAGCTGAATCAATGTCGCACAATTAACAGCAAAGTTTCTCAGGAAATGTTTGATAGCATTGTCCGTGAAGTTGTTGAAGAAATTGGAGCTCCCGCAGATAGCCTTTCCAGCCCCATCTTTCTTGGTATATCCCGAAGAGTATTGAATCATAGGCCAACTGCTTTTTTCGTCATCAAATGCAATCTTCAGTCTGATGAAATTCAGCAATTGTATTCTAGCGCACAGGATGGCTTCGAGTCAACTCAGCTTTATGCTGTTTCAATGAGTGATTTGGAGAACATGGCTTCTAAAATGCCCGGCTGCCACAGAGGAGGCTTTGCACTCTACAAATTAATGGTACAAGGCGCAAATAATAGCTAA
>NbD000399.1 peroxidase 27-like  (XP_019266529.1)
ATGTTAGAAGTTGCTAATTCTCAAGGTGTAGAAGTAGGATTCTACCAAAAAACATGTGCAAATGTAGAGGCCATTGTCAAACAAACAACAGCTCACTATATTTCTCGTGCTCCGACTCTAGCTGCTCCATTATTGAGAATGCATTTTCATGATTGTTTTGCTAGGGGATGTGATGGTTCAGTACTACTGAATTCAACAAAAGTTAACCAAGCAGAGAAAGATGCAATTCCAAATCAAAGCTTGAGGGGATTCCAAGTGATTGATGCTGCTAAATCTGCTTTAGAGAAAGAGTGTCCTGGCATCGTGTCTTGCTCTGATATTTTAGCCTTAGCAGCCCGTGATGCTGTTGAACTGATTAATGGACCAACTTGGGCAGTTCCCTTGGGAAGAACAGATGGGAGAGTTTCAATTCTCTCAGACGCCTTAAAGAATTTGCCAACTCCTTTTGATAACTTCTCTACTCTTACAACAACGTTTGGGTCTTTGGGCTTAAATGTAAAAGACCTTATTGTTTTATCAGGAGGACACACTATTAGGATGTCACATTGTTTTTCCTTCTCAAGTCGTATGTACAATTTTACTGGCAAAGGTGATACAGACCCAAACATGGATCAGAACCACATAGGTCGTTTGAAGATCAAATGCAAGCCAGGAGATGTGACCACCATCGTCGAAATGGACCCTGGAAGTTTCAAGAGTTTTGACATTGATTATTACACTACGGTTAGCAAAAGAAGAGGATTGTTCGCATCTGATGCAGCTCTTCTCACTGATAGTAAAACAAAAGCTTATGTTTTGTCTCAAGTAAATCCCTATGGATCCACTTTATTCAAGGACTTTGGAGAATCAATGATAAAAATGGGCAAAATTAGAGTTCTTACTGGTAAAGCAGGCGAAATTAGAAAATATTGTGCCTTTCGAAACTAA
>NbD000398.1 purple acid phosphatase 2-like  (XP_016451712.1)
ATGGGTGTGTCAAGAACAAGTTTTCTTGGGTGTTGTACTCTTGCAGTTTTGAGTTTGATTATGAGTGCTCCCATTTTATGCAGAGGTGGAATTACAAGTAGTTTTGTTAGGAAAATTGAGAAGACCATTGATATGCCTATGGACAGTGATGTCTTCAGTGTGCCTCCTGGCTATAATGCACCTCAACAGGTTCACATAACACAAGGAGATCATGTTGGTAAGGCAATGATTGTCTCATGGGTGACAATGGATGAACCTGGTTCAAGTACAGTTTTATACTGGAGTCACAACATCAAACAAAAGAATAAGGCCAAGGGAACTGTTACTACCTACAGATTCTACAATTATACTTCTGGTTACATCCACCACTGCATTATTAAGCATTTGAAGTTCAATACCAAATATTACTATGAGGTGGGGATCAGTCATAGCCCAAGAACCTTCTGGTTTGTGACTCCTCCACAAGTTGGCCCTGACGTTCCTTATACTTTTGGACTTATAGGGGATCTTGGTCAGAGTTTTGATTCAAATAGGACTCTCACACATTATGAACTAAATCCAATCAAGGGGCAGACAGTGTTGTTTGTTGGCGACTTATCTTATGCAGATAACTATCCTAATCACGACAACACAAGATGGGATACATGGGGAAGGTTTGTAGAGAGAAGTGTTGCTTATCAACCTTGGATCTGGACAACAGGGAATCATGAGATAGATTTTGCTCCTGAAATTGGGGAAACAAAACCATTTAAGCCCTATACTCATCGATATCGTGTCCCTTATAAATCATCAAACAGTACAGCTCCCTTTTGGTATTCAATCAAGAGAGCATCAGCATACATCATAGTTTTATCCTCATATTCAGCTTATGGCATGTACACTCCACAATATCAATGGCTTTATGAAGAGCTACCGAAAGTTAACAGGAGCGAGACACCATGGCTGATTGTTCTATTGCATTCGCCGTGGTATAACAGCTACAACTATCACTATATGGAAGGGGAGACCATGAGAGTAATGTATGAGCCATGGTTTGTGCAGTACAAAGTTGATGTTGTTTTTGCAGGTCATGTTCATGCTTATGAGAGATCGGAACGTGTATCCAATGTGGCTTACAACATTGTCAATGGAAAATGCACTCCAATTCGCGATCAATCTGCCCCTATATATATAACAATTGGAGATGGTGGAAATATTGAAGGCCTAGCAAATAGCATGACAGAGCCACAGCCAGAGTACTCTGCATTTAGAGAGGCTAGTTTTGGTCATGCTACTCTTGATATCAAGAATAGAACTCATGCTTATTATAGTTGGCATCGTAATCAAGAAGGATATACTGTGGAAGCTGATAAGTTGTGGCTTTATAATCGTTTTTGGCATCCAGTTGATGATTCTACAGCACCCAAATCATGA
>NbD000397.1 kinesin-like protein KIF22 isoform X1  (XP_016487099.1)
ATGCCAGTTTCTACAAGATCTCAGATTACTGACTCTCAGGTGAAAAATGATCAAAGAATTAGGCCAAGAACAGATCAAGAAGATTCCCAAATGTTTAGAAATATGAGAAATCCACACCATGGTTTGAAAGAGAAGATGAAAGCACTTACTCTTTTATATGAACAGCAAAAACAAGCCGCTGCTGCTACCAAGAATCAATATTTCAAGCCTGAAGAGTCGAGATTTTCGACTCACCCAAGTGTAGACCTACTCAGCTCCGGTAGAAATGTTGAGAAAGAGCAAAAAAATTCAAACCCCATTATTAGTCATGTGATGAGGGAGAACTCTATGCATAATACTTCAACTGTGACCAGAACTTACGTGGCGCCACGGCCGCCTTCAGTGGCGGAGGATTCGAAGGAGAATGTGGCGGTGGCGGCTGGAAGTGATAGAATAGTAGGGTTTTCTTACCCCAAAAGGGCGAATGCATCGAGTACTGTTGCAAGAAAGCTTTCAATGGGAAGTTCAGCAATGCCACAGCATACAGAGCCTCAAGTAACTAGAAGGAATACTAAAGACAATGTACATGAGTTGAATACTATTTTTGAGAAAGTCAGCAGCAAGGGGAGTAATGGTGAAGATAGTGGTGGTAGTAGAATACTTGTATTTGTAAGGCTAAGGCCAATCTCAAGAAAGGAGAGAGAAGCTGGAGCAGGTTGTTGTGTGAAAATTGTGGATGGAAGAGATGTTTATCTCACCGAGTTTGCTACTGATTTGAATGATTACCTTAGGCTAAAGAGGCTCAGGGGTCGCCATTTCACTTTTGATGCTTCCTTTCCTGATACCGCTACTCAGCATGATGTTTATTCCACGACAACAGCAGAGCTTGTGGAAGCAGTTTTGCAGGGAAGAAATGGTTCGGTGTTTTGCTATGGTTCCACAGGTGCTGGAAAGACATATACAATGCTCGGTACCGTTGAGAATCCAGGGGTAATGGTATTAGCAATCAAGGATCTCTTTAGCAAGATAAGACAGAGGAGCTTTGATGGGAATCATGTGGTTCACCTTTCCTATCTAGAGGTCTACAATGAAACTGTGAGAGATTTGCTGTCCCCGGGTAGGCCTCTGGTCTTAAGAGAAGATAAACAGGGAATAGTGGCGGCAGGGCTTACTCAGTATAGAGCATACTCCACAGATGAAGTAATGGCATTGCTCCAACAAGGAAACCGAAACAGAACCACAGAGCCTACCCGGGTCAATGAGACGTCCTCTCGCTCTCATGCTATTCTTCAGGTCGCAGTTGAATACCGTCTCAAAGATAGTTCAAATAACATTGTAAACCGAGTTGGAAAGCTGTCGCTTATTGACCTTGCTGGTTCAGAAAGAGCTCTAGCTACTGATCAGAGAACCCTGAGATCACTTGAAGGTGCTAATATAAATAAGTCACTTCTCGCACTGAGCAGCTGCATCAATGCCCTTGTTGAGGGGAAAAAGCACATTCCTTATCGGAATTCTAAGCTCACTCAACTACTCAAGGACTCACTGGGTGGTGCTTGTAACACTGTGATGATTGCCAATATTAGCCCAAGTAGTCATTCATTTAGTGAAACCCAAAATACACTGCACTGGGCTGACCGAGCGAAAGAGATCCGAACAAAGGCTTATGATGTGCATGAGGAAATGCAAGTGCCTGATTCCGCAACAGATCAGGCCAAGTTATTGCTTGAGCTACAAAAAGAGAATCGTGAATTGAGAATCCGTCTGGCTCGTCAGCAGCAAAAACTGATTACAATCCAGAAGGAAAACTTGGCTGAAAACTGTTCCCCTAGTCCATCTACTGTTTCCTCTATCTTATCACCAGCACCGTCTTCTGCTCAGCTAAATGAAAGACGAAAAGCAAGACCTTCTTTCTTTGGTGGAAATTGTTTTACCCCAGAATCCAAGCAAAGAGGTCCAGATGAGTCCGTTAGAGATCTTAAAAAGGCAGTTAAGGGATTGGAGGCAGAAATTGAGAGACTGAAAAAGGATCATGCACTGGAGATAAAGCAGAAAGATGATACAATCCGTGAGCTGTCACGAAAGAGTGCAAAACCAGCAGGAGGGGCACAAATGGGTGTGAAAAGGATCATTACAAGGGCAAGCTTGCGGCCGAAGGAAGCACGCGATGTTGATTTGAAGAGTCCAAGTCATCGTTTTCACTCTCCAGCTCCCACGGCTAAAAAGCGCAGCTTCTGGGATATAACAACAGCTAACAGCCCATCGGTTGTCACTTTAAATGGAAGAAAGACCAGAAGCCATGTTAACACTGAAAGGGCAGCTGCTCCATCCATGCTTCTCCAGGCAGCATATCCATGTTTCTGGTTTGTGTTCATGTTTGGGCCACATGTCTTCAATTGCACCACTCAGCCGGGGTTTGCTCGCCAGAATGTAAAGCACTAA
>NbD000396.1 Partial, eukaryotic translation initiation factor 3 subunit D-like, partial  (XP_016494095.1)
TTGCTCTCTGTTCATGAAACTTCCCAAGAACCATTGCCTGATGTGAAGGATGACATTAATTCGGCTCATTCATTGAGTGTTGAGGCTGCTTATATCAATCAGAATTTCTCGCAACAGGTGCTGATAAGAGATGGGAAGAAGTTGAATTATGATGAGCCTAACCCGTTTGCAACTGAAGGGGAAGAGGTGGCATCGGTTGGTTACAGGTACAGGAGGTGGAAGTTGGATGATGATACCTTCTTGGTGGCGCGATGTGAAGTGCAGAGTGTGGTGGAAGTGAATAACCAGAGATCATTCTTGACTCTGAATGCACTGAATGAGTTTGATCCTAAGTACTCCGGGGTTGATTGGAGGCAGAAGCTAGAGACACAAAGGGGTGCTGTGCTAGCTACTGAGTTGAAGAATAATGCGAATAAGCTCGCAAAATGGACTGCACAAGCACTGCTAGCTAATGCTGATATGATGAAGTTGGGTTATGTATCAAGAGTCCATCCTAGGGATCATTTTAACCATGTCATATTAGCTGTTGTTGGATATAAGCCTAAGGACTTTGCTGCACAAATCAACTTGAACACATCAAACATGTGGGGTATTGTGAAGAGTATTGTGGACTTGTGTATGAAGTTGAATGAAGGGAAATATGTGCTTGTTAAGGACCCAACAAAGCCACAAGTTAGAATTTATGAGGTTCCTCCAGATGCATTTGAGAATGACTATGTTGAGGAGCCATTGCCAGAAGACGAACAGGTTCAGCCTCCTACAGAGGATATGCAAGGTGCTGAGGCAAATGGGGTTGCGAATGAAGTAGATGACAAGGAGATTAGCACTGAAGCTGCATAA
>NbD000395.1 Partial, DNA repair protein RAD51 homolog 4 isoform X1  (XP_009594022.1)
GTCACCAATCACATGGTGGCTGGTGAGAAAGGTACTTCCAAGCCAGCACTTGGAGAGAGTTGGAGGGGCATTCCGCATGTTAGACTTCTATTATCCAGAGACCGAGCTCGGAACATCAGCAGCATGTCGGTACTTAGACACCCACACATGGAGATAGAGTTGAGTTCGAGGTACAATGATATCAGGCTTTATAATGCCTGA
>NbD000394.1 uncharacterized protein LOC107765458 isoform X1  (XP_016439595.1)
ATGAAGAATAAGGGAGAGGATGTAGACTCACCATTTTCAGTGGCAAAAGACTTAACAATAAGCCTTCTAAGGGTGATTTTAATGTTGATCATATTTGTGGTTGGGGTAGTAATTGGATTAGCTTCAACCTCACATATTAAATGGTATTTTACTTTGCAACCTCAGCAAATTATTATTGCAAATAATGCATTGGCTAATACAGTGAACAAAGATAGTAGTGGCTATTGTAAAAATGAGGATTGTTTAAGCATGGGAAGTTTCTTTTGGCCCAACGTATTGATACATGGAATGTTGGACGATGAATTGTTTTGGAGAGCTTCATTGGTGCCTTACAAGGAAGAGTATCCATTTAAGAGAGTGCCTAAAGTGGCTTTTATGTTCTTGATTAGGGGAGATTTACCATTGTTGCAATTGTGGAAAAGGTTCTTTGACGGGCAGGATGTGAACAAATACTCGATATATGTTCATTCGCTCCCAGGATATGTGCTTGGTGTTTCCAATACTTCAGTTTTCTACAAGCGCCAGATCCCAAGTCAGCAAGTTGAATGGGGATCTGTAACACTGGTTGATGCTGACCGGCGACTTTTGGCCAATGCCCTTCTGGACTTCTCAAGTGAGCGTTTCATCCTTCTTTCTGATACGTGCATTCCACTTTACAGTTTCCCAACTGTTTACAAGTATCTCATAGGGTCCATTCACAGTTTTGTTGAATCATATGATGATCCTTCTAGTTATGGGCGGGGGCGTTATAACCACCACATGCAACCTGATATCAAACTTTCTGATCGGAGAAAAGGATCGCGATGGTTTGAGATGAACCGGAAACTGGCTGTCAGAATAGTCTCAGATACCAAATACTACAATATCTTCTGGAAGTATTGCACCCCAGCTTGCTACTCAGATGAGCACTATATTCCTACTTATATTCGATTGTTCTATGGACCTTCAAATGCAAACCGAACAGTGACATATGTTGATTGGTCATTAGGGGCCTCCCATCCTGCAACATTCAGCGCAGTTAATATCACTGAAGGTTTCATAGAATCTCTAAGGAATAATGGCACGGCATGTTCTTACAACTTGGAGAAGACACATGTCTGTTACCTCTTTGCCAGAAAGTTTGATCCAAGTGCTCTAGAACCTTTACTGAACCTCACCTTGAAAGTATTGAAATTTTGA
>NbD000393.1 beta-glucosidase 18-like  (XP_016481011.1)
ATGAAGATAGGAACCACTAAGAACTCCTATTTCATTTGTTTCCTCTTACTGTTGGAACATGTTTCTGCAAACAGTATTATCGGCCAAGGAGGAAATGAGTTGGAAAAAGAGGTTAAAAGATCAGACTTTCCAGATGGTTTTCTTTTTGGAACATCAACTTCTGCATATCAAATTGAAGGAGCATATATTGAAGATGGAAAAAGCCTTAGCAATTGGGATGTTTATTGTCGTATCAATGGTAGAATACCCAATGGAGGAAGTGGAGACATAGCTGACGACCATTACCATCGTTACTTGGAAGACATTGACAGAATGGCGTCTCTTGGAGTAAATGCTTATCGATTCTCCATTTCATGGAGTAGAATTCTACCAAGAGGGAGGTTCGGATCTGTGAATCCTGCTGGAATCAAGTTTTATAACAATATCATTGATAATCTCTTAATCAAAGGAATTACACCATTTGTAACGATCCACCATGATGACTATCCTCATGAATTTGAGGACAGATATGGGGCCTGGCTCAGTCCACTTATGCAGGAAGAGTTTGTACACTTTGCAGAAACATGTTTTAAGAGTTTTGGGGATAGAGTAAAGTACTGGGCTACTATAAATGAGCCTAATTTATTTGCGGAAATGGCCTATTTGAAAGGTGTGTTCCCACCTTCACATTGTTCGCCCCCTTTCGGGAAATGTTCCTCTGGTAATTCCGACGTGGAGCCTCTACTTGTTGTCCACAATTCAATATTGGCACATGCAAAAGCTGTCAAACTCTATCGTCATCAATTCCTGAAAGAACAAGGTGGAATGATAGGGATGGTGGCGAGCGCTTACATGTATAAGCCAATGACAGATGATGAGGCTGACACCAAAGCTGCAACTAGGGCCTTGGCCTTTCATCTTGCTTGGCTTCTCGATCCTCTAGTATATGGAGATTATCCAATAGAAATGCAAGAGTATCACGGCAGGAAATTACCAAAGTTCAGCTCTGAAGAAAAACGGCTTATAAAAAATAGCACAGACTTCATTGGGCTTAACCATTATACAACTTGGTTCGTGAAGGATTGCCTTCATTCCAACTGCATATGCATGGACGCTGATGTTCTTTGTACCCATGGTGAAAATCGTGCAATTGGCGGGTTTCTGCTCATTACTGGACAGAAAGATGGTGCATCCATTGGAGATCCAATGGGAATGCCTGGAGTTTACGTTGTTCCGCAAGGCATGGAAGAGATTGTTGATTATGTTAAGAAGAGATACAATAACATACCTATATTTGTAACAGAAAATGGATACGCTTCAAACGAGAATCAAGGAGGAGGATATGACTTGGATCAAGACATGGAACGAATTAAATATCACAAAGCATACCTAGCATCTTTGGCTCGTTCAATCAGGAATGGTGCGGATGTGCGTGGTTATTTCATATGGAGCTTGATGGATAATTTCGAATGGAGATTTGGTTACACCATTAAATTTGGGCTTTATCATGTCGATCCTCTCACGTTGGATCGAAGTCCAAAACTGTCGGCCCAATGGTATCAATATTTCCTCACTAACAGTAGCCTCAACAGTGTACAAGCAAAGGGCTCAATATAA
>NbD000392.1 probable peroxygenase 5 isoform X1  (XP_009613326.1)
ATGGCCTCGTCAAGCAGCCTCCAACCTGATGGGATGGGAAATCCTGACGAGCTCACTCCTTTAGAAAAACACGTAATGTTCTTTGATATCAACAAAGATGGAATAATATACCCTTGGGAAACATATCTAGGTTTCAGAAAACTGGGACGAAATATTTTCCGCTCACTTTTGGCTGCTGTTCTCATTCATCTTGTTCTCAGTCACAAGACTCGACCGGGAAAATGGCCGTCTCCACTGTTTCCCATTGTGATTAAAAACATCAAATATGGAAAGCATGGCAGTGATTCTGATGCTTATGATGCTGAAGGAAGATTTGTGCCAGAGAAGTTTGAGGAGATTTTCAAGAAGTATGCTCATAAAAATGCAAATTCGTTAACAGCTGACGAAGTGAAGGAATTGCTCAAGAAAAATAGAGAACCTAAGGACTACTTTGGATGGCTTAATGCTACAACAGATTGGAGGCTCCTATATGATTTGGCGAAAAGCAAGAATGGTGAATTGACGAAAGAAGCGGTACGAGCTGTTTATGATGGAAGCCTTTTTGAACAAATGGCA
>NbD000391.1 uncharacterized protein LOC109237557  (XP_019259421.1)
AAATTAAAAGCGTTGAAGAAGAGGTATGAGGATATAATAATTGAAACAAGAAAGGAGGCTTCAGCGAGGATTATGATGTGGGAACAAAAAGCTCTTTGGTATCAGCGCGAGCTTCAACTTGCAAAACAAGAGGCCCTTCACATGCAGCAGCTCAGGCTCCAACAGATTAGTGAAGCAGAATTGTCATCCTTGAGTCAACAGAGGAAGATTGAAGAACTCGAAGCCCAACTTCAGGAAGCAGAAGATATTATATATAATATCAGCGTTAAGTTGAGAAAAGTTCAAGCTGAACTTGAGAGAGTGAGCTGCAACAAAGAGAAGGACGTACACAACTTGCAGGATCACGATACTGCTACTCCTGGAGAACTACCAGAGGAGAATATAGTCTCATTGCCTCCCGAATCACAGTATGATTATGTGACGACTTCTAACATGAAGGTAGCCAATATGAACCAGAATATTGAAGGCTACCAGTCTTGCCACGCAAAGGTTAACATTAGAAGTCCTTACATTGCTAATGGGGATTTGCCCTCTTTAAGTTTGAGAAGCAAAGGAGCAGAATTATACCAAAATGGATGTATGCAGGGATCCGAAGGAATCCTATTAGATAGGGAAATCCATCATGAAAATATATCTCCCAAACATATTCCAAATATTGGAACCGATTGTTGCTTGAGATCTCATTTAACTACAGCCAGAGACAATGTTCCTAGTGAAGATCCTTCTGAGACGGCCCAAATATTATCCACAGGAAAAGCTGAACCAGGCATGAAGATCGGATTCACAGAAACTTCAGATGATAAACCAGGGTCCGTTGAGGCAACTGGTGTTCATAATGCAATAGATGAGCATGCAGGATTAATGGGGAAGATGGATATTTCAAAACAAGATAATAGATCTGTGGAGGGCTTAGAGGTTCTTGCTTACAAAATAGATGTTGATAGTGTTTGCAGTCAATTGTTCTATCTGAAAAATCTTTGCAATCAGTTGTTAAACTCAAAATCTACGATATCTAATCTAAACAATGAGAATCCTAGTCAGCCTCTAAATGATAGAGTGATTAAATACACATTCCAAAGAAAGAGGAAGAGGGATTTGTGTAGGGTATCTGCTGAAAATGCTTCAATTGAGAAGAACTCCTTGAAGAAAACAAATGAGGAGAAACTAAATAATGTTCTGGAACCTCAAAAGTTGACAGTGACAGAATCATCACAAGACAGTGGGAAAATTGCCGAGGTTGCTCAGTAG
>NbD000390.1 Partial, E3 ubiquitin-protein ligase Os06g0535400-like  (XP_009799165.1)
ATGTTTCATCAATCAAAAATACTAAACTACATAGTCTTTATTGTTACAAATTTGAAATGGGCATGGAATGTTGTCCTATTTCAATCTTTCTCTCATTCTTGTAATTACGACTTCACTGCCATTTCTGAAGATGCAGCTACAACACCTCATGATCATAATAATGAGCTTAAAATAAGGCGTTTCGAGCACGATTTGGGGTCTAATTTGGATTCAGTGGAATGTGCTATATGTTTGTGCAAGATTGAAGAAGGAGAAGAAGTTAGAAAGTTAAGATGTGATCATGTTTTTCATAGGGCTTGTTTGGATAGGTGGATGAACTGTGGACGTAATATGACTTGCCCATTATGTAGAAATCACCTAAAGCCGAATGCACTCTTTTCTGAGCTTCATCATCATCAAGAAGTTATCCATTTAGATTTCTTGTCGGGAAGATCAAGAGATCGCTGTCAATGGTGGGTAAGATAA
>NbD000389.1 Partial, acetolactate synthase small subunit 1, chloroplastic-like  (XP_019247229.1)
ATGGCGGCTGTTTCAACTCCCTTCAACAGCTCTCTAAATAAACCCTTCCTTTCTCTCTATTCCTCTATTCCCCATTTGGGTTTCTCCCAAGTTGTTCAATTTCCAACTTTGAAACCAAAATTTCTCCTTTCAAACCCCAAAACAGTGGTAATTTCTGCCGCCAAAGCTGATGGAACTTATACAAATGAAGACGACGCTCTCACAACTTTCGACTCTTCCATCAGACAAAAGACCAGGCGTCATACGATTCAAGTGTTTGTTGGTGATGAAAGTGGAATGATCAATCGTATTGCGGGAGTCTTTGCTCGAAGAGGGTACAACATTGAGTCTCTTGCTGTTGGTCTAAACAAGGACAAAGCTCTTTTTACTATAGTTGTTTCTGGAACTGAAAGGGTGTTACAGCAAGTTATAGAACAGTTACAAAAGCTTGTAAATGTGATCAAGGTTGAAGATCTATCCAAGGAGCCACAAGTTGAACGTGAATTAATGCTTATTAAAATCAGCGCCGATCCAAAATACCGCGCCGAGGTTATGTGGTTGGTGGACGTTTTCAGGGCAAAAATTGTGGATATATCTGATCATTCTCTGACTATTGAGGTAACTGGAGATCCAGGGAAGATGGTGGCTGTTCAGAGGAACTTAAGTAAATTTGGAATTAGAGAAATTGCTCGTACTGGGAAGATTGCCTTGAGAAGGGAAAAAATGGGGGAATCTGCTCCTTTTTGGCGGTTTTCAGCAGCATCATACCCAGATCTTGAAGGTGCAATGTCTGCTGGTACTATTTTGAGGACAATCAATAGGAACCCTAATGGAGAATCTATGTCTATGGCTGAGGGAGATGTCTATCCTGTTGAGACAGATGACAACTCTGGAGTCAGTCAAGTTCTTGATGCTCACTGGGGTGTTCTCAATGATGAAGAT
>NbD000388.1 zinc finger protein 4-like isoform X1  (XP_016481123.1)
ATGAAGCCTCCAAATTTCAATTTGGAATCAGAAGACGAGTCCGAGGTCAGCAGCTGCCAATTAGGTTCAAATATATATGTCCAAGAAACTTGTTCTGGTCCCTCCAAGGACAGCACTACCAATTCCTGCCTGACAAACTTTTTTAATCTTCAGCAGGATTCAATGCCTGTTACTCTTGACTTGACACTTGGCTTCAACAGCAGTGATCCCGAGTTGAACACCAATGGTGAGACGAGTGATGAAGTAGTACCCCATCCTCCAACAGCAGCATTATCCAGGGTTTTCTCATGCAATTTCTGTAGGCGCAAGTTTTACAGTTCGCAGGCTTTAGGAGGACATCAGAATGCACATAAGAGGGAGCGGACTTTGGCGAAGAGGGCAATGCGGATGGGAATGTTATCAGACAGGTATGCTAGCTTGGCATCGTTGCCCCTACACAGGGCTGCATTTCGATCTCTTGGCGTGGAAGCTCATGCTTCTATGCACCAACGAGTCTCGTACCAAGAAGCACCTACACAAGAAGTTAGAGGCGGGGCAAGATTTGAACAAGGCTATTTCGGGATGCCAGCATTTGTGGAAGACGATGAAGTGGAAATGTTTTGGCCTGGTAGCTTCAGGCAAGTAGAGGGAATTGGTGGCGATCAGAGGTTTAATTCAGGGCAAGGTTCCAACATAAATTTTGTAACAGTTGCTCCTCCAACTAGGACAGATCCATCATTGCCTGATCTTAATTTGAAACTCTGA
>NbD000387.1 uncharacterized protein LOC107786527  (XP_016463502.1)
ATGAAATTGTTATCTTCATCCTCTGTTTCCACCACTTCAAGCAATGCTAATTATACTTCCAAGGTAAGTTGCATTTCTGGGATGTTGCGGCGTCTTCTTTGCTCCAACAGTCTTCCAACTCATCCCTCAGATCATATTAGTTTGTCCACAACGTACCAGTACAGTGATCATACTAAAGAAGCAGAAGCTGATGATGGACTGTCCTTAAAAGCACCTGGGGTTGTGGCAAGGCTGATGGGGTTAGAATCGCTGCCTCCTTTTAGCTTGGATCATGCAAAGGAAAGCAATAACAAATCAATCTCCCGAAGCCGCTCTATGAATTCCGTTGATTTGTTGAGAGAAATTAAAGGGAGAAATCCACGGGTGAATAGCTTTCGTGAACCACCAACGTACATGGAGCTTGAAGATGAGAATTTCTTTATTCTCAGCTTTGAAAGCAGAGAGATTGTGTCGAAACAGAGGAAAAATAATTGTGCAGAAACAAAGCAGAGAAGAAAAGAGAAGCTGAATAAGAGCGTGGATCTGAATAAGAAAGAAAATTTACATGTAATTAATTATGAGGTTTCAACTCAGAAGCTAGATGATAAAGTGATCCTCAGGCACAAGGATTCTCAGAAGTTTACAGTACTTAAAGATTCAACCAACGTCCTTAGACCAACAGATAAATTTCTTCAGAATATATCTGTTGGGATGGAAGACTATGAAGGAGCAAAGGTAACAAGGAAGAAAAAGAAGAAAAAACGTGAAAGCTTTGCTGTAGAAAAACCCCTAATAGAATGTGATTCAGAGAAATCAAGCCCAAACTCAGTTCTTTATTTTGTTGAGAACCAAAATACAGGTAAGTTCTTTAGGTTGACAAATTCAAGATCAAGGAGAACACTGACCGAGGAACTTGAAAATTACAGGAAGCTGAAACAGACAGCAGGTGATAATAATGGAGTAGAAGCCAAGAAAAGTGAAAGAATTTGTGCTGAATCATACAAGCATTTTGAAAATTGCGTACAAATATGGAGTGGTTTCAGCAGATTGGCAGACAGAGAGACAGTGGAAAGAAACTGGGTACAGAAAGAGATTTGCAAGTATGAATACTGCAAGGAGATCGGTGGAAGCATAGGATTAAAAATTCTTGATCAGTTGTTGGAGGAGCTAGTAGATCAGCTTGTTCAACAACCCTTATAG
>NbD000386.1 protein DELETION OF SUV3 SUPPRESSOR 1(I)-like  (XP_016475595.1)
CTTGCAGATGCTTTTATAAAGTTCCCAAGTTCCCTTCCGCTACAGAAAAAGCTAGATTCCAATCAAAACCGCGAACTGGTAATGGCGACTGAACAACCTAAGCCAGCGGCTGAAGACGTGAAGATGGATCTATTTGAAGACGATGACGAATTTGAGGAGTTTGAAATTGATCAAGAATGGGAGGACAAAGAGGAAGGCAAAGAAGTAACGCAGCAATGGGAAGATGATTGGGATGATGATGATGTCAACGATGACTTCTCTCTGCAGCTAAGAAGGGAATTGGAGAGCAACACCGAGAAGAAATGA
>NbD000385.1 uncharacterized protein LOC107814681  (XP_016495616.1)
ATGAGGGGAAGATCTTCACAAAAGAAAGGAAACTCCGCAGGAATAATGGAAGTAGAAAAGGTTGATAAACTAAAACAAGAGCCTCATCTCTCTGGTGCCTATATTAGAAACCTAGTCAAACAATTAACTTCTTCACGTACCAAAGATCCTTTAAATCCCAAAGACAATGATGAGAATTCAACAAAAAATGATGATAGTTTGTGTAGTGATACACAACAATTATCACAGCCAACACCACCACCACAGCTTAAAAAGAAACAAGTGCGGAGGAGGCTCCACACTAGTAGGCCTTATCAAGAAAGGCTTCTAAATATGGCCGAGGCTCGGCGAGAGATTGTTACTGCCCTTAAGTTTCATAGAGCAGCTATGAAACAACAACAACAATCTCAGATGGGGCCACAGTCGTTACAGGCTTGGCCCCAAGGATCTTCAGGAGAAGAACAAGGGAAGCAGAAATCCCGGAAAAATCCCAGGATTTATGCTTCCAACACTATAAACAATAACTTACCAAGTTACAACAATATGGAGAATTACTCCAATTCAACCTTCCCTAATTGTCTTCCACAATATGCTTATTCTTGCCATGTTTCATCCTTTGGTTCCCAATTACCTTTACAAGACCACCTCTTTCCACTTCCAAACCAAACATTAGGCTTGAATCTCAATTTCCATGATTTCAACAATTTAGATGCAACCCCTTATTGTAGCAGCAATAACAACACCTCAATCTACTCATCATCATCCCCTTCATCTTCTTCAGATGAATTTCATTATATGGGATTATCACAAGAAGGAGCTCCAATTCAGATGGTGAATTCTATCAATTGTGAAGATTCAGGGTTGCATCCATCAATGGATGACCAAGAAATGGCAGAGATCAGATCAATAGGGGAGCAACATGAGATAGAGTGGAATGACACACTCAATTTGGCAACTTCAGCTTGGTGGTACAAGTTCTTGAAAACCATGGAAATTGACAGTGATCATGAGAGTAATGTTGGAGAGGATTATGGGTGTTATCCATTTGATGAAGTTATGGAATTCCCTGCTTGGTTGAATCCAAATGAAAGCTGCTTGCAACAACAGGTTGAGGAAACCTATTCTGATCCTACCTTACCATGTATGGACATTGAAGAAATTGAAGGAATGGATGCAGAATGGTTAGCTTGA
>NbD000384.1 Partial, uncharacterized protein LOC107826376  (XP_016508827.1)
ATGAAGTTCTTCAACGAAGCTAAAGTTATTAGACTCAAAGGCCATTTGGGCAAATACCTCGTAGCCGATGATGACGAACATACCGTCCGACAGAGCCGTAACGGTTCATCAAAAAAAGCACGTTGGACAGTTGAAATGGTCGCAGGCAATCCTCACCTCATTCGTCTCAAGAGTTGCCACGAGCGTTACCTCTCGGCTTCTAACGATGCTTTCCTTCTTGGAATGACAGGTAAAAGAGTATTCCAAACATTACCAAATAGTTTAACAGATGGTTCAATAGAATGGGAGCCAATAAAAGAAGGATATCAAGTGAAGTTAAGGACAAAGGGAGGGAAGTTCTTGAGAGCAAATGGGGCCACACCTCCTTGGAGAAATTCTATAACTCATGATTTACCTCATAGAACTGCAACTCAAGATTGGGTATTATGGGATGTGGATGTAATTGATATATCTGTAATGGACTCCGAATCGTTGCAGAGTTATCCTTCATCTCTATCCAGCTTCACTTCTTTTGCTGATGATGATTTTACAGATTATTCAAGCACTCGTCGCTCTATTTCGTCAATTAACAGTTGTCCATCGATTGCATCTGATCATTCTTCACATCCAAGTTCAACACAGAATGGGATGGAATATTTTGAAAGAGCTAAAGCAGTAAGACTTCAAAGCCACTTGGGGAAATACTTAGTGGCGGACGAAGATGAACAAAGTGTTCGACAGAGCCGAAATGGGTCATCAAACAGGGCACGTTGGATAGTGGAATTAGTTGCAGGAAAAAGTCATGTAATTCGCCTAAAAAGTTGCCACGGTTTGTATCTAACAGCAAGTGAGCAGGCATTTCTTCTAGGCATGACTGGTAAAAAGCTACTTCAAACTGTTGCTACAAATAATATGGATGCTTCAATTGAATGGGAGCCAATAAGAGAAGGATTTCATGTAAAGCTTAGAACAATGGAAGGGAAATATTTGAGGGCAAATGGAGCTACACCACCATGGAGAAATTCAATAACACATGATGTTCCTAATAGGACAGCTACTCAAGATTGGGTTTTGTGGGGAGTAGAAGTTGTGGATATTATTATTTCAGATACTACTGATATTAATTCAGTGTCAAGTTGTTTATCGCCTGTATCAAGTTTTAATTCTGTGCTTGATGATTATACGGCTTCTCCTGATATTGGATCCCCAAATGCAGTAACCTACCAATCCCAAAGGTCTGCGAATGCAGCCATGAAACAGGTACTA
>NbD000383.1 protein ACCELERATED CELL DEATH 6-like  (XP_016501027.1)
ATGCAGAGCAACTTCAGTGCAAAAGCAAATTGCAGATCAGAAGCTTACAGAGCTGCATCAGGAGAGCAATCTCTCGAATTTTTACGCGATTTTTGGAGAGAAGAAGGCGTCGCACCGATTAATAATCGTGGCGAAACCATCCTTCACTTTCTTGCAATACACGGTAACGTTGCTGGTCTTGAAGTTCTTGATCCGTTAAACATTAAAGATTTGGAGATTACGAATAACAGTGGAGATACGCCGTTGCATGAAGCTGTTAGATTTGGTAATAAGGATATGGTAGAGATGATTTTGAGCAAGGAGAAGGACTTAGTTTTTTTGCGCAATAACTTAGGTGAGACACCACTTTACGTAGCGGCTGCAAGTGGGGAGAAGGAAATTTTTACTTTTCTGGCAAATTACGATTTCACTGAGCTCACCATGAGGAGAAGTGATGGTAAAACTGTTCTTCATGCAGCAGTAGACCATGAATTTTATGATCTAGCGATAGATATCGTGAATCTATATCCAGACATTGTAAGCATACTTGATGATGAGGGTATGACTGCTTTAAATGTTCTGGCTACAAAGCAATTATCATTCAGGAGTGGATCTGTTTACTTGCTTGAAGAAATTGGAAAAACACCTTCAGTTCCTGTTCAGATGGCTGAAATCATCATCTATTTTTGTATTCCAGTGTTGTTTCAAGAATCAAAACTTAGTGATAACTCGAGCAACACACAGGCTAGAACCAAAGTTGTCCCTGTAGAAAGGTCGTCGTTCACCAACTCTTTATTAGGTAATTCCTGGTTACAATCCATTGATGAAGTAAAACAAAAGCATACTCTTGCACTAATATTAGCAAAAATGTTGCTGGAAAATTTTTATTGGATCTATACACACGGTGTGCGAAATCCGCTAATACAAGCGTCAAAGCTTAAAATCAATGAGTTAGTTGTGGAAATTCTGCGAATATACCCTGAAGCTATCGAGACATTAGATGAAGAAGGGAGGAATATATTGCATGTAGCAGTGAAGCATAAAAACAGATTTCTTTTCGATTATTTGGTCAAAACAGTGGCTCACAAAGATAGAATCCTAGCAGATATTGATAAAAAAGGAAATACTATTCTGCATTATGCAGCTAATGTTGGGTCGCCATTCCGTACATCAACTGCAGAACACGAGGAAGAGATCTGGTGTATCTTGTCTGTGTTCATGATGATGTGGGGTGTGCTTTGGTTTAAGCGAGTAAAATCCCACGTACATCCACGTCTATGGGACGTTAAAAACTCCAACGGTGTAACAGCAGAAGAGCTATTCGAGGAAAACCATTTACACATAAGAAAAGAAGCAGAAGATGCAATAAGAAATCTAGCAAATTCTGCACTAGTACTTGCTACTCTTCTTTGCACTGTCAATTTTGCTGCAATTTTCACACTTCCAGGAGGTTTTGATCAGAAAACCGGCATACCGATCTTCCTCAACAGACTGAAATATGACTTAAAGTCGATGATATTTTACTTATGTGCAGCTATTTTAAATTCAGCAGTCACCATTGGAACTCTATTATCATTTATTCTTTGCAAATTCCAAAGCGATGATTTTTACATATCTTTACCTACAAGGGTGGTAATTGCTATGGTTTCAGTGTTTTATGCAACAACATTTTCAGTTCTGGCCTGTGTTCAAACACTTAACCTCGATAATATATTTTGGAACAAAGATGTCTGGTGGCTTATTATAGTTATGGTCACTGTTGGTTTTATTATGACACTTATTTATATAGATTTAGCATTTCCCATCTTTGATTATTTGTATTTTTTGGTTTCTTATTCATTTACATCCCCTAAGAGAGGGCATATGTAA
>NbD000382.1 Partial, uncharacterized protein LOC109221780  (XP_019241773.1)
ATGGTTCTGCTAACACCACCACAAACTCCGGGCCGGGCCACGGCTACGGCGATAGCGGCCTCGTCGAAGCGGCTTATGGTGAACTTTATTGGTTCGATGTCTTTGTTAGCTTTGTGGTTAAAAAAAGCTAGCCGGGGAATTAAAACCCAAAAACTCGGGGGCGATTCGCCTAAATCGCCGTTGGCTAAGCCGAAGAAGTTTTTCGCGACGATTAGTAACAAGGTGATTAATTTGAGGTACAAGAATAAGGCGGAAGGGGAGCTGGTTGATGAGGATTTTGGAGATGGAGGATTGTGGCAGAGAGGTATATTGATGGGGGATAAATGTCAGCCGTTGGATTTCTCCGGCGTGATTTATTATGATAGCAACGGGAATCGT
>NbD000381.1 Partial, uncharacterized protein LOC109216575  (XP_019236288.1)
TTATTACCTCTTATCTCAAACAACGAGCATAATAACCACAACCCTTTACCATTATCATCGTCATCTTCAAATTCTGATATTACGTCCGTAGTTTGTCCCTCTCTTGCCTATGCGAGCACCCTTTTCTTCAGATCGGCTTACAATGTTCAGGTAATTGTGGATGATAATGAGCACGAAGAGAAGCTTATTGGACGGTTTCGAAGGGAGGTGATGAGAGCTGGAGTCATCCAGGAATGTAAGCGCAGAAGGTATTTTGAGAACACACAAGACAAAGATAAGCGCAAGACCCGTGAGGCTGCTAAGCGTAATCGTCGAAGACATGGGCCACCACCATCAAGAAATTTTGGACAGGATAAGCAAGAGACATCCAAGAACAAGAGGAATGACGATGGAGATAATTGGGAACATCCTGATGGACGTTGTGCTCATTTTCAATCCTTGGAAACATAA
>NbD000380.1 Partial, uncharacterized protein LOC107778100 isoform X3  (XP_016453783.1)
AGCAAACCTCTTTGTGAATTATGTTGGAAGGTTTCCTCACATGAAGGTCACCAATTTTTGCAGATATTTAAAGTTTCTGAGAAAGCATCAGTACGGAAAGTGGATATAGAAAAGGAGATAGACATCACTGATATTCAACCCTATATAATAAACAGTCATAAGGTTATGTTGCTGAAACCAAAAGAAGGAAATGGTGGAAATCCCAAGTGTTTTTCATGCCAAGGAAGAATAAAGGATGAAGAATATCTATATTGCTCGATTGCTTGTAAAGTAAGAAGCAATAGAATTAATTTCATATGCAATGGCAAAACTGTTAAAGAAGAAAAACCTAAATGCTTAGCTCAGAGTTGTAGCCTAAGAAGAAGACCAAGAAAGAGAACGCCCCGAAGATCGCCTTTATTATAA
>NbD000379.1 Partial, chlorophyll a-b binding protein 40, chloroplastic  (XP_019240967.1)
ATGGCATCTTCTACCATGGCTCTTTCTTCATTGGGCACGTTCTCTGGTGAGTCTCCAAGTTACTTGACTGGTGAGTTTCCTGGTGACTACGGATGGGATACTGCTGGACTTTCAGCTGATCCAGAAACTTTTACTAAGAACCGTGAGTTGGAGGTGATCCACTGTAGATGGGCCATGCTTGGAGCTCTTGGTTGTGTCTTCCCCGAGATTTTGGCCCGTAACGGTGTCAAGTTCATCGAAGCTGTATGGTTCAAGGATAGATCCCAAATTTTCAGTGAAGGTGGACTTGACTACTTGGGCAACCCAAGTTTGGTCCACGCACAAAGCATCCTGGTCATTTGGGCTTGCCAAGTTGTGTTGATGGGAGCCGTTGAGAGTTACCGTGTTGCTCGTGGGCCTCTCCGTGAGGTTGTTGACCCACTTTACCCCGGTGGCAGCTTCGACCCGTTGGGCCTTGCTGAAGATCCAGAGGCTTTTGCTGAGCTCAAGGTAAAGGAGATCAAGAATGGTAGACTTGCCATGTCCTCCATGTTTGGATTTTTTGTCCAAGCTATTGTCACCGGAAAGGGTCCATTGGAGAACCTTGCCAACCACCTTGCTGACCCAGTTAATAACACCTGGGCCTATGCCACTAACTTTGTTCCCCGAAAGTAA
>NbD000378.1 Partial, chlorophyll a-b binding protein 40, chloroplastic-like  (XP_009795316.1)
ATGGCTGCTACTACAATGGCTCTCTCCTCCTCTTCTTTTGCCGGAAAGGCGGTGAGCTCACCGTCTTCCTCTGAAATCACCGGAAATGGGAAAGTTACCATGAGGAAGACTGCTAGCAAGGCCAAGCCTACCTCTTCCGGTAGCCCATGGTACGGTCCTGACCGCGTCAAGTACTTGGGCCCTTTCTCTGGTGAGTCTCCAAGCTACTTGACTGGTGAGTTTCCTGGTGACTACGGATGGGACACTGCCGGACTTTCAGCTGATCCAGAAACTTTTGCCAAGAACCGTGAGTTGGAGGTGATCCACTGCAGATGGGCCATGCTTGGAGCTCTTGGATGTGTCTTCCCCGAACTCTTGGCCCGTAACGGTGTCAAGTTCGGTGAGGCTGTATGGTTCAAGGCTGGATCCCAAATTTTCAGCGAGGGTGGACTTGACTACTTGGGTAACCCAAGTTTGGTCCATGCTCAAAGCATCTTGGCCATTTGGGCTTGTCAAGTTGTGTTGATGGGAGCCGTTGAGGGTTACCGTGTTGCTGGTGGACCTCTCGGTGAGGTTGTTGAC
>NbD000377.1 uncharacterized protein LOC107831088  (XP_016514300.1)
ATGGAAGAAATGGCTTCTTTATGGTGTTATCAAGAGACCATGGAAGAAATGAGACAGAAGCTAGTGTACACTAATCTTGAACTTGAGCAGTTGAAAGTGGAAACAAGTGAAGAAATGAGGAAGAACAATCAATATGTCAAGCAATTGATCCAACTACTAAAGATGGCTTGTCAAGAAAGAGATGAAGCAAGAAATCAACTTCAGGAACTACTCAACAAAATAACTTCATCTCAGTTCCAAGTTGAGAGTCCTGTTGTTAAGGCAACAAAAGCAAATTCAAGCATAACTGAATCAAACAGCTTGTCTGAAACATACAATTATCAGTCACATTATTCATCCCCGGTCGAGTCGTTTCTTGATGCAGTTTCATCCCCTGAATTTTCCAACAACAACATGGCTAATTCAAATGCAGTACCCTATATGAATCAGCCTTTCGATCAGGCCACATTGATTATTGAAAATCTTGTAAAGGGGAAACCTTTACCACAGAAAGGGAAACTATTGAAGTCTGTTATTGAAGCAGGGCCACCTCTACAGACACTTCTTGTAGCTGGATCACTTCCTCAATGGCGCAATCCGCCTCAGCTTAAGCCGTCTAATATTCCACCAGTTTCCATTAAAGGGTGTGAAGCTGAGATTACAAATCAGAATCTTGTTTCAAGAATACTGCATTCTCAGCCTTATTTTGAGATGTCATGTGGATCTTCACAAATGGTGTCAACATCTGTGTTGAACTTTGCTAATTTTGCCTCTGGTTCTTGTTTGGAGAATCAGAGGTTGATATCTTCTGGTGCAAATATGAACAATTTTGTTTTCCTGGGAAAGAGACAAAGGTTGCAGTAA
>NbD000376.1 Partial, RING-H2 finger protein ATL66-like  (XP_016514298.1)
ATGCACTCACTGCCAATCACTCAGTTCAAGAAGACAGACGAACAAACAACCAGACCAAATAATGCAGATTGTGCAGTTTGGTTAGGTGAATTTGTAGATGGTGAATGGTCGAAAAACTTACCATTTTGCTCTCATGTTTTCCATGTCGCCTGCATTGACACTTGGTTTCAGATTCATTCCAGCTGCCCATTGTGCAGATCAAATGTATTTTGTGTCAAAATGCAACAAGGACATTCCATTTCCATGTACACATTACTAGAAACTCTGAGAAGGGGAGATTTCAATCATGAAAGATCAGTGCACAACGAGGATATCCGGTCACAGATACTACAGAATCATTCTTCTAGAGCTGTAGAAGGAAGTGCTGATTGA
>NbD000375.1 Partial, methyltransferase-like protein 1  (XP_019237536.1)
ATGACTTCCCCTGAACGACTTAGGAGTTATCTGAAACAGGACGACCCAGACTTAAAATTTGATGACGATTGGGAAGGGGATGATAAGAGAAAATACAGGTCAAGTAAGTCAAGGTCTGGGAACAACGAAGAAGCTGAAGGTTTAGATAGTAATGGAAGAAGGAGTACTGTGGACAGAAATGAGAGTCGGAAAAGATCAGGTGGATCAAGCAAAGCTGATGTTGATGAGGATGACTATGAGGCCGAAAAGGACTCCCGTTCTAAGTTGATGAAGAAGAAGCATGGGGAGAATACATTGGAGACATTGAGCAATTGGTATCAGGATGGAGAACTTGGGGGCAAGTATGAAAATGGAGACAAAGCAGGGGGTAGAGGAGAAATCCTATCTAACGAGAGTGTCAGAAGGAAATCAACTTCAAGGTTTTCTGATGGTGATGGTTCCCAGTCAAGAAATAAAGGTAAAAATGAAAAGCTACATGGTGGGGACTCTGAAAATGCGCTGGAAAGGGATTCTCGACGTTTGGAAAGAAAGGAAAGCGCCAGGGAAAAGGGTCATGTGCTGTTGGACAGCCTTAAAAATCCAATTGGTGACAAAAATGATAAATTCCCAGACAGTGACAAGAGAAAGATTGACTGCTATAGGAGTAAGAGAGGCAGATTGTATGCTACGGAGGAAGACAATGGAGGAAATATTCCTATACGGGAAGATAAATTGGGTGACAAGAGATTTGAGGAGCTTAGACTGCTAAAAAGTGCCACAAGTCACGACGTGGCTGACAGTCTTGAAAGGTCTGTGGGAGCAGGTGATGATGTCAGCTTAGGGGTGGGAGAGAGAAATAGGAGAGAGATAGACTACTCCGATAGGTCCAGGACACCTGAGAGGAGTGGAAGGCGTCATTACGACTCAGAAAGCGTTGAGATGGAATATGAAAAAAGAGATACTTTCAGAAGGAAAGAACAAGAAAAAAATGGTGTAAGAGATGATAAATCAAGAGGAAGGGATGATGGCTGGAGTGATAAAAACAGAGTTCGGGATGGTTCCAAAGATGGGTGGAAAAGAAGGCAAGGGAACTTTGTTGACAAGGAAATAAAAGAAGATGATACACCTTATGAACATGGCAGAGAGTGGGAAATGCCCAGACGTGGTTGGATTGACTATGAAAGGCCTCGTTCTGGTGGTAGAAAAGATGGAAATAGGACAGAAGCTTTGAAAACTTCAACGAAATATGGAATTTCAAATGAGAATTATGATGTCATAGAGATCCAAACCAGGCCATTTGACTATGGTAGAGAGGAGGCCATATCTTCCGTAGCAAGAACAACAAAGTTTAACCAGAATTCTGATTCAAGATTGCCTCCAGATGATGATAACTGTGCCTTTCCCAGGGATGGCAGGGGAAGAAACATGACTTGGTTAGGCCAATCTGGGCAAGATTTAAAGGATACATCAGTTGATGGTTCATATAGGGATGAGACTGAATCGAGGGCCCAGAAAGGAGATGTATGGGGCCAAACTTCCAATATTGGTTCAGAACCTCCATATGGGAACCAAGAACCAACTTCGTTCAATAGAGCTGTTCCAATAGGTTCTAAAGGAAGTAGGGTTGGGAGAGGAGGAAGAGGGAGGACTACAGGAAGGGATGGCCACCTGTTCGGACCTCCAATGCCAATGATGGGATCACCTTTTGGACCACTTGGAATTCCATCACCTGGATCTGTGCAATCTTTAGCTCCTAACATGTCACCTGCTCCAGGTCCTCCTATGTCCCCTGGTGTTTTCATTCCTCCATTTTCACCTCCTATGCTTTGGCCTGGAGCCCGAGGTGTTGAGATGAATATGCTAGGAGTTCCACCTGGACTCCCACCTGTTCTGCCTGGAACTGGATTTCCCCCTAATTTGGGGAATCTGCCAAATCATGCTATGTTTTTTAATCAACCAAGCCCTGGAAGAGGGGCACCACCCAACATGTCTGGCTCAAATTTTAGTGTCCTAATACCAGCAGGTCGGGGACAGGCTCAAGGTAAAGCTAATGGAGGTTGGGTTCCTCCTCGAACTAATGCACAACCTGGCAAAGCTCCTTCTAGGGGTGAGCAAAATGATTACTCCCAAAATTTTGTAGATACTGGCACGAGGCCTCAAAATTTCATCAGGGAACTAGAGCTTACCAGTGTTGTTGAGGACTATCCCAAACTTCGAGAACTTATTCAAAGGAAGGATGAGATTGTTGTCAAATCT
>NbD000374.1 pentatricopeptide repeat-containing protein At3g22470, mitochondrial-like isoform X1  (XP_019234219.1)
ATGATAGTTCCAAAAACTTCAGTTCGTCTATCTGCTGCTAAAAGTTGTAAGTTTTTCTCTTTATACATTGAGCCAACGCAAAACAAGATTTCCCTTGAGAAGTTCCTAAAAAATGACTGTAAATCAGGAAAAATCCACATTAAAGATGCACTTAATTATTTTGATAACATGCTTCATATGCAATCCCCACCACCCATTTCGTCGTTCAATATGTTGCTAGGCGCAGTTGCGAAAACCAAGCACTACAATGATGTCATCTCACTGCATAACAAGATGGTTGCTGTAAATTATTCCACTGATTTTATCACCCTTAACATTTTGATGAACAGTTTTTGTAGTATGAAACGAGTGGGTTTAGGGTTTTCCGTTTTAGGTGGGATTTTTAAGAGGGGTTATAGTCCAAATGTTGTAACTTTCACATCATTAATTAAAGGGCTTTTTGTGGAAAATAAGATTAACGAGGCGATGGGGCTTTTCAAGAAAATAGTTGAATTGGGATATAAGCCTCATGTTAAAACATGGGGAACTTTGATTAATGGGTTGTGTAGGAGTGGTAATGCCGAGAGGGCGCTCGTTTTGCATCAAGAAATGTCCAAGGGGAATGTTCTTTTTGGTGTCCCGTTTAGGCCGAATGTAGTGACATATAGCATGATAATTGATGGACTTTGCAAGGAAGGTTTGGTAGATAAGGCGGTTAATTTATTTTCGGAGATGAAGGAGAAAAGAATCTCCCCCGATGTGGTAGTATATGGCTCGTTGGTTCATGGTCTGTCGGATGCTTGTAAGTGGGAGGAAGCGAAGGCCTTCTTTAATGAAATGGTGGATCAAGGTATCCGTCCGAATGTTGTAACATTCAATGCCTTGATGAATGTCCTCTGTAAGGAAGGGAGAACCGAAGAAGCAAGTGCGTTGTTAGACTTAATGATACAAAGGGGTGAAAAACCTGATTCTTTTACGTATAACACGTTGATGGATGGATTTTGCTTAGAGGGAAAGGTTGATAATGCAAAGCAGTTGTTTGTTTCGATGGCTGCTAAGGGCGAGGAACACAACGTAATAAGTTACAATATCTTAATCAATGGCTATTGCAAGTGCAGAAGAATAGACGATGGTTGGAGGATTTACAAAGAGATGCTTCAGAAGGATTATAAGCCAACGGTAGTTACATTCAACACTATGTTAACTGCTCTTTTTCAAGAAGGAAAAGTTGGGGATGGCCGAGAACTATTTGACGAGATGCTAAGGTGTGGTGTGACACCAAATTCTTCAACTTTCACTATATTATTAGATGGATTTTGCAAGAATAATTGCCTCACGGAGGCAGTGGAGTTGTTCCAACTTCTAGAAAGGACAAGACATGAACTCACTATTGATGCCTTTAACTGTGTGATTGACGGGTTGTGTAAAGGAGGAAAGCTTGAAAACGCTACCAAATTGTTTGAGAGTTTATCCCAGAAAGGGTTGGTCCCAACTGTTGTTACATATTCTATCATGATTCATGGGTTCTGTAAAATTGGTCAATTAGAAAAAGCAAATAATCTGTTCTTGGAGATGGAAAAGAAGGGATGTTTTCCTAATGTTGTAACATTTAATACACTTATGCGAGGTTTCTGTGATAACAATGATGCGCCACAGGTAGTAAACCTTCTCCAGAACATGGCAGAGAAACATATTTCACCAGATCTATCAACAATATCTCTTGTTGTAGAATTACTGTCGAAGGAT
>NbD000373.1 Partial, uncharacterized protein LOC107773800  (XP_016448709.1)
ATGAGTGTTAATACAACTCCTATTGACCCTACCAGTCCCTTATTTGTTTACTCCTTTGATGTTCCTGGTGTTTCTCTTGTGTCCACTCCCTTCTGGGGTAGTGGTTATGGGGGCTGGAGAAGGAAAATGATTATAGCTGAGAGTGTACAGTATTCTGATACTGAACAGAGCATATGGGCACAGCTCGCAGCTAGATATGGTACTGCTAACAGAACCAAAATTTTTGAACTAAAA
>NbD000372.1 XIAP-associated factor 1-like  (XP_019252052.1)
ATGGCTGTAGCTTCTGATCAAGCCACCAGCATCTGCAGTCACTGTGATAGAGCAACTCCTTCCACCAACCTCGATTTGCATTTTGCTCACTGCTCCAGGAATCTTGAAAAATGTAAAACCTGTGGGGATATGGTTCCTAAAAAGTTTGCAGAGGAACATTTCTTGAGCACTCATGCTCCGGTTGCCTGTTCTTTGTGTAGTGAGACAATGGAACGTGAGATTCTGGCTGTTCATATAGGTGAAAATTGCCCAAAGAGGATTGTGACATGCGAGTATTGCGAGTTTCCTTTGCCTGCGATTGATTTATTCGAGCATCAGGAAGTATGTGGGAACCGAACAGAATTATGTCATCTTTGTAGCAGATATATTAGACTCCGAGAAATAAATAGTCATGAGAGTAGATGCAATGGAATCATAACTAATGTTGCAGAATCTTCCAGGAACACGCACACAGCTGAAAGAGATCGTGGTCCTCCAAGAAGGCAGCCACAAGAGTTCTCCAAAAAGCGGCTTCTGTTTACAATCGCGATAACAGGCATTGCTGTTTTGTTAGGGTCACTTCTTTTCCAGAGGAAAGTCGAGCATACACAAGTACACTAG
>NbD000371.1 probable WRKY transcription factor 40  (XP_016477128.1)
ATGGAATTCACAAGTTTTGTTGATACTTCCTTGGATTTGAGTTTTAGACCTCTTCCAGTTCTTGATAAAGTGCTGAAACAAGAAGTTCAGAGTAATTTCACTGGATTGAGCAGAGACAATATGCTGGTGAAAGATGAGGCAGGTGATTTGTTAGAGGAACTGAACAGAGTGAGCAGTGAAAACAAGAAACTAACAGAGATGCTCACAGTAGTGTGTGAAAATTACAATGCATTAAGAAACCAATTAATGGAGTATATGAACAACCAGCAGAATAATGGTGTAGTAGATGATAGTGCTGGATCAAGAAAAAGAAAAGCTGAAAATATCTCCAATCCCAACAACAACAACAACAACAACTTGGATATTGTTTGTGGACGTTCATCAGAAAGCAGTTCAAGTGAAGAAGAGTCTTGTTGCAAAAAACCTAGAGAAGAACACATAAAAAATAAGGTTTCTGTCGTTTCTATGAGGACAGAACCATCTGATACCTCTCTTATTGTAAAGGATGGTTATCAGTGGAGGAAATATGGTCAGAAAGTAACTAGAGACAATCCTTCTCCAAGAGCTTACTTCAGGTGCTCTTTTGCTCCTGGCTGCCCTGTCAAGAAAAAGGTGCAAAGAAGCATAGAAGATCAGTCAGTTGTGGTGGCAACATATGAAGGAGAGCATAACCATCCAGTAAACCCTTCAAAACCAGAGGCTGCTGCTGGTACTACTACTACTACTTCCACCGGCAGCCGTTTAAATGTGAGAACTATTGGGGGTACTACTGCTTCAGTCCCTTGTTCTACCACTCTCAATTCATCAGGACCAACCATTACTCTCGATCTTACTGAACCTAAAACCGTATCGAAAGGCGATATCATGAAGATGAATAGCAGTATTAGTCCTACAGGTAGCAATAGCCAAAGAACAACAGAAGGTGATCACTATAATAGGCCAGAGTTTCAACAGTTCTTGATAGAACAAATGGCTTCTTCATTGACTAAAGATCCAAGTTTCAAAGCAGCACTTGCTGCAGCCATTTCAGGAAAAATTCTCCAACATAATAATCAAACAAGTAGATGGTAA
>NbD000370.1 L-ascorbate oxidase homolog  (XP_019224842.1)
ATGAGGGAGAAGATCAATGTTCATTCTGTCATTCTCACTATTCTTGTGTTAGTTACTCTACAAAGTGTATATTGTGACAATCCTTATCGGTATTACACTTGGAAAATCACTTACGGAGACATTTACCCTTTGGGTGTCAAACAACAGGGGATCTTGATTAATGGCCAGTTTCCAGGGCCACAGATTGACTGTGTTACAAATGATAATTTGATTATCAGTGTCTACAACTACTTGAATGAGCCTTTCCTCATTTCTTGGAATGGTTTACAACAAAGGAGAAACTCATGGCAAGACGGAGTTTATGGCACAACTTGTCCAATTCTACCTGGGAAAAACTTCACTTATACCCTCCAAGCAAAAGACCAAATAGGTAGTTATTTCTACTTCCCATCACTAGCTATGCACAAGGCAGCAGGGGGATATGGTGCCATCCGAGTCTATAGTCGTCCTCGAATTCCAGTACCTTTCCCTCCACCTGCTCATGATTTCACTGTACTAGCTGGAGACTTGTACAAGAGAAGTCACAGGCAACTGAAGTACATTTTAGATAGTGGTCATAATCTTCCCTTACCTGATGGTCTTATTATCAATGGTCGTGGATGGAACGGATACACATTCACAGTTGATCAAGGTAAGACATACAGGTTTAGGATATCTAATGTGGGGATTGCAACATCAATAAATTTCAGAATTCAAGGGCACACTATGAAACTGGTTGAAGTTGAGGGATCACATACACTCCAAACCACCTACACTTCACTTGACATCCATTTAGGACAGTCTTATTCAGTTTTAGTCACTGCTAACCAGCCTCCCAAGGATTACTATGTCGTGGTTTCTTCACGCTTTACTAGACGAGTGCTAACCACCACTGCTGTTCTTCACTACAGCAACTCATGGACAAAAGTCTCTGGACCTGTCCCTGGAGGGCCTACTACTCAAATTAATTGGTCCATTTACCAGGCCAGATCTATACGTTGGAATCTAACTGCAAGTGGACCAAGGCCTAATCCACAAGGTTCTTATCATTATGGGTTGATCAAGCCTTCGCGTACAATCATTCTTGCCAACTCTGCCCCATATATAAATGGCAAACAGAGATATGCTGTCAACAGTGTCTCGTATGTTGATCCGGACACACCATTAAAGCTGGCAGATTACTTCAAAATTGGGGGAGTCTATAACCTTGGTGGCATCTCTGACCAGCCCTACAATGGAAATGGTTATCTTGGAACCCCAGTTATGGCTGCTAACTTCAGATCTTACGTTGAGATCGTTTTCCAAAATTGGGAGAACTCTGTCCAGTCATGGCACATTGATGGCTATTCTTTCTTTGTTGTCGGAATGAATGGTGGACAATGGACTCCAGCGAGCAGATCACGCTACAACTTAAGGGACACGGTTGCACGTTGCACCACTCAGGTGTACCCCAAGTCATGGACTGCAATATACATGGCATTGGATAATGTAGGAATGTGGAACATAAGGTCTGAGGATTGGTCAAGGAGGTATTTGGGACAGCAGTTCTACTTAAGAGTTTACTCGCCAGCACATTCTTGGAGAGATGAACTTCCAATACCAAAGAATGCTCTCCTTTGTGGCCGAGCTAGACATCACCACACTAGGCCTCTTTGA
>NbD000369.1 putative clathrin assembly protein At5g57200 isoform X1  (XP_009757131.1)
ATGGAGAGCTTTAGAAAAGCATATGGAGCACTTAAAGATTCAACCAAGGTTGGCCTAGCCAAGGTCAACAGCGAATTTAAGGATTTGGATATCGCTATTGTAAAGGCAACAAACCACGTTGAAAGCCCTCCAAAAGAAAGGCATGTTGCAATGATATTTGCTGCAACATCGGTTACACGTCCACGAGCAGACGTTGCCTACTGCATTCATGCACTGTCTAGACGATTGGCAAAGACACGCAACTGGATAGTTGCCCTAAAGACACTGATAGTTATTCACAGAGTTCTGAGAGAAGGTGATCCTACATTTAAAGAGGAATTGCTGCACTTCTCTCACAGAGGGCATATTTTCCAAATATCCAACTTTAAAGATGACTCGAGTACACTTGCTTGGGATTGCTCTGCCTGGGTAAGGACTTATGGACTATTTCTGGAGGAAAGACTCGAGTGTTTTAGGACTTTGAAGTATGATATCGAGGCAGAGAGATTGACCAAAACTTCACCTGGAATTTCCAAGGTACATAGCAGAACAAGGCTCTTAAATGGTGAAGAACTATTAGAGCAGCTCCCAGCATTGCAGCAGCTTCTATATCGCTTGATTTGTTGCCAGCCTGAAGGAGGAGCCTGTTACAATTTTCTTATTCAGTATGCCTTAGCACTGGTTTTGAAGGAGAGCTTCAAGATCTATTGTGCAATCAACGACGGGATTATTAACCTTGTTGATTTTTTTTTCGAAATGTCCAAGCATGATGCCATAAAAGCTCTGAACATATATAAAAGAGCGGGGAAGCAGGCTGAAAGTCTAGCTCATTTTTACGACTTCTGCAGAGGGCTGGATCTTGCTCGGACATTTCAGTTTCCCATTTTGAAACAGCCTCCTGTTTCCTTTTTGGCAACTATGGAGGAATACATACGAGAAGCACCACAGACAGGTTCCATGTCAAGTAGGAGGCTGGAGTATAGAGAAGCGGAGCAAGAACCTGAAACACCTAAAGAACCTGTCCCTGAAGAAAAGGAAGAGCAAGTTGAAGCAGCTGAAAATGGTAAAGAAGAACAGGTTGAAGCACAAGAGGAACCTCAGCCTGAAAAATTAGAAGAAACTCCACCGCTGAAATCAACGGAAGAGTCTGTTGATTTGCTGGGTTTGAACCAATTGGATCCAAAAGTTGCAGAATTAGAGGAAAGCAATGCGTTGGCTCTTGCCATAATTCAACCTGGTAAAGAAAATCCATCAGCGAATTATCAGTTGAGTGAAATAGGAAATACTACAGGATGGGAACTGGCTCTTGTTAATGCATCGAGCAACAACACGAGCCAAGTTGCACCAGATAAAAAATTGGCTGGAGGATTCGACAATTTATTACTTGACAGCTTATATGAAGATGATGTAGCTAGGAGGCAAATACAGCTGCGAAATGCTGGCTATAGTGGATACGGGCATGAAATCCTTGCACAGAATCCATTCAATCAACATGACCCCTTTGCCATGTCAAACAACATAGCACCTCCAACGAACGTACAAATGGCAATAATGTCTCAACAACAACAACAGCAAGTGATGCAACAACATCAAGTGATGCAACAACAGCAATTCGGACAGCAAACTATGATGATGATATCTCATAATCAATATCAAGGTCAATATCCTCAACAAATTCCATATATGGGGTCTGCAAACCCTTTTGGAGATCCCTTCGGCTATCAACACAGCTCAATGCCACCACAGGGAAACAATTCACTGCTTTAG
>NbD000368.1 exocyst complex component EXO70B1-like  (XP_019257137.1)
ATGGAGAAGAATAATGACAGTGGCTGTCCAACATCAGATATTGATCCATTGAAAAATACCGTTTCCACATCTGATGAAAACTCGGAAACCCCTGAAAAAATTGAAACCTTCTCCAAAATCATAGAGTCCAGGATTGCAAAATATAATTCTGGTGAAATACCGACAAGATTGGGCAAGATGACAGAGGAAGAGTCAATTTTCCTTGAAGCCGTGATGTATTTATCCAAATTGACAAATGTCATCGCCAAATCATCTCCGACAGGGTCAACGTTGTTGAATCGGACCAATTTGGTCTTGCAACGAGCCATGACATTCATGGAAGAAGAATTCCGAACCTTATTAGAAGATTTCGGAGGTTGTTCCATTTCAAAAGTAGAAAAAAATTCGGATTATCCATCGCCCGAAGTGGTGACTAGAATGAATCGAATTGCCACTGCCATGATCTCAGCCGGGTTTGAAACAGAATGTTGTCAAGTATATTCAATTTCACGAAGAAACGCATTCTATGAGCAACTGAAAAAGCTCGAATTCGAGAAGATAAATGGAGATGATGTGCAGAAAATGTCATTGGATTCTCTAGAAGGAGAAATCACCCGATGGATCAATGTTGCGAAGAGCTGCTCAAGTACTCTGTTCCCTGGCGAAAAGAGACTCGGAGAATCAGTTTTCTTCGATTCTCCAATGATTTGTCAAAGACTATTTAGCAACCTGGCACGTTCGATTGTAATTCAGATTCTTGACTTCGCTGAGGCTGTCTCCAGGACAAAATGTTCCGCCGAGAAACTTTTCAAATTTCTAGACATATACGAAGCCATTCGCGATCTAGTTTCTGCGATAAGTGAATCTTTCTCCAATGGTGGTGAGCACGAACTGAAATCAGAGATCTTAGCCACGAGAGATAGGTTTGGGGAGGCAGCTGTCAACGTATTCTGTGATCTCGAAAGTTCCATCAAGAACGATGCAGCTAGAACGCCGGTCCCTGGTGGTGCAGTGCATCCGCTCACACGTTATGTCATGAACTATCTGAAATATGCCTGTGAATACAGAGACGCCCTGGAACATATTTTCCAAGAACACTTAAAGTTGGAGGCATATTCCTCCGCCACAACACTGGATGTTCACGTTGAGAGCGAAAGCCCACACGATGACGTAGCTGCCACGACGCCGTTTTCATCACAGCTCATGAAAATAATGGAACTGTTGGATTCAAATCTAGAAGCTAAGTCAAACTTATATAGAGACCCTTCTTTGCGTGACATATTCTTAATGAACAACGGCAGATACATCATACAAAAAGCCAAGGGATCCACGGATGTCCGCCAAGTGATGGGCGACACGTGGTGTCGAAGAAGATCAACGACCATGAGGCAATACCACAAGAATTACCAAAGAGAAACATGGGGAAGGGTGTTACAAATACTAAGTCACGACGGGATGCAAGTGAATGGGAAAGTGACAAAGCCAGTAGTGAAAGAGAGGTTCAAGAATTTCAGCACAATGCTCGACGAAATCCATCGTACGCAGAGCACTTGGGTGGTGAGCGACGAGCAGCTTCGGTCGGAGCTAAGAGTTTCTATATCGGCGGTGTTGATTCCGGCGTACAGGTCCTTCTTTGGGAGATTTAGGCAGTATTTAGACAATACAAAGCATGCAGAGAAGTATATAAAGTACCAGCCTGAAGACATTGAAACGTTAATTGAGGGCCTTTTTGACGGCAATCCT
>NbD000367.1 Partial, uncharacterized protein LOC107784049  (XP_016460594.1)
CTTTGGGATAGATTGAGTGATGCAATTGACACTATCATTAGAAGAGATGATAGTACTGAATCAGAATCTAGAGACCTCTTGCAACCTTGCATTGAAGCTGCTTTGCATTTGGGTTGCTCACCGAAAAGATCATCAAGAAGCCAAAGGAACAGTTCTCCAAGATATTATCTAAGCCCTTTAACTCCAGAGTCTAGTTCTGGAAATTCCCATGACAGAAATAGAGGAAATCCTATTCCTAGCAGTCCATTTTTCTCCAAAGATCATAAATTTTTATCGGGTACAGTCAAAAATCCAAACCCTTCTAGCTCAGAAGCTAACAAAATGTTTCCTTTCTCAACTCTGAAATTTCCTCCATCTGTTGGTATACAAACTTTGCCAATGCAGACTGCTCGAGCCTCGCCTAATTCTTGTTCTATGTATCCTTTGTATTACGGTTCTCAATTTGAACCTACTGGTCACAAATTTGGCTCTAGACATGATCCCGATTTAAATGCTATGCTTGTGGATGAGAACAAGAAGTTTGCTCCAAGAAATCCTCAGTCATGTAACTTAAACGCTTCAAAAGTAGCTTCTCGGGCAGATTGTGAAGATGTGATTGGGTGCGACTTATCGCTGCGTTTGGGTTCTTTTGTGGTTCCATGCACTAGTGTTGACAACACTTTGCCTGAGGAGAACAAAGGTGGTGATATATGCAAGTTGAATGATCTAACTCCACAATTCGACAGAGGTTTGTCTTTCTTCTTAAAGGAAAATGCTGATAAAAATCAGCTTGAATCATCTTCAAGAAAAACGAGTTCCAATGGCAAAAATATGAAAGTAGCGTCAGTTTTGGAAAAGCGAAAGCTCATTGAGGATCAGCAGCAGATTTATTGGCCGGTGAAGCTCCCTTTTAACAAGTTCAGGTCATAG
>NbD000366.1 dehydrodolichyl diphosphate synthase 6-like  (XP_019250763.1)
ATGGAAGCTGAGAACGGTAAACAAGTGGGCCATCTATTTGAAAATATTAGCAGCTTTTTTCGCCAATGTATATTTTCTGTGCTTTCTGTGGGTCCTGTTCCTAGTCATATTGCTTTCATTATGGATGGAAACCGTAGATATTCCAAGAAACAGAACTTGCTAGATGGTGATGGCCATAGGGCTGGATTTTCAGCTCTTATCAACATGCTAAGATATTGTTACGAGCTTGGTGTAAAATATATAACTGTTTATGCCTTCAGCATTGATAACTTCAAACGAAGGCCTGAAGAAGTTGAATCCCTAATGAAACTGATGCAGGAAAAGATTGATGAATTAATTAAAGAGGAGAGCATTGCAAACCGCCTTGGGATTAGGATTTACTTTCAAGGAAACCTAAAACTTCTGAGCGCCCCTGTCAGGTCAGCAGCTGAGAGGGCTATGGTAAAGACAGCTGGTCATTCAAAAGCTGTATTATCTGTTTGTGTTGCCTACACTTCAACAGATGAGATTGTGCATGCTGTTCAAGAATCTTGTGAAGAAAAATGGGATGAGATTAGAAAACGAGATGCAAATAATGCTGGAGACAATTTAATTGGACTCGAAGAAAATGGGAAGGACAAGGATGACCATCTTATTGGTGTAACGAATGTTGATAGACATATGTACATGGCAGTTGTTCCTGATCCGGACATTATTATACGGACTTCTGGAGAGTCTCGGTTAAGCAATTTTCTTTTGTGGCAGAGTGCAAATTGTCTTCTTTATTCTCCCACTGCACTATGGCCTGAGATAGGTTTGAGGCATTTGGTTTGGGTAGTGTTAGACTTCCAGAGAAACTACTTGTATTTGAAGGAGAAAAAGAAGCAGGCATGA
>NbD000365.1 uncharacterized protein LOC107806356  (XP_016485985.1)
ATGGTTTCCTTTCACACAACTCAAGTTCCAACACAAAGAAATGTTCTTCCAAATATAGAAGATTTGTCTAAGAAGAGAAAATGGGAAGAAGAAGAAGAAGAAATTTCTGATGAAAAGCCACAGAAAGCCAAGACTATGACATCTTTATTCGGCACTCAGCTGCATCTTGAGACTCCACTGCCTTTGGAGTGGCAAAGATGTCTCGATATTAAGTCTGGACATATATATTTCTACAATACAAGGACACAAAAGAGGACATCAAGAGATCCAAGACTGAGTACTACTCCTGAGCCACCAACCCCAGTGCATATGAGTTTAGACCTTGAACTCAACTTATTACCATGTGGATCACCAGAAAAAACTCAAAATTCTTATTTCATAGGTAATAACAAGAATTCCATCATTAAAAAGAAGAGTACTGAGGCTCAAGGTTTGATCACTCGTTCTCCCTCTTGGTTAACATTTGACGTGGATCAACAAGAGATGGTCACTGCTGTTTGCAAGAAATGTCATATGTTGGTAATGATGTCCACATCTTCACCAACATGTCCAAATTGCAAATTTGTCAATCCACCAGCTGAAAACCCTCCTACCATTTTCAATAGAAGGCTAAGCTCCTTTTGA
>NbD000364.1 uncharacterized protein LOC109221210  (XP_019241220.1)
ATGGCTTACCCATCAGACCAGAGGTCCTCTAGTAGGGGGGCAATGAGATTTGTTATGGTTCTGTTGGGTTTGTTTCTGGTTGTTTACATAGTCAGACCACCAAGATTGCGCCACTCTTCTAAGGCTATCGATTCATGTCCTCCTTGTTTCTGTGATTGTGAGGAGGAATCCATGCTCTCCCTGCCTTTAGACATCTTAAACAGCTCATTGGCAGACTGTGGTAAAGATGATCCTCAAATGAATGAAGAGATGAAGAAGGATATTGCAACTTTACTGTCAGAGGAGATTAACTTGCAGAAGAATGTTACTAATGACGTTTTGGATCGCACCAAGGCTCTAATTATGAGCGCGAAAAGAGCATCTTCACACTACCAAAAAGAATCAGAGAAGTGCAACATAGGGATAGATACATGTGAGGGAGGTAGGGAGAAGGCTGAAGCTGCTTTGATAGAAGAGCGCAAGCTCTCTGCATTATGGGAGGCACGAGCCATTGAATTTGGCTGGAAGGACTAG
>NbD000363.1 Partial, cytochrome P450 94A2-like  (XP_019251741.1)
ATGTTTTTCAACTTTGATCTTCGTCTATTATTTTCACAGATTTATTTTTACTTCCTCCCCTTAGTATTCTTCTTGTTCTTCATCAATTTTAGAACCAATATGTTAACCAATCTTTTTTTCCTATCCAAGTCCACCAAAATCCCAAGATCATATCCCATTATTGGCTCTTATTTCTCAATTAAATCCAACAAAAATCGTCGGATTCAATGGACATCTGACATTGTTTTAAGTACACCAACTCTTACTTTTACCCTCCGTCGACCTTTTGGCCATCGTCATATATTCACAGGAAATTCCTCAAATGTTCAACATATTCTCAAAAACCATTTCCATAATTATCAAAAAGGGTGTCTTGGTAAAGAAACTCTTAAGGATCTTTTAGGTAATGGGATTTTTAATGCTGATGGTGAAATTTGGAAATACCAAAGAAAACTTGCTAGCCATGAGTTTAACTCGAAATCTTCGCGTAAATTCATTGAAAAGGTAGTAAATGTTGAACTATGTGATCGTCTCATTCCTATTCTGACTATGGCTGCGGCTTCTAAAAAGTGTGTTCTTGACATGCAAGATTTGCTTCAAAGGTTTGCTTTTGATAACATTTGCATGGTTGCTTATGGTTATGATCCTGCATATTTATTACCTTCTTTTCCTGAAGCAAAATTTGCGAATGCTTTTGAAGAAGTTGTTCGAATTAGTAGTGAGAGATTCAATTCTCTTGCTCCCTTTATATGGAAGCTCAATAGAATCCTCAACGTTGGATCGGAGAAGAAATTGAAGGTTTGTGCAACACAAATTCGCGAAATGGCTAAGGAGATAATCAAGGAAAAGAAGGAGAAGAAATCAAATTTGACTAATTCTAGTGGTGATGATCTTCTTTCAAGATTCTTAATAATCTCCGAGCAATATCAAGATGAAGAGTTCATTATAGATATTGTGATAAGCTTTATCTTGGCTGGAAGGGACACAACTTCTGCTGCACTAACATGGTTTTCTGGTTGA
>NbD000362.1 Partial, aquaporin NIP1-1-like  (XP_019254009.1)
ATGGCTGATCAGATAGCAGGAGGGGCCAATGGGAACCATGTTTTAACTTTGAATATTAAAGAAGATGATGATTTGAATCACAATGATTCTTCTTCAACTTGCAGCTTTCTTACTGTTCCTTTCATTCAAAAGGTCATAGCAGAAACGATAGGAACATATTTCTTGATATTTGCTGGCTGTGGATCAGTGGTGGTAAATGCAGATAAAGGAATGGTAACATTTCCAGGAATAGCCATAACTTGGGGACTTGTTGTAATGGTCATGGTTTACTCAGTTGGCCACATTTCTGGTGCTCATTTTAACCCTTCTGTTACTATTGCCTTTGCCACAGTCAAAAGGTTTCCTTGGAAACAGGTACCAGCTTATGTAGCAGCACAAGTTCTTGGAGCAACCCTAGCAAGTGGAACTTTACGACTAATATTTAATGGAAAACACGATCATTTTGCTGGAACTCTACCTTCAGGGACTGAATTTCAATCGTTCGTAGTCGAATTCATAATCACATTTTATCTCATGTTTGTCATCTCAGGCGTTGCAACAGATAATCGAGCTGTA
>NbD000361.1 Partial, ATP sulfurylase 1, chloroplastic-like  (XP_019253445.1)
TTAGCCATCGACGATTCTCATAAGAATAGGATCGGTGGGTCTACCAGTGTTGCCCTTGTTGATGACAAGGACAGGCTTATTGCCATTCTTAACGATGTTGAGATCTACAAGCATAATAAAGAAGAACGGATAGCCAGAACTTGGGGAACAACTGCCCCAGGTCTACCTTACGCCGATGAAGCAATAACTCATGCTGGAAACTGGCTAATTGGTGGTGATTTGGAAGTTATAGAACCAATCAAGTACGATGATGGTCTTGACAGGTTCCGGCTTTCCCCTGCTGAACTTCGAGATGAGTTTACGAGGCGCAATGCTGATGCAGTATTTGCTTTTCAACTCAGAAATCCAGTGCATAATGGCCACGCATTATTGATGACAGACACACGTCGTCGACTTCTTGAGATGGGATACAAGAATCCTGTCCTTTTGCTTCATCCTCTGGGAGGTTACACAAAGGCAGATGATGTTCCACTTCAGTGGCGAATGAGGCAACATGAGAAGGTACTTGAAGATGGGGTGCTTGACCCAGAGACTACTGTGGTCTCTATATTCCCATCTCCCATGCACTATGCTGGCCCAACTGAGGTGCAATGGCACGCAAAGGCACGCATCAATGCAGGAGCTAACTTTTACATTGTGGGCCGGGATCCAGCTGGAATGGGCCATCCATTGGAGAAGAGAGATCTGTATGATGCAGATCATGGAAAGAAGGTACTCAGTATGGCCCCCGGGTTAGAGCGGCTGAATATCTTGCCTTTCAAGGTGGCTGCATACGATAAGAATCAGAATAGAATGGCATTCTTTGATCCCTCTAGGCCTCAAGACTTTCTCTTCATATCAGGCACCAAGATGCGATCACTTGCAAAGAATAAAGAGAGCCCTCCAGATGGTTTTATGTGCCCTGGTGGTTGGAAGGTCTTGGTGGAATACTATGATAGTTTGACTCCAGCCGGGAACGGCAGAATTCCTGAACCTGTCCCAGTTTGA
>NbD000360.1 auxin-responsive protein SAUR32-like  (XP_016465611.1)
ATGGCAAATGCTAGAACCAATGGAAAGAAAAAGAACAAGATAGTGAATCTGAAAATAGTGGTGGAGAAGTTACAAAGGAGTCTTTCATTGGTGAAGAAACTTGCAGCAGAGTTCGATGCACGAAGTATTCCGCGTTCATACAACGTTCCAGAAGATGTTAAAGAAGGGCATTTTGCAGTGATTGCAGCTGATGAAGATGACTTGAAGAGATTTGTGGTGCCATTGAGTTGTTTAACACATCCTTCATTCTTGAGGCTATTGGAACAAGCTGCTGAGGAGTATGGTTTTGATCATGAAGGTGCACTTACCTTACCATGCAGGCCAAGTGAACTTGAGACAATCTTGGGGAATAATCAATCAAGATTAGATAACAATAATGGTGTTAACTGGAGTTCAAATGAGGAGCTGGCTAGAGAGATAATATATCCTGGCCTTAAGATGGTAGCTTTTATTTCA
>NbD000359.1 phosphatidylinositol/phosphatidylcholine transfer protein SFH3-like isoform X1  (XP_016512815.1)
ATGAGTGGCAACATGTCAGGACCTCTAGACCGACCATTCAGGCAAAGTCTAGAAAAGATTGACCTTGAAAACCCGGAGCATGAAAGAAAGACAAGGCTTGGATCTCTCAAGAAGAAGGCAGTTAATGCCTCTTCCAAATTTAGACATTCTTTTACAAAAAAAGGCCGAAGAAATAGCAGAATCATGTCTGTTGTTTTTGAGGATGAACGTGACGCAGAGGAAATAAAGGCAGTTGATGCATTCCGTCAAGCACTTATCTTGGAGGAATTGCTTCCTGCAAAGCACGACGATTATCATAAAATGCTAAGATTTTTGAAGGCCAGAAAATTTGATATTGAAAAATCAAAGCAAATGTGGTCTGATATGCTTAAGTGGAGGAGCGAATTCGATGCAGACACTATCATAGAGGATTTCGAGTTCAAGGAAAAGGAAGAAGTCCTTAAGTACTATCCACAAGGGCATCACGGAGTTGACAAGGAAGGGAGACCAGTTTATATTGAAAGAATTGGTCAAGTAGATTCCGTCAAGCTCTTGCAAGTTACAACGATGGATCGCTATCTCAAGTACCATGTCCAGGAGTTCGAGAGGACCCTCAACGACAAGATGCCTGCATGCTCTATTGCAGCTAAAAAACACATCGACACAAGCACAACTATTCTTGATGTACAAGGAGTGGGACTGAAAAGCTTTAACAAATCAGCGAGGGAACTCATTCAATGCCTTCAAACTATTGATGGTAACAATTATCCTGAGAGCTTGTGCCGCATGTACATCATCAATGCTGGTTCTGGATTCAGGCTCTTGTGGAACTCTGTCAAGTCATTCCTCGACCCTAAGACAACGGCAAAGATTCATGTTCTTGGTAATAAATATCAGAGTAAGTTGCTCGAAGTAATTGATGCCAGTGAGTTGCCAGAGTTCTTAGGTGGTACATGCACTTGTGCTAACAAAGGAGGATGTATGATTTCTGATAAAGGCCCATGGAATGATCAAGATATAATGAAGATGGTTCGCAATGGCGAACATAAATGTTCAAACAGAATTTTTATCCCAACAGTTGAAGAGAAAACGATCTCAGAGGATGCAAATGTTAATCCTAATGTTCAAAGGAATTATGTAGCTCATACTCAGCTCTCCCCTGTCCATCAGGAAGTTGGCATGAACAAAAATTATCCTAGCGCATATGACCCTGAAGACTTTATGCCTATTGTGGACAAAGCAGTTGATGTAACTTGGACTAAAGCTAAGGGTGGAGATTTCTTTCCCATACACGATATTTCTAAGTCTCCCCAAGGATTTAGCAACCAATTATTCACTGGAGTTATGACCTTATTAATGGGCATTGTGACATTGGTCAAGATGACCCGAAACATGCCAAGGAAGCTTGCTGATGCTACCCTACAGGCTCATGGCTACCAGTTAAACGAACCAACTATCTCCGCCAACGACTACTTCAGCATGATGAAGCGCATGGAAGAACTCGAGGAGAAGGTCATTACTCTAAGCAACAAGCCTAATGCCTTACCCCCTGAGAAAGAGGAATTGCTCAACAATGCCATGAAACGCATTGATAATTTGGAGCGAGATCTTTGTGCCACTCACAAGGCTCTTGAGCAAGCTCTAGTTCGTCAAGCGGAACTTCTAGCATACGTAGAGAAGAAGAGGAAGAAGAAGAAGTTCTTGGGGCTATTTTGA
>NbD000358.1 protein DETOXIFICATION 53  (XP_019249396.1)
ATGTGCACAGCAATGAATGAATCTCGAGAAGAAAGTGATGATATTGTCAGTATAACAAGTGATGAAATGGCTGCAGCCGCCGCCACCATTGAGCAGATGGTAAAACAAAGAGAAGAATTTGTTCCGCTGTCATATTCCTCCTCCCATTGTAGTGCTCTTCCATTTTTCAGACGAGTTCCGATGAATGAGGTGAGTGGAGAACTACTGTTGCTTGGGAAAATTGCATGTCCAGTGGCCTTAACATCATTGCTGTTGTTTTCAAAAAACATTATATCAATGCTTTTCTTGGGGCATATGGGCAAAACAGAGCTAGCTGGAGCTTCACTAGCAATTGGATTTGCAAATGTAACAGGCTATTCTGTAATGAAAGGGCTTTGTATGGGCATGGAGCCCATTTGTTCCCAGGCTTATGGTGCAAAAAGATGGTCAGTTCTAACCCAAACATACATCAAAATGTTTTTACTCCTTTTAGCTGTGACAATTCCAATCACATTTCTGTGGTTAAATGTTGAACCTGTCTTCCTTCGACTAGGCCAAGATCGAGTCATTACGAAAGTCGCCAAAGGTTACTTAATTTTCTCTATACCTGAGTTACTTGCTAGCGCGCACTTGAATCCATTGAGAGCATTTTTAAGGACACAGTGCTTAAATACACCAGCTACTTTAGTAGCTACATGCTCAACCCTTTTGCACCTTCCCATTACCTATCTTCTTGTAACGTATTTGAATTTGAACGTGAAAGGTATTGCGTTGGCTTCGTTTTTATACTCACTTAACATGAACATTGGCTTGTTACTTTATTTGTTTCTGTCCAAAGTTGCAATTAAACCATGGGCTGGTGCTACATTTATCTCAACTTTCAATGGGTGGCGTCCCTTGTTGAGTTTGGCTGTGCCTAGCCTATTTTCCGTGTGCTTGGAATGGTGGTGGTACGAAATTGTTCTCTTCTTGAGTGGCTTATTGAATAATCCTGATTCTTGCGTAGCTGCTATGGGAATATTGATACAAACAACAGGGACAATTTATGTGTTCCCATTTTCACTAAGCTTGAGTATATCACAACGTGTTGGTCATGAATTAGGGGCTGGTAACCCTGACCGTGCTAAATTAGCAGGACTTATTGGTATATTCGTGGCACTGGCTTTTGGGCTCACCGCGTTTGGTGTAAGCATCGGGGTGAAATCAGTATGGGGGAAATTGTACACGAACGAGCCAGAAATACTTGCGTTAATTTCAGCAGTGCTTCCAATCCTGGGATTGGCTGAAATCGGAAACTCTCCTCAAACAGCAGCATGTGGTGTGTTAACTGGCTCTGCAAGACCAACAATGGGTGTAAGAATAAACTTAGCAGCATTTTACCTAGTTGGATTACCATGTGCTTGTGTATTTGCTTTTAAACTCAAGATTGGCTTTAAGGGATTATGGTTAGGTCTTGTTGCAGCTCAATTTGCTTGTATATGTATGATGGTGTATACATTAATGCAAACAGATTGGAAACTTCAGGCAAGAAGGGCAGAGGAATTGACCAAGGCAGCTTCAGACAAGGATGATGACTCTGGATCCAATCTAGTACCATAA
>NbD000357.1 Partial, ethylene-responsive transcription factor 1B-like  (XP_009769380.1)
ATGGATTCTTCTTCTCTTAATTTACTCTACCATCTGAATTTCAACACTTCTTCCCTTCCTTTCAACGTAAACGACCCCGACGAGATGCTTCTCTATGGCTTACTTGCTCAAGAAACTACCTCTAGGGACGGTTCTGGTGTATTAGTTGCGGGTTCACGTGACTCTAGTAACTATAAGAAAGTACTTAGCTTGGTTTCTGAGCCAAAACCCTCAAAGGAAAGGACATATAGAGGCGTTAGGCGGCGGCCATGGGGCAAATTCACGGCGGAGATAAGAGATTCAACAGGAAATGGAATTAGGATATGGCTTGGAACATTTGATAGTGCAGAGGATGCTGCTTTGGCTTATGATCAAGCTGCTTTTTCGAGTCGAGGTTGGGGCAATTTTGAACTTTCCGGTGGA
>NbD000356.1 Partial, ethanolamine-phosphate cytidylyltransferase-like  (XP_019237167.1)
ATGGATTTTGAAAGCAACAATTGGGTTTGGGAAGGGATGTATTACTACCCACGCCTTTTTGGTGGTATCATGCTGACTGCAGCCTTGCTCGGGTTATCCACGAGCTATTTTGTCGGGATCAGTTTTCCTACTCTACTTCATCCTTTTGCTGATAGAAGTATCTTTCATAAAAAGAAGCAAGCGAAGAAGCGTGTTCGTGTTTACATGGATGGTTGTTTTGACCTGATGCATTACGGCCATGCAAATGCTTTGAGACAAGCAAAAGCATTGGGAGATGAATTGGTCGTTGGAGTTGTCAGTGATGAGGAAATCATAGCCACTAAAGGTCCTCCAGTTTTATGCATGGAAGAAAGACTTGCTCTGGTTAGTGGCTTGAAGTGGGTGGATGAAGTGATTTCGAGTGCTCCTTATGAAATTACTGAAGAATTTATGAACCGTCTATTCAATGAGTATAACATTGACTACATTATACACGGTGATGATCCCTGCCTACTTCCAGACGGAACTGATGCTTATGCCTTGGCCAAAAAAGCTGGTCGCTACAAGCAAATTAAACGAACTGAAGGTGTCTCCAGCACAGACATTGTAGGGAGGATTCTCTCTTCTGCCAAAAGTAGAAGTACTCCTCAAGATTGCTCCGATTCTTCTCCCACTGGCGAAGCAGATAGTATAAATAATAAATGTGGTGAGGAAATACAAGCAAAGGGCGGTCACATATCTCATTTTTTGCCCACGTCAAGACGAATTGTGCAATTTTCAAATGGGAAGGGGCCTGGGTCTAATTCTCGGGTGGTATATATTGATGGTGCATTTGACCTTTTCCATGCTGGACACGTTGAGATTCTCCGAAGGGCAAGGCAGCTTGGAGATTTTCTTTTAGTTGGTATTTATCCAGACCAAACTGTCAGTGAACTTCGTGGACATCAGTATCCACTGATGAATCTGTATGAGCGCAGTCTTAGTGTACTTGCATGCCGTTATGTTGATGAGGTCATCATTGGT
>NbD000355.1 subtilisin-like protease SBT1.9  (XP_019231474.1)
ATGGCAAATCATATTACCTTGTGTATTTGGTTGCTTTTCTTCTTTATTTCTATATTTTCACTAGCAAAGTCAGAAACATATATCATTCATATGGATTTGTCAGCCATGCCAAAAGCTTTTTCTAGCCATCATAATTGGTACTTGACAACACTTTCTTCTGTATCAGACAGCAGTACAAATCACAAAGACTTCTTGTCCTCAAAACTAGTCTATGCTTATACTAATGCTATACATGGTTTTAGTGCAAGTCTCTCTCCTTCTGAACTTGAAGCCATAAAATATTCTCCAGGTTATGTTTCTTCAATTAAGGATATTTCAGTTAAAATTGACACAACTCACACATCCCAGTTTCTTGGCCTAAACTCTAAGTCTGGTGTATGGCCAACGTCCGACTATGGGAAAGATATCATAATTGGCTTAGTTGATACTGGAATATGGCCTGAGAGTAAAAGCTATAGTGATGATGGGATTAGTGAAGTACCATCAAGATGGAAAGGAGAATGTGAAAGTGGTACTGAGTTCAATTCCTCTTTGTGTAACAAGAAGCTCATTGGCGCTCGTTACTTCAATAAAGGCCTACTTGCCAACAATCCAAATCTTAATATTTCAATGAATTCTTCTAGAGATACCGATGGACATGGAACTCACACTTCTTCTACAGCTGCGGGAAGTTATGTTGAGGGTGCATCTTATTTTGGCTATGCCACCGGTACTGCTATTGGCATAGCGCCAAAGGCTCATGTGGCTATGTACAAGGCTCTATGGGAAGAAGGTGTATACTTGTCTGATGTTCTTGCTGCAATTGATCAAGCAATTACAGATGGTGTGGATGTCTTATCCTTGTCGTTAGGCATAGACGCGATTCCACTACACGAAGATCCTGTGGCAATTGCCGCATTTGCTGCATTGGAGAAAGGTATATTTGTTTCCACCTCTGCAGGAAATGAAGGGCCTTATTATGAGACTTTGCACAATGGAACACCTTGGGTGTTAACTGTTGCAGCTGGCACAGTTGACCGCGAATTTATTGGAACATTAACTCTTGGAAATGGAGTTTCAGTCCCTGGTTTATCGCTATACCCTGGGAATTCTAGTTCAAGCGAAAGCTCCCTTGTCTATGTCGAATGCCAAGATGACAAGGAACTGCAGAAAAATGCACACAAATTTGTTGTCTGTCTCGACAAGAATGATTCGGTTGGTGAGCATGTGTACAATGTAAGAAATTCAAAAGTTGCTGGGGCTGTCTTTATAACTAATACAACTGACTTGGAATTCTACCTCCAAAGCGAATTCCCGGCTGTGTTCTTGAACTTACAAGAGGGTGATAAAGTTCTAGAGTACATTAAGAGCAACTCTGCACCTAAAGGAAAACTTGAATTCCAAGTTACACATATTGGTGCTAAACCAGCGCCAAAAGTTGCTACCTATAGCTCAAGAGGACCGTCACCGAGTTGTCCAAGTATCCTCAAACCTGATCTCATGGCTCCTGGTGCCTTAATACTTGCTTCATGGCCACAACAATCACCAGTTACTGATGTTACCTCAGGAAAACTTTTTAGTAACTTCAATATTATATCTGGTACATCAATGTCATGTCCACATGCTTCTGGTGTAGCAGCACTTCTAAAAGCTGCACACCCTGAATGGAGCCCTGCAGCCATCCGATCTGCCATGATGACCACTTCCACTGCGTTGGACAACACACAGAGCCCCATCCGAGACATAGGTAACAAGAATGCGGCTGCTACTCCTCTAGCCATGGGAGCTGGCCATATCGATCCAAACAAGGCGTTAGATCCTGGACTTATCTATGATGCAACACCACAAGATTATGTCAATCTCCTCTGTGCTCTGAACTTCACATCCAAACAAATAAAAACCATCACAAGATCCTCATCTTATACTTGCTCCAACCCATCATTGGACTTAAACTATCCATCCTTCATTGGCTTTTTCAATGGTAACAGCAGCGAGTCGGATCCTAAAAGGATTCAAGAATTTAAAAGAACAGTGACAAACTTACAAGATGGTACATCAATATATACAGCAAACTTCACTCCAATGGGTAAATTTAAAGTTAGTGTTGTACCTGAAAAGTTGGTTTTCAAAGAGAAGTATGAAAAGCTGAGCTACAAGCTTAGAATAGAAGGTCCAATAGTTATGGATGATAATGTGGTTTATGGTTCTTTGAGCTGGGTAGAAACTGGAGGTAACTATGTGGTTAGAAGTCCAATTGTTGCCACAAGCATAAAAGTGGATCCTTTGACAGGACACAACTGA
>NbD000354.1 inactive LRR receptor-like serine/threonine-protein kinase BIR2  (XP_016479354.1)
ATGGGTATTTGGAGCAACCTACTTGTGCTCCTTCTTACCTGCACTATTTTCCATTTTTGTGCACCAGATCCAAACGATGAGATGTGCTTGACCCATCTCAGTCAATCTTTACAAGACCCTTTGAAAAATCTAAAAAACTGGACTAAATCCTCTTTCGCTAAACCTTGTGATGGGTTTACATCATATCTACAAGGGGCAACTTGTAATAATGGCCGCATCTATAAGCTATCCCTTTCAAATCTTTCACTTAAGGGTACCATTTCTCCTTATTTATCTAATTGTACCAATCTTCAAGCCCTCGACCTTTCCTCCAACTCCATTACTGGCCCAATACCAATAGAACTTCAGTTCCTCGTCAATCTCGCTGTGCTCAACCTGTCCGCTAACCAGCTCTGGGGCTCAATTCCTGAACAGCTCGCCATTTGCGCTTACCTTAACGTCATCGATCTCCAGGACAATCAGTTCACTGGTCCTATTCCGCAACAACTGGGTCTCCTTGTGCGGCTATCTGTGTTTGACGTATCGAATAATAGATTGTCGGGTCCAATACCGGTGTCACTGGGTAACCGGAGCGGAAACTTGCCCCGATTCAATGCCACTTCGTTTGATGGGAATAAGGATCTTTACGGGTACCCATTGGCACCTAAAAAGAGTAATGGGTTATCCGTTTTGGCTATTGTAGGGATCGGATTAGGAAGTGGGTTTTTGAGTTTGGTGCTAAGTTTTACTGCTGTGTGTATATGGTTGAGAGTGACTGAGCAAAAATTGGATGCTGAAGAAGGTAAAATCACTCAACTCATGCCTGATTATTGA
>NbD000353.1 uncharacterized protein LOC104224066  (XP_009773926.1)
ATGTGCTCAAAATTCAATTCATCAACCCTTATGTTTCTTTCAAACTCGAGTACCGATTGCAGTTTCTTGTCGAGACCCATTTTAGATTTTCAAAATGGGTGTCAAAATTCACATTCGGTAGACGAAAAAGTCACTCAAAATCAAGAAGATCAAAGACAACAAGATACAGAACAACAAGAAGATGACAAGAAAGAAGAACAAGAAGTTGAAGATGTTACGGATTCTTGTTTGAAAGTTAAAGAAGAAGATCAAGTGAAAATTCCAACATCACCAAAATGTAATACTAAACAAATGATATGTCCACCAGCTCCAAAGAAGCCAAAGTCAATTCAAGTTACAAAGAGAAAACAAAGAGTATTTCTTGATGTTTATGATGAAGTAAAATCAATGTTTCCTCCAGCTTTATTAGCAGATCTTGCTAACAGAATCAAGAAAGTTAAGAGAGAAAGTTCAATTTTATAA
>NbD000352.1 uncharacterized protein LOC107807140 isoform X1  (XP_016486950.1)
GAAAGTGATTTCAATATGATACAACAACTGTCATTCTTCTATATCTTTAAAGTTTTAGGTTTTCTTGCAAGCATAAACAGTATGGGTGATGGTACTCGAGGAATAGAAGTGTTTGAAGATCATTTTCAAGCTTCAACATCTGGTGAAGACTCAGTACAGAGCCCATCCTTATCTAAATATATAGGGAGTAATGATTCTTTGAGATCCATTAGTAGATCATGGACTAGAAGAAAATTGAAAGGTGCTGCTTCAGTGTTGAATTTGTTTAGCCTCAGCAAGCTAACTTGGATGTCTGGCGCAGATGGTCAAGAAAAGGTAGTATTAACTGCTGCAGAAGTAGAATCTCTTCGGTCAGAAATCGCGGCTTTGGAAGAAAGAGAAGCACATTTAAAAGCTCAATTAGAACACATTGATGAAGTAGTACAGGCTGCACGACTTTCGGGGTATTTGGACATGAGAATGAGATGGGCTACTTTACCTGGAGAACCTCTTCCTGTTGATGACACTGATGTTGATGACTGGCTTCCAAGATTTTTTGTCCTTCAGGGATATTGTATTTTCTGGTATTCGTCAAGCACGGATCTGGGCCCCCAAGATTCAATCCTTCTATCAGATATCATTGAAGTTGGAACCTTACCTTGCCTGATACGAGACAATGAGGACAAACGATATTGCTTTTATATCTCAACTCGTTATGGACTGAGATATGAATGCTCTAGTATTTCTAAGATAAAGGTAATGGTTTTTTCTGGATCCTTTATTGCTAGTAACCATTCTGATCTCTGTCTTGAGTTGTTGGGCTTGATGAGCAAGATTAAGTTCCTGACTTAG
>NbD000351.1 Partial, DNA repair protein RAD51 homolog 4-like  (XP_019263020.1)
GTTGAAGATTTTCTTCTACATGATCTTTACGTGTTAGTGATTTCAACCGAACAGCATCATAATTCGGAGAGATTGAAGGAGGGCATCACTCAAATTTTGACTATCATTAATGGTCAGCATCAACCATGGGTAGATGGTCAGGAGTTGTTGGATGATGCTTTACAGAATAAAAGCTCCTTACCTACTGGATGTAGAAGAATAGATGTGTTTCTTCATGGTGGATTAAAGAAGGGACATCTGACTGAGCTAGTTGGCCCGTCATCCTCTGGTAAAACACAAATTTGCTTACGAGCTGCTTCAAGTGTTGCGAAAAGCTGGGGCAAAATAATTTTCTTGGACTCTGGAAATTCTTTCTCTTCAAAACGTGTTGCTCAATTTGTCACTAAGACATCAGATCCTTCTGCTTATGAGGTGGACAGGGCCCTTCAACAAATAATGAACAACATATTATGCTTGTCAGTGTTTGACATTTTTACGCTGTTTGAAGCGCTTCATCAGCTAAAGAACAATCTCATATCTCAGGTGGATCAGCATATAAGTATGGTTATCATTGACTCAATATCATCACTCATTACACCAATTCTTGGAGGAGGTGGTGCACAAGGACATGCTTTAATGGTTTCAGTGGGATTTTTACTAAAACGATTAGCACATGAACATGATATCTGCATTCTGGTA
>NbD000350.1 Partial, uncharacterized protein LOC109211931  (XP_019231077.1)
GAGGACCTGGTGGATGATGATGATGGGGTCTTTGAAGAGTATTTTGAGGAAGACGCCGAGCTTTGTGTTGGGGATGGATCGGGAGGAGGAGGGATCTCTCTGGCTGGGACATCATGGGACAAAAGAGCATTAGAACTTGCAGAAGAAGTTGCTCTATCATTTGATGGAGAATTGGGAATTTATGCGTTTAAAACATTGAAAAATGCCAACATTCAAGTACGAGTGGAGAGACTTACAAATAAGTCAGGTACTCCTAATATGATGGATATTGAAGCTTTCTCATTAAGATACAGAGAAAAGCTTGATGAAGATGAGGTGGCTGGATCTATTCCAAATAACGTATCTCTTGAGGTATCATCACCTGGTGTTGAGAGAGTTATTCGGATTCCCCAAGATCTCGAACGGTTCAAGGATCGTCCTATGTATGTAAAATATGTTAGTGATGAAGTGGCTGAGGGTGGATCATCATCTGAACATGATGGTGTTCTCAGGCTCGTCTCCTTCAATTTGGAAACTAATGCTTGTATTTGGGGCATAGCAGATGTTAGAGTGAATAGAGAAAAAGCAGGGAAAGGTAAACCTCTAAGCAAAAAGCAAAGAGATTGGCGCTTGGAGACATCATTTACGTCCTTGCGTTTAGTTCGTTTATATTCTGAATTTTAG
>NbD000349.1 uncharacterized protein LOC107780746  (XP_016456812.1)
ATGGCTAGGACAGTGGCAAGAAGTGTTGCAGCTCCATTACTGTTTCTGAATTTAGTAATGTATTTTATTGTTTTAGGTTTTGCTAGTTGGTGTCTTAACAGGTACATTAATGGCCAAACTAATCATCCTAGTTTTGGTGGAAATGGAGCGACAATGTTCTTTTTGGTGTTCGCGATACTGGCGGCCGTCTTGGGAATAATATCGAAATTTATGGGCGGAAATCATCTGAGGGTATGGAGAAATGACAGTCTTGCTGCTGCTGGTTCATCAGCTATAGTTGCATGGGCTGTCACTGCACTAGCTTTTGGGTTGGCATGCAAGGAGATAAATGTAGGAGGATGGAGAGGATGGAGGCTAAGAGTACTTGAAGGATTTGTGATAGTTCTAGGATTTACTCAACTCCTTTATGTTCTCATGCTCCATGCCGGATGGTTCAGCAGCCGTTACGGTCCCGGCTACCGGGAAACCGAATATGGCGTCGGTGCACCCGCCGGAGAAAAGGGCGCCGCCACT
>NbD000348.1 Partial, probable polygalacturonase  (XP_016496762.1)
GCCATTATCACTGCGCTATGGATCGCCTTTTTAATAACCCTTTTCTGGTGGCAGATGGATTCTACTACTGCCGGAATCTTGATTTTCCGGCGGGTTTTTCCGATGAGGCAGCTTCCGAAGCTCCGGCATGTGGCGTTTAACTTGACGGACTTTGGTGGGGTTGGTGATGGTGTTACTGTAAATACGGCAGCGTTTGAGAAGGCAGTATTAGCAATTTCTAGAAAAGGCGGAGGGCAGCTTAATGTACCACCTGGTTATTGGCTAACGGCGCCGTTTAATCTTACTAGTCATATGACTCTATTCCTTGCTGAAGGTGCTGTTATATTGGGTGTTGATGATGAGAAGTACTGGCCTCTCATGCCTCCGTTACCTTCATATGGATATGGAAGAGAGCATCGTGGACCACGTTATGGAAGTTTAATCCATGGCCAAAATCTCAAAGATGTCGTGATCACAGGGCATAATGGTACCATCAATGGGCAGGGTCAAGCATGGTGGAAGAAATTCCGGCAGAAGCTTCTTAACCATACCAGAGGACCGCTCGTGCAGATCATGTGGTCGACTGACATATTGATCTCAAATATAACTTTACAAGACTCTCCCTTTTGGACGCTCCATCCATACGACTGCAAGAATGTAACAATCAGGAATGTCACAATTCTGGCACCCATTGCTGGGGCGCCGAATACTGATGGTATAGATCCAGATTCTTGTGAAGATGTGTTGATAGAGAACTGTTACATCAGTGTTGGTGATGACGGCATTGCCATAAAGAGTGGATGGGATCAGTATGGAATTGCTTATGGACGGCCTTCTAAGAATATACTCATCCAAAACCTTGTTATTCGTTCCAATGTCAGCGCTGGTGTATCAATAGGGAGTGAGATGTCCGGCGGAGTGTCAAATGTCACTGTGGAAAATGTCCTTATCTGGAACTCGAGA
>NbD000347.1 uncharacterized protein LOC109239834  (XP_019261972.1)
ATGAGATCTCTCCCTATCTTCTTCCTCTTCTTATCTCTTACTTGGTTTGGCGATGCAAGAAGTGATCCAGAGGAATATTGGAAGAGCGTAATGAATGGAGATCCAATGCCTAAAGCACTTACAGACCTTCTTCATAATCAGTACCAAGATTTTCCAGTAGAAAGAAATAAAGACAGATTTCTTCGAGATTTTGATTTGAAGCCTAATATCATTATTTATCATAATGATGTTGATATATATCCTAAGAGACCAAGGCCTACTGCTAAGGATGATAATTTTTCAGAAACCAAAGAAGCAGAAAGGAGAGAACCTGTAAATTCAGGAAATTAA
>NbD000346.1 uncharacterized protein LOC109216225  (XP_019235906.1)
ATGGTACTTCAATGCTTCACTTGGACTGCAGAACTCTTGTGTTCATTGTTCAATATAATATGTAAAGATGAAGAAGATTTTGCAGAAACTTTGGGACGTTTGCCAGATTGTCTTTTAATTGATATCCTGAGTAGACTTCCATTAGATTGCCTTGTTAGATTTCAAAGGGATTGTAGGGATTTGAGAGCTTTGATCTCATCACATGATTTTGCCACCGTGCATCTCAGTAGAGCTAGACCCATGCTGCTCATTCATGATTATTACAAGAGTACCAAGAACAGGCAACAACTGTATGTGTTTGGTGCTGAACATCTCAATGGGAAGAATGTGTTGAGGAAACTTCATCTCAGACCTGAGCTTATGATCAATAATAAGCGCTGGGAACAACCCCCAACTCTTCAATGCTCTTGTCAAGGAGTTCTTCTGTTTGCTGATCCCATGTACCCTACTTATTATGCTTTGAACCCGATAACACAAGAGGAAGTAACCATAAAACATGCACCAGAACCCGGAAAATCGTGTGCTCTTTATTTTTGTCCATTAACAAGACAATTCAAACTTCTTTATGTACAAGCACAAGGGAGTTTGTGCCAGTATTTTGTATACATGTTGAAGACACAAACGTGGAGGAAAATCCATTCATCGTCCACTTTCAACTTTTTGCCATATCGTAACTCTCACGCAGTTGTTAATGGAGCATTGCATTGGATCATGTATACTGATTTTGAAAAAGAAGGGATTCCTCCTTGTGCAAATGGAATCATGGTATATAGAATGGATAAGGAAGAACTCTCAGCTATGCCTCATCCTGGAAGTGTGTGTACCTCAAAGAAAGTGCATACAATTATGACTCTTTTAGTGAAGGAAAACTGTTTGTCTTTCTGTCACTTGCTTGTCTCTGAGTATGCAGTGGATATATGGATCTTGGAAGACTATGAAAAGAGGGCATGGAACAAAAAGTACAAGGTTAATCTCTTTGACAAGAAAATTTTTCCTTTTAGTTTGCCTCATATCCTCCCCGGGTCAGCACCTATAGACTTGCATTGGTGGATAATGCTTATTAACATCCAAGGCGCTGAACTTCTCTTTTACCTGCGCGATACAGGTTTATTTTCTTATAATTTAGATCATAAAACTGTGAAGATACTTGATTTTCCGCAACTGAAAAGGTTCTATGTTTGTAGGACTTTTATAAACAGCCTACTGGCAATAACTTAA
>NbD000345.1 very-long-chain (3R)-3-hydroxyacyl-CoA dehydratase 2  (XP_019263013.1)
ACAGTAGCACTTTTCAGAATTTTGAGCAATTTTATTTCCACTAACTCAGTCACGGGGACTTATGCTTCTGCTGGTGAATTAATTTGTTTGTTGCAATGTTGTGCATTCTTGGAAGTTGTACATGGAGCTACAGGGATTGTTCCTAGTGGAGCAGTGCTTCCTTTGATGCAATGGAGTGGAAGAACTCATTTTTTGCTTGCAATTGTTCGTCGAATTGTTGAGGTTCAAGAATCACCTTCAGTATTCATAACATTTTTAGCTTGGAGCTTAAGTGAGGTGATCAGATACTCACATTATGCTTTGAGTTGCATTGGAAGTCCACCATACTTTATCACTTACCTCAGGTACACTGCTTTCATTGTACTGTATCCTGTTGGAGTAGGACCTGGTGAAATGTGGCTTATGTACCAAGCACTTCCCTTCATAAAAAAGAGAAACTTGTATGCAGAAAGTCTTCCTTTCAGTTATTGTAACTTCATTAAGGTTCTGCTTCTGGTCTACCCTTTTCTATGGCTCAACCTTTATCTGCACTTGTTTAAGCAACGACGCTCAAAACTTGGTAAACATCAGAAGACAAAGAAGATATGA
>NbD000344.1 Partial, uncharacterized protein LOC109230915  (XP_019251939.1)
GTATATGTCGATGGCACCACAACCATGTCAACTCATGAAAGGAAAGCAAGCATTAGGGAGTTCTATGCTGTTATTTATCCATCTTTACTTCAACTTGAAAGAGGTGTGACAGACTCGGAAGACAAAAAGCAAAGAGCAGTTTGCCTGGAGAGATACAGGAGACGAGATGATGATTACAGACAAGCTTATGATTTGGACATTCAAAGGGAAGATGAATGTGGAATCTGTATGGAAATGAACAACAAAATTGTCCTTCCCAACTGCAATCATGTCATATGCTTGAAATGCTATCGCAAATGGCGTTCGAGGTCACAGTCATGCCCCTTTTGCCGCGATAGCCTGAAAAGGGTGAGCTCGGGGGATCTATGGGTATATATGGAAAGCAAAGATGCGGTGGACATGACAACAATTACGAGGGAGAATCTAAGAAGGCTGTTCATGTATATAGACAAGTTGCCATTGATCGTGCCGGATAATGTTTTTGACACATATGATACTCATCTAAGGTAG
>NbD000343.1 uncharacterized protein LOC104108353  (XP_009615661.1)
ATGAAGATGGAGCCGTCTTTTGATGATGAACATGTTATGAGCCATCTTTTGAAGTTTGTTTGTGGCATTCCTACGAGATGCCATCATATTCGTCTTGTCCAATTGTACGGTAACAAGAAGCCATCTGAATTATTTCAACAGTTGGAGGAGAAGAGCACTGATTATGTCTTTACTCAGTTAAAGAAAACATCAGCCCGTGGTAAGAACTACAAAAGGTCAATTGTTGGAGGTGGTGGTTCATGGAAAGTACTGGACAAGAGTAAACCTGTTTTCGATAAGAAAGGTTGTGTCATTGGTTTCAAGAAAAGTTTTCGTTTTGACGATACCAATGATCATAGTTCGGATTCAAGAATTGTTTGGAGTATGAAAGAATATAGTCTTAACGACACCATAGTGAAACTTTTAAGACAACGCCGTCAAATTCGTCACGAGGACTATGTTGTATGTCGCATTACGAAGACTGTTAATTCGTGTGCAAGTTCTCAGAATGTAGTCCCTTTGGCCATTAGTGGGGAGAATTCTGTTGCCAATGTCACGACCCAGGATCCGCTAATGCTAGGTCATTTGAATTATGTCCCAACTTCTTGTTTATCACAAGATCAAGAAAAGGCTTCTGTAATTTCTTGGGCTCCGTCCCCAGTTGATCAGTTTCAGTTTCAAGAAAATCAAGAATCTGAGTTGAGCAATTTTTGGAATGAGAACGAGTGCATGAGAGTAGATAGTTTACTCACAGAAGAATCAAATACTGCTCCATTGATCCAATTGCCTCTAATCTCTACTGAAGAAGCAGAATGTTCAGCAGCTGTAGAACCTACATTATTGTCACCATTCAATGAAACGTTTGAGCCGTTAACTGAAGAAGAATTGGCCATTTTTGATAATTTGTTAGTGCAAGCGCAGAAGGATCAAGAAACTGCCTCTGTTGTATGTCGCATTACGAAGACTGTAAATTTGTGTGCACGTTCTCAGAATGTCCCTTTGGCCATTAGTGGGGATAATTCTGTTGGCAATGTCATGTCCCAGGAGCCGCAAATGCTAGGTCATTTGAATTATGTCCCAACTTCTTGTTTATCACAAGATCAAGAAAAGGCTTCTATAATTTCTTGGACTCCTTCTCCTGTTGATCAGTTTCAGTTTCAAGAAAATCAAGAATCTGAGTTGAGCAATTTTCGGAATGAGAACGAGTGCATAAGCGTAGATAGTTTGCTTGCCAAAGAATCAAATGCTGCTCCATTGATCCAATTGCCTCTTATTTCAACTGAAGAAGCAGAATGTTCAGCAGCTGTGGCACCTACATATACTGCATTGCCATCATTCAATGAACCGTTTGAGCCGTTAACTGAAGAAGATTTGGCCTTTTTTGATAAATCCTTTATGCAGAAGGATCAAGAAACTGCTTCTGTTCGTCCCAAGAATGATATTGCTACTTACCATAAAGAATTGGATGCCTATGCTGCAGAAATACTTAAACTTAATCCTCCATTGGTTCCTGACATTCCACAATATTTGGAGGATGAATGCCCTCTTTTCCCTGAAGATTTTTATATTGGTCCTACTGCTTTGTGGAGTTAA
>NbD000342.1 Partial, protein SYS1 homolog  (XP_019244116.1)
ACAGTCATGTTCTATGGTACATCGGTATGGGATCCGTGGCTTATTGTAGCGCAGATTGTGTGTTTACAATGCCTATATTATTTGACGCTGGGGATATTTTTGGCAATTCTTGTGGGGACTCGGGTTTCCCGAATGAGTTTGGTCTATTTATTTGATTACGCCACCGTTACTACTTCCACCGTCACTGGATGGTGCGTCATTGCCGCATTTATTCTCACTTCCCTTGCAGGAGCGGGCCTTTTACTTTATTTGATTGAGAGGGCAAAGAAGTGCTTAGATTTTTCGGCAACACTCTACATTGTCCATCTTTTCATATGTATTGTCTATGGAGGTTGGCCTTCTTCAATAACATGGTGGATTGTGAATATTACTGGGCTTGCAGTGATGGCATTGTTAGGTAAATACTTGTGTATAAGACGTGAATTACGAGAAATTCCAATTACAAGATACCGGTCA
>NbD000341.1 Partial, uncharacterized protein LOC109219229  (XP_019239214.1)
ATGTCAAATCTTTCTAAACTTGAATTTGTTGCCCTGGATATATCGGGCAAAAACTACATGTCTTGTGTGCTTGATGCTGAAATTCATCTTGATGCGATGGGTCTGGCAGACACCATCAAAGATAAAAATCAGGCATCAAACCAAGATCATGCTAAAACAATGATATTCCTACGCCATCACATTGATGAGGGCCTGAAAATGGAATATCTTACTGTTAAAGATCCAGTCATACTGTGGAATAATTTAAAAGATAGATACGACCACTTGAAGATAGTCGTTCTTCCACAAGCACGATATGATTAG
>NbD000340.1 short-chain dehydrogenase reductase 2a-like  (XP_019254696.1)
ATGCCTGCTCAAGTGATGCCTGAGAAAACATTTGTTAGAGTTCATTCCATAGGCAAGGAAATTACTTCTCCATGTTTTACTACAAGGTTAGAAGGAAAGGTAGCGATTGTAACAGGTGGAGCTAGAGGAATTGGAGAGGCAACAGTAAGACTCTTTGCAAGACATGGAGCCAAAGTTGTAATTGCGGACGTAGAAGACACCCTTGGCAATACTCTATCAAATTTATTAGCTCCCTCAGTTACTTACATTCATTGTGATGTTACATCTGAAGAAGAAATCAAGAATTTAGTTGACTCAACAATTTCCAAATATGGCCATCTCGACATCTTGTTCAACAATGCCGGAGTCCTAGGAAGTCAATCGAGCCACAAAAAGAGCATAGTTAATTTTGACCCCGACGAATTCGACCGCATTATGTCTGTTAACGTACGAGGAACTGCTTTGGGAATGAAGCACGCGGCCCGTGTGATGATACCACAGGGCTGCGGTTGCATCATTTCGACGTCTAGTGTGGCCGGAGTTCTGGGCGGCCTCGGGCCACATGCTTATACAGCATCTAAGCACGCGATTGTAGGGCTAACGAAGAATGCAGCGTGCGAGTTGGGACGGTATGGAATTAGGGTTAATTGTATATCACCATTTGGAGTTGCAACATCAATGTTGATTAATGCATGGAATCATTGTGATGAAGATGAAGAAGAAGGGAAAATAAATGGGATGAATTTTGGAGTGCCTAGTGAACAAGAAGTAGAGAAAATCGAAGAGTTTGTAAGAAATTTGGCAGATTTAAAAGGTACAACTTTAAGGGCTAAAGATATTGCTGAGGCTGCTCTATATTTAGCAAGTGATGAATCAAGATATGTAAGTGGTCATAATCTTGTGGTAGATGGTGGGGTTACTACCTCAAGAAATTGTGTTGGTTTGTAG
>NbD000339.1 Partial, receptor homology region, transmembrane domain- and RING domain-containing protein 2-like  (XP_019243096.1)
GCAGGAAACTCTGCTGGTGTGAAGATACTCGCGGTGTTTGTTTCTAGAGCTTCAGGAGAAAAACTTACAAAGTATGCTGGTAACAGTGATGCGGAAGTATGGATAATCCCGAGCTTTGAAAACTCTGCCTGGTCGATCATGGCTATATCATTCATTTCATTGCTCGCTATGTCAGCAGTACTCGCTACCTGCTTCTTTGTCCGCAGACATCGGATTCGAAGAGAACGGCCCCGGGCCTCACGTGTTCGCGAATTTCATGGAATGAGTAGTCGTCTGGTGAAAGCATTGCCAAGTTTGATATTTACATCAGTTCTGGAGGATAATTGTACATCTGTAACATGTGCTATATGTCTGGAAGACTATAGTGTGGGAGACAAGCTTAGAATTCTTCCCTGCAGGCACAAATTTCACGCTATGTGCGTTGATGCTTGGCTTACATCATGGAGAACGTTTTGCCCTGTCTGTAAGCGTGATGCAAGAACCATCAATGGAGATCCTCCAGCATCAGAATCCACACCATTGCTTTCTTCCAGTCTAGCTTCTCTATCTTCATTGTCATCGTCTTTAGCTTCATCATCATCAGCAATACAAATAGGCCCAGGAGGATCATTCCGAGCCCCTTCAGTTTCTCGTCCTCAATCAATCTCTACTACTCCTTATAACCGCCAGTCACTTCAGTCCTACCATCAGTCTCCTCATCTTACTATAAGTCGCAGTTCACTTGACCTTCAAAATGCATCTTCCCAGAGATCTCGTGAATCTACTTTTTTGATTTCCTCTCACTCATTGGGTCTATCTCCTCTTAATTCAATATACATGTCTCCATATGTTCCTAGTCCAGGAAATGCCTCGTCGAGTTATATTGGCTCGTCAAGTCGGTATCCAAACCCTCTGCGTCATAGTGAGTCGACCACTAGCTTTTCACCATTTGCTTCAGCTCAGTCTCTTCCGGGATGTGAGTCATGA
>NbD000338.1 dof zinc finger protein DOF2.4-like  (XP_019235411.1)
ATGATTTTCTCATCTTTTCCAGTCTATTTAGATCATCCTTATTTGCAACAGTTACAACAGCCAGATCATCAACAAGGAAACGCTGGCCTTGAAAATCCTCAGCTTCCACCTCCCCCGCCACCCGCTCAGGTGGGTGGCGGGCTAGGCTCGATCAGGCCTGGTTCAATGGTGGATCGTGCCCGTATGGCAAAAATTCCACTGCCAGAAGCTGGACTAAAGTGTCCTAGGTGTGATTCAACAAATACTAAGTTCTGTTACTTCAATAATTACAGCCTTTCTCAGCCACGTCACTTTTGTAAGAGTTGTCGTCGTTATTGGACCAGAGGAGGTGCCATGAGAAACGTGCCGGTCGGAGGCGGCTGCCGGAGGAATAAAAGAAGTAAAAGCAATAACAACAATAATAATAATATTTCAAAACCAGCAGGAGGACAATTGGGTAATTCTAATGTTATTATTTCAACTAGTGCAAGTCCTTCAAGTTGTAGCATGGAAATTACTGACCATCAATTTTCACAACCATCTACACAATTTACACCCCTTATGGCTGCTTTCCATAACCTAAATAATTATGGAGGAGGATTTGGTACTCAAATGGGATTGCAGATAGCGAATAACAACAACAACAACAATTTATTGCCGTCTTTGGCAGCTAACTTTGAGCATACAACAAATTTGTACCCTTTTCAAGTTCAAGGTGAAAGTACTGTTGAAGTATCAAATGGGGTTTCTCAAGCTTCACCACCAGTGAAAATGGAGTCAAATTCAACCAAACATTTGGGTAGTTTGGAAAATAATCAATATTGGGTTGGTGCAAATTCTTGGACAGGGTTTTCTGGTCTAAATAACTCTTCTACTACCAGCCATATTCTATGA
>NbD000337.1 Partial, neurofilament heavy polypeptide-like  (XP_009759915.1)
ATAGACATGGCGCAAAACCAAGTAACAATAAAAGGAGTAATAGAGCCACAAGCAGTATGTGACAGGATTACCAAGAAAACCAAGAGAGTTGCGAAAGTGTTGTCACCCTTGCCGGAAGCCGAGGGTGAACCTATTCCTGAAGTTGTTGCTTCACAGGTAAGTGGATTGATTATGGTTGAGCTTAACGTTAACATGCATTGTGAGGCCTGCGCCGAGCAACTTAAAAAGAAGATTCTCAGAATGAGAGGAGTGAGAACTGCGGAAACAGAAGCCAGCATAGGGAAAGTTACGGTGACGGGAACCATGGACGCCAACAAGCTCGTTGAATACGTCTATAGACGAACCAAAAAGCAAGCAAAAATTGTGCCTCAACCTGAACCCGAGAAGCCCGCTGAAGAACCAAAGCCCGAGGAACCCAAACCAGAAGACGCAAAACCAGCTGAAGAAGCTAAGCCCGACGACGGAGCTGCTGAAAAGAAAGACGGCGACGGTGAAAAACCACCGGAGGCGGAAAAGAAAGAGGGCGGCGAAGAACAAGCTGGAGAAGATAAGAAAGAAGGAGAAGAGATTATTCCAATTGGAGATCATGATCAAATGAATATTAATAAGATGATGTATTATTATCAGCCACTTTACGTCATTGAAAGAATCCCACCTCCGCAGCTCTTCTCCGATGAAAACCCAAATGCTTGTTGCATTACATAA
>NbD000336.1 transcription factor JUNGBRUNNEN 1-like  (XP_016515497.1)
ATGGAAGTGGAAAACTTGAGTAGCATGGTTACAGTTAGTAATTACACAGAAGAAGAGGAGGAGGACGTTATACTTCCAGGGTTCAGATTCCATCCAACAGATGAAGAACTTGTAGGGTTTTATCTTCAGGGGAAAGTTGAGAAAAGGCCTATCACCATTGAACTCATCAAACAGATTGACATCTACAAATATGACCGTTGGGATCTTCCCAAGTCAAGCAACATGGGAGACAAGGAATGGTACTTCTTTTGTAAAAGAGGAAGAAAGTATAGAAATAGTATTAGACCAAACAGGGTGACAGGTTCTGGGTTCTGGAAGGCTACTGGTATTGACAGACCTATTTATTCTACATTTGGAGAAGGCCGCCGTCATGAATGTATTGGGCTGAAGAAGTCATTGGTTTACTACCGTGGGAGTACAGGAAAAGGCACCAAAACTGATTGGATGATGCACGAGTTTCGACTTCCTGCCGAAAATGATAAATCCACAAAACATATTGAAGCTAAAAGCATTGCTCAAGAAGCTGAAGTTTGGACGCTCTGCAGAATCTTTAAGCGAAATGGGTCATATAGGAAGTGCCTGCCGTATTGGAGATTTGTAGCGGCAGCAAAGCGACACCCAATTGATACAAGTTCAAAAACATGCAGCGCCGATTCTTCAGATTATATAATTAGCTTTGGTGCTCCGGTTATGAGGCCGCACAATAATATCACTGAGACCAAACCTTTTAGCGGTCATGTTCATGACATATCAAATAATAGCCAGCTGCTTATGGGTCAATTAAGTTCAGTGCGTCAAGCACCTGCAGCCTCCCACACATTAGCTCCGGACATGAATGAGCTGTTAAAGCATGGAGATTGGGAAGAACTTAGATCTTTTCTAGATCTTGCCGTTGATCCGTTCTTCTGA
>NbD000335.1 Partial, 2-alkenal reductase (NADP( )-dependent)-like  (XP_016507936.1)
ATGCTCGCAGGAATGCCTGGGATGACAGCTTACGCTGGTTTTCATGAGGTTTGCTCCCCCAAGAAAGGAGAAACTGTCTTTGTTTCAGCTGCATCTGGAGCAGTTGGTCAGCTTGTTGGGCAATTTGCAAAGATGCTGGGTTGCTACGTTGTTGGCAGTGCTGGAAGTAAAGAAAAGGTTGATCTGTTGAAGAGCAAATTTGGTTTTGACGAAGCTTTTAACTATAAAGAGGAGCAGGATTTAAATGCAGCTTTGAAGAGGTGCTTCCCTGATGGAATTGACGTCTACTTTGAGAATGTGGGAGGGAAGATGCTTGATGCAGTTCTTCTGAACATGAAACTCCACGGCCGTATTGCTGCGTGTGGGATGATCTCGCAATACAACCTTGAGCAGAATGAAGGAGTGCACAACTTGTTCTGCCTTATCACTAAACGAATCCGCATGGAAGGACTTGTTGTTTCTGACTACTATCATCTTTACCCGAAATATTTGGAAATGGTCATTCCTCAAATAAAGGCAGGCAAGGTTGTTTATGTGGAAGATGTTGCCGATGGCCTCGAAATTGCTCCGAGTGCTCTAGTTGGTCTCTTCTCTGGACGCAATATTGGAAAGCAAGTCGTGATTGTTTCGCGTGAATGA
>NbD000334.1 BTB/POZ and TAZ domain-containing protein 1-like  (XP_016442626.1)
ATGTCGCCTAATAACTTTGCCACCGATTTTGACGGGTTTTCTGGCGAAATGCCTGAAGCCGACATTCAGATCATCACCTCCGGTGGCCGCCGGATCCCGGCTCATTCTACTGTTTTGGCTGCGGCTTCGTCAGTTCTAGAGAGCATATTGGTTCGGCCGCAAAAGCGACGGAGCTCGGAGAAAACCATTCGGATTCTAGGTGTTCCATGCGACGCCGTTTCTGTGTTTGTCCTGTTTCTCTCTTCTCTCAAGTGCAGTGAGGAGCAGATGGAGAAACATGGAATTCATCTTCTAGCACTCTCTCACGTGTATTTGGTACCACAATTAAAGCAGAGATGTACAAAGGGGTTAGCTGAGCAATTGACCATAAAAAATGCGGTAGATGTGCTTCAACTGGCCAGGCTCTGTGATGCACCTGATCTTTATCTCAAGTGCTTGAAATTTATATCAACCAATTTCAAGAAAATTGAGAAGACTGAGGGTTGGAAGTTCCTCCAAGATCATGACTCTCTGCTTGAACTTGAAATTCTGCAGTTCATGGATGAAGCTGACTCAAGGAAGAAGAGGACAAGAAGACACAGACGGGAGCAGAACTTGTATTTACAGCTAAGCGAAGCGATGGATTGTATCAAGCACATATGCACTGAAGGATGCACCAGCGTGGGGCCATGTCATGAGGAGCCCTGTACAAAGAAGCTTCCATGTAGCAAATTCAAAACATGTCAAGGCGTCCAGCTCCTTATTCGACACTTTGCCACGTGTAAGAGAAGGGTGAATGGAGGTTGTTTGCGATGCAAAAGGATGTGGCAACTACTTAGATTGCACTCCTCTATTTGTGACAAACCTGATGAATGCCGAGTTCCACTGTGCAGTCAATTCAAAGTGAAGGTGCAACAAAAGGGAGATGATGCGCTATGGGAATTGCTCGTTAGAAAGGTGGTGTCAGCCAGAACCATATCCTCATTATCTCTGCCCAAAAGAAAGAGAGAAGAGGAACCAAAGATGAACTTAGACCATCATCAAGCGAGAAGCTTGGCGACAACTCGGTGTCACTAG
>NbD000333.1 Partial, F-box/LRR-repeat protein At3g26922-like  (XP_019244582.1)
AGGGATCTAAAATTAGATTTCTGCATGGGAATACGAAATCTGCATGTTTTTGGCCTAGTAAACCTAGAAAATTTAGAGCTATCGGAGTGTGAAGGACTCGAAAAAGTGCAAATCCAGACTCCAAATCTTCGAAAATTTGTATATGTAGGGGTGCCTTTGTCAAAACTGGCTCCAAATCTGATGGAATTCAATTTTGTGGGTTGCAACGTGCCTTTCTCAACTATGAATCCATATAGCCTAGAAGAGGCCGATCTTGATTTTCAGCTGCCAACTCTATCCAAATCTTTCTTTGGAGATGTAGATACATTTTGGTATAATAATCTTCAGGATTTTGTTAAGAAATTCAACTATTCTAAGGATCTCATATTAGTTATCCATTGTGAAAAGAATAAAAGCATCCTTATTTATGAAGATGCACGAGAAATTCTGGTTCCGCCAACTCGAGAACTCCAACTACTTATTACTCCTATGAAAACTCCGACACATCTTGAATTGCTCGTAGATGATCTAATGTCCTGGGATCCCAACATAATATCGATAGTACCATGTACT
>NbD000332.1 uncharacterized protein LOC107821139  (XP_016503034.1)
ATGAAGGCTTTTGGGTTCTTTATGCTGTTCTTGGTGATGGGGACAGCTTTTTTGTCCTTTATTTGCTTCAGCACTGGAGGAATGTCCTTCAAATGGCAAAATAATGATATGGAGATGACCATAAGAAGCAGAAAGCTGCAGGGCAATGGCTTCGGTCCAAGCACTACTGAGGACAATTCAAGCCACTTAGATGTGGAAGATTATCGCCCTATAGATCCAGTTCCTAGCACAAAAGCTTCTATAAGACCAGGACCTGTTGAACATGGTACTCCTCTTATGCCTTACATTCCCAAGCCTTCACCTCCTCCTATTAGCGCCAACGACGGGCTCCCATAA
>NbD000331.1 NAC domain-containing protein 72-like isoform X1  (XP_016445819.1)
ATGGGTGTTCAAGAAAAAGATCCTCTTTTGCAATTAAGTTTGCCACCAGGGTTTCGTTTTTATCCTACTGATGAAGAGCTTTTAGTTCAATATTTATGCAAGAAAGTTGCAGGACATGACTTCTCTATGCAAATTATTGGGGATATTGATTTGTACAAATTTGACCCTTGGGTTCTTCCAAATTTCTTATTGAATTGTACAGGTAAGGCTCTCTTTGGTGAAAGAGAATGGTATTTTTTTAGTCCAAGAGATAGGAAATATCCAAATGGATCTCGACCAAATAGAGTTGCTGGTACTGGTTATTGGAAAGCAACTGGAACTGATAAAGTCATAACATCACAAGGAAGAAAGGTTGGAATTAAGAAAGCACTTGTGTTTTATGTGGGTAAAGCACCAAAAGGAACCAAGACCAATTGGATTATGCATGAATATAGACTCTTTGAACCTTCAAGGAAAAATGGAAGTACAAAGCTAGATGAATGGGTCCTCTGTCGAATTTATAAGAAGAATTCAAGTGGACAGAAGCCTCATATATCCGGTTTGAACAGCAAAGAATACAGCCATGGTTCCTCAACTTCATCGTCGTCCCAATTTGATGATATGCTCGATTCATTACCTGAGATGGATCACAAGTTTTCTAACTTGCCGAGATTGAACTCGCTCAAGAACTTCCAACAAGGTGAAAAGTTTAATCTTGAACGCCTGGATTCTGCCAACTTTGATTGGGCAATCCTTGCGGGGCTCAAACCAATGCCAGAATTGCGCCCCGCAAATCAATCTCCAGACGTTCAAGCTCCTCAGGGGCATGTTAACAACCACATAAACAACAATAACTATATGAATTTTCTAAATGATGGGTATGTCCAGCTTACGAATTTTCGAGGTAATACCAAGGTAGAAAGAATTAATCTAGATGAAGAAGTTGAAAGTGGAATCAGAAATCAAGGGGTTGATAAATCAGGATTCTTCCAACAGAATATAAATGGATTTTCTCAAACCTATACGAATACTGTCGACCAGTTTGGAATCCAGTGTCCGAACCAAACATTAAATCTGGGGTTCAGGCAGTAG
>NbD000330.1 uncharacterized protein LOC109212942  (XP_019232222.1)
ATGGCATCTTTTAGTGGTTTAGGAATTGGTTTGAGTTTTGTTTTTGGATGTATACTCATGGGACTAGTAGCTGAGTTGTATTACTTATTATGGGTAAAGAAAAGAATCCCAAAGAGTGAATCAGAGGATCAATACAGCAGCAGCAGTTATGGGACTGAACTTTTTCATCTTTTCTGTTGGAAAAAGCCTAATTCAGTATCGAATATTAGCAGTCAAGAACTAAACAACACATTGAGAAATCAAGAAATGAATGGTCAAGATCAAGATTTGGAATTAGGAAATAGCAAAGATTTGCTATTAAAAGGGTATGGTGAAGATAGTGTGGAGTCAGAATTAATGAGATTACACAATCTTTGTGGACCTCCAAGATTTTTATTTACAATTAAAGAGGAAACAAAAGAAGATTTGGAATCTGAAGATGGTAAATCAAGAGGTGAAAGAAGTAGAACTTGTTCAAGAACAAGAAGTTTAAGTGATTTAATTCTTACTCCTTTATCTTCACCACCAATTAAAGGTCACAATCTTGATTCTTACAATTGCCAAGGATTCAATCCTCTCTTTGAATCTTCAACAGAAACTGAATTAAACAGACTCACATCTTCACCCCCACCAAAATTCAAGTTCCTAAGAGATGCTGAAGAGAAACTTATAAGAAAATTGATTGAAGAAGCTGAGAAAAGGGGTCTTAAAAATGAGGTTTCATTTCAAGATTCTGCAATTAATAAATCATGTGCTAATGAGGAGAAACAACAACAACAAGTATCCAGAATACCCTCGGCTCAAGAAGGCGACAAGAGACTTGCTAATGAGGAGAAAGGGTCATTTATTTCATTTCTTAGTAAGAGCAAATTGAGGGAGCCACTACAGCAATTACAAGTTCAGAATACAACTTCTGTAAAGGTAATTCCATTGGCTTCTTCACCTTCAACTTATAAGCCAGTTGATAATGGATCTGTTATAGTTTAA
>NbD000329.1 Partial, uncharacterized protein LOC104120418  (XP_009630469.1)
ATGGAGTTCTCCTTTGGCCCAAAGGGTTGGGTACCTGCTGAACAATTGCAAGATGATACAGAGGGCTCTCGCTATGCTTTGGGTCTGCATGCCCCTGGGTGTTTTGATAAGATTTTAAATGTGAATAAGTGCTTACTGCAAAGTGATTCCGGCAATGAGGTTCTTGAAGTTGTGCAACGATGCTGGCGGGATCCAGAACTGGGACTTTCTCCATATGATGTGCACTCTCACTCTGGGTTTCTGAAGCATCTAATGCTTAGAACAGGCAGGAATGTTGAAACTGGTCTTCCTGAGCTTATGGTTAATTTTGTGACTTCTTCTTACAATCCTGAATGCTTGAGGCCCATTGTTGAGAAAATCTCAGCTATTCCTGAAGTGGTAACCATTGTTAACAATGTGAACACTTCTATCGGCAACACATCCATTGGGGAGAAGGAATATACATTGTATGGAAAATCTACCATTACAGAGATTTTGAGAGGGCTTACTTTCCAAATATCAGCTAACTCTTTCTTTCAGACAAATACACACCAGGCAGAGATTCTCTATAAACTAATTGAGGATTGCGCCTTTCTTAAAGGAGATGGCTCTGAAATTGTTCTTGACTTATTTTGTGGGACAGGAACCATTGGCCTTACACTGGCCAAAAGGGTGAAGCATGTTTATGGGTTTGAAGTAGTTGCTCAAGCTGTCTCTGATGCACGTCAGAATGCCAAGTTAAATTGCATTGATAATGCAACTTTTATCGAAGGAGATCTGAATAAAATTGATTTGAACTTTGCCAGCAACTTGCCTAAGCCGGATATTGTCATCACA
>NbD000328.1 Partial, thiamine-repressible mitochondrial transport protein THI74  (XP_019262821.1)
ATGAAAAGTAAAACTTGGAGATGGGTTTTAGGTTTGGTGTATATATTAACTGTTGCCTCTATTTGGATTGCTGCTAGTTTTGTGGTTCAGTCCGTTGTGGATGCCGGTGTTTCCCCTTTTCTTGTCACATACATCTGCAATTCTTTGTTCGTCATATATATTCCTCTTATTGAAATTGTACGATATCTCGAAGATAAATATGGGACTTTGTTGTTTTGGCAAAAAAAAGACAGCAGCACCTTGCAAGAAGATTCTGGTGAATCAGAGGAGGCTATTCTTCTTGATGATAAAGCTGATGATGGTTTGAGTCCAAGTGGGGTTACAGAAGGGAACAAATTGGTTGTTGCTGATAAGGGTTTAGATCAAGGTGTTGATGCGGGGTTGGACGCGAAAGGGCGTTGGACGCGTTCTAGAGTAGCTAAAGTTAGCTTGTTACTATGCCCTTTTTGGTTTCTAGCACAGCTTACGTTTAATCTATCACTCAAATATACAACTGTTACGTCAAATACCATCTTAAGCAGTTCATCCAGCTTGTTTACTTTTCTGGTCTCTCTTGTATTCTTGGGAGAGATTTTCAGTTGGGTGAAGCTGATCAGTGTGCTTCTGTGCATGGGAGGAACAATCATCGTCAGCTTGGGTGACTCAAAATCAGGATCCAATAAAGTTGCTTCAAACCCTGTTCTTGGAGACATTCTTGCTCTCCTCTCATCCACTTTTTATGCTGTGTACATAACCCTCATTCGTAAAAAGTTACCCGATGATGATGGAAAAAGTGGTCATACCAGTATGGCACAATTTCTTGGATTTTTGGGTTTATTCAACCTGCTGATATTCTTACCCATCCCTCTTGTACTCAACTTTGCTAACCTCGAGCCATTTAATACGCTCACCTGGAAGCAACTTGGCCTAATTGTTGGTAAAGGTATG
>NbD000327.1 probable protein phosphatase 2C 27  (XP_019229624.1)
ATGTGTGTACAAGAGTCAGAAGAAGTGAGTGAGAAAATGGTGAATTTGGATATTTCAAAGAGTGATGAAAATATAAAGATTGGATCTTTACAAGTAGAAGATGAATTGGGAAATACCCAAAAAGAGAATTGTGAAAAAAACACATCTTCTAGCTTTTCTGTGATCAGAAATTCTTTCCCAATGGAAAGTATTTCTGAGGATACAACTATTGCAGACCGTAAGCAGATACTCTTCAATAAATTCCTTCCAACTCTTAGGTCTGGAGAGTGGTCGGATATTGGAGGCCGTATTGATATGGAAGACACTCACATCTGTATTGCGGACTTGGCTAAGAATTTTGGTCATAGTATTCTTGGTGAGGAGGAGGCTATATCTTTTTATGGAGTCTTTGATGGCCATGGTGGGAAGGGAGCAGCACTATTTGTACGTGACTTCTTACCAAGAATCATTGTTGAGGATGCAGATTTCCCTTTGAAACTCGAAAAAGTGGTCAGCAAATCTTTTTTGGAGACAGATGCTGCTTTTGCCAAGTCATGCTCCGTTGATTCTGCCTTGTCCTCGGGCACGACTGCACTAACTGCTATGATATTTGGAAGATCATTACTCGTGGCAAATGCTGGCGATTGTCGCGCAGTACTCTCTCGAGGTGGATTGGCTATAGAAATGTCAAAGGATCACAGACCTTGTTGTGTCAGTGAAAGAACACGTGTCGAGTCCTTGGGTGGATTCGTCGATGATGGTTATTTGAACGGACAGTTAGGCGTGACCCGGGCATTGGGTGACTGGCACATTAAGGGACTGAAGGAAGTCGAAAAGGGTGGGCCATTGAGTGCTGAACCTGAACTAAAACTGCTTACATTAACAAAGGAAGACGAGTTCTTGATTATCGGTAGTGATGGAATATGGGATGTTTTCCGAAGCCAAAACGCAGTGGATTTTGCCCGAAGGAGACTGCAAGAACACAACAACGCAAAATTATGTTGCAAGGAAGTCGTGGAAGAGGCCAAAAAACGCGGTGCTATCGACAACTTAACAGTAGTCATGGTATGTTTTCACTCTGAACCACCACCACCTATAGTATTC
>NbD000326.1 uncharacterized protein LOC109211337  (XP_019230415.1)
ATGAAGATTTTCAGTTGGGTGCACCGCAAATATAATCAGAAAGATGGATTGCTTGATCGGAATGTGAAGAAAAATGAGGTGATAATCAGCAATGAGATTATTGGCGACACACAACTTCTTCTTCAAGATGCTTCAATGGCGCATATGTTGGACGGCTGGAAAGGAGGAATCCTCACAATTGGAACATTCGGATTCTGTCCACTAAAAGATCAACATGACCACCTAGACATTGACGTTAATGAAGATGAAGAATGTGAAATAACAGACGTTGGTGATGATGAGAAAGATGAACAACTTATTATTAACCCATTGATGTATGCAAATGGACATGAACAAAGTCATCATGAGGCACTAAAGGCAAACAAATTGGAGGAGGAGGGAAGAAAGAAACATGAAATTAAGAAGGAAAGGATCACACTGGCGGATTTATTCTCAGCTGATTTTGATAAGGAGAATATTCCTGGGGAAAATAATATTAATCCAGGTGACAAGCTTCAGCCAGATTTATTCATGACTAAGAGTAAAGCTTCGAATTCCCAAGTGAAGAATGGACTTTCTTTCGCTAGGAAGCTTATTCCTCAAGTCCGGGAGGATTCTCATCCCATCCTGAAACTACAACAATTGATGACAAGGGTGTTGAAAAGGAAGGTTCATCCAGATATGGAAAGCAAGAGTCATAAGACCAGTCGAGTGATAGCAGCTGCTACTATGCTGGAATCTGTTTCCCTTCTGAAAATTCAAGAAACTATTGCCTAA
>NbD000325.1 Partial, actin, cytoskeletal 4-like  (XP_019256324.1)
ATCGAGGAGTCTTATGAATTACCTAGTGGAAAAATCTTGACCATTGCTTCACAGAGGTTTCGTTGTCCTGAAGTACTATTCATTTCATCAGTTTCATTTATTAGATTTGATAGTTTAAGCATTCATGAAATGACATACAATTCTATTATGAAATCTGATGTGAATATAAGACGGAGTTTATTTAAGAATATTGTTCTTGCTGGTGGTTTAACCATGATTCGAGGTTTCGTAGATCGTTTCACTAAAAAAATGACATCTCTAGCTCCCAACAACATGAAAATCGAAGTGGTTGCTCCTCTCGAGAGAAAATATAGTGCCTGGATTGGAGGGTCTATCTTAGCATCCCTGTATAGTTTTGAGCAGGTTTCTCCTCTTCATCCTATA
>NbD000324.1 E3 ubiquitin-protein ligase ATL42-like  (XP_019236473.1)
ATGCAGATGTATTCTTGGATTCTCATGAAGTTTCAATCAAGATTGCTATTCTTAGCAATCCTTTCATTTGGATTATTTAGTGTTAAAGCTCAGATCCCTCCATCTGAAGATGAAGATATAGTTAGCAGTTTCCAGCCAAGCCTAGCTGTGGTTATTGGTGTCCTCTCCATCATGTTTTCACTAACTTTTCTTCTTCTCCTCTATGCCAAGTTCTGTCATAGGGCATCTTCTTCTGTTCGTAACAGCACCAATATTATGCATCTTCAAGATGGACTTGTTCGATCAGTACTGTCATGTTCCTCAGGTATCGATAAAACTGTGGTGGAATCACTTCCTTTTTTCAGATTCTCTTATATCAGAGGGTCCAAACAAGGGCTTGAATGTGCTGTTTGCTTATCAAAATTTGAAGATATTGAAATCCTTAGATTGCTGCCAAAGTGCAAACATGCTTTTCATATTGACTGTATTGATAAGTGGCTGGAAAAACATTCAACCTGTCCACTTTGCCGGCATAAGGTCAGTGCTGAAGACCTTTCATTACTTACTTATTCAGACAGTTTCAGATTCTTGTGGAACCAACCTGAGTTAAGAGATGAATCAAATTTGGAACTATATATTCAAAGAGAGGAAAATGGATCCTCAAGATTTAGTCAGAAGGAAGAAGAATTGCCAATACAAGAAAACAATATTGATAATCAAAATGAGAAAGCACTACACAGGTTCAATCATAGGATTATAGTGTCAGATGTTGTCTTCAAGAATCGGTGGAGTAATGTGACTTCTTCAGACCTTATATTCTTGAATTCAGAAATGCTCAATGGCATGGCAAGCAACAGATTCTCATCAATGGACAGAATCAGTGAGCAATCCACGGCGAAAAGAGTGATAGAAGAAGAAGGTCAAAGAATGAATATCAAGGATGAAATGAAAAGAAAAAGATTGTTTGAGAGCAAAATCCAGCAAAATGATTTATCTCAATATCCAGAAGTATCAGAATCAAGAACCAATTCATCAAAATCACTAAGTCAAAATGAGAAAAGATGCATGTCAGAAATCATAGTGCATCCAAGATTCATAGATTTCAACAACAAGAACATTGGTAATAGAAAGCTTTCAGTTCCACAAAACAATGTAAAAGAGGAAAGGAGGAGGAAGCTTTGGCTTCCAATTGCAAGGAGAACAGTCAAGTGGTCTGCTAATAGGGAAAGAAGGTCCCAAAATAGAAGACAAACACTAAATGTATAG
>NbD000323.1 heat stress transcription factor B-2a-like  (XP_009804280.1)
ATGGCAACAGCAGCCGTTGGAACAGCAGAATATCGGACGATTAGCTGGAAAATCGGCCAGCCGCCGACGAGAACGAAATGCCCGGCGCCATTTCTGCTGAAGACTTATGAACTTTTGGAGGTGGAGGAAGAAGAAGAGAATTACAGTGGAAAAAATAAGGTTGTTTCATGGAATGAAGAGGGTACTGGTTTTGTTGTTTGGTCTCCAGCTGAGTTTTCTGAGCTCATGTTGCCTAAATATTTCAAGCACAACAATTTCTCGAGCTTCATTCGACAACTTAATACCTATGGATTCAAGAAAGTAGCATCCAAGAGGTGGGAATTCTCACATGAGAAGTTCAAGAAAGGAAGTAAGCATTTACTTGCAAAAATCACAAGAAAGAAAAGTGACCCTAGTGCTTTTCCTGCTTACTTAAAGCCTTCTGATCAAATATTGGCTGCAAAAGAAGGCAATAATATTAGTCTGCAGCTACTTATGGAGGAGAATCGCAACTTAAGAAAAGAAAGGTTAGAATTGGAAATGCAGATTGCTCATTTCAAAACCCTAGAAACAAAATTGATGGATTGTCTTTCTAAGTATGTGGGAAATCAACATAATAAAATTAGAAGGCTTTTTTAG
>NbD000322.1 Partial, rRNA-processing protein fcf2-like  (XP_016462899.1)
ATGCCTGAAAACAAGCCTGTAATTGGACTTTCATGGGAACCAAAAATACCTCAATTATCGTTTGGTACCAAAAAGAGCAGCTCCAATAAGGAGGCTGAGACGAGTGCAGTATATAAACCTAGTTCTGAACTTATTGACGGCTTATTTGTTCCGCCTAATGATCCTAAAAAGGTGAACAAATTCCTTCGAAAACAAGTCAAGGATACTGCTGGCAAAAATTGGTTTGATATGCCTGCACAAACAATTACTCCGGAGCTGAAAAGAGATCTCCAGCTGTTAAAGTTAAGGGGTGCCATGGATCCAAAAAGGCATTACAAGAAGAGTGATTTGAAGTCAAAAGCACTACCTAAGTATTTCCAGGTCGGCACAGTAATAGAGCCAGCATCTGAATACTACTCGAGCAGACTGACTAAGAAGGAGAGAAAGACAACAATTACTGATGAGTTACTTTCAGACCGCAAACTTGGGTTGTATAGGTAA
>NbD000321.1 Partial, F-box/kelch-repeat protein At3g23880-like  (XP_009759049.1)
AAGGATAATCTTTTCAATGAAATTATTAGCAAAAGACAAAAATATAATGAGAAATCAGTGCTTCCCCATCCCATTTGCAAAGGGAAGAGCGTTTTGGATAATAATACAGAGCAGACGGATGTTGATAAGGCCCTGGAGATTCACTTTGAAGAGGAAATTTTTATGAACATTCTCAGCAGGTTACCCGTGCAGTCTCTTGTTCGATTAAAACGTGTTTCAAAATTTTGGAAGACATTAATATCTGATCCTTACTTTAAGATGAAGCATCTAAGTCATGCCAAGAATGACCCAAATTCCCAAAAACTTCTTGTTAGCCAAGATTCGCCTTATAAACATGATATGTATACCTTTTGTTGTTCTTTGTCGTCAGCTCAACTGGTTGAGGATGAACAAAAACTTGATTGCCCTTTAAACTTCGAACCAAGT
>NbD000320.1 patatin-like protein 3  (XP_016462332.1)
ATGGCAGCAGCTACAATTTCTACCATCTCAATGATCGACTCCAACAAAATGGAAGTTGACAAACTCACGTACGAAATATTCTCCATTCTTGAAAACAAATTCCTCTTTGGTTACAATGACCCAACACTTTCTCCTACATGCAAACAAAACTGTACTAATATGTTAACTCCCTCAAAAAATGTCGCCGCCGGAAAAATTAGAATTCTCTCAATTGACGGCGGTGGCTCCACTAATGGCATTCTAGCAGCAAAATCTTTAGCCCATTTGGAAGCAACCCTTCGTTGTAAAATCGGAAAGAAAAATACCCACATTGCCGATTTCTTCGATGTTGTTGCCGGCTCCGGCGCCGGTGGTGTCCTCGCTGGCCTTCTCTTCACGCGTGGGAAAGATGGGGTTCCGATGTTCACTGCAGAGGAAGCTCTTAAATTCCTTCTTGAGAGTGATAGGAAAATTTCACGGTGTTCTAACCGTGGATTTTTCCGGCGTGTTTTCCGGCCGGCGAAAGTGTTTGTTAAATTATTCAGCGGTTTAACTTTAAAAGATACGGTTAAGTCGGTTTTAATCCCTTGCTACGATCTAACTACGAGATCACCGTTTCTATTTTCGCGGGCTGATGCGTTGGAGATGTATGGTTGTGATTTTAAGTTGGCGGACGTATGTGAGGCCACAGTGGCTGATCGTGCGGTGAAAGTGAAGTCAGTTGATGGAAGAAGGAAGATCACAGCCGTTGGTGGTGGGGTTACGATGAATAATCCAACGGCTGCGGCTATCACTCATGTACTTAACAATAAACAAGAGTTTCCCTTTGCTAATGGAGTTGAAGATTTGTTAGTGGTTTCTTTGGGTAATGGAGAATCAGATTCCGGCACCGGAAATGTGATGTCATCGCCGGCGGCATTTGTTAAGATTGCCGGAGATGGAGCTGCCGACATGGTAGATCAAGCCGTATCAATGGCATTTGGACAATTTAGAAAGAGTAACTATGTTAGAATACAGGGAAATGGAATTGTTGGGAAAAAACACGAATCCACGAGCAAGACAGTAGCCATATCTGAAGAAATGCTAAAGCAGAAGAATGTGGAATCTGTGTTATTTCAAGGGAAGAAATTGGTGGAAAATACAAATTTGGATAAGTTGGAAATATTTGCTGTTGAATTAATCAAAGAGCAAGAAAGTAGGAAAACTAAAATATTACCCCCAGTCATTTTGAAACAGGCATCACCATCTCCTAGAACTTCATCTGCAACAACTTCATCCACCATTTCCTCATGTTAG
>NbD000319.1 ethylene-responsive transcription factor CRF6-like  (XP_016474894.1)
ATGATGTCTAATAAGGAGAGGGTAAATGATGGTTGCGTTGGTTCAGTTAGAAAAGTTCGGATAATTTATGATGATCCTGATGCTACTGAATCTGAGAGTGAGAATGATGATAATACTTGTAATGTTGTTAGAATCAAGCGTATCGTTAAGGAAATCAACGTTTCTAGTGCTTCATTGGAGAAGAAAGACTTTGAAAAATGTCCGATCAGAAGTTCCAACAAGAGTCTTGAAAATAAGAGGGTGCAGATAAAATCGTCGTCATTGCCTAAAGGAGTTAGGATGAGGAAATGGGGAAAGTATGCGGCGGAGATCAGAGACCCCTCGCAAGGGAAAAGAATATGGCTAGGAACTTTTGACACTGTCAAAGCGGCTGCAGAAGCATATGACGCAAAGAAGGCTGAGTTTGATCGAAGGATTTTGTCCGAAAGGGGTAAGAATTTGAGTTCCCCTCAAGCTCCCCCTGAGTGTTCTACAGCTTGTTCCTCTCATCCTACAAACAGGACCAGTAGTTTATACTCGCATCCATCCCCGTCTTCGGTGCTAGATGTACCAAATTCATCAGCTGCCGCAGCAGTTGAGTGCATTGACATTCCAATGAAAGATAAGAATCCAGTGCCAGTACTCGAGGTAGAGCAACCAGCAGTTGAGGATTTTAACCCGAAATTTGAAGATCAAATGCTTTATAAAGATCCTTTGATAGAACAAGGCACCATAAGCAATAGCCTGGCGGAGATGACCGAATTCAATATCACGAAGAAAACAAAAGCCCGACAACCAACCATAAAAATTTGTCAAAAGTCTACAAAGGGAATTGAGGACCGTCATCTTAATTGCACTGACCAGTCAATCACGCCTCCTTCTATTAGTGCAGAGCTTAACATGATGAACTTTGAAGAAACTGCAGTTTCGGGGAATAACTTGAAACTTCTAGGCTTTGACGAGAATGCTCTATTTGGTAAGGATTTTTCACAAACTTTTGATCCATATACAGATTTTGTAGGTTTGGACAGCAATTTTCTATGCTGTGATGGTCTGGAGGAATTTGTTTATGGCATGAACGAAGATTTC
>NbD000318.1 Partial, GATA transcription factor 15-like  (XP_016486367.1)
ATGGTGGATTTAAGTGATAAGGGTATAAGATCTGAAGAAATGAACAGTGAAACTTCTTCGCCAGAAAGGAATGATATTAAGACTTGTGCTGACTGTGGCACAACTAAAACTCCTCTTTGGAGAGGTGGACCTGCTGGTCCCAAGTCACTATGTAATGCGTGTGGGATTAAAAGCAGGAAAAAGATAAGAGCACTTCTGGGCTTGAACAAAGAAAAGAAATCAAAGAAATCAATGGCATTTGGAAACAAAAGCATTGGACTACAGCACCAAAGTTGTAACAGTAGTAGTAATAGCAGTAGTGGAGATAGTAGAAGCAGCAATTTTGGGAAGAAAACTGTTTCTTCTTCATTGAAAAGCAAAGTATTTCCTTTTGGGAGAGAAGTAATTTTGCAGAAACCAAGATCGAGT
>NbD000317.1 uncharacterized protein LOC104245289  (XP_009799185.1)
TCAGACATGAACCTTCCTCACCTTCATCCAATTCCACAGCGCTCATTCAATGTCAACTTCTCAACAATTTCACGTTTTCAGATAGGTTCCTATTCTTCTTTTCCCCCTTCTTCGAAATCTTTGACCTCGAGGAGAAGCATTAATTCTTTCACAATTTCAGCAGGTTCAAGAGCAACAGGCCCCAGACAAATTCCAGCACGAGACAGAGTCATAGATTTTGGAAAATACAAAGGTAAAATGCTGGGTACACTCCCATCTAAATACCTCAAATGGATTTCCAAAAATCTTCGAGCTCGCGATTTTGAAGAGTGGGCCAAGCTCGCAGATGAAGTCCTTTCTGACTCTGTGTATAAGGACCGAATTGAGTGGGAGTTTGCTCAGAATCTCCTGAACGGTGACGTTTCAGCAAGCACTCAGAGTGCAGTTTCTGAGTTGCTGGAAATCAGCACAAGATTTGGTTGGGACAATGAAGATAAGTTGGGTTGGAGCAAAATTGATTATGAATTACTTGGTACATCCAAAGGCGGTCGAATACCAAGACTTTCTGATTCTCCAACTAAGAACACAAATTTAAAGGGAACAACTGAAGCTGAAAGTTGTCAGGAGGAGGAAACTGGAGAAGGTGAAAAAGACAGTAGGGAGAGAAGACGGGAACGGATAAGGTTACAGAGGAGAAAGAACGATTCTGGCTCGCGTTTGCAACCTTCAACTATGACAGAAAGAACAAGAAATTTACAGAATCCTAAGAATCATACTGATTATAATACAATCAACAAAGACCATTCTGTATCAAAAACTGGAAGTCGTTTTCCTGGGCGCGAAGCACTGTTGAAGAAAGCCTTGTCTCTTGGTAGCAGGAAACAGTTCTAG
>NbD000316.1 Partial, UDP-galactose/UDP-glucose transporter 5B-like isoform X1  (XP_016486271.1)
ATGGCGGAGCCACCGTCGTTACCGTTGAAGGAGAACAAGCTAGCCAAAGGAACTTTTGCGGTGGTCGGAATCTTGTCTACTCTCGTCATTTATGGAATATTACAGGAAAAGATCATGAGAGTTCCTTATGGGCCGCAAAAAGAATATTTTACATTCTCATTATTTCTGGTCTTTTGCAATCGGATTACCACGTCTGCAGTCTCTGCCGGAGTTTTACTGGCAAGTAAGAAGGCCTTGGACCCAGTAGCTCCGCTCTATAAATATTGTGTTGTATCTGTCTCTAACATCCTTACAACTACTTGTCAGTATGAGGCTCTCAAATATGTCAGTTTTCCTGTTCAAACCTTGGCAAAATGTGCC
>NbD000315.1 Partial, probable protein phosphatase 2C 6  (XP_016504109.1)
ATGGGAATTTGCTATTCTTTAGTAAAAGGGAAGAGCAGTGAGAATGAGAGTAAAAAGATTGATTTAAAGTTGAGGAAAAGCAGTTCTAATAATGGAGATTTCAGCACATTTATAAGCAAGTTGAGTGGAGGAAGTAGAGCTGAGGAGAGAGGACTTGAGCAGATTGAAGGAAGGGTAATAGGGAATGGTGCTAGTAATGTTGCTTGTTTATATACTCAGCAAGGAAAGAAAGGTACAAATCAAGATGCCATGATTGTTTGGGAGAATTATTGTTCGAGATGCGATACAATCTTTTGTGGAGTATTTGATGGGCATGGTCCTCATGGTCATATGGTTGCAAGAAAAGTTCGAGATTATCTTCCACTTTTGCTGCAATCAGAATGGGAAACTAAATCATGCGGTGATCAAAATGTTGCATCCGAGAATGGAAATACTAATGGAGGCTCACATTTTGACGACATCATAGATGATGATTTGATAGAATCAGTGGAAGCTGAGAACAATGAAAAATTCCCGGAAATCCATCTGCCGCATAAGAGGTCAATATTAAGGGCTTTTAGATCAATGGATAAGGAACTGAAGTTACATCCCTCAATCGACTGTTTCTGCAGCGGGTCAACTGCTGTTACTTTGGTAATGCAGGGCAAGGATATATTTGTTGGTAATGTTGGCGACTCAAGAGCAGTTTTGGCGATGAGAGATAAAGACAACTCTTTAATGGCTGTACAGTTGACAGTAGATTTGAAGCCTAATCTTCCAAGAGAAGCTGCTAGAATCCAGAAATGTAAAGGACGGGTTTTTGCATTGCAAGATGAGCCGGAGGTTGCACGTGTGTGGTTGCCAAACTGTGACTCCCCAGGTTTGGCAATGGCCAGAGCATTTGGTGATTTTTGTCTCAAGGATTTTGGTTTAATTTCTGTCCCGGAT
>NbD000314.1 hexokinase-2, chloroplastic-like  (XP_016497279.1)
CCAATATTGACTAAGTTGCAGAAAGACTGTGCTACTCCACTTCCTGTTTTGCGCCACGTGGCTGATGCCATGGCCGTTGATATGCGGGCTGGACTTGCCGTCGATGGTGGCAGTGATCTGAAGATGATCCTTAGTTATGTTGACACTTTACCAACTGGGAATGAGAAAGGTTTGTTTTATGCATTGGACCTTGGTGGTACAAATTTCCGAGTGTTAAGAGTGCAGTTAGGTGGTAAAGAAGAGCGCGTAATCGCCACTGAGTTTGAGCAAGTCTCTTTACCTCAAGAACTGATGTTTGCCACCTCTGAGGAGCTGTTTGATTTTATAGCGTCTGAGCTAGGCAAATTTTCCCAAAGTGAAGGTGGTAAGTTCGAGATGCAACAAGGACGGACTAGGGAAATAGGATTCACATTTTCTTTCCCAGTGAAGCAGACTTCAGTTAAATCTGGCATTCTAATCAAGTGGACAAAGGGTTTTGCAGTCTCTGGAACTGCAGGAAAAGATGTCGTTGCTTGTTTAAATGAAGCCATGGAAAGGCAGGGATTGGGTATGCAAGTCTCTGCCCTGGTCAATGACACTGTAGCAACACTTGCGGGAGCGAGATACTGGGACAATGATGTCATGGTTGCCGTCATTCTTGGGACTGGAACCAACGCTTGCTATGTAGAACGTGTGGATGCTATTCCTAAGCTGCCAAAAAGGATGTCAAACTCTCCAGTAACAATTGTGAATACTGAATGGGGAGCATTTTCAAATGGGCTTCCTTTAACTGAGTTTGATAGAGAAATGGATGCCGAGAGCATTAACCCTGGTGAGCAGATTTTTGAGAAGACAATCTCAGGAATGTACCTTGGAGAAATTGTAAGACGGGTGCTGGTCAAAATGGTCAAGGTTGGCGGCTTATTTGGTGGCGGCTATGTTCCAGAAAAGTTAGTCACTCCATTTGTGCTGAGGACACCAGATATATGTGCGATGCATCAGGATACATCCAGAGATCTTGAAGCTGTTGAGTCTGTCCTCTATGATATAGCTGGGGTAAAATCTGATCTAAATGCAAGAAAAACAGTCGTGGACATTTGCGATACTATTGCCAAACGAGGGGGGCGTCTAGCTGGTGCTGGAATTGTTGGGATTCTCCAGAAAATGGAGGAGGATTTAAAAGGCGTAATCTTCGGTAAGAGAACAGTCGTAGCAATGGATGGAGGTTTATATGAGCACTATCCTCAGTACAGAGAATACCTCCAAGAAGCTGTCACAGAACTTCTTGGATCAGAAATTTCTAAAAATGTAGTGATAGAACATTCAAAAGATGGATCTGGAATTGGAGCTGCATTATTAGCTGCTGCTAACTCAAAGTATGAGCATGATTATTAG
>NbD000313.1 Partial, putative nuclease HARBI1  (XP_009782302.1)
CACCACTCGACTGTGTCTCAAGTAACTTGGCGCTTTATAGAGGCTATTGAGGAAAAGGGGCTTCACCACCTACGCTGGCCTTCCACCGAGCAGGATATGACACAGATAAAGTCCAAGTTCGAAAGAATACAAGGACTTCCAAACTGTTGTGGTGCAATCGATACAACACACATCACAATGATGTTATCCTCGTCCGAGCAGACAGCTGACATATGGCTTGATCAAAACAAGAACCACAGCATGATCCTACAAGCAGTTGTTGATCCCGATATGAGGTTCCGTGATGTTGTCACGGGATTGCCAGGAAAGATGAAAGAGAATTCAGTGCTTCAGAGCTCAACTTTTTTCAAACTCTGCGATAAAGGAGACAGGTTGAACGGGAACAAGATAAAATTATCCGAAGAAGCAGAACTACGCGAATATATTATTGGTGATTCTGGTTTTCCTTTGCTACCTTGGCTTTTAACTCCTTATCAAGGGAAAGAGCTTTCAGAATCTAAAGCTGAGTTCAATAAGAAGCATTTTGCAACCCGTATCGTGGCACAAAGGGCATTGACTAGGCTAAAGGAAGTCTGGAAAATGATTCATGGATTAATGTGGAGACCGGACAAGCACAAGCTACCGAGATTTATCCTTGTTTGCTGCATTCTCCACAACATTGTCATCGACATGGAAGATAAGGTTCTGGACGAGTTTTCTCTGTCTCATCACCACGATACAGGATACGGGCAAGAGGTTTGTGAATCTGTCGATACGACTGCTTCAGTTTTAAGGGACAATCTGTCCCTGTACTTGTCTGGGAGGTGA
>NbD000312.1 Partial, methyl-CpG-binding domain-containing protein 7 isoform X2  (XP_009782301.1)
TACTATTATGAGCCTGGGACTGGGCTAAAGTTCAGATCACTGAGAGAAGTCGAGAGACGATTGAACGGTGAAATATATGCTCCTAGATCCAGGGCATTGGTAGTGAGACACAGTCGCAGTACTCTATCGCGGAAGATGATTGTTTATGGTGGAAAGATAGTGAGAATGGATGAAGAGCAGTTGAATGAATGGGCAATTGTTCCGTCAAGAAGTGCAGCTACCTTACCCTATGAACTTCCAGACGGTTGGGTGATTGAAGAGGTACCACGTAGAGACGGAAGCTTTGTGGATAAGTATTACTATGAACCAGGAACTGGACTAAAGTTTAGGTCCAGAATAGCAGCACAGAGATACTTGGCAGAAATGAGAGAAGATGTTCCTTTGTCTGCTACTCTAGAAGAATTAAAAGAGAATAAACCACTGTCCAAGATGTTTAAGTTGCACCATCATGCAAAGAAATCTGTTCCATGTGAGAGAAACATCTCCACAGAGGACTCGCAAAAGTCGTCATTTCTTTCTCCACCGGCAAAAGTAAATTGGGTTCTTTCTAGTTCTAGAGGTGATTCTTGGGACCCTTTCATTGCCGGAACACTAATCCCTGATTCGGTAAAACAGCAATGGACTAATAGATTCATGTTGTGCATGAATGATGAGACTCGGAATGCCGAAAACTCAGACTAG
>NbD000311.1 uncharacterized protein LOC104228254  (XP_009778996.1)
ATGGAGGGATTAATTCCATTTGTGTACAAAGCAATAATAGATTACAAAAATTCTACTAGACAAGGCGGAATGACTAGTGAATCGCTGTTGGGTTCTTACATGAGACTTCCTGGCGATTCGGGTCGGTTCGAGATGTCGGATATACAGCTATTCGGATCGCCCGATAACAGATTTTCGGTGAATTCTTCAGCTTCGTCAGCTACTACTGCCGCTAAGAGAATGGTTTCCGGCGGATCACCGGCGGCGAGGTTCCACCGGATTTCTACTCGTGCTATCAACATATAA
>NbD000310.1 Partial, elongation factor P-like  (XP_016462228.1)
ATGCGAGTTCTTACGAACAGACTATCGCGAGCTCTCTACTCAGCTGCTGTTTCTTCCTCTTCAGCTTCATCCGTTTCTCGCTGCGCTTCCTCAAAGATTTCAAGAGCACTTTCCACTTGTATTCATTCCAAACAGTCGCTTCCCTCGCCGTACACTGAATCTCGAGATCCTCTCTTTGCTTCGCCTTGGTTCGCCACTCAAGTTCGTGGTGCCAAATCTCGCGGCGCCGATTTGAAGCCAGGAAATGTGATTGAGAAAAAAGGAAGGATTTATGAGGTGGTAAAGGCACAACACACAACCCAAGGAAGAGGAGGAGCTATTATACAGGTGGAGCTCCGTGATGTTGATAGTGGAAGCAAGTCGAATGAAAGATTTCGTACAGATGAACCTGTTGAAAGAGTATTTGTTGCAGAAAAGAGTTTTACATACCTGTATACAGATGATGAAACTGGAAACATTGTGCTAATGGAGCCTAAGACCTATGAGCAACTAGATGTACCAAAACACTTGTTTGGTGAATCTCATGTCTACCTTCAA
>NbD000309.1 Partial, cinnamoyl-CoA reductase 2-like  (XP_019243870.1)
TGGCTTTGGCTTTTCAAATTCTTTATAAACTTGTCCCCCGTTCCTTATTTCTTCAACTTATTTGGTTCCTCAAAAGCTTCATTCTTAAATCCCTCTGTCATAACTATTCCGACCATAAAAGCAAGCATTATGCCATCAGAATCCGGCAAAGTTGTTTGCGTTACCGGCGCCGGAGGTTTCATTGCCTCTTGGCTTGTTAAACTCCTTCTAGAAAAAGGCTACACTGTTAGAGGAACCGTTAGAAACCCTGATGATGCCAAGAATAATCACTTGAGGGAACTTGAAGCTGCAAAGAAAAGACTCACTTTGTGCAGAGCTGATCTTTTGGACTACCGGAGTTTGAGCGAAGCAATATATGGGTGTGACGGAGTTTTCCACACTGCCTCACCTGTCACTGATGATCCAGAACAAATGGTGGAGCCAGCAGTAATTGGGACAAAGAATGTAGTTACAGCAGCCGCAGAAGCCAAAGTGCAAAGGGTAGTGTTTACTTCGTCAATTGGGACGGTGTACATGGACCCCAACAGGGACCCTGATAAAGTTGTGGATGAGACTTGCTGGAGTGATCTTGACTTCTGCAAGAATACTAAGAATTGGTATTGCTATGGGAAGACGATAGCGGAACAAACAGCGTGGGAAATGTCTAAGGAAAAAGGAGTGGATTTAGTGGTGATCAATCCAGTGTTGGTGCTTGGACCATTGCTTCAACCAACAGTGAATGCGAGTGTTCTTCACATCCTCAAGTATCTCACCGGCTCTGCTAAAACTTATGCCAATTCAGTCCAGGCATATGTCCATGTTAAGGATGTTGCTCTAGCCCACATATTTCTCTATGAGACTCCTTCTGCATCTGGCCGCTATATCTGTGCTGAGAGGGTGCTTCATCGGGGCGATGTGGTGGAAATTCTTGCCAAATTTTCCCCGGAGTATCCAATCCCAACCAAGTAA
>NbD000308.1 E3 ubiquitin protein ligase DRIP1-like  (XP_009614943.1)
ATGGATTTTGCTACACGGCAAGCGAGTATTAAGAGTGTTTTGACATGCGGAATTTGCAAAAAGCTATGCAAAAAAGTCACCATAATTGAAGAATGCTGTCACAGATTTTGCAAGAAGTGCATAACAAACAAGATAACAGAAGAGAAATCACATAGTTGTCCGGTATGCAACTTGGATTTAGGCTGTGCCCCTTTGCAGAAAATCAGGCCTGATAACCAAGTCCAAGAGATCCGCGACATATTCTCTAATAGAAGAAAAGAATACATTGAGCGAGGAATAATAGAAGGAAGTTCCAAAAAAGGCGAAAGCAAAAAGGTTGCTGAGGATAACAATGCCATGCTCATTGATAATCCATTGCCTGCTACTAGCTCAAGGAGAAAGGAAAAGTCCATCTCTTCCTTAGTGAGTACTAAACCTCAAGTTTCAAATCATCAGAACGTTCCGAGTGGAAGAAGAAAAGGTCATGCTCGAAATGCTAATGCTCCACGTTTTCAAGATCTGATTAAGTTTGATCTTAATGATGAGAATGTTGAGAACAAGATAAAGGGAGATCAGTCAGGAAGCTCAAGTACTCCTCTTCTTTCAGGCAAAGCTACTCAAAATAAAGAACAGGTGGAGAGTCCAAATTCTGCAGCTGAGACCTCAAAGAATGATGTTTTAAAGAAACCTACTCAAAGAAAAGGTGAACCATTGGATGGTATGAATGACCTTTGGGAACCGCTAAATACCTTGGTAACTAAAGGTGTGAGTTTAGGCAATTCCAACAAATCCAAGTCCATAGAGCCTGCCTCAAACTTCGCTCCAATAGTCAATCTTGAAGATGAAGATGAAGATGAAGATGATGAAGACGATGAAGAGTACGTCCCTTCTAAAACAAAGGAACACAAAGTTAGCAAACCAAATGTTCAAAAAGAGGAAACTAGATCAACTAATATTGCAGCTGCAGCACCATCAAGTACTTCAGGAAAAGGCAAAAAGGGACGCCGTGGCAGAAAAAAAAAAGAAACACTTCCCTCTGGTGGAGTATCAAGTAACGCGCCAGAAGTACGAGTTACTAATGAGGCCACAAGCAGCAGTAAAAAGAATGACAGAACCAGCCCTATTTGGTTTACTTTAGTTGCATCTGATAAACAGGAAGGTCCTTCACCATTGCCACAGATTCCTTCCCGCTACATAAAGATCAAGGATGTGAATATGCCTGCTTCGTACATAAAGAAGTATCTTGCACAAAAACTGAGTCTCCAGAGTGAAGACGAGGTGGAGATTCGCATATTAGGCCTTCCGATTCTTCCTGCATTGCCATTGTACCGACTAGTAGAGCTGTGGTTACGTGCAGCACCAAACTCAGAAATTAGAAAGGCAAAAGTGGGAGGTTCTGCTAAAGATTTTGTGATGGTTTTGACATATGCTCGCAACCTTAGACCTCGGCCTCATTGA
>NbD000307.1 zinc finger protein ZAT11-like  (XP_016459318.1)
GCCATGAAGAGAAGCAGAGAAGAGGATAGTGAAGTAGAAGCAGAAGCCATGGCTAACTGCTCAATGCTGTTGTCTCGTTTAAACAATAACACTTCATCGTTCGAATGCAAGACATGCAACAAACGATTTTCATCTTTTCAAGCACTAGGCGGCCACAGGACGAGTCATAAATCGCTGAGATCATCATCCACAGACGCCAGAAGCAAATCCAAAAAACCAAAGAATAATATGCACCAGTGTTCTATTTGTGGGATGGAGTTCTTTATGGGGCAGGCTTTAGGTGGACATATGAGGCGTCACCGAGCCCCAACCAATGTACCAGTTTTGAACAACTCGAATATATTATGCCTCGATCTTAATTTAACCCCTGATGATCAGAACGATGATTTTATGTTATGGCCGACGACACCTGCTCCTGTTTTGCGCTGCTTTATCTAA
>NbD000306.1 uncharacterized protein LOC107768609  (XP_016443216.1)
ATGAGTCAACTAGCGGCCTCTACGAGAAAACAGAATGCAATATGGCATGCATTCATCCGGTCTTGGGTTTCTAAGCCGAAAAAGGTTCTAGAGCTTCCATGGGTCTCTTTGCCAACCTCTTTGGTTAATTTAAATCTAGCTGGGTGCAATCTATCTGAAGTTGCTTTTCCGAGGGACTTGAGAAATTTAGTGATGTTGAAAGACCTAAACCTTAGTAATAATCCAATCAGTTGCCTTCTAGATTGCATCAGAACTCTTTCCAGGCTCAACAAACTTGGATTAAATTCTTGTGCAATGCTCAATTCTCTCATAGACCTACCTCGGGTCCATGATTTGCAGGTAAGATACTGCACTTCCCTGGAAAAAGTAACATATCAATCAGTAGGATGCCGTGCGATACTTCATCCTTCAACTGGCTGTAAAAAACTCACTTATAGGGAGGGAAGCTTCAAGTTAGAAGCTATGAGAGGAGTTGAGAAAACAATGAAGTCATTGGAATTAAGCATGTTGGATTCTGTGGGGAACTCTCAAGTGAAATTGTATAACAACTTAACTAATACAGAGAGGAGAGGACCAGCAAAGGCATTGTTTGAAAGAGGACTGATTAGCCTATTTCTTCCGGGGAGCAAGGTTCCTAATTGGTACTGTCACAAAATTGTAGGAGAAGCCATATCTTTCACTGTCCCTGCACTTCCAGATCTCAAGATCCAGGGCTTAACTGTGTGCTCAGCCTACACAATCGACTGGAAAATCTGGATTGAGGGTGTCCAATTATATTTGATAATCCATAATGAGCAGAAGAACGTGAAACTGATTTATAGCCCGACTTGCTATGGTCTTCCTGAAGCCCACAAAGAAATGTTATGGTTCAGCCACTGGAAATTTCGGAGTCAGCTGGATGCTGGTGACACACTGATTGTCACAGTGCTTACTATGACTGGTTTTAATATCAAGGAGATCGGTATTCACATAATTCATGGTGAGCAAGTAGACATGGTTTCTGACTCAAACAGTCAAGAAATGCAGCGAGATTATCCTTATCAGGGGATAATCCCTAGCGAACGTCAAGGGCTCGTAGACTTTTACTGCTTTGGCCATATGGGGATTGGATTGCACTTCATTTTGCCATATATACCATGA
>NbD000305.1 uncharacterized protein LOC109213575  (XP_019232936.1)
ATGCCTACTTCTTCAAAATCTAACCATTTTCGATCGATTAGTTTGCCTGGAAGATCACAATCTAACCATGTTAGATCGATATGTTTGCCTGGAACGTCGTATCAAACAACTGAACGAGTTAAACAGGCGATCAATAATCTACAAAAGTTGGAAATATCAACTGCGTCAACAGCAGATATTATGTACAATGGTTTACTTGGTGTAGAGGAGTTATATAAATGCATGAATGAGTTACTTAATTTGCCTCAAACACTTCAAGCATTTTCCCAATATCGACTTGGGAAAATGGTTGAAAATTTATTGGATAAATCAGTGAGGCTTCTTGATCTTTGTGGAACGACAAGGGAACTTGTTTCACAATATAAAGAAAATGTAAGAGACCTTCAATCATCACTCAAAAGGAGGAAAAAAGATTCAACAACAGAAACCAGCATAGCCAAATTCACCTCTTTTAGCCAGAAGATTAAGAAAGAAGCTAAAAGATTAGTTTTGGTTTTAAAGCAAATGGATCAAGAAGCTGAGGGAGGATTTGTACCAAAAGATGCAGATCAAGACACAGTAGATATGATTAAAACATTAAAGGAAGCTAATGCAATGCGCATTTCTATTTTTCAAATGTTCTTGACTTTCTTGTCTGTTCCACTTTTGAAGCCAAAGTTATCTAAATGGTCATTGGTTTCAAGATTGGTAAATAAAGGAAGATTAGCATGTGAAGTTCAAGAAGAAAAAATGAACTTGGAAAGTAGGTTGGAACCATTTGAGGGTCATCTTGATAATTTTGAAAATGGATTGGAAGGAATATATAGGTGCATGAGTAGATCAAGAAGCTCTCTCTTGAATATTTTGAAGGAACTCGGATTCAGTACGCCCATGTGGTTCAACCTGGAATTATGTAGAGAGAGAAAAGAGACGACCGTTGAAAAACTACTCGGAGAGTTATGTCTTTTCAGAAAAAGTCCTAATGTTAGAGCTCCTTATTATATAGGTAGACATTCTTTTTCTTAA
>NbD000304.1 transcription factor bHLH52-like  (XP_019262840.1)
ATGTTACCTGAGTTTGAAAGTTTACCAGTTTATAAAAGCGAAAATGGCATAGGGACTAAGGAGAGTAGTAAATGTAATGAGAAGAATTTGTCAGCACAAAGCATTGCGGCGAGGCAAAGGAGAAAGAAGATAACTGAAAAGACACAAGAACTTGGGAAGTTGATTCCTGGAGGACAAAAGATGAACACCGCTGACATGTTTCAAGCTGCTTATAACTATATTAACTTCTTGCAAGCCCAAGTTGGAATTCTTCAATTCATGGCTTCATATCAGAAAGTTTTGAGGAGGGATATAGCTGGTAATGATGAGGTACGAAGTAGTCCGAGTTCACGTAAAGTTCAGAGAATGACCGCACCCCAAGGAGGCTGA
>NbD000303.1 copper transporter 5  (XP_009800304.1)
ATGATGCACATGACCTTTTACTGGGGTAACAAAGTGACCCTTTTGTTTGATTTTTGGAGAACTGATTCTTGGTCAAGCTATGCCCTCGCTTTACTCGCTTGTTTCATCGTCTCCGTTTTTTATCAGTACATGGAAGATCGCCGTCAGCGATTCAAGATTCTGTCTTCAAATTCCAAGAAAAACTATCCTCCGCCGTCGTCCAACGACGCCGTGAATACACCCCTTCTTTACTCTTTTCCGACCGTCGGAGGTGTGTGGAATTCAGCGAGATTTGCTACGGCGATTCTAGTTGGGATTAATTCGGCGATTGGGTATATGCTTATGTTGGCTATTATGTCATTTAACGGCGGCGTTTTGTTCGCTGTCGTTTTGGGTCTGTCGATCGGATATTTGCTTTTTAGGACCGGTGAAGAGGATGTTGTGGTCGTTGATAATCCATGTGCCTGTGCTTGA
>NbD000302.1 uncharacterized protein LOC104216300  (XP_009764627.1)
ATGACAGGTAATCCAATGGTTTTTTCTAGCTTTTGCTCACATAAAGCACCCTCTCCGGTTACTGTAGCTGATGGATCAACTTGTAGCAGTGTTGGATCTGGGACTGTTAAACCAACTTCCTCTATTACCTTGTCATCTGTATTAAGTCTACCAAACTTGGCCTTTACCTTGATTTCTGTTAGTAAAATTACTAAAGACCTTAATTGTTGTGTTGCATTCTTTCCCGATCATTGTTTGTTTTTAGATCTTAAGACG
>NbD000301.1 Partial, protein NRT1/ PTR FAMILY 2.10-like isoform X1  (XP_009798933.1)
GCAACTAAGAGTGAAATCAAGAGGTACAGAGGAATCAAAGCCATGCCCTTTATCATAGGGAATGAGACATTTGAGAAGCTAGGAACAATTGGGAGTTCATCAAGCCTCTTGGTTTATCTGACTAGCATTTTTAATATCTTCAATGGAACTTGCAACTTTGGCACCTTGCTTGGAGGTTTCCTCTCTGACACCTATTTTGGGCGTTACAGCACTCTTGAATTTGCTTCAGTCTCTTCTTTCTTGTTGGCATTTGGAGCTGACCAATTTGATCCGAACATTGCACCAGGAAGAAAAGGAATCAGTGGCTTCTTTAACTGGTATTACTTCAGTCTTACATTTGCTATGATGGTTTCCTTGGCTGTGATTGTGTATGTGCAATCAAATATCAGCTGGTCTCTAGGATTAGCCATCCCCACAATTATGCTCTTCGCAGGAACTAAAATCTATGTAAGAATGGTACCAAAAGGAAGCCCTTTGTCAAGTGTGGCACAGGTCATTGTAGCTGCATTAAAGAAAAGGCACTTGCAGCTCGCGGAACAACCATGTGTCGCCCTCTTCAACTACGTCTCTTCCGATTCGTTGAATTCCAAGCATTGCTACACTGATCAGTTCCGATTCTTGAACAAAGCAGCGGTAAGAACCCCAGAAAATAAGATAAACTCAGATGGTTCTGCAGCTGATCCGTGGAGGCTTTGCAGCTTTCAGCAAGTTGAAGAAATGAAGTGCTTATTGAGAGTAGTACGAATATGGGTTGCTGGAACTGTATATTATGTGTCTGTTGTCCAACAACAGAACTATGTAATCTTCCAAGCCCTTCAGAGCAATAGACAATTAGGCCATAACCATTTCCGTACTCCACCAGTATCTTTCATTGTCTTTCCCTTCCTATGCATATCCATTTGGTTACCCATCTACGACCACATTTTACTTCCATGGCTCCGAAAATTCACAAGGAAAGAAGATGGTATAACCTTCTCCAGAAAATGGGAATTGGAATGTTTATCGCTATCATCACCAATGATCATATCAGCTATCGTCGAAGACAGGAGGAGAAGCCTGGCACTAACTAGGCCGACGTTGGGGATAACTCAGGGGTAA
>NbD000300.1 uncharacterized protein LOC104102187  (XP_018628319.1)
ATGCCTTCGGTAGGGATGAGAAGGACTACAAGGGTTTTTGGGGCGAGGGTTTTGAGGTCAGGAAGGCGGTTGTGGACCCCAGGCGAGGAGGTTAAGCGGGCAAAACACGGAAATGAGTGGATTGAGCTTCTTGACAATGTAGTAAGAGATGGTGGTGGTGGTGGTGGGGCCACTAAGTACAAGGAAAACGGGTGGCTTAAGAAGGATAGTGCTCCAAAACAAGACAGTAACCAAGAAATCGATATTGATGTAGAGACTACGGCAACGGCTGAACCGGAGGCACCGATCATTAGTCCGAATAGCAATAGTTTTAGAAGGTGGGGAACTGTATATGCGAGGAAGAGGAAAAGGCATGGATCGGTGAATGGTGATACAGTAACAGAGGGCAAGAGGTATGGCAAGCACTTCGTTAGGAAGAAAAAAGTTAGGGCAGCTTATGCAAAGGATTCAGATAAATCTGAAGAGGGTCAAATATCAATTGGCATTGTTATTGTAAATACATCATGTGGAAGCAGTTATTGGGTTTCCGGCCTTTTGAATTGTATTTTAAGGTACTTGTGGAAGTCAACTGTTAGTTTGCAGCAAATCTTTGGATTCATTAACTCAAAGCCCTTGAGGGACGTTTCTTCATTGCAAGGTATCCTCCTTCTACAGGATCAGACTCCAAGGAAAATCAAAACTGGAGCTTGCTTTATAGCTGGTGTCACGTGTTCGATTCCGGTTTTTGCTCTGGACTTTTCTACAGTCCCATGTTGCTTTATATACCTGCACTCGAGCCTGCTTCTCAGATTTATTCACATGTCCTATGCATTGGTCATGTATTCTACAGTTATGTTTGAGGAAACTAACGTGACTAATGAGAAGGAGATTGTGTCTTGCCTTATCCCTGTGAATAATCATTCTGGATTGGATTTATCCGCATCTGGAATGTATGATGATTCCAGGGAGATTTCAGTGGTGCACCCATCTGTTGGAGTTCCTAAATTAGCTGCCCACCACTTGCAGCTAAGAAACAGTCGTGGTATTCAGAAGCGGAGAAGCTCTTTGAGTTCAAGGAGAGGCAGACGTTCTTGCTTTGGCTCACAGGATGTTATTGGTGCTTTGGCTTCTGACAGATTGAGGTTAAGACGTAATGGCCTCCGAATTTCCTCTCGTGGGTCTCGGTATGAACTTAGGAGTTCAGGTCAGAAGATCTCCACACGAAGCATCAAAGAACTAAAATCTGCTTTGGTGGAATTGACGCAGGATATAGATGCAACAAGCTGTTCTGCCAACATATTGGTTATTGAATCAGACAAGTGTTACAGGCAAGAAGGAGCCACTATTGCTATGGAACTTTCTGGTTCAAAACAGTGGTTTTTGGCAGTGAAGATAGGTGGTGCAAGGAGATTTAGCCTTACTGCTGAAAAAGTTATGAGGCCTTGTAGCGCCAACCGTGTAACTCATGACATTATATGGGCCGGGGATCGTGGTTGGAAGCTAGAGTTTCCAGATAGGCGAGACTGGATGATTTTCAAGGAACTTTATAAAGAATGTTCTGATCGCAATGTACAGCCTCCTGCGTTGAGCATCATTCCTGTTCCTGGTGTACGTGAAGTATCAGGCTATGCAGAGAGCAATCCTGCTCAGTTTGCCCGTCCGGATTCATACATAACCGTTAGAGATGATGAGCTAGCAAGGGCATTAGCAAGGAATACGGCATGCTATGACATGGATTCTGATGACGAGGAGTGGCTGGAAAACATTAATGATGAACTTTGTCTGGAAAACAAGCATCTTTCGGTTGAGAGCTTTGAGATACTGATTGATACTTTTGAGAAAGGCGTTTATTATAATCCAGATGTTTATTCAGATGAGAAAGCGATTATCAATAGTTGCCTGGATAAGGAAAAGAAAGAAGTTGTTGAGGCTTTGTATAGTTACTGGTCCAAAAAGAGGAAGCAAAAGCGATCTTCCCTGATAAAAATCTTCCAGTGTTACCAGCCAAGGAGAACTCAGGTCATCCCAAAATCTGTTCTCCGCAAGAAGAGGTCTTTCAAAAGACAAGGAAGCCAAGCTGGAAGAGGCAAACAGCGGCCATTTCTACCAACAATGGTGACTGAAAAAGATGCTTTGCAGCGACAGAACTCAGTTCTTAAGGTGCAAGAAGCT
>NbD000299.1 Partial, putative clathrin assembly protein At2g25430  (XP_016432985.1)
ATGGCTCCGAGTATTAGGAAGGCAATTGGGGCAGTGAAAGATCAAACTAGTATAAGCCTAGCTAAAGTGGCCGGCAATGTTGCACCGGACCTTGAAGTATTGGTGGTGAAAGCAACCACTCATGATAATGAACCAGCAGAAGAGAAATATATTAGGGAGATTTTGCATTTGACGTCCCATTCTAGAGGATATGTGAGTGCTTTTGTTTTTTCTGTGTCGAAGAGGTTGAGTAAAACCCACGATTGGGTTGTGGCATTGAAGGCCTTAATGCTTGTGCATAGGCTGTTAATTGATGGAGATACTGTACTCGGGCAAGAGATCATGTACGCAAGTCGGAGGGGGATGAGGGTTTTGAATATGTCCGATTTTCGTGATGAAGCTCACTCTAACTCGTGGGATCATTCTGGATTTGTTAGGACTTACGCCTTTTACTTAGATCAGAAGCTTGAGTTTACAGTCTGTGATAGGAAGTTGAATGACGTTGAAGACAAAAAGAGGTTTGAAGATGGTTATGGGATGGATAGTAGAGAGAGGTCCTATAGCGAGTTTGATGAGTCTGCTGGAAGGGGAGAGAAAAATGGTGTGACACCGGTAACAGAAATGAAGCCCGAGCGTGTTTTAGCGAGGTTGAATCAATTGCTTCAGCTTCTTGATAGGTTCTTGGCTTGTAGACCGACTGGGGCAGCAAAAAATAGTAGGATGGTGCTGGTAGCGTTATATTCGCTTGTGAAGGAGAGCTTCAAGATTTATGCTGATATTTGTGAGGTATTACAGTTTTTGTTGGATAGGTTCGCAGAGATGGAATATGCCGATTGTGTCAAGGCGTTTGATGCTTATGTTAATGCTTCAAAGATGATTGATGAACTTGTGGGAATTTACAATTGGTGCAAGGATGTTGGGATTGCAAGGTCATCCGAGTTCCCGGAGGTGCAAATCATCACTGATAAGCTTTTGGGCACGCTTGAGGGCTTCTTGAGAGAGAGAGCAAATAGGCCAAGGAGCCCCGAGATAAATAGGGCGGAGAGCTCATTAGCAGCTGAAGAGGAGAAACAACCAGATATGAACGAAATTAAAGCTCTTCCACCACCAGAGAATTACATTTACACCCCTCCTCCTCCACCTCAACCTGGACCTAAGCCAACGCCAGATAGTCAGCGGGTAACCGAGGACTTGGTTAATTTGAAGGATGATGGAGTGACAGCTGATGGCGAGGGTAATAAAATGACGTTAGCTCTGTTTTCTGGTCCGGTAGCCAATGGAAATGGCTCGTGGGAAGCATTCCCGTCTGATGGAGAGGCTGGACAAGTAACTTCAGCTTGGCAGACACCAGCTGCTGAGATTGGTAAAGCTGATTGGGAGTTGGCATTGGTAGAAACTGCCAGTAATTTGTCAAAGCAAAAGGCTGATTTAGCA
>NbD000298.1 exocyst complex component EXO70B1-like  (XP_009771930.1)
TTGTGTGGGTTTAACTACATGGGAGACTGTGAAGCTACTGTTCATGTAACGGAGGATGAAGAAAAACTGATTGCAGCTGCACAGCAGATTATGAAAGCATTGGAAAAGAAACAGAATTTAACACATGATGCAAGAAAAATTCTGGCTGATTTAGGCTCTCAGTTGTCTTCCATAACCAAATTGAGTGAAAACAAACATGAGAAATTTTCTGATGAAATTGAAGACACTGTAGAGAAGTTCAATGAACTTGAGGAGCAGCTCAACATAGTGCAGAATAAGGTGATGAGGTGGGAAGTGGATCAATCTGTTATATGGGATTGTGGACCTGAATATGCAGATGATTATTTGAGGTCTGTGGATGAAGTTCGAAAACTGATTGAACGGTTAGAGAGTTTGAATGTGGATAAAGGTAGTAAAGAGGATGAGATTTTGTGCAAGGCTCATGAGGTTATGCAAATAGCGATGAAGCGGCTTGAGGAGGAGTTTAGGCATTTGCTTGTTCACAACAAGCAGCCTTTTGAGCCTGAGCATATGTCTTTTCGTTCAAGCGAAGATGACGAGGGTTCTATTGTTTCATTTGGAGTTGACTCAGCAGAGGATATGGTTCAAAGAGATAGTATGAGTAGGCGCTCAGAGGAATATGTCGTTGAACTTGTGCATCCGGATGTGATTCCTGATCTAATGAGCATTGCCAATTTGATGTTCAATTCAAATTATGGCAGAGAATGTTCTCAAGCATTTATCAGTGTTAGAAAAGATGCATTGGATGATTTTTTATTCATTCTTGAAGTAGAGAAGTTGAGTATTGAGGATGTGATGAAGATGGAATGGAACTCATTGAACTCCAAAATCAGGAGATGGATACGGTGTATGAAGATCTTTGTGCGCGTTTATCTTGCCAGTGAAAAATGGTTAAGTGACCAGATTTTCAGTGATTTTGATTCAGTTAGTTCGGTTTGCTTTGCTGAATCTTCAAAAGCTTCAATACTGCATCTTCTGAAATTTTCTGAAGCAGTGGCTATTGGATCTCATCAACCGGAGAAGTTGATTCGGATTCTTGACATGTATGAGGTGCTTTCAGATCTTATTCCAGATATTGATGCTATGTACTCTGATGATGCTGGATTATGTGTTAGAACCGAGTGCCAAGACATCCTCGGAAGCTTGGCCAATTGTGCAAGAACAACATTTCTTGAATTTGAGAATGCTGTTGCATCCAGCATATCGACGAGTCCTTTTCCTGGTGGTGGAATACATCCTCTCACGAGATACGTTATGAACTACATGAAAACTCTTACAGATTATAGCAAGATCCTTAACGAGCTTCTGAAGGACAACGATCAAGAAGATTTGGTGGCGATTTCATCAGAAATGACACCAGATAGGGAAGAGGACAACAGTAACACAAGTTGCTACTACATTTCTCCACTGGCTCAACATTTTCGATCCTTCACTTCAATAATGGAATCCAACCTAGATGACAAATCCAAGTTATACAAGGATGAATCACTAGGTCACCTTTTCTTGATGAACAATATTTATTACATGGCTGAAAAGGTGAAGAATTCTCATGATCTAAGAAATATACTAGGAGATGATTGGATTCGCAAACACAATTGGAGATTCCAACAGCATGCAATGAACTACGAGAGAGCTACTTGGAGCTCCATTCTTTCGTTACTTAGGGACGAAGGACTTCAGAATCCAGGCTCAAATTCTATCTCGAAAACTCTACTCAAAGAGAGACTGCACAGCTTTTATATTGCATTTGATGAAGCTTATAAGAGCCAAACAGGTTGGTCAATACCTGATTGCCAACTTCGTGAAGATCTTCGAATCTCAGTATCTCTTAAAGTTATTCAAGCATACAGAACATTTATCGGTAGGCACACGAACCATATTAGTGACAAATACATTAAGTACAGTGCCGATGATTTGGAGAATTTCTTGTTGGATCTC
>NbD000297.1 mitochondrial dicarboxylate/tricarboxylate transporter DTC-like  (XP_019233439.1)
ATGATTTTGCCCCTTTCTTCTAGGATTTTGACAAGAAAAGTGGAAGCCTTGAATAAAGGGAGCCCTTTGACCATCCATCAGGAGGCTGCTTGTGGGCTTATCTCTGCAACATTTCGCGCTTATATTTGTTATCCTCTGATAGAAGGACATGTTGCTGCTGGCATTGCTCAAGCAGTACCCCTTAAACGTAACCACTTCGGACATATTTTCAGTACAATCACACAGGTGGTAAGAAATGAAGGGGTTTTAGCATTATGGAAAGGAGCCTCGCGTGTTAATCCTGTATCAATGGCAACAGGCACAGGAATGCTAGTATCATATGATCGGACTCGGATTTATTTGAAAGAAAGACATGGTCTAAGGGAAAATGCTGCACGTTTAGGTGCAGGAATATTCTCAGGGATGTGTTCTGGAGCCTGCTCTATATCAGTTGTTTATGCAGCTGGAATTATTGGCTTTATTCGAGCCAAAAGAATTAAATCCCCACAAAGTTTTCTATTCTACGCCTTAAAAGCTCTTAAGCCAGGTGGTGGCTCTAATTTCTACTCACGTCTCGGAAAGCAATCTGTTCGTAATGCTCCTGGTGCTATGATCGTGTGGGTGTTTCTGGAAGCCATCCGTGACGCAGAGGAATCCATTGGATTGTAA
>NbD000296.1 Partial, uncharacterized protein LOC109215327  (XP_019234913.1)
CCTAAAGCTGCCCCCCTTCAATTCTCTCTTCCCTCGGCTGATTCCCTCTCTTCTTCAACACCTATCAACAAACACAAGTACCCGTTATCACTATCGTGTTCTAATTCTGATGTTACGGCCGTCGTTTGCCCCTCACTTGCCAATGCAAACACCCTTTACTTCAGGTCAGGGTACAATGTTCAGGTAATTGTGGATGATAATGAGCACGAAGAGAAGCTTGTCGGCCGGTTTCGTAGGGAGGTTATGAGAGCTGGAGTCATACAGGAATGCAAGCGGAGGAGATATTTCGAGAACAAGCACGACAAATTGAAGCGCAAGTCACGTGAGGCTGCTAAACGCAACCGCAAGAGACGTGGCCCACCAAGAAATTTCTCAGATGATAAGCAAGAGGCATCTAAGAACAAGAGGGACGACGAAGGGGAAGATAACTGGGAACTTCCTGATGGAGGTCTTCCCTATTGA
>NbD000295.1 Partial, probable serine/threonine-protein kinase WNK11  (XP_019231323.1)
GTGAAGATCGGTGATCTTGGCTTGGCGACAATCGTTGGAAAGAACCATGCAGCACATACATTGCTCGGGATACCAGAGTATATGGCACCAGAGCTATATGAAGAGAACTATACAGAGTTGGTGGATACATACTCATTTGGATTGTGTTTGTTAGAAATGGCCACAATGGAAATACCATATAGTGAATGTGACAGTATAGCCAAGTTGTACAGGAAGGTGACATCTGGCATAAAGCCTCAAGCTTTTAACAAATTGAGTGGATCAAGAATTGAAGGCTTTCATCGAAAGGTGCATTGGGAAACCAAGAGCAAGGCCATCTGCTGCTGA
>NbD000294.1 vicilin-like seed storage protein At2g28490  (XP_019255350.1)
ATGGGAAACAGAAAGGCTCTTTTGCTCATATTGCTGGTGTTTTCCTCTCTTCTTGTGGCTTCTGTTGGTGCTTATGAATATGAAAGAAGAGGGAAAGAGGTGGAAGAAGAAGGGGAAAGTAGTGAAAGTGAATGGTTTTTGTTGCATGATTCAAAGGAAATAGTGAGGACTGATGCTGGAGTTATGAGAGTCGTGAGAGGTGGATTTGGTGGTGGGGTTTCTATGTTTCAAAGTCCAATGTATATTGGTTTTATTACTATGGAACCTAATACTCTTTTCATTCCTCAGTATCTTGATTCTCATCTTACCCTCTTTGTTCGCAGAGGGGAAACAAGAATTGGGCACATATACAAAGATGAGTTTGTAGAAAGGCGATTGAAGGAAGGAGATGTGTACAGTATTCGAGCTGGATCTGCTTTCTATCTTGTTAATCCAACTGAGGGACAGAGACTACACATCATTTGCAGCATTAGCACCTCTACCAGCTTAGGATGGCACGGTTTCCAGTCTTTCTTCATTGGTGGTGGAATGTATCCAACATCTGTACTTGCTGGATTCGACTCTTTGACATTATCCACAGCATTCAATGTGTCCACAACAGAAGTGAGTGAGATATTGACAAGACAATATTCAGGTGCAATTGTATATCTGAACACTACTCATTCTCCTACACCAAGCATATGGGCTACATTCTTGAACCTAGAACAACACCAGAAACTTGAACACCTAAAGAGAATTGTGCATTTGGAGGCAAAAGCTAGCCAGGAAGAAGACGAGGAAAAGGAGCAGCCAATATGGTCTTTGAGGAAGTTCTTGACTAATCTCATTGGTAACGAGAGAAACAGGAGAGAGGGGAAGAAAGGCGACGACAGACGCACAGGAAAAGGTCCAGATTCCTACAATCTGTTTGATAGGAAGGCAGATTATAAGAATGACTATGGGTGGAGCTTGGCCTTAGATCAATCTGATTATTCTCCACTGAAGCACGCTGACATTGGCGTCTATCTTGTCAATCTTTCAGCGGGAGCTATGATGGCACCTCACATCAATCCAACAGCAACCGAGTATGGAATAGTGTTAAGAGGAAGTGGGAGTATCCAGATTGTGTATCCAAACGGTACATTAGCAATGAACTCTAGAGTAAACGAAGGAGATGTGTTCTGGGTGCCAAGGTACTTCCCATTCTGCCAAATCGCATCAAGAACGGGTCCGTTCGAGTTCTTCGGCTTCACAACGACAGCGAAAAAGAACAGGCCACAGTTCTTGGTAGGTCAGAATTCAATACTACAAAGCATGAGGGGACCTGAATTTGCAGCTGCATTTGGTGTTAGTGAAGAGAGGCTTAAGAGAATATTAGACGCTCAGCGTGAAGCTGTTATTTTGCCGTCAGCGTCCGTTGCTCCGACGGAGCCGATTGATCCGAGAAAGGAGGAGGAAGAAAGAGGAGAGAGAGGGAAGGAGAAAGAGGTTGTAATGAAAATACCAGAAGTGATTAGGAGCTTTGGCAACGACATGATCATGGGATTTGCTTAG
>NbD000293.1 Partial, zinc finger BED domain-containing protein RICESLEEPER 2-like isoform X2  (XP_016498729.1)
ATGAAGTTGGTTGAGTTCCATCTTGCACAGATTTATGGTGAAGAAGCTTTACATAAAATTCTAGAAGTTCGGAACCATTGTTTTGATCTCTTTCAAGAGTATACGAGTAGAGTGGTTGCTTCACATGCGTCATTTCAAGCATCTAGTTCTAATGAAGCTGCTAGTGTTGTTGAGGGTGATCGACTAGCTAGTTTCGATAGGTTTGTCGCTTCGAGTAGCGCGAATGTGGACCCAAGATCGGTGTTGGAGTCATACTTAGAAGAGGGTGTGCTACCTCGTACGCCATCATTTGACAGTTTAAGCTGGTGGAAGACAAACGGGTTAAAACTCCCTACTTTGCAAAAGATAGCTCGTGACCTCTTACCCATTCCTGTCTCTACCGTTGCTTCAGAACCGGCCTTTAGCACTAGTGGGAGATTGATTAGCCCGCATTGTTGTAGACTTCATCCTACTACTTTGGAGGCTTTGATGTGTGCTTGCACTTGGTTATGGAATGAGATAAATAGTTCGAGTACAAGCATTGATAGTGTTTCATGCCCGACGATGCTTGATGAAGAAGAAGATCCAGATGTTTGA
>NbD000292.1 Partial, MADS-box protein SOC1-like  (XP_019259122.1)
AGCATGCAGGAGATAATAGAGCGATATAAGAGGCACACTAAAGACAAAGTTCAACCTGAAAACCAAGTTGGGGAGCAGAATCTGCAGATAATGCAGCATGAGGCAGCAAGTTTGATGAAGAAGATAGAGCTCCTTGAAGAATCTAAAAGGAAACTCTTAGGAGAAGGTCTGCAGTCCTGTACCCTTGGAGAACTACAACAGATAGAAAAACAGTTGGAGCGGAGTGTCAGTACCATCCGAGCACGAAAGATTCAAGTTTTTAAGGAACAAATTGAACAACTAAAAGAAAAGGAGAAAATCCTTGCTTCTGAAAATGCAATACTGAGGGAGAAGTTTGGTGGCCTTCCACAGAGAGAAGGCTCAAGTGGAGAAAAGGAAGGTGAAGCTCTTTGTACAGAGAGTAGTGAAAAATCAGATGTGGAGACTGAATTATTCATCGGACCACCCGAGTGCAGAATAAGGCGTCCCTTACAGAATTAA
>NbD000291.1 Partial, uncharacterized endoplasmic reticulum membrane protein C16E8.02-like  (XP_016451649.1)
ATGAGATTATTTGATGTAGAGAAGCAATTCGCCTTTTATGGAGCATACCACAGCAACCCAGTGAATTTCTTGATTCACATGGTGTTTGTGGGGCCAATCTTTTTCACAGCTCTTATTCTCTTCTACTTTACACCCCCACTTTTGAATTCCATTCCAATTCAGCTATATGAAGATATTTGTTTCTTGGTCTTGAATCTTGGGTTCTTGTTTACTTTGATTTATGCCTTGTTTTATGTGTGTTTGGACAAGAAAGCTGGCTCTTTGGCTGCTTTCCTGTGTTTACTTTATTGGATATCAAGCAGTTTTGTTGCTCATTATCTCGGGTTCTCTCTCGCCTGGAAGGTTGTCCTTGTCACTCAGTTATTCTGCTGGACTGGACTGGTTATAGGCCATGGAGTTTTTGAAAATGAGCACCTGCTCTGTTGGACAATTTTGCTGAAGCATTCCTTATGGAACCCTTCTTTGTACTCTTAG
>NbD000290.1 malate dehydrogenase  (XP_019240563.1)
ATGGCTAAAGATCCAGTTCGCGTTCTCGTTACCGGTGCCGCTGGACAAATTGGATATGCTTTGGTTCCAATGATTGCCAGGGGAGTGATGTTGGGTGCAGATCAGCCTGTAATTCTCCACATGTTGGATATTCCACCTGCTGCAGAGGCATTGAATGGAGTAAAGATGGAATTAGTGGATGCTGCCTTCCCTCTTCTTAAGGGTGTTGTTGCCACAACTGATGCTGTTGAAGCATGCACTGGTGTCAACGTTGCGGTCATGGTTGGAGGTTTCCCCAGGAAAGAAGGCATGGAGAGAAAAGATGTGATGTCCAAGAATGTTTCTATTTACAAGTCCCAGGCTTCTGCTTTGGAGAAGCATGCAGCTCCCAACTGCAAGGTGTTGGTCGTTGCTAACCCTGCCAATACAAATGCATTGATCTTGAAAGAATATGCACCATCCATTCCTGAGAAGAACATTTCCTGTCTCACAAGGTTAGACCATAACAGGGCCCTAGGCCAAATCTCAGAGAGACTGAATGTTCAAGTGAGCGATGTTAAAAATGTCATCATTTGGGGAAACCACTCATCATCACAGTACCCTGATGTCAACCATGCAACAGTTGCAACACCAGCTGGAGATAAGCCAGTCCGTGAACTTGTGGCTGATGATGCATGGTTGAATGGTGAGTTCATTTCTACTGTACAGCAGAGGGGTGCTGCCATTATCAAGGCTAGAAAGCTTTCTAGCGCCCTTTCCGCTGCTAGTTCTGCTTGTGATCACATACGTGATTGGGTCCTTGGAACTCCAGAGGGAACTTGGGTTTCTATGGGTGTTTACTCTGATGGGTCATACAGTGTCCCAGCTGGTCTTATTTATTCCTTCCCAGTTACATGCAAAAATGGAGAATGGTCTATTGTTCAAGGTTAG
>NbD000289.1 Partial, protein NRT1/ PTR FAMILY 1.2-like  (XP_009789264.1)
CTTGCACTCTTTGTTGCAGGGGATCAATTAGGGCAGGCTTGTAAATCTGCAACAGCTTGGCAATACGTGCTCTTGGTCTTTTCATTTCTGCTCATATCAATTGGTGCTGGTGGTATAAGACCATGTTCTTTAGCCTTTGGTGCTAACCAGTTCGACAAGAGAGACAACACCAAAAGCCAAAGGGTGTTAGAAAGCTTCTTTGTCTGGTATTATGCTTCATACATAGTCTCTGTTCTGATTGCATTGACAGGTATCGTTTACCTTCAAGATAAGATGGGCTGGAAAATAGGTTTTGGAGTTCCTGCAATTCTCATGTTCTTATCCGCGCTCTTTTTCTTCCTTGCTTCTCCGTTTTATATCAAGGAAAAGGTTCGCTCAAACTTGTTTGGCAGCTTTATTCAAGTAATTTTGGTTGCCTACAAGAATAGGAACCTCCCATACCCTATTCAGAATTCTGATTACCATCACAAGAATGGTTCAGAACTTCAAGTGCCAACGGAGAAGTTGAGATTCTTAAACAAAGATTGCATTATTAAGAGACCTGAAGATGTTAAGCCAAATGGAGTTTCAGTCAATCCATGGAAAGTTTGTACAGTAGAGCAAGTTGAGGAGCTAAAAGCCCTCACAAGAGTCATGCCATTGTGGTCGACGGGGATCATGATATCAATAAACTTGAGCCAGGCGTCATTCCTTTTGCAAAAAGCTCAATCCATGGACAGACATCTAACGAAAAAATTTCAAATTCCAGCTGGCTCATTTGGTATGTTTTTGATGATCGCATTAACACTTTGGGTTTTTCTCTATGACCGCGTGATGCTTCCAATGGCATCCAAAATCAGAGGAAGACCAGTTTGTCTTACACCTATAGTCAGAATGGGGATTGGTATATTCATCTCTTGA
>NbD000288.1 uncharacterized protein LOC109212109  (XP_019231265.1)
GATCCTAGCCTAAAGCGTGTAGGTCAACCTCAAGTTCCTCCACGTTTTGAGCTAGTGCAAGAGATCCAACCGCAACAAGCAAATAGAAATGATGCGATGATAGGTCAGGCTGTTACAGGTGTGGTTGAGGCTGCATTTGATGCTGGTTATTTGCTCCGTGTTAGAATTGGTGACTCCAATACGAACTACAGGGGTGTTGTTTTTAAGCCAGATCATTATGTTCCTGTCACAGCGGCAAATGATGTAGCCCCACATGTTCAGATGATTAGAAGAAACGAGCTCCATCCTCCCGCTGAAAACCAACTCCTAGTGTATGGACAAAGGGCTGAGCGGAACGGATCGCTTAATCTTGGATCTAGGTCCTCAAAAAACAAACAGGTAGTGGTACATCCTTCAGTCCCTCCAGTGGGTGCCAGAGGCACAGTAGTTCCCGTTGTGCTACAACCTGTCCATTTAACAAATGGATTATCATCTAGTCAAAATAATGGACCCCAAGCTTCTAATATGGAGTCTGCAAGGCAAAGAGAGGTCCAGATGGTTGCGCCATTAGCTATGCTGCCACCTGACGCATCAGTAACCTGTGGTCAGGTACCATCGATACCTACTCGTGAAACACGTCCTTTACAAACTCAAGTCAGCGACATAGTGGCAATGAAAGGGGATGGCGCTCATAGCAAGGGAGCAGAAGGTGTGCAACAGGAAGAGGTGAAACCAATTGTATCAACCAACATTAATATACCTGTTGAACTGACCAAGGGGTCTCAAGGATCTACTCCGCCAGCAAAAACAGATACGAGAGTTGATAAGGCCTCTCATGAGTTGTCAGCAGAACAGTCACATGTACTACCCGAACGAGATATTCGTGACATGAATCAGGTTCCGCCGGCAGAACCAACTGAACCTGTAAATCTCCCGCGTCATACCCAGGCCATATCTGTTTCAAAGCCGTTGATGAATTATGGGGCTGGCAGGATGACTGAACTTTTACAGGCTGTGCAGGAAAATCTGATGGAGAACCAGCTGCTTCGTACTGGAGAATCTGGTATTGCTGTAACGACGATTCCAAAAACTGATAGCAGTAAAGAGGAGACTAGTGTTCAGTAG
>NbD000287.1 Partial, blue copper protein-like  (XP_009790019.1)
GTTTTCAAGTATACCAAAGGGCATCATAATGTGTTCAAAGTGAACCAAACAGCTTTCCAAAGTTGCACAGCCCCTCCACCAAGTGAAGGTTTAACTACTGGCCATGATGTGATAACATTGGCTAAGCCTGGTAAAAAATGGTACATTTGTGGTGTTCCAACACATTGCTCCGACCATAACCAAAAGCTTGTCATCACCGTCGAAGATGGAGCTCCGGAACCGGCACCCGTCGCTCCGGCACCGCCAACTGAGTATTGGGTAGGGGGTGATAAAGGCTGGACCATTGATGTTGATTATCAAGCTTGGGCCAAGGACAAAACTTTCAAGGTTGGAGACACCTTAGTTTTTAAGTATACCGAAGGGCATCATAATGTGTTCAAAGTGAACCAAACAGATTTCCAAAGCTGCACAGCTGGTCCACCAAGTGAAGGGTTAACTACCGGTCATGATGTGATCACATTGGCTAAGCCTGGTAAAAAATGGTACATTTGTGGTGTTCCAACACATTGCTCTGATCATCACCAAAAGCTTGTCATCACCGTGGAAGGTGGAGCTCCGGCACCGGCTGCTCCCGCTCCGGGACCGCGAACCAAAAAGGATGACTCAAACAACTCATACAAGGTTTCTACATCTGCATACAAGATTTTTATTCGGGGTGTGGTTTTAATTTGGACAATTCTAACATTAGCTTAA
>NbD000286.1 Partial, methyltransferase-like protein 1  (XP_019237536.1)
ATGACTTCCCCTGAACGACTTAGGAGTTATCTGAAGCAGGAGGACCGAGAATTAAAATTTGACGACGATTGGGAAGGGGATGATAAGAGAAAATGCAGGTCAACTAAGTCAAGGTCCGGGAACAGCGAAGAAGCTGAAGGTTTAGATAGTAATGGAAGAAGGAGAAGTACTGTGGACAGAAATGAGAGTCGTAAAAGATCAGGTGGATCAAGCAAAGCTGATGTTGATGAGGATGACTATGAGGCCGAAAAGGACTCCCGTTCTAAGATGAAGAAGAAGCATGGGGAGAATACACTGGAGACGTTGAGCAATTGGTATCAGGATGGAGAACTTGGTGGCAAGTATGAAAATGGAGACAAAACAGGGGGTAGAGGAGAAATCGTATCTAATGAAACTGTCAGAAAGAAATCAACTTCAAGGTTTTCTGATGGTGATGGTTCCCAGACAAGAAATAAAGGTAAAAATGAAAAGCTACATGGCGTGGACTCTGAAAATGCTTTGGAAAGAGATTCTCGACGGTTGGAAAGAAAGGAAAGCGCCAGAGAAAAGGGTCATGTGCTGTTGGACAGCCTTAAAGATCCAATTGGAGACAAAAATGATAAATACCCAGACAGTGACGAGAGAAAGATTGACTGCGATAGGAGTAAGAGAGGCAGATTGTATGCTACCGAGGAAGACAATGGAGTAAATGTTCCTATACGGGAAGATAAATTGGATGTGGAGAGATTTGAGGAGCTTAGACAGCTAAAAAGTGCCACAAGTCACGACCTGGCTGACAGCCTTGAAAGGTCTTTGGTAGCAGGTGATGATGTCGTCTTAGGGGTGAGAGAGAGAATTAGGAGAGAGATAGACTACTCCGATAGGTCCAGGACACCTGAGAGGAGTGGAAGGCGTCATTACGACTCAGAAACCGTTGAGATGGAATATGAAAAAAGAGATACTTTCAGAAGGAAAGAACAAGAAAAAAATGGTGTAAGAGATGATAAATCAAAAGGAAGGGATGATGCCTGGAGTGATAGAAACAGAGTTCGGGATGGTTCCAAAGATGGGTGGAAAAGAAGGCAAGGGAACTTTGTTGACAAGGAAATAAAAGAAGAAGAAACGCCTTATGAGCATGGCAGAGAGTGGGAAATGCCCAGACGTGGTTGGATTGACAATGAAAGGCCTCGTTCTGGTGGTAGAAAAGATGGGAATAGGACAGAAGCTTTGAAAACTTCATCAAAATATGGAATTTCAAATGAGAATTATGATGTCATAGAGATCCAAACCAGGCCATTTGACTATGGTAGGGAGGAGGCCATCTCTTCCATAGCAAGAACAACAAAGTTTAACCAGAATTCTGATGCAAGATTGCTTCCAGATGATGAGAACTGTGTCTTTCCCAGGGATGGCAGAGGAAGAAACATGACTTGGCTAGCCCAATCTGGCCAAGATTTGAAGGATACATCAGGTGATGGTTCATATAGGGATGAGACTGAATCAAGGGCCCAGAAAAGAGACGCATGGGACCAAACTTCCAACAGTGGTTCAGAGCCTCCATATGGGAGCCAAGAACCAACTTCGTTCAATAGAGCTGTTCCAATAGGTTCTAAAGGAAGTAGGGTTGGGAGAGGAGGAAGAGGGAGGCCTACAGGAAGGGATGGCCACCTTTTCGGACCTCCAATGCCAATGATGGGATCACCTTTTGGACCGCTTGGAATGCCATCACCTGGATCTGTGCAATCTCTAGCTCCTAACATGTCACCTGCTCCAGGCCCTCCTATGTCCCCTGGTGTTTTCATTCCTCCATTTTCACCTCCTGTGCTTTGGCCTGGAGCCAGAGGTGTTGAAATGAATATGCTAGGTGTTCCACCTGGACTCCCACCTGTTCTGCCTGGAAATGGATTTCCCCCTAATTTGGGGAATCTTCCAAATCATGCTATGTTTTTTAATCAACGAGGCCCTGGAAGAGGGGCACCACCTAACATGTCTGGCTCAAATTTTAGTGTCTTAATACCAGCA
>NbD000285.1 Partial, partner of Y14 and mago  (XP_016487945.1)
CAGGCTGCAGTTGAGAAGGGTACGAATCCAGAGAGTGGTGAAATCTCATCTGCTGAAAATTCAGTTGGCGTTCCAGAGCAGGTTGAGTCAGTTATGTCCCAGATAAACAGTCTTGCGATATCTGCAAATCCTGTTGTCCCCCTTTCAAATTCAATCGAGTCTTCTGCTGTGGGAGATAGTGTGCAGGATATTGACAAAAGGATCCGAGCTCTGAAGAAAAAGATTCGGCTGACAGAAGCTCAACAGCAGAAGACTGAGGAGAAGGATATGAAGCCAGAACAGCTGGAAAAAGTGGCTAAGTTGGAAAGCTGGCGAAAAGAGTTGAAGGTTTTGGAGGATAAAAAAGCTGAACTGGAAGCATGA
>NbD000284.1 purine permease 3-like  (XP_019261573.1)
ATGGAAGATAAAGGATTAAGCACTAATATGAGGAGAATCCTCCTATTGATAAACTGTCTAATACTTGCTGTCGGTATATGTGGTGGCCCTCTAATGATGCGTCTATATTATGTGGAGGGAGGTTCAAGAATATGGCTTAGTAGTTGGTTACAAACTGCTGGATGGCCACTCACCTTCATACCTCTTGCCATCTTATACTTCTATCGTCAAAAATCCGAAGGCTCCAATGCAAAGTTTTACTTCATATCACCTCGAATTTTCATTGCATCGTTCGTCATTGGTGTTGTCACTGGTGTTGATAATTTTCTCTATTCGTGGGGCGGGTCAAAACTTCCTGTGTCAACCTCTTCGCTTCTTCTTGCTGCTCAACTTGCCTTCACGGCAGTAGGTGCTTTCTTCATAGTCAAACTGAAGTTCACACCCTACTCTATCAATGCCGTAGTTCTTCTAACACTTGGTGCTGTTTTATTGGGTGTTCGATCTAATGGTGATAGGCCAGAGGGTGTGACAAGTAAAGCCTATATTCTTGGTTTTATGATGACACTTCTAGCAGCAGCTTTGTATGGAGTCATTTTGCCTTGTATTGAGTTAATTTATTTGAAAGCAAAACAAGCTATTACTGCTACGCTGGTATTGGAAATTCAGATGGTCATGTGTTTTGCGGCCACAATTTTTTGCACCGTAGGAATGATCGCCAATAACGACTTTCAGGCAATATCAATGGAGGCAAAACAATTTAATCTCGGAGAAGCTAGATATTATACAGTGATTGTATGGACCGCCATTATTTGGCAATGCTTCTTTGTGGGTGTTATTGGAGTCATTTATTGCTCTTCTTCTTTGATGTCCGGAGTTATGATTGCAGTTTTACTTCCGGCTACTGAGGTATTAGCAGTAGTTTTCTTTAGGGAAAATTTTTCAGGTGAAAAGGGCCTTGCCCTTTTCCTTTCTCTTTGGGGTTTCGTTTCATACTTCTACGGAGAGTTCAAACAAACAAAGAAGCAGAAGAACAGAAATCCAGAAACGGAGATGACAACAACACATATTGAGCCTGTTTGA
>NbD000283.1 uncharacterized protein LOC104229316  (XP_009780243.1)
CTCAAACAACCCGACTCCGACCCTAACAACAACCTCAACCAGCTCGAAGAGTTCGACGAGAACGATGTTTTCTGGTCCGAATCCTCTGATTGTTCCAGTGTTGCTAACTCTTTTTCTCCCCCCGCCCTTTCCACCTCCTCTTCCCCTACGCGCCTCCTACCTCAACGCGCCGCAACCCTCTACAAATCCTCAAACTCCGGTCTCTCCGCTGCTCTCTCCGACGACCACCACCCCCTCGTCCGCAGCAAATCTACTCTCAATCCTTCCGTTTCCGCGGCATCCGCTGCCAAAATGATTCCGCCTGTGTTTCGTTCGGAGAATTCAAATCCCAATTCTCTGCCTAAATTTCGCCAGTCGGCTCCGGTGAACGTGCCCCTGTGGCAGAAGAAGAGTACTGGACCGTTGGGTGGATTTGACCGGTTCGATGAGGTGGAGGACGAGCTGCTAGAAGACCAGGTAATGGTTCCTCCTCACGTGATGGTGGCTCAGTCGCACGTGACGTTCTCTGTTTTCGAAGGCGTTGGGCGGACGCTAAAAGGCAGGGACTTGCGGCGTGTTCGTAACGCTGTCTTTCAGCAAACAGGTTTTCTTGATTGA
>NbD000282.1 uncharacterized protein LOC109205218  (XP_019223448.1)
ATGAGTATGAGTGAACAATTTGGTTCAGAAAGATCAAAGCCATGGAACATCCACTCAAGTTCAGAACCAAGTCCTTCCCAAACACAAGTTAACAGACAAGGACAATGGAAGAACTTTGGGACATCGATGGATGCCATTTCTTTTGGCTTTGTTGCTACAGCTATCCTCATATCCATGTTTCTCATCATGGCCATCTTTGAACATCTCTTCAAGCCTAGCCCGCCCTTCTCTTCGGCTCAAGATAGTAGAAACAGTTCCTTGGAGTTGGGTTCGATTCAGAAACGTGCAAGTTCACAAACAGTAGAAACACCATATGCGTCAGATTACACAGTTTTGATGCCAGGACAACAGTATCCTACCTTCATTGCCAAGCCAACTCCACTGCCTTGTCCAAGGGAAGGGGTTTATTGGCCTTCTCATGGACATAGTTTCCCCTTCTCTTAA
>NbD000281.1 Partial, probable inactive receptor kinase At1g27190  (XP_009799074.1)
CTTTCCGGTTCACTCCCGGTTCAACTCTGTTCTTGGTTGCCTTATCTTGTTAATCTTGATTTATCTGGTAACTCTTTCTCTGGTTCCATACCTCCTGAGTTTATTTACTGCAAATTCTTGAATACCCTTTTGCTAAATGACAATAAACTTACTGGTTCGATCCCTTTTGAGATTGGCCGGCTTGACCGGTTGAAACGGTTCAGTGTGTCAAACAATGGTCTTACAGGTCCGGTTCCTGATGATTTAGACCGGTTCTTGAAAGATGATTTTGAAGGGAATAATGGGCTTTGTGGGGAACCACTTGGATCTAAATGCAGTAATTTGAGTAACAAGAATCTTGTTATTATCATAGCTGCTGGTATTGTCGGTGCTGCAGGGTCTTTGATTCTTGGATTTGGGATTTGGTGGTGGTTTTTGGTTCTGCCTAGTAAGAAGAAAAACAGAGAACTTGGTGATGGTAAAGGTAATAATAATAGCAGTGATTGGGTTGAAAAGTTGAGAGCTTTTAAGCTTGTTCAGGTGACATTGTTTCAAAAACCTATTAATAAGATAAAGTTAAATGATTTATTAGCAGCTACTAATTCTTTTGATAGTGATAATATTGTTATTTCAACTAGGACTGGTATTTCTTATACAGCTATGTTGCCTGATGGATCTGCACTGGCTATTAAAAGGTTGAGTAGTTGTAAAGTGAGTACTGAAAAACAGTTTAGGTCGGAGATGAATCGATTAGGACAGCTTAGGCATCCAAATTTAGTGCCTTTGTTGGGTTTTTGTATAGTTGATAGTGAAAGGCTTTTGGTGTATAAGCATATGCAGAATGGGAGTTTGTATTCACTTTTGCATGGTAATCTTAGTACTGGTGTTAGGAGTAGTAATATTGCGCTTAGTTGGCCAGCTAGGCTTAGGATTGCTGCTGGTGCAGCTAGAGGTCTTGCTTGGCTTCATCAGGGGTGCCAACTGCCGTATTTGCATCAATACCTTAGTTCGAATGTGATTCTAGTAGATGATGATCTTGATGCTAGGATCACGGATTTTGGGCTTGTGAAGCTCGTTGGTTCTAGTGACTCGAATGATAGTTCGTTCATCAATGGGGATTTAGGAGAGTTTGGTTATGTGGCTCCTGAATATTCGAGCACACTAGTTGCATCGATGAAAGGCGATGTTTACAGTTTTGGAGTGGTGATGTTAGAGTTGGTGACGGGCGAAAGCCTCTTGGCACTGGTAATACCGAGGAAGGATTCAAAGGTAGCCTAG
>NbD000280.1 Partial, rust resistance kinase Lr10-like isoform X1  (XP_016478955.1)
AAAATGTCTGGAGGAACCAAGTTTCTTTCAGTTCTTACAATTCTCATCTTCTTGCAGCTCTCCAACACTCCATTTGCTGAACAGAATCAGCGATGCGCACCTTCTAGTTGTGGGCATATTAAGAACATCAGCTACCCCTTTCGATTGAAAAACGATCCAAAGCATTGTGGCGACGAAAAGTATGAATTGAGCTGTGAAGTGAATCGCCCCATATTCACGATATTTATGGAAAGTTGGAATGGCTCCCTGAACTACTATGTGCAAGCCATCAATTATGATAACTCCACTATCCGCCTTGTAGATCCTGGTATAAGAAAACAAGTTCTTTGCTCTCTTCCTCAGCAGTCAATTACATTTTTCACTCTCCCTTCTCAATTTGGTTTGACCAAACCTGATGGTTCTTATGCTCCTTTAGCTGTGCCAATCACTATTTTCAGCTGTCCAGTTGCTATGAATTCTCCCGCCTTTGTGGAAATCACTAATTGTCTCAACAGGAGTGATGCTTCCAAGGGACACGCCTATGCAGCCATGGGCAAATTATCACCATCTAATTTGAGAGTGGGGTGTAGTGTAAACCTACTGTCAATGACTTCATGGACTATTGATGATGCAAATGTATATATTTCAATCTTAGAGCTGCATAATGCTTTGGCATATGGGTTTGAACTTTCATGGTTTCGTGACATTTACTGTAACAAGTGCGGCTTTAATTTTGGCTGCGAAGGTGAAAATTCAAGGGATGTTCGCTGTGTGGATTACACCTGCAAGGTTTACAATTTTAGATTCTTCAAAACCTTATGTGGGGTTAGTGCTATGGCAAGAATCGTACTTCTCCCATGCATATTTGTGTTTCTAATGATTGAATTACGAAGAAGGCATTTGTCGATCTTTGATGCAATTGAAAGTTTCCTACATAGTAGAAACAATTTCATGCCCATTCGATACCCGTACTCCAGCATAAGGAAGATGACTAGGAATTTCAAAGAGAAACTAGGCCAAGGAGGTTATGGTTCAGTATATAAAGGCAAGCTTCAAAGTGGTCCTAATGTGGCAGTGAAGATCTTGACCAAGCCCAAAGCTGATGGGCAAGACTTCATCAACGAGGTTGCCACAATCGGAAGAATTCATCATGTTAACGTGGTACAACTTATTGGCTATTGTGCTGAGAGATCTAAACGTGCCCTCGTATATGAATTCATGCCTAATGGATCACTTGACAAGTACATCACACCCCGAGAAGGAGGAACTCTACTAAGCTGGCAAAGAAAGTCTGAAATTGCTCTTGGAGTTGCTCGAGGTATTGAATATTTGCATCGAGGTTGTGACATACAA
>NbD000279.1 Partial, stress response protein nst1-like isoform X1  (XP_016481848.1)
GTGGATGGTTCTTTTCATACACCAGAATGGCATGCTGCTCGTTTGGCAAGCCTTAAAACTTCTCATACAGTTACCTGGGAAGAGTTCAAAAAGAAACAGAAGGAAGAAGAAATGAGAAAAGGCGAGCTAGAAGCAGACAAAGATAAAATGATGAGGGAATATAGAGCTCAGCTAGATGCTGAAAGGGCCATCAAGCTCTCTCAGGGGAGGAACCATTCCAGCGGTAAACACAGCCGTAAAAAGGATAAGAAGGACAAAGATACAAAGAAACACAAAAGCAAAAAGAGAAAGGTGAAGATTTTGTTCAATCTAGACCTCTTTCCTTTGCTTGTGAGAATAAAAAGTTGCCGATAA
>NbD000278.1 Partial, alanine--glyoxylate aminotransferase 2 homolog 3, mitochondrial-like  (XP_009800409.1)
ATGATGGCGAGACTGTACACTGGTCGTCATGATATCATCTCGCTTAGGAATGCTTACCATGGAAATGCAGCTGCCACTATGGGCACCACCGGGCAAAGCATATGGAAATTCAATGTAGTACAGAGTGGAGCGCATCATGCCATAAACCCTGACCCATACAGAGGAGTTTTTGCTTCTGATGGTGAGAAGTATGCGAAAGACGTTGAAGATCTTATCCAATTTGGAACATCTGGAAAAGTTGCTGCTTTTTTGTCTGAATCCATACAGGGAGTTGGTGGAATAGTTGAATTGGCTCCAGGTTACTTGCCTGCTGTTTACAACATTATACGAAAAGCAGGAGGCCTTTGTATTGCAGATGAGGTTCAAGCTGGATTTGCTCGCACAGGAAGTCACTTCTGGGGATTTGAGAACCAAGGAGTAGTTCCTGACATCGTGACAGTGGCAAAAGGCATTGGAAATGGAATACCACTCGGGGCTGCGGTAACAACTCCTGAGATAGCACAGGTCCTGAGTCATCATAATTATTTCAACACATTTGGTGGAAACCCTGTGTGTACTGCTGCTGGACTTGCTGTTCTTAAAGTGATCGAAAAAGAAAAGCTTCAAAAAAATGCTCATGTTGTTGGTTCCTACTTGAAAGAGCGCCTTTGGGCTATCAAGGATAAGTATGAAATTGTTGGTGATGTGAGGGGAAAAGGGCTAATGCTTGGCGTTGAACTAGTCACTGACCGCGAACTGAAAACTCCTGCAAGAGCTGAAACTCTGCATGTCATGGACAAGATAAAAGATATGGGGGTATTAATTGGCAAGGGTGGATTCTATGGAAATGTCTTCAGAATTACACCTCCACTATGTTTCACTAAAAAAGATGCAGATTTTCTAGTGGATGTCATGGATTATGCACTGTCAAAGATATAA
>NbD000277.1 probable glutathione S-transferase parC  (XP_016515112.1)
ATGGAGAATGATGAGGTGATTCTATTGAACTTTTGGCCTAGTATGTTTGGAATGAGAGTAAAGGTTGCACTAGCTGAAAAGGAGATCAAATATGAATACAAGGAAGAAGATTTATTTACTGCTAAAAGTCCTTTGCTACTGAAAATAAATCCAATCCACAAAAAAGTCCCAGTTTTAATTCACAACGGTAAAACTGTTTGTGAATCTCTTATTGCAGTTCAATATATTGATGAGGTTTGGAATGACAAAGCTTCATTGTTACCCTCTGATCCTTATGAGAGAGCACAAGCTAGGTTCTGGGCTGATTACACTGACAAGTTGTATGATTATGGGAGAAAAATATGGGCAACCAAAAGAGAAGAGTTAGAGGAAGCTAAGAAGGAATTGATAGATCCACTCAAGTTACTAGAGCTAGAAGTATTGGGAGACAAACCTTACTTTGGAGGGGAAAGCTTCGGTTTTGTGGATATTGCCTTAATTGGATTTTACTGCTGGTTTTATACCTATGAGTACTTTGCCAACTTCAGCATAGAGGCCGAGTGCCCGAAGCTTGCCGCTTGGGGCAAGAGGTGCATGCAGAGGGAGAGCGTCTCTAAATCGCTGCCCGACCCTCGTAAGATTTACGAGGTACTACTAGAATTT
>NbD000276.1 uncharacterized protein LOC109205652  (XP_019223931.1)
ATGGTAAATTCTCCGGCTTTCATATCTCCAGCAACCCTTATCAGATATGGCATTATTAGTCCCAAAATTGGGACTTTAACTAGGGCAAATGAGGCATCTATTCCGAGACGATTATTCAGAGTTGAGGCTTTGCAAGATAATGGCGGAGGGCCTCGACGACTGGTTGATATTATTCGTGTCGTGCCAGAGATTTCAAGAAATTATTTTAAGAGCCCATCAAGGAGGGCACTATTTGGAGGTATATCATTGTTGGGTGGATTTTATGTGGCTCAGACAATTTCTCTATCTTTTGGTGCTTTAGGAGTTAATGATGTCATTGCTGCTGTAGTCTGCGTCTTAATTACCGAGTATGTGACGCGATTCTATTACAGTCGGCCTAAAGTGACTTTTCCAATTGCCCTTTTGAACAACTTCAAGATGGGTTTTACTTATGGCCTGTTCATTGATGCTTTCAAACTTGCCAGCTGA
>NbD000275.1 Partial, E3 ubiquitin-protein ligase RING1-like  (XP_016507223.1)
ATGTCGATGTCGTCAAATTATTGGTGCTATAGATGCAATAGATTTATTACAGTACGGAACCAAGATTCAATCACATGCCCCAACTGCAACAGTGGGTTCGTCGAAGAAGTGGTAGAGACTCCCAACAGATCCTCACTGTCCGCTTCTCGACGGCGTCATTTCCCTGCAGTGGCTTCTGATTCAAGTCCAACTCTACAGAGGAACAGGAGAAATGGTGGTGATAGGTCATCCTTTAACCCTGTCATCGTCCTCAGAAGTCCTTCCCGTGGCGGTGGTACTGGCGGTGGTGATGGTGGTGGAAGGGCTGCAGGAGCATTTGAGCTGTATTACGGAGATGGATCTGGGTCGGGTTTGAGGCCCTTGCCCGCAAGTATGTCGGAGTTTCTTCTTGGATCGGGCTTCGATAGGCTTCTGGATCAGTTAGCACAGATTGATGTTGGAAGAATTGAAAATCCACCAGCTTCGAAAGCTGCAATCGAGTCAATGCCAACCATTGAGATTGTCCCTTCACATGTGGATGTAGAATCTCACTGTGCTGTTTGTATGGAGTCCTTCGAGCTGGGAACTGAGGCTCGCGAAATGCCCTGTAAGCATTTATATCACTCTGATTGTATTCTACCATGGCTGTCACTGCGGAATTCTTGCCCTGTTTGTAGACAGGAATTGCCCACCGAGATTGGTGGAGATTCAAATGAGCAAAATAGAAATGTAGGAAATGATGATGAAGCTGTTGGTTTAACAATATGGAGATTGCCAGGAGGTGGATTTGCGGTTGGGAGGTTTGCGAGGAGGGTGGGTGGGGCACGAGAGCTGCCTGTTGTATATACAGAGATGGATGGAGGGTTCAATAGCAATGGGGTTCCGAGAAGGATTTCATGGGGTTCTGGAGGAGGGAGAGTGTCG
>NbD000274.1 Partial, 1-acyl-sn-glycerol-3-phosphate acyltransferase PLS1-like isoform X2  (XP_019263356.1)
GTTTTGGGATGGTCAATGTGGTTTTCTGGTTATATCAGTCTCGAGAGAAGCTGGGCCAAGGATGAAAACACCTTGAAGTCAGGCTTCCAACAGCTAAATGGTTTCCACCAACCTTTTTGGTTGGCTGTTTTTGTAGAAGGAACTCGCTTTACGCACGCAAAGCTTTTAGCAGCCCAAGAATATGCTACTTCTGCAGGATTACCTATCCCAAGGAATGTTTTGATTCCTCGAACCAAGGGTTTTGTTGCAGCAGTAAGCCATTTGCGTTCCTTTGTTCCAGCTATTTATAATATAACATTTGCAATTCCTAAAGATAAGCCTCAACCGACATTGCTAAGAATGCTTAGAGGATGTTCGTCTGTGGTCCATGTGCGTGTTGAACGCCGTTTGATGCAGGAACTACCGGAAGATGAGAGTGGGATTGCGCAATGGTGCAAAGATGTTTTTGTTGTAAAGGATACTTTGTTGGACCGACATCTTGCTACAGGTTCATTTGGTGATCAAGAATGTCAAGATATCGGAAGACCAAAAAAGTCCTTATTGGTTGTTATCTGTTGGTCATGTTTCCTTTTCTTCAGCGCTACAAAGTTTTTCGAGTGGTGTCCATTCTCTTGGGGAGGAGTTGTATTCTGTGCAGTTTTCTTGGTCTTCGTCCTAGTCTTGATGCAGATTCTCATTGTCTTTTCTAAGTCAGAAAAATCTATTGCTCCTAAAGTACCTCTGCGAAATACATTGGAGGAGAATTTACTTCCAGCATGA
>NbD000273.1 multiprotein-bridging factor 1b-like  (XP_019247042.1)
AAGATGGCTGGAATATCACAAGATTGGGAGCCGGTGGTGATTCGCAAAAAAGCGCCGACCGCCGCCGCAAGAAAAGACGAGAAAGCAGTCAACGCCGCCCGTCGAGCCGGTGCTGAGATCGAAACCGTCAGAAAAGCTACTGCAGGGTCAAACAAGGCTGCATCTAGTAGTACAACTTTGAACACCAGGAAGCTTGATGAAGATACTGAGAATTTGTCACATCAAAAGGTACCAACTGAATTGAAGAAAGCAATTATGCAAGCACGACAAGATAAGAAGTTGACTCAGTCTCAACTTGCCCAATTGATAAACGAGAAACCACAAATCATTCAGGAGTACGAGTCTGGAAAGGCTATTCCAAACCAACAGATAATCTCTAAACTGGAGAGAGCTCTTGGTGCGAAACTTCGCGGAAAGAAATAA
>NbD000272.1 Partial, ferric reduction oxidase 4-like  (XP_016483685.1)
ATGTTAGAATGGAGCAGTACCTATGTATCCAACATGGCTGGAGAAATTGCTGCCTTGGTTGCAATAGCAATGTGGTGTACTAGTTTGTACAAGATCAGGAGAAAGATGTTTGAAGTATTCTTCTACGCACATCAGCTCTATATTCTCTACATCTTCTTCTACCTATTGCATGTTGGTGCTGCGTACACATGCATGATCCTCCCTGGAATTTTTCTCTTTGTGATCGATCGATACTTGAGATTCTTACAGTCTAAACGAAGGGCTCGATTAATTTCTGCACGTCTTTTACCTTGTAGCACTATTGAACTCACCTTTTCCAAGAATCCAGCATTGACGTACAACCCTACAAGCATCTTGTTTGTGAACGTCCCAAGCATATCCAAGTTGCAGTGGCATCCATTTACCATAGTTTCTAACAGTAATTTGGAGACAGATAAACTAAGTGTTGTCATTAAATGCATGGGAAGTTGGAGTGAGAAGTTAGAAAAACAACTTTCTTCTTCTCCGGATCATCTTCAAATCTCAACAGAGGGACCTTATGGACCGTCATCATCACATTTCTTAAGCCGAGAGTGCCTAGTGATGGTCAGTGGAGGAAGTGGAACTACTCTCATGATTTCCATAATCCGAGAGCTCATTTACAGAAGCACTCAACCCAACACCAACGTACCAAAGGTGATACTAATTTCAGCTTTCAAGAACACAGCTGATCTCGCAATGCTAGACCTCTTGCTTCCTCTCTCCTCCACTCCTGCTGATATTTCCAAATTGGATTTGCAAATCGAAGCCTATATTACTAAAGAAAATAACATTGAGAGTGCCCATCACAGGCAACTCATCCAAACAATAGTGTTCAAACATAATCCAAATGAGTCCGCAATTTCTGCAGCCCTAGGCCCAAGCAGTTGGCTATGGCTCGGCGCGATAATTTCGTCCTCATTTGTCATGTTTCTCCTTTTATTAGGCATTGTCACGCGTTACTCGATATACCCAATTGAGCGCGATGGTAGGCTCTATCACTATAGCGCCAAAATCATTTGGGACATGTTCTTGGTTTGTGCCTCCATTTTTATTGCCACCAGCATCATTTTTATGTGGCAAAAAAGGGATAACGAAGCTAAAGGGAAACAAATTCAGAATGTGGAATTACCTACCCCTACAAATTCACCTGCAGGCTTATTATGTGGTACAGCAAGGGAGCTCGAAAGTCTTCCTTACCAGTCTCTTCTTCAAGCCACTAAGGTGCATTATGGTGCTAGACCTGATCTAAAA
>NbD000271.1 Partial, uncharacterized protein LOC104225979  (XP_009776159.1)
GACAAAGTCATGGGTAAAATTTCAGAAGATTTATGGAATACCATCAGAACTGGTGACGGCATTCAAACTGAGATAACCCAAACTGTTCAATCAGTTTACAATAAGCTATTGTACCCACAAGTAGATGAAGCTGGTGAATCATCCTCTCATTCAGAGTTGCAGCCTGCTCCGAATGGCATTGAAACTAACGGACATAGTGCTGCGTCAGACAGTGTTATTGATGCCACAGTTTCTGTTGATGCGGAGCCAAATGAACCTCCTGGTTTTGCGCGATTAGGTTCAGACCGGAACAGCAAAAGTAACTGTTCGAATCAGATCAACAAAAGTAACCACAAGGAATCACCCAAAGAGAAGTCCGGAGTTCCTGTTCCTGCTGATGGGAAAGCCAGAGAAACTAATACTGCGTTGGAGACGAATTGCGCCCCTGAACCTTTGGTGCCTGACAGTATGGATGTGGATGCACCACCTGGGTTTGCTATTGTCACGAAAGAGAAGAATCTAGATGATGTCGATGATGAAGATCCTGACGTGCCTCCAGGATTTGGCTGA
>NbD000270.1 Partial, transcription factor MYB48-like  (XP_016444319.1)
AGATGGTCAAGAATTGCTGGGAAAATATCAGGGCGAACTGATAACGAAATCAAGAATTACTGGAGAACACACATGAGGAAAAAAGCTCAAGAACAAAGGAAAAAAGCTACTTGTATTTCTCCATCTTCATCTTTTTCAAACTGTTCATCTTCTTCTTCTATAACCCATGAACAAAATGAGAGAAATTTCTACGATACAAAAGAAATTGAAGAACAAAAGAAAGCTAATGAACAAGAACAAGCTGGGGAGAGCATGAAAGTTTATTCCATGGATGAAATATGGAAAGATATTGAATTATTAGAAGAAAATGAAACAATTAATAAACCAATCATGGGGTCAATTTCACCCTTATGGGATTATTGTCCAGACCCTATGTGGAAAGACTTTGACTGGAATACCTTTCGGTAA
>NbD000269.1 pentatricopeptide repeat-containing protein At2g33680  (XP_019242917.1)
ATGAGTCATGGTCCGCCTTCTCTAGCACTTGAATCGTCTGCTTCCCTTTTTACCAAAATACTCCATTACACTCAACGCAGAAGCCTTCCCGAAGGCCAATCTCTTCACGCCCATCTCATTAAAACAGGTTCTTCCTCTTCTTGCATATACTTATCCAACAGTATTGTCAACTTATACGCCAAGTGCCACCGTTTGTTGGACGCCCATGTCGCCTTTCAAGAAATAACAAACAAAGACGTCGTCTCATGGAACTGCCTCATCAATGGCTACTCTCAATTGGGCCGTCCAGATTCATCTCTTTCCGTCCTCAAACTCTTCAAGCAAATGAGACAACAGGACGAAAACTCCCATGTCCTCCCGAATCCTCACACATTTGCTGGCATTTTCACTGCTGTTTCAACTTTGAGGGAGTACTACTCCTTTACAGGGAAGCAAGCTCATTGTCTTGCCTTCAAACTCAGTTACCTTAACGATGTATTTGTGGGCAGTACCTTGTTGAACATGTACTGCAAGGCTGGTGGTCATCATCTTGTTGATGCTCGCAAGATGTTTGATGAAATGCCTGAGAGAAATTCTGTATCTTGGACTACGATGATCTCTGGGTATGCATCACAGAGGCTAGCCAAGGGGGCTGTGGGAGTGTTTAGGATGATGCAATGGGAGCAAGGCCGAGGGCAGGATTATGTGAATGAGTTTGTGTTTACTAGTGTTCTTAGTGCTATTGCATTGCCAGAGTTTACCCCTGTAGGGAAGCAATTTCATGGTCTTTCCCTCAAGAATGGATTTTTGTGGAACGTTTCTGTTGCCAATGCTACTGTTACTATGTATGCAAAGTGTGGGAGTTTGGATGATGCATGCCGGGCATTCGAGCTTTCCTCTGAAAAGAATTCTATAACCTGGTCTGCATTAATAACAGGTTACACGCAGAATGGGGACTGCGAGAAGGCCTTGAAGTTGTTTTCGCAGATGCATTTCTGTGGGATGAATCCGAGCGAGTACACTCTGGTTGGAGTGATTAATGCTTGTAGTGATTTTGATGCTCTTAGTGAAGGAAAACAGGTGCATGGATATCTATTAAAGTTAGGGTTTGAGCCTCAAATGTATATTCTGACTGCGTTAGTGGATATGTATGCTAAATGTGGCTATGTTAGTGATGCCAGAAGAGGTTTTGATTATTTGAAAGAACCTGATATAGTTTTATGGACTTCCATGATAGCGGGATATGTTAAGAATGGGGATAATGAAAATGCAATGGGTATGTACTGTAGAATGCTGATGGAGGGTGTTGTACCTAATGAGTTGACGATGGCTAGCGTGTTAAAAGCCTGTTCTAGCCTTTCTGCTTTGGAACAGGGGAAGCAGATTCATGCTCATGTAGTCAAACATGGGCTTAGTCTTGAAGTTCCAATTGGAAGCGCTCTCTCAACTATGTATGCAAAATCTGGAAGCCTTCATGACGGTAATCTAGTCTTTAGGAGAATGCCTGCGAGGGACTTAGTGTCATGGAACTCAATGATGTCAGGTCTTTCACAGAATGGCCGCGGTATTGAAGCCCTTGAACTTTTTGAAGAAATGCTTCTTGAGGGAACAAGGCCAGATTATGTCACTTTTGTGAATATACTTTCTGCTTGTAGCCACATGGGATTGGTAGAGAGAGGGCAAAATATTTTCAAGATGATGTCTGATGAGTTTGGAATAGAGCCTAGGCTAGAGCATTTTGCTTGCATGGTAGATATGTTCGGTCGTGCTGGAAAACTCTATGAAGCAAAAGAGTTTATTGAGTCAGCAGCAAATCATGTTGACCATGGTCTGTGCTTGTGGCGTATCTTGCTAAGTGCTTGCCGGAACTATAGAAACTATGAAATAGGTGCATACGCAGGAGAGAAGTTAATGGAATTGGGTTCACAAGAGTCGTCTGCTTATGTACTACTCTCTAGTATTTATTCAGCTCTGGGAAGATTGGAGGATGTTGAACGCGTGAGAAGGTTGATGAATCTCCGTGGAGTAAGCAAGGAGCCGGGATGTAGCTGGATTGAGCTGAAGAGTCAGTTTCATGTATTTGTTGTTGGAGATCAGTTGCATCCACAAATCATAGATATACATGAAGAGTTATGGAGGTTAAGAAAGCAAATGAAAGATGAGGGATATAAACCAGGTTTCAATCCTTGCTTAAAGCTGGAAGTTATAATGGACTGA
>NbD000268.1 Partial, homeobox-leucine zipper protein HDG11-like isoform X1  (XP_016441514.1)
GCTAAATATATAGGGAGGCCTATTTCACAACTCCCACCAGTGCAACCTATTCATCTATCTTCACTAGATTTGTCTATGTCTAGTTTTGTTGGCCATGGCCCTAATTCCCTTGATCTTGATCTCGATCTTCTACCTGGAAGTTCATCGACTATTCCGGGTTTAGCCTTCGCCTCGTTGAATTTATCGGACATGGATAAGTCCCTTATGGCTGATATTGCTGGGAATGCAATGGACGAACTCATTAGATTGGTGCAAACCAATGAACCTTTGTGGATGAAGTCTGCCATTGATGGCAAAGATGTACTTAATTTCGAGAACTATGATCGGATTTTTCCAAGGGCTAATAGTCATTTGAAAAATCACAATGTTAGGATTGAGGCTTCCAGGGATTCAGGTGTTGTTATTATGAATGGTTTAACATTAGTTGACATGTTTATGGACGCGAATAAATGGCAGGAATTCTTTCCTACAATTGTTTCAAAGGCTAGAACGCTTGAAGTAATATCATCTGGTGTGATGGGAAGCCGAATGAGTACATTGCAATTGGTAAAGAAAAACAATAGGCTTAATGAAGATAGATTAGTCTTTTTTCCTAAATTGACTGATGCGCGCTACATGCAGATGTATGAAGAATTGCAAGTGCTTTCGCCATTGGTTCCAACGCGACAACTGTATTTCCTAAGGTTTTGCCAACAGATTGAGCAAAGCTTGTGGGCAATAGTTGATGTTTCTTATGATATTACTCAAGAAAATCTGTATTCTTCCACTTCTTGCAAGGTTCATAGGCTTCCATCAGGATGCTTAATACAAGATATGCCCAATGGTTATTCCAAGGTTACTTGGGTGGAACATGTAGAAGTGGAAGAGAAAGGTATAATTCATCGGCTATGTAGAGATCTTTTACACAGTGGGTTGGCATTTGGAGCAGAAAGATGGATTGGCACTCTTCAAAGAGTTTGTGAAAGATATGCTTGTCTCATGGTTAATAGCAACCCTACTCATGACCTTGGTGGAGTAATTCCATCGCCTGAAGGGAAGAGGAGCATGATGAAACTGGCAAAAAGAATGGTGAGCAATTTCTGTGCCAGCATAAATCCATCTAATGGACATCAGTGGAACACAATTTCTGGGTTGAATGAGTTTGAAGTCAGAGCTACCCTTCAAAAAAGCACCGATCCTGGTCAGCCCAATGGTGTAATCATTAGTGCGGCCACCACCATTTGGTTACCAGTTCCTCCTCAAAATGTCTTCAATTTCTTCAGGGATGAACGCACTCGACCCCAGTGGGATGTTCTTTCCAACCAAAATCCAGTGCAAGAAGTAGCTCATATTGCGAATGGTTCTCATCCAGGGAACTGCATTTCTGTGCTCCGGGCCTATAACACTAGCCAGAACATGATGTTAATACTCCAAGAAAGTTGCATAGACTCATCAGGGGCTCTAGTAGTGTATAGTCCAGTCGATGTACCAGCTATCAACATAGCGATGAGCGGTGAGGACCCCACGTATATCCCATTGCTACCCTCGGGGTTCACAATATCGCCAGATGGCCATCAACTAGACCAAGAGGCAGCATCATGCAGCAACAGCTCAAATGCAAGTACTATAGGAGGCAGGTCAGGGGGTTCACTTATAACAGTAGTATTCCAAATTCTAGTAAGCAGCTTGCCATCAGCTAAAATGAGTCCAGAATCAGTAAACACTGTGAATAACCTTATAGGCAGCACTGTTCACCAAATTAAAGCTGCCTTGAATTGCTCCACTTCTTGA
>NbD000267.1 uncharacterized protein LOC107762162 isoform X2  (XP_016435979.1)
ATGTCAATCCTAGGCGGCAAGGAAAACAGTAGCAAAATGTCTCAACCATATCTCTATGAATTCAAGAAACAAGCTTCTTTCTTCCTCAAGGAAAAGATCAAGACAGCTAGATTAGCACTGACTGATGTTACACCAGCTCAACTATTGGCAGAAGAAGCTACAAATGGAAATCCAGGTGCACCCGACACAAGAACACTGAAAATGATATCAAAGGCAGCTTTTGAAGTTGATGATTACTGGAGAATTGTTGGGATCCTTCACAAAAAATTCAACTGGGGGCTAAATGTTAGAAACAAATCAGAGAGGATATTGAAGCTGCTAGAGAATGGACAACTTCTTAAAGATGAGAGAAATACAGCTAGGAAAATATCAAGAGGAATTGAAGGTTTTGGTAGTTTCAACATTAGGACTAATTCAGCTGAAGGAATTTTGCAAGAATCAGCATTAACACCTTATGGAAGGTCTAATTCTCAGTTTAATGATCATGGAAATGAAGAAGATGAAAATTCAAATTTCAATACTCAAGATTTGATCAACACAAAAATGGAGAAAGTGGAGGATGCTGCAGTTTCTTGGAATGTTGAAACTGGTGCTAAGTACTTAGTTTCTGGAATTTCTAGTATTAGTTTTAAAGAAAACATGGCTCCAAGTGAAGACATGCATAAGTGGAATTTCAAAGGAGAATCAAAATCACTTTTGGATGAACAAAAAACAGATCCAAGAATAGGTTTTTCCTCAGAAGAGGATCATCCTTTCACTGAAACCGACCGATTAACATCAGCCTCCCTACTTTCTTCTGGAGATCAAGTCCTTCAAATATGTCAATAG
>NbD000266.1 Partial, probable glycosyltransferase At5g20260  (XP_009802047.1)
CTTTTCTGTTCTTCTTCTTCTTCCACTCAACATAAGAAGGTGCAAAACTATGGAAAATTTGGGCAGATTGAGGAAGGATTGGCAAGAGCTAGAGCAGCTATACGTGAAGCAGCTAAAACTCGGACTTATATTTCCTATGAATATGGAAGTTTTATTCCAAGAGGATCTGTCTACAGAAATCCTTATGTCTTTTATCAGAGCCACATAGAAATGCAGAAGAGGTTGAAAATATGGGTGTATAAAGAAGGAGAGCCACCACTATTTCAGAGAGGACCAATGAAAGAAATATACTCCATTGAAGGGCAACTCATTGATGAAATGGAAAGTGGAGAAAGTCCTTTCCTTACTAACAGTCCTGAGAATGCCACTGCCTTCTTTCTTTCTATCAGCATAGCTAAGATAGTCAATACGTTTACAATCCAAGATTCAGTTGTGGTTCTCGTTGGCTGCAGAATGTTTTTGTTGATTATGTTAACGTTGTGTCCAACAAGTATCCTTATTGGAACAGAAGCAATGGTGCTGATCATTTCTATGTTAGCTGCCATGATT
>NbD000265.1 Partial, transcription factor IIIB 60 kDa subunit-like isoform X5  (XP_016508027.1)
ATTGAAGAGTTCAATACAAGAGCTGAGGAGCTTGAGAAAGAAGAGAGTCTGGCCCCGCAACTTTTTTCGGGGTCAAAAGGATCTGGGATCATGGATGTGCTATGTGAACACAGGGGAAGTGTGAAGCTTCCCTTTGCCCATGGTCTTTGTGAAAGCTGTTACAATGATTTTGTAAAACTTTCAGGTGGGCTTGATGGAGGATCTGAACCTCCAGCCTTTCAACGTGCTGAGAGGGAAAGATTAAAGGCAAAAGAATCTCGTGAGGATCCAAATTTTTCCATGTCCAATCAGGTGGAGAACAATGGCGCTGAGTATTTGGAGCCTGAAAAGGGAGGGAACACTCAGAATGTGACCCGGAGTAAAAATGTGCAGATATCAGGGTCTGATCAAATAGGGGCAATCTCAGGGGCTAAAGCTGTGCATAATGCGACTCTTGATACATTACATGGCACGTATTGTATGGGTCCTGATGATCATGATGAATCAGGTAACTTTTTCGATATCGATGATGTAGAGGTTGACGGTTATCTTTTCAATGAGAAGGAGAAGCGCTATGTGAAGATAATTTGGGAAAAACTGAACCCGGAATATGAGGAACAAGCAGCTAAGGAAGCAGCTGCATTAGCTGCAAAGAAGGTTGATGAGTCCATTTTAGCGAACTGTTCAGAGGATGTGCAAGCTGCACTGAAGCTTTCTGCTGCTGCTAATAATAATGTTGCAAAATCAAGAAAGGAAAAACGGCAGAAAAGGGCTGCAGAACTGAAAAATTCTGGTCCTGCTCAAACCCCTGCAGAAGCAACGAAGCAAATGTTAACTAGAAAGAGGCTGAGCTCTAAGATCAACTTTGATGTGCTAGAAAAGCTTTTTGACGTTTCT
>NbD000264.1 Partial, uncharacterized protein LOC107805493  (XP_016485038.1)
GTTTTGCTGGGGCTTCAGGGAGTTGTCAAAAAGGCTGTTGGGCTTGGTGGTTGGCATTGGCTGGTTTTGAAAAATGGGGTTGAAGTCAAGCTACAGAGAAATGCGTTGAGTGTGCTAGAACCTCCCACGGGAGATGAAGACGATGATGATTATGACTTTGATGACTCAAGCAGTGGTTCAGACATTGTTGAAAAAGAAAGCCATCACTTTGCCACTGGTGTCGAGTACAGAAAACTGAGCAAGCCTAGAGTTCGTTATTCAAGGCCCACATGGGCCTTGTCTGGACCAGCAAAGACAATGAGCCGTGGCAATTGCAGAGAAGTTGAACCTAACTATTTGCAACCGAGATTGAACTTGGCAAAACTAGGAACTGGTTCACTATGGAGATACTGGCGAAACTTCAACCTTGCACATATTAACCCTAACCCAACAAAGGAACAACTGCTTAGTGCTGTGCAGCAGCACTTCTCATCGCAGCGAGTTGATGAGGTACAAGTGGTGGTGGAATTTATTCGTGCGGCCAAGAGATTAAGAACAGCTGACACCCATTGA
>NbD000263.1 Partial, transcription repressor OFP2-like  (XP_019238207.1)
ATGGGAAATCACAAATTTAGATTATCAAATATGCTGCCAAATGCTTGGTTCTACAAGCTAAGAGACATGAGTAAATCCAAACCCCATAAAGCCTCTGCCTCCAAGAAGAAAAACCCTTGTTCCAGTATGCAAACAACACAATTTTCACAACCAAGATCATCCTTTAATTATGCTACGGAGTCTATTAGAGTTGACAATTCTCCTACAAATCTCAAAAATCCTTATCAACCAAGAAGATCATCTATGAGAAGAAGCAAAAGAGTGACCATTTACAAGCCCTCTCCGGAATTGGACTTGCTTAAATCTCCATCTGGTCTTGCCTCCTGGTCAACTTCTTACTTCAGTTCTTCAACTAGTGATATAATCATAGACATGAATGAAATTATTTCCGAAATTGACCTTCCTCCAATTCTCACAAAGCCAGCAAAAGCAAAATTTCATAATAGGAAGCAACAAAGTCAAGAAAGCATTAACACTAGAAGAGAAAATTCTGCTCCCAGAAAATCGTCTACTGGAGTGAAACTCAGAGCGAAAATTCAAGGGCATGGCAGGAAAAGCGTGTCATCCTCGAAAAAGCGTGTCTTCAAAAAAGAAAATTTAAAGTAA
>NbD000262.1 uncharacterized protein LOC107786661  (XP_016463663.1)
ATGACAGGAAAAGCAAAGCCAAAGAAGCACACAGCGAAGGAGTTAGCTGCAAAGGCAGACGCAGCCCTGACCAACAGGGGCGGAGGCAAAGCTGGGTTAGCCGATAGGACTGGTATCGAAAAGGGTGGACACGCCAAGCTGGAATGCCCGCTCTGCAAAGTGACGGCACCTGATATCAAGTCTATGAAGATCCATCACGATGCTCGACATCCTAAGATTCCCTTTGATGAATCCAAGCTCGCCAATCTTCATGCCACTGTTGTTGCTGAGCCCAGCAACACCAAGCCTAAACCCGGTGTCCGTGGTAGTCTCAAGAAGTAA
>NbD000261.1 Partial, probable glutathione peroxidase 8  (XP_016474266.1)
GATTCAAAGGGAAACTATATAGATCTTAGTAGCTACAAAGGAAAGGTCCTACTTATCGTCAATGTTGCTTCCAAGTGTGGGATGACTAACTCAAACTACAAAGAACTCAACCAATTATATGAGAAGTACAAAGATCAAGGCCTGGAAATATTGGCATTTCCTTGCAATCAATTTGGCGAGGAAGAACCAGGGAGCAATGATCAGATCTTAGACTTTGTTTGTACACGTTTCAAGTCAGAGTTCCCTATATTTGACAAGATTGAAGTGAATGGTGAAAATGCATCTCCTCTTTATAAGTTGTTGAAATCGGGAAAGTGGGGAATATTTGGGGATGATATTCAGTGGAATTTTGCTAAGTTCCTGGTTGATAAGAATGGACAGGCTGCTGATCGCTATTATCCTACCACCTCTCCTCTGACAATTGAG
>NbD000260.1 Partial, uncharacterized protein LOC104235555  (XP_009787644.1)
GATGACCCAAATGTCACTGAGCCTTCTAGAACGTCCTTTATATTTCCTCAATTAGGTAAACCTGCATTAGCTTCGATTACATTTCCTTTAACTGATATGCAGAAACTACAAGCTCATCGATATGTGCTTCTGAATTGTGCAATTGTCACGCCATTTGTGGATGAGTTTAGACGGTACATAAGAAGGAGTTCAAGAAGAAGACCTTCACCTACAGAGATAGAGAGGAGAGTTAGTAAAGAGTTTGTTGATTGGTTCCAAAAGCGGGTGAGTAAGTAA
>NbD000259.1 non-specific lipid-transfer protein 2-like  (XP_016503753.1)
ATGAAGAAGGGTCGTTCTTTGGTTGCAGTAATGTTGGTGGTGGTCCTTATTGGTTACCAATTGGGGGCGAGTGAGGCGGTAACATGCAGTGCGACACAGCTGAGCCCGTGCTTGGGGGCGATCACATCGGGTACGCCCCCATCACAGGCTTGTTGCGCTAGGCTGAGGGGCCAGCAGCCTTGCCTTTGTGGATATATGAGGGATCCTAACCTTAGGCAGTATGTCAACTCTCCTAATGCCAGGAAAGTTGCTAGCTCCTGCGGA
>NbD000258.1 Partial, small ubiquitin-related modifier 1-like  (XP_019238417.1)
CAGGATGGGAATGAGGTCTTTTTCAGAATCAAAAGAAGCACTCAGCTAAAAAAACTGATGAATGCTTATTGTGACAGGCAGTCAGTTGATTTTAATTCAATTGCCTTCTTGTTTGATGGTCGTCGTCTTCGTGGGGAGCAGACTCCGGATGAGCTGGAGATGGAAGATGGTGATGAAATTGATGCAATGTTGCATCAAACTGGAGGCACAACTCTCTGA
>NbD000257.1 Partial, uncharacterized protein LOC104222827  (XP_009772449.1)
ATGGAAGAGATGATGAAACCTGCATGGTTAGAAGGATTAATGGCTGAGAAATTCTTTGCAGGATGTGGGGTCCACGGGAATAGGAGGAAAAATGAGAAAAACATCTTCTGTTTAGAGTGTTGTCAAAGCTTTTGCCCTCACTGCCTTCCTTCTCATCATTCCCATCCTCTTCTCCAGGTGAGAAGATACGTATACCAAGATGTAATAAGATTGGATGACCTTGAGAAGCTCATT
>NbD000256.1 Partial, uncharacterized protein At2g02148  (XP_019240071.1)
ATGGGAGCTAGGGTTCCGGTACAGCACTACGATATGAGGTCGGCGGCGGATTCCTACATTGAAACCTCATTGCATGATCTCAATGCGGAAGGTATTGGTGGCGGAGGCGGTGCTGGTGGTGATGATGTTGATCGCGGAGGCGGCGATTTAACCGAGGATAGCATGGACAATGGCGAAGACTCCACAGCTGTTGAGTGTCTCCATGAATCCTTCAGAAACTCATTACCACTTCACAGTATAGTGGTGGAGGAAGATCGCACTAGCATTGAGAATAGTGGATCTTCAGGGGGTTCCTACAATATTGTTATTATTGATGATATTTCACCAATTGAAACAGCAAGGACAAGATTTTTGGACATTATCGTAGATCATTTCATAAGACCGCATGTAGTTGAAGTTGTCGATTCAGAGGCTGACTTTGCAGCTCAATCTTCACAAGATAAAATGAGCAAGAGGAAGTCTAGAGAAATCTGTTATGAAGGTGATGCTGCATATGTTTTGCCCTTGATGTATGTGGCTAACATGTACGAGACATTGGTTAATGAAGTGAATGTAAGGCTCTCTTCTTTAAATGGCATGCGTGAAAAAACCATCGGTGTGGCCCTTGAAGCAGCTGGTGGTTTATACAGAAAGCTCGCAAAAAAATTTCCTAGGAAAGGACCTTGTGTATTTAAAAGACGGGAGCTGGCTACATCTTTTGAAACAAGGGCAAGGTTTCCTGAATTAGTGATACAGGAGGAGAAGCGTGTTCGTTTTGTTGTGGTTAATGGTTTAGCCATTGTGGAGAAACCAGCAAGTTTACATATTGATGATGCAGAATGG
>NbD000255.1 mitochondrial inner membrane protease subunit 1-like  (XP_016499930.1)
ATGGGTCTGGGAAATCTGAAGCAATTGACACCTTTTGTCAAAGAAGCATTTCAACAAACACTACTCGTGGCCAAATTCCTTTGTGGTCTTCATGTCACCGACACCTACCTCTGCACCTTCGCTCTCACTCAAGGTCCAAGCATGCTTCCAACTTTTAATCTGACTGGAGATCTCGTTTTGGCCGAAAGGCTTTCGACTCGGTTTGAGAAAATGCAACGAGCCGATGTGGTGCTAGTACGGAGCCCCGAAAACCCGAGAAAGATTGTGATCAAGAGACTCATGAGTATGGGTGGTGATACTGTTAAATATATTGCGGGACCTGGAAATAATGACAAAGAACATACTATTGTGGTACCAAATGGACATGTTTGGATTGAAGGGGATAACAAGTTTAATACCACTGATTCAAGGAAATTTGGACCTGTTCCTTATGGACTTGTACAAGGCAGAGTCTTTTGGATTGTATGGCCTCCTGAAGATTTTGGATCAGTAGGACGAGAAGTACAATAA
>NbD000254.1 Partial, protein DETOXIFICATION 42-like isoform X1  (XP_016449323.1)
ATGGCAGAGAAAGAAGCTCCATATTCAGATAATGGAAAAATCCCACTCTGCATTTTCTTTAGGGAAGCAAGGTCAGTATTTAAATTGGATGAGCTAGGCCAAGAAATTGCAAGAATAGCAATTCCTGCTGCACTAGCTTTAACAGCAGATCCAATTGCATCTCTTGTTGATACAGCATTCATTGGCCAAATAGGTCCCGTTGAGCTTGCTGCTGTGGGAGTTTCGATTGCTGTTTTTAATCAAGCGTCGAGGATTGCAATATTCCCACTTGTTAGTGTCACTACATCTATGGTTGCGGAGGAGGATACCATCACAAAAGTAAGCCCCGAAACACGAGACACTGAAAGCCAGGATCTACAATCACGAGAAGCCGAAGGATTCGATATGGAGTTCCAATCAAACAGCGAAAACAAAGAGCTCATACCTCAAAGTAGGAGTATGTACAAGTTCGAAATGATAGCTACCACCTTTGAAGTTTTGAAGCGAAAGCCGGAAAAGAGGCACATTCCATCTGCATCGTCTGCATTGATCATCGGTGCCATCCTCGGCCTCATCCAAGCAGCTTTTTTAATTTCCGGAGCAAAGCCTATATTAAACTTCATGGGAGTCAAATCTGGATCATACAGTTGGCCAGTATTTACTGCCAGTAATCAAGACTTAAATTTGAACGATTCTATCTTTAAGGGATCACCTATGTTAAAACCTGCCCAAGAGTACTTGAAATTGAGGTCCCTTGGTGCACCAGCAGTTCTTCTCTCATTGGCGATGCAAGGAGTTTTTCGAGGATTTAAAGATACAAAAACTCCACTTTTTGCAACTGTGGCTGGAGATTTGACAAATATAATTTTGGACCCTATATTCATTTTTGTATTCCATATGGGCGTCAGAGGTGCTGCGATTGCTCATGTAATTTCACAGTACCTAATTTCAGTAATACTTTTTTGGAGATTGATGGAACAAGTTGATCTTTTACCTCCTAGTATAAAGTATCTGCAATTTGCTCGATTTCTTAGAAATGGTGAGCTTCTC
>NbD000253.1 Partial, shikimate O-hydroxycinnamoyltransferase-like  (XP_019228008.1)
TTAAGTAATGTTCTTGTTTCATTTTATCCAATGGCTGGAAGATTAGGTAGAGATGAACAAGGAAGAATTATGATAAATTGTAATGGAGAAGGAGTTTTATTTGTTGAAGCTGAAAGTGATGCTTTTGTTGATGATTTTGGTGATTTTGCTCCAAGTTTGGAACTTAGGAAACTTATTCCTACTGTTGATACTTCTGGTGATATTTCTACTTTCCCCCTCATCATCTTTCAGGTTACTCGTTTCAAATGTGGTGGAGTTTCACTCGGTGGAGGAGTATTTCACACTTTATCAGATGGTCTTTCATCTCTTCACTTCATCAACACATGGTCCGATATTGCTCGAGGCCTCTCCATCGCCGTCCCCCCGTTCATCGACCGGACCCTCCTCCGTGCACGGGACCCACCGACATCGTCGTTCGAGCACGTCGAGTATCATCCTCCTCCATCTCTTATTTCATCATCAAAAACCAAAGAATCCACAAGCCCAAAGCCTAGTACCACAGCCATGTTTAAGTTCTCTAGTGATCAACTTGGGCTTCTAAAATCCAAGTCCAAACATGAAGGTAGCACATACGAAATCCTCGCGGCCCATATTTGGCGTTGCACGTGCAAAGCACGTGCACTGTCCGATGATCAATTAACCAAATTACATGTTGCCACTGATGGTAGGTCTAGACTTTGCCCTCCTTTGCCACCAGGTTACTTAGGAAATGTTGTGTTCACAGCTACACCAATGGCAAAATCAAGTGAACTTTTAGAAGAACCATTAACAAATTCAGCTAAGAGAATTCATAGTTCATTGTCAAAAATGGATGACAATTACCTAAGATCAGCGCTCGATTACCTCGAATTACAGCCCGATTTATCGGCTTTAATCCGTGGCCCGGCGTACTTTGCTAGCCCTAATCTTAATATTAATAGTTGGACTAGATTGCCTGTTCATGATTCAGATTTTGGATGGGGAAGGCCAATTCATATGGGACCAGCTTGCATTTTATATGGAGGGACAGTTTATATATTGCCAAGTCCAAATAATAAAGATAGAAACTTACGTTTGGCTGTTTGTTTAGATGCTGATCATATGCCACTATTTGAGAAG
>NbD000252.1 CASP-like protein PIMP1  (XP_019224783.1)
ATGGCACCACCACCAACCACCACTATTCCGCCGTTCGTCGGCCTTATTATGAGGGTTCTTACTTTCATTTGCCTGTTGATTTCACTCATCTTGATTGCCACCAACACTAAAACTATCCCTACCAATATTGGTGATGTCAAAATTAAGTTTAGTGACTTTTATGCTTACAGATACCTGATTGCTACTGTGGTAATTGGAATGGCATATACTCTTCTCCAAGCTGCTTTCTCAATTTTCCTTGTGACCACAGGAAATCGCATTGGTGGTGAAGGTTTCTGTCTATTTGACTTCTATGGTGACAAGATTATCTCCTACTTCCTAGCAACAGGAGCAGCAGCAAGTTTTGGGATGACACAAGATTTGAAGCAACTTCAAAACGGCTACGACACACTGAACAAATTTCTGGGCATTGCAGATGCTGCAGCCAGCCTTTGCCTTTTGGGATTCATTTTCGCTGCTGTTTCCTCAGTTTTCTCATCTTATGCTCTTCCCAAAAGAGCTTGA
>NbD000251.1 Partial, cyclase-associated protein 1-like  (XP_019248435.1)
AAACCAGACAACTCAGGTTTGGTTGAATTTCTCAAACCTTTGAATGATGCGATCATGCAAGCTACAACAATGACTGAAGGACGGCCTGATTTCTTCAACCACTTGAAGTCTGCTGCTGATAGTCTATCTGCACTTGCATGGATTGCCTATACTGGAAAAGATTGCGGCCTGAGCATGCCAATTGCGCACGTGGAAGAAAGTTGGCAGATGGCGGAATTTTATAATAACAAGATTCTTGTGGAGTTTAAAAACAAAGATGCAAATCATGTTGAGTGGGCAAAGGCTTTGAAAGAACTTTATCTCCCTGGCTTGAGAGATTATGTTAAGTGCCACTATCCATTAGGTCCTGTATGGAGTGCGACAGGGAAAGCTGCTGTATCTGCACCATCAAAAGCTCCTTCACCAAGTGCTCCTGCTCCTCCGGCTCCACCTCCAGCTTCTCTCTTCAGCTCTGAATCTCCTCAGGCTTCATCATCACGCCCCAAGCAAGGGATGGCTGCTGTTTTTGACGAAATTAATTCAGGAAAGCCAGTGACTTCTGGATTGAGAAAGGTAACAGATGATATGAAGGCAAAGAACCGTGCTGACAGAACGGGCGTTGTTAATGCTGGTGAAAAAGAAGCCCACATGAGCTCACCCTGTATCTCTAAAACTGGACCTGCAAAATTGGAGCTTCAGATGGGCCGTAAATGGGTGGTTGAGAATCAAGTGGGAGAGAAGAATCTAGTTATTGATGATTGTGATGCAAAGCAATCAGTATATGTCTATGGGTGCAAAAATTCAGTTCTGCAGATCAAAGGAAAAGTCAACAACATCACAATTGACAAGTGCACTAAGATGGGAGTTGTATTTGCGGGTGTAGTGGCAGCTTGTGAGGTTGTCAATTGCAACGGTGTGGAGGTGCAATGTCAGGGCTCGGCTCCTACAATATCAGTCGACAATACAACTGGGTGCCAGTTATACTTGAGCAAAGATTCGTTGGGGGGTTCAATTACCACAGCTAAGTCAAGTGAAATCAATGTTATGGTTCCTGGTGCAGGGCCTGATGATGACTGG
>NbD000250.1 Partial, U-box domain-containing protein 33-like isoform X2  (XP_019263348.1)
TCTACTAGCAGAAGTAATCCAATCATTTTCCCTAGTTTATCTATTTCAACAAGCCCTAGCACTGATAGCAGTTGTGCTTCTTCTGCTGAACAAATGGAGTCCCCCGATGTTGAGATGGAAAGTTTAATCAAACAGCTTGAAGAAGCCAGCATAGAATATGAATCATCAAGGAACGTAGCTATTGCAGAGATGCTTAAGCGCAAAAAACTGGAAGCTGAAGCTGTGGAAGCCATGAGAAAGGTAAAAGCATTTGAATCTGCTCATGCACATGAAGTTAAACTGAGGAAGGAAGCTGAGGTTGCTTTGGAAAATATATTGCTGGAAAAAGAAAAGCTCTTGAAGGAGAGAGAGGAGAAAACTAGTGAGCTGCGCAAGGCCACAAGAAATATAACCCTCCTAGATAGTCGTACACAGGAGGCCAATCAGCGGTGTGAAGAGATTACTGGAGAATTGACGTTAATTCATTCCTCCATAGCAACTTTTCGGCAGGAGAAACGCAAACTTCTGCAGCAAAACACTGAAGCCATGAACTGGATTAATCGGTGGAAGAATCGCGGAAAAGATGGAGGACCAAGTGCTAGTGGCAAGTGCTCTGCATCACCTGAGTTGTTGGAATTTTCACCGTCGGATTTGCAGACAGCAACATGCAACTTTTCTGAGAGCTTCAGGATTGGTCATGGAGGATATGCTGATGTGTTCAAAGGAGAACTCTCAGATAAAACAGTTGCTATTAAGCAATTGCATCCACATAATATGCAACAGCAGTCACAGTTTTTTGAACAGGTGGAAATTCTAGCTAAGTTACGGCATCCTCAACTGGTCACTTTACTTGGTGTATGTCCAGAAGCCTGGTGCCTTGTTTATGAATATATACCTGGTCGGAGCCTCCAAGACCGCCTATTTTGCAAAAATAACGTTAGTCCCATGAATTGGAAGATGCGAGCACGTATTATTGCCGAAATTGCAAGTGCTCTTCTGTTTTTGCACTCTTCCTACCCTGAACAGATTGTACATGGGGATCTGAGGCCTGAGAATATGCTACTTGATTCGACAGACAACTGCAAAATATGTGATACCGGGATATCTAGCCTGATTCCTCAGCAAACCCTGCGTTGCCCAAGTTTTGGTTGTCAGAGTGAACCAAAGGGTCTCTTTTCATACACTGATCCTGAATTTCATCTAACTGGAGTGCTGACAATTAAGTCAGACATTTACTCATTTGGACTAATTATCCTTCAAATAATCACTGGAAGAACTCTAGCAGGATTACTGAGTGAAGTACGCAGGGCAGTCTCATGTGCAGAATTAGAGTCCCTTTTGGATTCATCTGCTGGAGAATGGTCTACATATGTGTCGAGGAGATTAGCAGAACTGGCTTTGCAATGCTGTGAAGTTAACAGTAGGGATAGGCCTGAGCTGACACCGACTCTTGTAATGGAGCTAGAGAACTTGCATATACTGGAAGAGCGATCAGTGCCATCTTTTTTCTTATGTCCAATTCGCCAGGACATAATGCTTGACCCCCAGATCGCTGCAGACGGGTTCACATATGAAGGGGAGGCCATTCAAGGATGGCTGGGAAGTGGTCATGATACTTCTCCAATGACTAATTTGAAACTAAGCCATTTGGAGCTAACTCCTAATCATTCCCTGCGGCTTGCTATCCAGGATTGGCTATGCAACTTAGAATTCCTCACATAG
>NbD000249.1 ethylene-responsive transcription factor ABR1-like isoform X1  (XP_016507834.1)
TATGGACAAAGCGACCAATTTTTCGAAGAAATGATTCAACAACAAATACATCAGGAAGCTGACTATTTGCTTTCAACTTCTTCGACGATGCCAATGTTCACAGGGTATAGTCAGACAAGAGAGATGTCTACAATGGTGACGGCGCTGACCCATGTGGTTTTGGGTCACAGTTACCGACCCGATATCAGTGGTTCCGTGACGTCGTCGTTTGGCGGTGGTGGTTCTGGTATTTATTCAGCATATTCGCCATCTTCAGCTTACTCTTCTTCTAGCTCAGGGTCTAGAGCTGGACAAAAGAGAAGCCGTGATCAAGAAGAAAGTGTTACTCAGATATTGGAACAAAGTCAGCACGGGGTTTATGGAGGGTTTGGAGAATTTAGAGGCGGTTTGCCATCTTCCTCTGTTAAAGCTGAAGCTACAAGTTTGGTGGCACCATCAAACACCACAATTTCAACCATTACAACAGTTCCAGCTTTCACAACGACCACAACCACAACCACAACAGCAGCAGCTGGTGGTTCAACAGAAGAAACAGGAGGAGAGAGGAGGAGGAGATACAGAGGAGTAAGACAAAGGCCATGGGGAAAATGGGCAGCTGAAATAAGAGATCCACATAAAGCAGCTAGAGTTTGGTTAGGTACATTTGATACAGCAGAAGCAGCAGCTAGAGCTTATGATGAAGCTGCCTTAAGATTTAGAGGCAACAGAGCCAAACTAAACTTCCCAGAAAATGTCAGCAGATTATTACCACAACTTCAAGCTTCTCAACCTACCACAAGATTAGCCATTTCAAGCTCCTCAACTTCAGCTTCTTCTCAATTGCCATTTATGGCTCCAATATCTCAACCAACAGCACTTTTCCAACCTCATCATCATCATCATCAGCCAATCCAAAGTTCAGATATGATAAGAGATTATTGGGAATATTCACAGTTACTACAAAATCCTGGTGATTTTTTTGATCAACAACAGCCTTCAGGTTTATTGGAGCAAATGTTTTTTGCTTCATCTAGGGCTATATTGCATTCAAACACTTCTTCTTCTTTAAGTAACTCTGCAGCTTCTTCCCCTTCATATCCCCTGCTATTTTCAGGTCAGCAATCTAGTTATTACAGGCCACAAACTAATCAAATTCAAGGCGGCGGCAGCAGTAGCAGCAGCAGCTCCAATATTTCTGCATCATTTTGGAGTAGTTCCAGCCATTATCCACCCTCTTCTAGTTAA
>NbD000248.1 Partial, uncharacterized protein LOC107822436  (XP_016504472.1)
ATGGGTTCCACGGCGTATACTGGTGTATATAGCAGCCTTTTATGCAAAACTAGAGCTTCTTCTTCGATGGGTATATCTTCTTTTTCGTTGATGGGACCAAGAATTAGACCAGAAATAACTAACTTCCGAAGACATCTCAGAGTAGGAGTTTCCCCTTCCCTGAGGAATGTATCCTACAACATGGGCTTGAAGAAAGTTCCACTTATAATGACCAGAGCCAGCTCAAAACCAAGTGGCAGTAGCGATGAAGCTCTTGGCCAGAATAAGACACCATTTGGCTATACGAGAAAGGATGTTATATTGATTGGAGTTGGAGTTACCCTTCTAGGGTATGGCTTAAAGAGTGGATTAGAGTTCTTGGGATTTGACCCTTTACAAGCTGGAAATGTAGTTCAATTAGTCCTTGTTTTGGGTCTAACAGTTGGATGGATATCAACATACATCTTCCGGGTTTCAAACAAGGAAATGACATATGCTCAACAGTTACGAGACTATGAAAGCAAAGTCATGGAG
>NbD000247.1 pheophytinase, chloroplastic  (XP_018631130.1)
ATGGTTGTCGCTGTTAGTGCTCCTCCCTTTGTTTTTCTACCTTCATCATCGTTTGCTGCCTCGAGGAACTTAAAGAAGCAACATAACACCATCTTCAATTTGAACATTGGTCTTCAAAGTCATACCGAGCACAGGTGTATCGCTATTAGCAGCATCAAATGCTCTGCATCCTCCACCTCCGCCATTGTTTCAAAGGAGGAAGAACCATTACCACTTGAGGTGAATGAGATTAAGACAATATGCAAAACTTGGGTTTGGAGAGGTTACAACATAAATTACTTGGTTTTTCAAGCACGCAACAACATCACTTCTCGCCCTTCTCTACTCCTAGTTCATGGTTTTGGTGCCTCAGTCGCCCACTGGCGCAGGAACATTGCGACGCTCGCTCAAAACTACACAGTGTATGCTATTGACCTCCTTGGCTTTGGTGCTTCTGACAAACCCGCAGGATTTGAATATAACATGGAATCTTGGGCTCAGTTAATATTGGATTTTGCGAATGAAATTATTCAAAGACCAACTGTATTGGTAGGGAACTCTGTTGGAAGCCTTGCTTGTGTAATAGCTGCTGCAGATTCTTCCCAAACATCAATCAAAGGACTTGTTTTATTGAACTGTGCTGGAGGCATGAATAACAAGGCAATTGTCGATGATTGGAGGATTAAGTTATTGTTTCCTTTACTCTGGCTTGTTGACTTCTTATTGAACCAAAGATCAGTCGCTTCTGCGATCTTTAATCGGGTCAAACAAAGAGAAAATCTAAAGAATATCTTGTTGTCTGTCTATGGGAATAAGGAGTCTGTGGATGAAGATCTGGTGGAGATTATCAAGGGACCAGCAGATGATGAAGGCGCACTCGATGCTTTCGTGTCCATTGTGACAGGTCCGCCGGGGCCAAATCCAGTGCAGTTGATCCGAAAAATTACACTTCCTATCCTTGTCTTATGGGGTGATCAAGATCCATTTACCCCAATTGATGGTCCTGTTGGTAAATACTTCTCATCCTTACCATCTCAAAAACCAAATGTGAGTCTATTTCTTTTGGAAGGTGTGGGGCATTGCCCTCACGATGACCGACCTGATCTCGTCCATGAAAAGCTGCTTCCCTGGCTAAGCCATTTGCCAGTGGTAGAAAATGTTGTAACATGA
>NbD000246.1 60S ribosomal protein L27  (XP_019253294.1)
ATGGTGAAGTTCCTGAAACCAAACAAAGCGGTAATTATTCTCCAAGGCAAATACGCCGGGCGAAAAGCAGTAATCATTCGTGCATTCGATGAAGGAACAAGAGATCGACCATACGGCCATTGTTTAGTTGCAGGTATAAGCAAATATCCGAAAAAAGTAATTCGAAAAGATTCAGCCAAAAAACAAGCGAAGAAATCACGAGTTAAGGCTTTTATTAAGCTCGTTAATTACAATCACATTATGCCGACTCGTTATACACTTGATGTAGATCTGAAAGATGTTGTTAATGTCGATGTTCTTCAGTCTCGTGATAAGAAGGTTACTGCTGCTAAGGAAGCTAAAGCTCGGCTTGAGGAAAGGTTTAAGACTGGGAAAAACCGTTGGTTTTTTACTAAGCTTAGGTTTTGA
>NbD000245.1 Partial, uncharacterized protein LOC109224419  (XP_019244545.1)
ATGTGCATTAATTATAGGCAATTGAACAAGGTAACAATTAAGAACAAGTATCATTTGCCTTGCATTGATGATTTGTTCGACCAGCTTCTGAGAGCGAGAGTGTTCTCCAAAATTGATCTCCGTTCGGGTTATCACCAGTTGAAGATCAGGGATTTAGATATTCTTAAGATAGCCTTCAGGACCAGATATGGTCATTATGAGTTCCTTGTGATGTCGTTTGGGTTGACCAATGCCCCATCAGCATTCATGCATTTGATGAACAACGTGTTCCGACCTTATCTTGATTCATTCGTTATAGTCTTCATTGATGATATCCTGGTGTATTCGCGTAGTCAGGAGGAGCACGCAGAGCATTTGAGGGTTGTGCTGCAGAGATTCAGGGTAGAGAAGCTTTATGAAAAATTCTCCAAGTGTGAGTTT
>NbD000244.1 Partial, uncharacterized protein At5g43822-like  (XP_019244869.1)
ATTGAAGAAGCTATTTTGCTTAAACAAATGGATTCTCTTCAAACTATCTTGCTTTCTATGAATCAAACTCTGGAAAAATTTCGTTCTATCATGTTATCGCTTGAGAAGATGGTTCGTGATGGTAGACAGCTCGTAAAAGGGGGATCCACTCATGTAACTGTGAAACAGCTGCAGCTACGTGTTGGGATAAAACCAAGTATTGCTGATTGCTTGGATGGGCTAAAACTTCTCTGTGAGATGCACCAATCCGAGTACCGTCTTAAATTATCGGTCATATCAGCAGTATCTGCGGTTGCCTTAAAACCCAGTGCGACTGATGATTTAGGTGCGCTTAAGCAGCTGTTGGTTGATCAGCCTAACATCCCCAAAGAAGAAGTACAATTCATTTTTGATATCATATTTGCTGAAGAGATGGCTTGA
>NbD000243.1 uncharacterized protein LOC104120517  (XP_009630582.1)
ATGTCGGGGGCACAAGGAGCACAGCCAAAGGGATCTCTAACACCAACAACATATGAATCAGTTGAACAGAAAGAGGAGGACAAGCCCAAAATGGAACTCCGTTCCCGTGAAGACGAACGCGGAATTCAGATCGATAAAATCCAAGACAAAGTGAAAGATGCCGCCGGCTTAGGCGGTCCGGTTTTTGGTGCAGGCAAGGAAGAGAACAAACAAGACTTAGGCGTTACCGGCACCGGCTAG
>NbD000242.1 Partial, probable LRR receptor-like serine/threonine-protein kinase At3g47570 isoform X2  (XP_009775746.1)
GGCATAATACCTAATGAGATTGGCCATCTTCATAACTTGGAGCTTTTAGCAATGGATTACAATAAGTTAACAGGCTCAGTCCCTTATGTGATTGGCCGTCTTTATAAATTGGAATATTTAAGCATGGAAAGAAACAAATTAACAGGCTCAATCCCTTTAAGCATATTCAACATTTCATCACTTGAATATTTATCAATCGGCGACAACAAGCTTGAAGGACCTTTACCAAGAGAAGTTGGAAATTTGAGTATGCTTCAAGTACTTGATTTTTCAGTGAATAACCTGACAGGTCTAATTCCAGATGGAATCATTAACCTTCAATACTTGGAGGACCTCTCATTGTCTTACAATAATTTTAAAGGGTCAATTCCAATTGGTATCTTCAATATCTCATCTCTTAAATATATTAAGCTCGAAGGTAACCACATTTCAGCTAATCTTCCTTCCACTATAGGCCATGACTTACCTAATGTTGAAGGAATTTATCTATCTGGAAACAACATTAGTGGTGTTTTACCTAGTTCAATCTCAAATTTGTCTAAGCTTATGTATCTCGAACTCTATCAAAATGAACTTACAGGTTCAATTCCTGAATCTCTAGGAAATTTAAGACTTCTGGAGGTTCTTGTCTTATCCAGTAACTCCTTCAACAGTGAATTAAGCTTTATTACTCATTTGGCCAATTGTAAATACTTGAGAAAATTGATATTGTCTTCCAATCCCCTAAATGCAATGCTTCCAAAATCCATCGGCAACCTTTCTTCTCTTGAAATATTTTCGGCGACAGGATGTAACCTCAAGGGCCATATTCCAAATGAAGTCGGAAATTTAAGAAATTTATCTTCTTTGGAGCTGGAAGATAATGACTTTAATGGAATTGTTCCGATGACAATAAGCTCGTTGAAAAACCTTCAACGGCTTTCACTTGGTGCAAATAGAATAAGTGGTCCCTTTCCAATTGCTTTATGTGAGCTATCCAACCTGGCTTTGTTAAACCTTTCACAAAATCAAATGTGGGGAAGTCTTCCTAGTTGCTTGGGGGATATGACTTCTCTAAGGGAGGCTTCTCTTGATTCAAATAACTTCATTGCCATAATACCTTCAAGTTTATGGACTCTCAAAGACATTTTAAAGCTGAATTTGTCTTCTAATTTTTTCAATGGCTCTTTACCGCTTGAAGTTGGAAACCTCAAGGCTGCAATACTTCTGGATCTTTCCTGGAACCAAATCTTAGGCAACATTCCTAGTACATTAGCAAGTCTACAGAAATTGACTCATCTCTTTTTGGCTCATAACAGAATTAAAGGATCTATTCCTGAGGCGTTTGGAGGGCTCAATTTTTTAGAAATATTGGATCTTTCGTATAACAATTTGTCTGGGGTGATCCCAAAATCATTAGAGGCACTTAAGTATCTTCACTCTTTTAATGTCTCATTTAACAGGTTGCACGGAGAAATTCCCAATGAAGGACCTTTTGTTCATCTCCCTTACCAATCTTTCATGTCGAATGAATGA
>NbD000241.1 Partial, KH domain-containing protein HEN4-like  (XP_009591969.1)
ATGTCAATGAAGTTGACCCCTTCGAAGCGGCCGCATGTTTGGAGCCTTGCAGAAACAAATGGCCGAGGGAAATGGCAGAAATCAGCATCTTTTAGTTCCCAGAAATCACCTCCGAACGTTCGTATACTATGCCCTGCTTCTAAGATAGATTCCTTTATCGGAGAGGATAGTAGCATCATTTCTCGGATACGAGAGGAAACTGGTGCAGAGGTTCAAGTTGAGGATAGTGTTGTTGGTTGTGATGATAGGGTGATAGTTATTGTAGGTTCAGGAAAAGAAGATGAAGTGGGAACCGAACAGCTCCAGGCTGATGTTGAGGGAACTGAACCTAAAGAAAAGGACAGTTGCACTGATGAAAATGGTGATAAGCGTGAGAATAACGTTTCCCCTCCAGCAGAAAGCTCCAAAACTGAGAAGGAGACAGTATCTGTTCAGAAAGCTCTATTCTTGGTATTTGATAGGATGATTGAAGGAGGAGTAGGAATGGATGGAGGAGATGAAGAGGGTGACAATTCTTCCTCATTAATTATAAGATTGCTTATACTCTCCAGTCAAGTGGGATGTTTATTAGGAAAAGGTGGTAGTGTGATAAAGCAGATGTCTTCTGAAAGTGGGGCACATATACAGGTTCTTCCCAAGGACAAACGTCCTTCATGTGCATCTTCATCTTATGAATTGGTTCAGATTTCTGGGGAGCGTGAGGCAGTTAAAAAAGCTCTTGAAGTCGTTGCTCGACAATTACTTGAAAATTCCTCTTGGGATCAGGATTTTCTCTCTGCTGATGCTGGTGGTCCATCTTCTCAGTCTCCTGGCCATCCTCTGTCTAACCAGGAATTGAATCCACCATCAGCACGTCCTTACCGTGGGCAGGGGCCACCGTTCTCTGTTGGATCTCGTGATGGGGAAGCTGGTATACCTGGCCGAATGCATCCTATTCCTGATGCCTTGTCTTTCAGATTACTTTGTCCGGATGAAAAAGTTGGAGGTATAATTGGAAAGGGGGGAAGTATAATCAAAGCACTTCAGCATGAGACTGGGTGTCAGATCAAAGTTCTGGATGGTGCAGGAGATTCTGAAGATCGAGTTATTGTCATATCTGGTCCAGCGCACCCAGATGATAGAATATCTTTGCCGCAAGATGCTGTCCTTCGCATT
>NbD000240.1 DNA mismatch repair protein MSH1, mitochondrial-like  (XP_016438745.1)
ATGGATCCTACTTGGGTGGCAACTGGGTTAAAAGTCGATTTTGATACACTAGTGAATGAATGTGGAGAGATTTCTGGTAGAATCAGTGAAATAATATCTGTACATGGTGAAAGTGATCAAAAGATAAGTTCATATCCTATCATCCCAAATGATTTTTTTGAAGATATGGAGTCGCCGTGGAAAGGTCGTGTCAAGAGGATCCATTTGGAGGAAGCATATGCAGAAGTAGACAAGACTGCAGATGCTTTATCTTTGGCTGTGAGTCTCTTTTTATTTATCTTCGACAATCCTAATGATTTACAAGAGGTGCATCTGTGTGCGCTTTAA
>NbD000239.1 high affinity nitrate transporter 2.4-like  (XP_016488026.1)
ATGGGTGATATTGAGGGAGAACCAGGGAGCTCTATGCATGGAGTCACTGGTAGAGAGCCAGTTCTTGCTTTTTCAGTGGCTTCTCCAATGGTGCCAACCGATACCACGGCAAAATTTTCAGTACCTGTCGATACTGAACACAAAGCCAAGGTTTTCAAATTTTATTCATTTTCAAAGCCTCATGGTCTTACTTTCCAGCTCTCCTGGGTTTCTTTCTTCACATGCTTTGTGTCAACATTTGCAGCTGCCCCTTTAGTTCCTATCATTAGAGACAACCTTAATTTAACCAAAATGGATGTTGGTAATGCCGGAGTTGCTTCCGTCTCCGGAAGTATTTTATCTAGGCTTGTTATGGGTGCAGTTTGTGATATGTTAGGGCCAAGATATGGCTGTGCGTTTCTGATTATGTTGTCAGCCCCTACTGTATTTTGTATGTCGTTTGTGTCGTCGGCTGGAGGATATGTTGCTGTCCGGTTCATGATCGGATTCTCGCTAGCAACATTTGTGTCGTGCCAATATTGGATGAGTACTATGTTCAACAGTCAGATTATAGGACTTGTCAATGGGACAGCTGCAGGATGGGGAAATATGGGTGGTGGTGCGACTCAACTTCTTATGCCAATTCTGTATGATATAATAAGAAGAGCAGGAGCCACTCCATTCACTGCTTGGAGAATTGCATTTTTCATTCCTGGCTGGCTTCATGTTGTAATGGGTATTTTGGTGCTGACTCTTGGTCAAGATTTACCTGATGGGAACCGTGGTGCTTTGCAGAAGAAGGGTGATGTTGCTAAAGATAAATTCTCCAACATATTGTGGTACGCTGCAACAAACTACAGGACGTGGATCTTTGTCCTACTCTACGGATACTCTATGGGAGTTGAACTGTCTACAGACAATGTAATTGCGGAGTACTTCTTCGACAGATTTGATCTAAAGCTTCACACAGCGGGAATCATCGCAGCCACATTTGGTATGGCTAATCTATTAGCTCGTCCCTTCGGAGGATTTTCTTCAGATTACGCAGCCAAAAGATTTGGCATGAGAGGCAGACTTTGGGTCCTTTGGATACTACAAACACTCGGAGGAGTGTTCTGCGTCCTGTTGGGCCGTTCCAATTCTCTGCCCATAGCCGTCACATTTATGATCCTTTTCTCTATTGGAGCTCAAGCTGCTTGTGGTGCAACATTCGGTATCATTCCCTTCATTTCTCGTCGATCATTAGGTATAATCTCAGGAATGACTGGAGCTGGAGGCAATTTCGGTTCTGGATTGACACAACTGTTGTTCTTCACAAGCTCAAAGTACTCGACAGCAACAGGGCTAACTTACATGGGACTAATGATCATAGGGTGCACTCTTCCTGTGACTTTCTGTCATTTCCCACAATGGGGAAGCATGTTTTTCCCACCAACGAAAGACCCCATTAAGGGAAGTGAGGAACATTATTATGCCGCGGAGTACACCGAAGCTGAGAGGCAGCAAGGTATGCACCAAAACAGCTTGAAGTTCGCCGAGAACTGTCGATCAGAGCGTGGCAAGCGCGTGGCATCCGCACCTACTCCGCCAAATTTAACGCCTAATCGGGTCTGA
>NbD000238.1 Partial, transcription factor TCP19-like  (XP_019231219.1)
ATGGAGAACAAACAAAACATTGAACCGGAAAATGACGAGGTTAACGACTCGAAGATATTATCCGCTGATCCATTACTCGGCGATTCTGAAGAATACACTATTAAAGCAGTAGGGCAGCATGTAACTGACGCTGAAGGTGTCGGCCCTTCTTCGCCGTCAACAGATATTGTGCCTTTGTTAAAGGAAGAACCGGCAGAAAACGATTTGCGAGGAGGCACTATATCAGTTGGGCTAAATATGCAACTGCAAAAGGTAGAAAATCCGCCTCCTAAAAGATCCTCAAAGGACAGGCACACGAAAGTTGAAGGCCGTGGTCGGAGAATCCGGATGCCGGCGGCGTGTGCTGCTAGAATCTTCCAATTAACACGGGAACTAGGCCATAAATCCGACGGTGAGACTATACGTTGGCTTCTAGAACGCGCCGAGCCAGCTATTATTGAAGCTACCGGAACAGGTACGGTTCCGGCGATTGCCGTATCAGTTAACGGAACGCTGAAAATACCGACGACATCGCCGGCGACAAATAGCGAAGGAGAAAACGCGACGAAGAGGAGGAAAAGGGCTGCGAACAGCGAGTTTTATGACGTGCATGAGCCGTCTAATTTTGCACCAGTGGCCCCAATTGCCCCACAAAGTCTCCTTCCTGTTTGGGCAGTGGCCTCTGGTAATGGGCTTGTACCCACCACCGGTGGGACGACTTTCTTTATGGTGCAGCCGCCGCCCACTAGTACAACTACTATTGCTACTGCTGGGCCTTCATATCCACCTCAGTTGTGGGCCACCCCATTATATAATATTCCAGGAAGGCCCATTTCAAAT
>NbD000237.1 Partial, carboxyvinyl-carboxyphosphonate phosphorylmutase, chloroplastic-like  (XP_016474345.1)
ATGATGACATCAAACACTATTTCACTACATTCGCAGTTCTCGTTTTCTACGACGTCGTTCAGCTCAAGCACTTGGCATTGCAAGTCATCAGTCCATCGGAGGGCCACGACGACAATGGCGATAAGAACACAAACGCGCATCCACCGTCTGATTGAAGAGCAAGGGATAGTGCTAATGCCGGGCTGTTACGACTCTCTTTCGGCTTCCATTGTCGAGAAAACCGGGTTCAGTGCCGGTTTTATCTCCGGCTATGCTACCTCCGCTGCTCTCCTTGGAAAACCCGATTTCGGCTTGCTCACACCGCCTGAAATGGCACAAACGGCTAGGTCAGTTTGTGCAGCTGCTCCTTTGATTCCAATCATTGCTGATGCTGATACAGGCGGTGGCAATGCTCTCAATGTTCAAAGAACTATCAAGGATTTAATTGCTGCTGGTGCTGCCGGCTGTTTCTTGGAGGATCAAGCATGGCCAAAGAAGTGTGGACACATGAGAGGGAAACAGGTTATACCTGCAGAGGAACATGCTGCAAAAATAGCATCTGCAAGAGATGCTATTGGTGATTCTGACTTTTTTCTTGTGGCAAGGACTGATGCACGTGCAACATCAGCAAAATATGGTCTCTCAGAAGCCATTTCTCGTGCTAAC
>NbD000236.1 phosphoenolpyruvate carboxylase kinase 1-like  (XP_009765234.1)
ATGAGAAACGCAAGAGAGATTACAGAAACGACAAAAATAAAAATAGAGAACGTAATGAGCGAGGCATTGAAGCGAGACTATCGTGTGTGCGAGCAGGAGATAGGGAAGGGACGATTTGGCGTCGTTTTCAAGTGTTACTCGCCGGAAACCGGCGAGGAATTCGCCGTCAAGTCTATCAACAATCTTCTTATCGCCGATGACTCCATTGATCGTCAATGCCTTTACAACGAAGCTAAAATCATGCACTTGATTTCACCTAATCCTCACATTGTTCGTATCTTCGATGTTTACGAAGACGATAATTACCTCGATATCGTTCTCGAGCTCTGTAACTCCTCCGATCTCTTCCGACGACTCTCTACTCAACGGACCTTCTCCGAGTCTGATGCCATTGCCGTTATGGTTCCGTTAATGGAGGAAATAGCGCATTGTCACCGGCTCGGTGTAGCGCACCGGGATATTAAACCTGATAACATTCTGTTTAACGACTGGAACGAGCTCAAATTGGCTGATTTCGGCTCGGCTGAGTGTTTCCGCGAGGGCGAGCTCATGAGCGGAGTGGTAGGGACGCCGTATTACGTGGCGCCGGAGGTTTTATCCGGAAGAGATTACAATGAGAAGGTTGATATTTGGAGTGGCAGTGTCATTTTGTATATAATGCTGGCCGGAATCCCGCCTTTTTATGGTGATTCTACGGTGGAGATCTTTGAGGCTGTTCTCAGAGCGAACCTTAGGTTTCCGATGAGGATTTTCCGTTCAGTTTCGCCGGCGGCGAAGGATTTGCTTCGGGGGATGCTGTGTAAAGATGTTTCTAGAAGATTCTCCGCTGAGCAAGTACTTCGT
>NbD000235.1 uncharacterized protein LOC109239649  (XP_019261783.1)
ATGGGGGAGGTTAATACTACTCATGCGGACCAGGAGAAACATTTATCATCACCATCGTCGTCTTCGAGTGAATTATCAGAATGCGAGGAGTTACAGCGTTTAGAAGAGGCACCACCCTTTTGGAGGAACCCTAATAAGAGGTTATCGAAGCAACTTTCCATGTGCGAGATTCCACGTGACATTGCATGGGAGAAACGACGTCGTCAATTTCTCCATCAAGAAAGGAAAAGAAATATAATTGGGATTCAAGATCACGAGGATGTGACCGACGAGGATCTCAACGAACTCAAAGGTTGCATAGAATTAGGGTTTGGTTTTAATGAAGAAGAAGGGCAGAGGCTTTGTGGCACGTTGCCGGCACTGGATCTTTATTTTGCAGTCAATCGCCAATATTCAACGAGCCCTATATCTTCACCAGGTAGCCATAAAGGTTCCTTATCCTCTCCAGGTTCATCAACTTCTCTTGGACTTGGAGCTAGATCCTCGTCATTTGGAAGCCCTAGGAGTGATCCTGCTGATGCATGGAAGATCTGTAGCCCAGGTGATGATCCTCAACAAGTTAAGACAAAGTTGAGGCATTGGGCACAGGCAGTGGCTTGTTCTGTCAAGCAGTCTTATTAA
>NbD000234.1 Partial, acetyl-coenzyme A synthetase, chloroplastic/glyoxysomal-like  (XP_019265381.1)
TGTCCTATATCTGACACATGGTGGCAAACAGAAACTGGAGGCTTCATGATTACACCATTACCAGGAGCTTGGCCACAGAAACCTGGCTCTGCTACATTACCATTTTTTGGTGTTCAGCCTGTAATAGTGGACGAGAAGGGTGTTGAGCTAGAAGGTGAGTGCAGTGGATATTTATGTGTGAAAAGCTCATGGCCTTCGGCATTCAGAACACTCTATGGGGATCATGAAAGATATCAGACCACATACTTTAGTGCTTTCCCTGGATATTATTTTACTGGTGATGGCTGCAACAGGGACAAAGATGGTTACTACTGGCTCACTGGCAGAGTAGATGATGTTATTAACGTCAGTGGACACAGAATTGGCACAGCTGAAGTAGAATCCGCTCTAGTTTCACATCCTCAGTGTGTTGAAGCTGCTGTAGTTGGTGTGGAGCATGAGGTTAAAGGACAAGGTATATACGCATTTGTTACCTTGGCTGAAGGTGTTCCATACAGTGAGGAACTAAGAAAAAGCCTTATAAAGGTTGTGAGAGAAAAGATTGGAGGTTTTGCTGCGCCGGACAAGATCCATTGGGCACCGGGACTTCCAAAAACAAGAAGCGGGAAAATAATGAGAAGAATATTGAGGAAAATTGCTTCCAAGAGCTTAGATGAAGTTGGGGATACAAGTACATTAGCAGATCCTAGTGTGGTTGATCAGCTTATTGCACTTGCTGACTGCTGA
>NbD000233.1 Partial, uncharacterized protein LOC104114123 isoform X2  (XP_018632476.1)
ATGGCATCTCTAGTTTCAAAAACCTCAGTAACAAGGGGACTCATTTCTCGGATCCGTGCCCCATCAATAGCTCACTCTCTATGCACCGCTACAGAAACCCGAACCCAGAAGCTGGAGCGTATCGCCGACCAACTTCTAGACCTGAACAAGCTCGAAAAACATGACTACGCCATTCTCTTCCGGCACAAAATGGGTCTTAATCGATACGGCCCTGCTGTTTCGGGCTTAGGTTCTTCTGGACCTTCCTCTGGGCCAGCGGGTGCTGAAGCAAAGGCTGAAGAAAAGACTATCTTTGATGTAAAGCTCGAAAAGTTTGATGCAGCGGCAAAGATTAAGGTGATTAAGGAAATTAGAGCTTTTACTGATTTGGGCTTAAAGGAAGCTAAGGAGTTAGTGGAAAAAGCGCCAGCTGTGGTGAAAAAA
>NbD000232.1 Partial, leukotriene A-4 hydrolase homolog  (XP_016444354.1)
GATAGGGTGGTGGAGGAGTTCGAGATGGAACAGCCTATTCCTCCCTATCTGTTCGCATTTGCTGTGGGAGAATTGGGGTTCAGGGAGGTGGGACCCAGGACAAGGGTATATGCCGACGCTTTTAATGAGGTATTGGATGCTGCTGCTAAGGAGTTTGCTGACACAGAAGAGATAATTCAGGTTGGGGAGAAGCTTTTCGGACCTTATGAATGGGAAAGGTTCGATCTTTTGGTGTTGCCTCCGAGTTTTCCTTTAGGCGGAATGGAGAATCCGAGGATGGTTTTCTTGAAGCCCACAGTGATTAAGGGGGATGCCAGTGGGTCGCAGGTGGTGGCTCATGAGCTTGTTCATAGCTGGACAGGGAACTTGATCACGAACAAAAGCAATGACCACTTTTGGTTGAATGAGGGTTTTACAACATATGCAGAGCGAAGAATTGTTGAGGCTGTGCAAGGGAAGGACATAGTTTCATTAAATATTGGAATTGGTTGGAAGGGACTTGTTAAGGAAATGGAAAGATTCAAGGATAACATGGAGTTCACCAAGCTAAAGACAAATCAGGCAGGTGTCGACCCGGATGATGTGTACTCTCTAGTTCCGTATGAAAAAGGCTTCCAGTTTTTACAGCACATTGAAAGACAGATTGGAAGACATGCTTTTGATGAATTTCTGAAGAAGTATATTGCTGCCTTCAAGTTTCAATCTATTGACACCGATATGTTTCTCAATTTCCTTAAAGTTAATGTCCCTGGAATAGAGAACAAGATTGATTTGAAACTTTGGACCGAAGGCACAGGGATCCCTCCAGATGCCATAGAACCAGTTTCTAACATCTATTCAAAGATTGTTTCACTCGCTAATGAGTTCAAGCTAGGTAAGACGCCAAGAGAGGATGAAGTTGCTGACTGGAAAGGACAGGAATGGGAGCTTTACCTCGAGAACCTGCCTAAATCTGTTGAAGCATCTCAGGTCAGAGCATTAGATGCTGTCTGTCATCTTTCTGAGTCAAAAAATTATGAGGTCAAGATAGCTTTTCTTCAGTTGGCCATTTCAGCAAGGTGCAGAGACTACTATGGTGTGGTAGAAAAAACTCTGAAAGAAGTTGGAAGGATATTGTACCTTCGTCCGCTCTACACTGCACTCGTACAAGGTGCTGGGAAGGAAGAAGACAGAGTTTTTGCTAGAAGGGTATTCTCGGAAGCCTGTGATTGTTATCACCCCATAGCTCATGTTGTCATTGAAGCTACTCTTGCTAAACAGGTTTGA
>NbD000231.1 Partial, uncharacterized protein LOC107820239  (XP_016501975.1)
ATGGAATTTGATGAAGAACACGAGGAGCAAGAAGAGGAAATTGGAAATATTCACCAAATATCATCAGCTGCGGCAACTGTTAATTTCCAAATACAAGGAAATAATACAGTTAAAGGAATTGAAGAAGGGGTTTCAACTAATGCTAGAAAAAGTAGTGTTAGGTATAGAGAGTGCTTGAAAAATCATGCTGTGGGCATAGGCGGACACGCTGTAGATGGCTGCGGAGATTTTATGCCCGCCGGCGAAGAAGGTACTATGGATGCTCTGAAATGTGCTGCCTGCAATTGCCACCGGAATTTTCACCGGAAAGAGGTTGAAGGAGAGGTGTTCCACCATATCCCTCCAACCCACCTAACCCACCACCACCCCCAACCCCATCATTCCCACCACCCCCAATTTTCTCCCTACACTTCCTACCGAACTCCCCACCACCCATCTGGTTACCTAAACGTCAATCCACCACACCACCAAAGGCCCTTAGCACTACCATCAACTTCTAGAGAAGATGAAGATATGTCGAACCCGAGTAGTAGTGGGGGTGGGGGTGGAGGAAGTGGTGGGGTGGGTGGTTCATCAAGAAAGAGGTTTAGGACAAAGTTCACAGCAGACCAAAAGGATAAAATGTTGGCATTTGCTGAAAGA
>NbD000230.1 bidirectional sugar transporter SWEET5-like  (XP_019247550.1)
ATGGCCGATCCAAACACAATTAGGACTATTGTAGGAATTATCGGTAATGTCATATCTTTCTTCCTTTTCCTGTCCCCTGCGCCAACATTTGTAAAAATTGTGAAATCAAAATCGGTGATGGAATTCAAGGCAGATCCATATGTTGCAACGGTGCTAAATTGTGCAGTGTGGGTATTTTATGGTATGCCCTTCGTTCATCCTGACAGCCTTCTTGTTATCACCATCAACGGCTTTGGTCTCGCTCTAGAGTTGTTCTATGTCGCCATTTTCTTCATCTACTCCGATTGGGCAAAGCGTCGCAAGATCATTATTGCTTTGGTAATTGAAGCAATCTTCATGGCAATCCTTATCTTCGTCACACTGACATTCCTCCATGGCACTAAGTCAAGATCCATGCTTATTGGAATAGTCGCTATAGTTTTCAATGTACTTATGTACACCTCACCATTGACAGTCATGAAGAAAGTTATCACTACCAAGAGTGTCAAATACATGCCAATTTTCTTGTCAATTGCAAACTTTGCTAATGGCATTGTTTGGTCATGCTATGCACTCCTCAAATTCGATCCCTATATCTTGATACCCAATGGTCTGGGAACAGTATCTGGTTTGGTGCAGCTCATCCTTTATGCAGCTTTTTACCGCACTACCAATTGGGACGAAGATGAAAAAGAGGTTGAACTCAGCGCGTCCAAAACC
>NbD000229.1 uncharacterized protein LOC109218094  (XP_019237960.1)
ATGGCTTTTAGATCAGCGACTTATCTAAAATCCATGGTTACTCACTTAAAGGGAAGTTCCTCAGTAAATTATGCCACTTCAAAATTTAAGGCAGCTTCACCCGTCCAACTTAACACGACTCATGTGCCCAAGTCAAGAAAGGGAGACTTTGTGCCAGTGTGTGTGGCGCTAGGAATGATCGGACTATCGGCGAGTTTCGGGCTGCACACGGCAATGCATCAGCTGAGGCGAGCCCCTAATGTGCATGTAAAAAAATCAAGGAGGGAAACTCTGGCTGAGATAGTGGAGCCAGAACATGTTGCAGAAGAGGCCGATAAGTTCATTAACAAATCTTTATTCCGTAAGGTGGCTCACATTCAGGATTTTTCTACTAGCCGTGTCATTCCTAATCCAGCTCGTGGCGATGTTTATACCAAGAAGCAGGGTGTAGTGACCTTGAAAACTGTAGGAGTGGATCCAAATTAA
>NbD000228.1 pectinesterase-like  (XP_016437583.1)
ATGGTAGGGAAAATTGTGGTTTCATTGGTATCTTTGATTCTTTTAGTGGGTGTAATTGTAGGAGTTGTAGTTGTTGTACACAAAAATGGAGATAACGATGATGATAAAAGCACCCAAGTTCAAATGAAAAAAGTTGACGAATTTTGTCAACCTACATCATTTAAAGATGCATGTGTACAAAGTCTCGACAAAGTTGCATCAAACGATTCTGCTACAATTAAAGACTATATTATGGCTGCTTTTGAATATACTATACAAGAGATAAAGAAATCATTACATGAAACTGGAAAAACTAATGTTAATAAGGAAAGTGATCCTTATAATCACATGGCAGTAGAAGATTGCAAAATACTATTGGAAGATGCAATTGAAGATCTCGAATCCACGCTTAAAGTGGTTAACGAGAACGAAATGAAGTCCCTGAATGATAAAGTCTACGATATTCTGACTTATGTCAGTGCTGTTTACTCTTATCAGAGCGAGTGTATAGATTCCATTGACAAGCCCGAGTACAAATCCGCCATTGAAAAATACCTTGTCAACTCCACGAAATTGAGCAACAATGTCATTGACATTGTAGCTAAGATTTCATCTTCCCTCCAATCCTCGGACTTTCAAATTCCTGATGGTCTTTTAAACCGAAAACTTCTTGAAGCAAATTACCAAATTGGTCATGACAATTACCCTACTTGGTTTCCTGTTGCTGACCGTAAGCTTTTGGCTAACACCCCAACTCCTCATGCAATAGTTGCAAAAGATGAAAGTGGAAAATTTAAAACTGTTTTTGATGCTCTTAAAGCATACCCTCAAAAACATCAAGGAAAATACATAATATATGTCAAGGCGGGTGTTTATAACGAACAAGTCCTTGTCGATAAGAAACAACCAAACGTGTTTATCTATGGAGATGGCGCGGGGAAAACAATCATAACTTCAGACAAAAATGTCGCAATCTTGAAATTCAGCACCATGAATTCTGCTACATTTGGTGTTAATGCACCAGGATTTGTTGCCAAAGGAATTACATTCCGAAACACAGCTGGTCCAAAAGGACAACAAGCCGTGGCACTCAGAATACAAGGTGACCAATCTGCAGTTTTCGACTGCAACATTGAAGGCTATCAAGACACCTTATACTATCAAAGCAAACGTCAATTCTATCGCAATTGTGTCATATCAGGCACGATCGATTTTATTTTTGGCAGGGGCACAGCTGTAATCCAAGATTCCACCATCATTTTGAGAAAACCAGGGGATGACCAAAAATGGAACACAATCACAGCAGATGGTAGAGAAGTGCAGTCACAATTAACAGGAGTAGCGTTACAAAATTGCAAAATCGTCGCAGAAAAGGAACTCATCGATACTAAAATCGTCCAGAATTTCTTGGGACGTCCATGGAAGGCGTTATCGACCAATGTTGTAATGGAGAGTGAAATTGGTGGTTTTATTAATCCAGAAGGATGGAAGATATGGGATAACGAACATTACGAGCAAACATGTGAATGTTATGAATATGCTAATAGAGGACCTGGCGCTGCTACTAATGGACGGAACAAGGTTTTCAAGAAATTTAAAGTACTTAGCCCACAGGAAGCAACTAAATATACTGCTGGTGCTGTTTGGCTTCAAGGAAACGAATGGTTGCCAGCTACTGTTGCACCTTTTTACCTTGGTCTAGGTGGAAAATAA
>NbD000227.1 chitinase 2-like  (XP_016480309.1)
ATGGATTTCTCCTATATTTTAATTTCAAGTTTTGCTTTCCAAGCCTTTGTACTTTTTCTATCACCAATCCAGGCAGCACCTGGAAATTCCAACATATTTAGGGAATACATTGGGGCAGAGTTCAAGAATGTCAAGTTTAGTGATGTCCCCATTCACTCTGGCGTTGAATTTCACTTCATTCTCTCCTTTGCCATTGACTACACTTCTTCTGCATCTCCCACCAATGGTCAATTCAACATATTTTGGGACACAGACAACCTCACCCCTTCTTCAGTTTCATCCATTAAAACCCAACATTCGAATGTTAAAGTAGCATTGAGCTTAGGAGGAGACAGTGTTGGAGGAAGCAGCGCCTATTTCAACCCTTCTTCTGTTGATTCTTGGGTTTCAAATGCAGTCTCTTCTCTTACTGATACAATTAAGCAACACAATTTGGATGGGATAGATATCGATTATGAACATTTTCAAGCTGATCCTGATACTTTTTCGGAGTGCATAGGCAGACTTATTACAACACTAAAGAATAATGGAGTCATTTCCTTCGCTTCAATAGCTCCATTTGATGATGATGAAGTTCAAAGTCATTATCAGGCGCTATGGAAAAGCTATGGTCACATTATAGACTATGTTAATTTCCAATTTTACGCATACGATGAGGGAACCACCGTGTCTCAATTCATGAACTATTTTGGTACACAAAGATCCAAGTATGAAGGGGGAGAGATGTTGGCTAGTTTCAGCACTGATGGAAGTGGGGGGTTATCTCCAGAAAATGGATTTTTCACAGCATGTACTAAGCTGAAAAGTAAAGGAGAACTGGGTGGAATATTTGTGTGGAGTGCTGATGATTCTAAATCAAATGGTTTCAAATATGAGAAGCAATCACAAGCATTACTGGCCATACCCCACTAA
>NbD000226.1 histone 4  (AIZ04728.1)
ATGTCAGGACGTGGAAAGGGAGGAAAGGGATTAGGAAAGGGAGGAGCAAAACGACACCGTAAAGTCCTCCGCGATAACATCCAAGGTATCACAAAGCCAGCAATCCGGCGTTTGGCACGTAGAGGAGGAGTGAAGCGTATCAGTGGTCTGATCTACGAGGAGACACGTGGCGTGCTGAAGATCTTTCTAGAGAATGTGATTCGTGATGCTGTAACTTACACTGAGCACGCTAGGAGGAAGACTGTGACTGCTATGGATGTTGTGTACGCGCTCAAGAGGCAAGGCCGTACTCTCTATGGTTTTGGTGGTTAG
>NbD000225.1 probable pinoresinol-lariciresinol reductase 3  (XP_016463911.1)
ATGGAGTCAGAAAAGAGCAAGATACTGATAATCGGAGTAACGGGCCGCCTAGGTTTTGAACTGGCAAAGGCCAGCCTCAACTCCTTGCATCCCACATTCGGACTCGTCAGAGATTCAGCATTTTCCGACCCCCATAAGTCCCAAAAGCTTCAATTCCTTTCCGGCGCTGGCGTTACGCTCATCAAGGGGTCGCTGCAAGACGAAGATATCCTGATTGAAGCACTCAACCAAGTTGATGTGGTAATTTGTGCTGTTTCATCTAAGCAAGTCCTCGAACAAAAGCTTCTGGTTTCTGCTATCAAGCGTGCTGGTTGCATTAAGGTCGTAGTCTGTGTTATGTTTCCTTCTTTTGTATGA
>NbD000224.1 Partial, pentatricopeptide repeat-containing protein At3g13150-like  (XP_009767373.1)
AATTATGAATTTTTCGTACGACGACTTAGCCTAACTCGACAGTTCTCAACTATTGAAGATATCTTCGAGCACCAAAAAATTTACCCAGAAATAGAAGATGAGGGTTTCATTGTACGACTCATTTCCTTGTATGGGAGAGCTGGTATGTTCGAGCAAGCCCGGAGACTGTTCGACGAAATGTCTGAGTTAAAATGTGAGCGTACAATCATATCATTCAATGCTCTATTGCCAGCTTGTGTTAACTCAAAGAAATATGATAAAATTAGTGAGATTTTTAGGGAATTACCAGGGAAATTAGCTATTGAGCCAGATGTTATTTCGTGTAATACTGTGATCAAACCATTATGCGGGATGGATGCGTTTCACAAAAATAATATGTCTTCTGAAGCTGAAAAAATGTGGACTTTGATGGAAAAGAAGAATGTGATTTCCAATGTTAGGAGTTATAATTCGCGGATACGCTGGTTGGTAGAAAGCAATCAGGAAGTAGAGGCTGAGGAATTGTTTGAGGAGATGAAGAATAGAGGAATAAATCCTGATACGTACATTTATAATTCCATGATTAAAGCTTGTGCGAAGGATGACAATTTGGAATTGGCCAAAAGTTGGTATGTTATGTTGGAGGAAAACAGTTGTGCTCCTAATCGTTCGAGTTACTTATTAAGCTGGCAGGTGATAAAGGTGATCCTGATTCTGCTTATGACTTGTGCAACAAGTGTAATAATTTGA
>NbD000223.1 Partial, nodulin-related protein 1-like  (XP_019232454.1)
GCCGCCGCTGACCTCCTTAACGCCGCCTCACAGTACGGCAAACTAGAAGAGAAAGGCATCGGAAAGTTCGTCGGAAAAGCAGAGACTTATCTCCACAAATACGAAACTTCTCATTCCACCACCACCACTACCGGAACAACCACCACCACCTCCACGACTGAACACACGCAGTCCTCGGCGCATACAGGGGGAAAACACGAACAGTCTGGAAGTGGGTATGGCGAGTATATTAAAATGGCTGAAGGAATTTTCAAGAAACATTCCGATGGCACCCACTCATCGGAATCCGGCGGAGGTAAAAAAGGAGAGTATCTTAAAATGGCTGGAGATTTCTTGAAGAAGCATTGA
>NbD000222.1 uncharacterized protein LOC107827753  (XP_016510426.1)
AGGGTGAGTTTCTCTGCTGCAGGGGAAGAAGAGAAAGAAGGGAGCAGCAGCTACAGAGACAGACGAATACCACACCAGAAAGCACAAACGTCAAAAGAGACAAAAAGAACCGTTAGCTGGTTAGAAAGACAGTTCACAAGACAGACGAATCGAGATCACGACTCGAATAATGGTGTTGACTACCCAACAGCAGTAGCAGTAGCTGCATTTGTTGTAAAATCAATTGAAGACAAGAGCAATAGAGAACAAAGAAAGACAAGTAGTGGAGCTGATAAAATATTAAGCAAGATACAAAGTAAAGCAGATGAGAGACCTCAAAAATCCATAGACGCGAAACCTTCAAAATCAAATTCAAAGGTTCAAGACAAAAATGTTGTAATACGGACAGCAACGGTCAATAAAGAACCAATTACAAACTCTGCAGATACCAAAAACAACTCCACATTTGCAGATAAGAACATTGACATCACAACTGCTAAAACGCCTGAGATTATGGCGCCCAAGCTTGCCTTACCGCCAACTAGACAAACTACGTCTCAACTAGCAGTGGCGAAAGGACCAATTACAACAAAGCCAGGAACTGGAAATTCTAAAGCAGATGTTTGGGAGAAAGAAGAGATGAAAAAGATCAAAGAACGGTATGAGAAGCTCAAGAAAGTAATACATGACTGGGAGACTAAAAAGAAGAAAAAGGCGAAGCGCCATTTAGAGCAAACTGAGGCACAATTAGACAAGCGAAGGGCGAAAGCAAGGGACAGTTTCTACAGTGATGTTGGAAGGATTGAACAAATAGTAGGAGGAACCAAATCACAAGCAGAGCAAAATCAAGAACATGAAGAGCTTAAGGTGAAAGAAAAAGCAAATAAAATCAGATCAACTGGGAAAATTCCACCAACATGTTTCTGCTATTAA
>NbD000221.1 uncharacterized protein LOC107777172  (XP_016452647.1)
ATGGCTTCTTTGAACTTGTTTTCCCCACCAATTCCAATTACCCAAAGAAGAGTATTAGTATATACTAAAGCTACATCAGCAAAAAACTCAGGTGGAAGCAGTGAGGAGAAGTCAATTCTGGACTTTGTACTTGGGGCAATAACAAAAGAAGACCAATTATTAGAAACTGATCCAATCTTGAAAAAAGTTGAAGGTAAGAGTACTGGCACCACTACTATCAGCAGCAAGAAATCAGTTTCTGTACCTCCTAAGAAGAATTCTGATGGCGGTTTCGGAGGGTTTGGTGGCCTCTTCGCGAAGAAAGAATGA
>NbD000220.1 Partial, serine carboxypeptidase II-3-like  (XP_019230877.1)
[truncated: 101,900,787 more chars]
