# Supplementary material for: A homology-guided, genome-based proteome for improved proteomics in the alloploid Nicotiana benthamiana
Source: BMC Genomics. 2019 Oct 4;20:722. doi: 10.1186/s12864-019-6058-6 (PMC6778390; doi:10.1186/s12864-019-6058-6)
Supplement: Supplementary file 13 — Dataset S9. PFAM32 annotation of NbDE. (TSV 18754 kb) [file 12864_2019_6058_MOESM13_ESM.tsv]

NbD039999.1	0ee6df02c4f892f836c24d102dc045f0	1014	Pfam	PF07727	Reverse transcriptase (RNA-dependent DNA polymerase)	534	774	2.7e-79	TRUE	05-03-2019	IPR013103	Reverse transcriptase, RNA-dependent DNA polymerase		KEGG: 00230+2.7.7.7|KEGG: 00240+2.7.7.7
NbD039999.1	0ee6df02c4f892f836c24d102dc045f0	1014	Pfam	PF13976	GAG-pre-integrase domain	96	165	1.2e-16	TRUE	05-03-2019	IPR025724	GAG-pre-integrase domain
NbD039999.1	0ee6df02c4f892f836c24d102dc045f0	1014	Pfam	PF00665	Integrase core domain	179	295	1.5e-22	TRUE	05-03-2019	IPR001584	Integrase, catalytic core	GO:0015074
NbD052750.1	eac909aece0fbc55cb3212e1a71716f5	166	Pfam	PF02298	Plastocyanin-like domain	8	93	5.8e-20	TRUE	05-03-2019	IPR003245	Phytocyanin domain	GO:0009055
NbD026017.1	3df8abd6b5b607bd3685e1717d301ce6	406	Pfam	PF00544	Pectate lyase	142	323	1.6e-19	TRUE	05-03-2019	IPR002022	Pectate lyase
NbD018430.1	bb889fa4fdd18cde5a4d449a5c9f5545	735	Pfam	PF13966	zinc-binding in reverse transcriptase	557	641	1.3e-18	TRUE	05-03-2019	IPR026960	Reverse transcriptase zinc-binding domain
NbD018430.1	bb889fa4fdd18cde5a4d449a5c9f5545	735	Pfam	PF00078	Reverse transcriptase (RNA-dependent DNA polymerase)	116	371	2.7e-46	TRUE	05-03-2019	IPR000477	Reverse transcriptase domain
NbD032097.1	bb889fa4fdd18cde5a4d449a5c9f5545	735	Pfam	PF13966	zinc-binding in reverse transcriptase	557	641	1.3e-18	TRUE	05-03-2019	IPR026960	Reverse transcriptase zinc-binding domain
NbD032097.1	bb889fa4fdd18cde5a4d449a5c9f5545	735	Pfam	PF00078	Reverse transcriptase (RNA-dependent DNA polymerase)	116	371	2.7e-46	TRUE	05-03-2019	IPR000477	Reverse transcriptase domain
NbE44072195.1	14a73de954228f997bed7c750589b8e0	558	Pfam	PF08880	QLQ	133	167	6.5e-13	TRUE	05-03-2019	IPR014978	Glutamine-Leucine-Glutamine, QLQ	GO:0005524|GO:0005634|GO:0006355	Reactome: R-HSA-3214858|Reactome: R-HSA-8939243
NbE44072195.1	14a73de954228f997bed7c750589b8e0	558	Pfam	PF08879	WRC	195	236	1.4e-19	TRUE	05-03-2019	IPR014977	WRC domain
NbD022318.2	2908fd08fce1dde36f7a51d2f00eb85b	856	Pfam	PF13871	C-terminal domain on Strawberry notch homologue	370	659	1e-105	TRUE	05-03-2019	IPR026937	Strawberry notch, helicase C domain
NbD022318.2	2908fd08fce1dde36f7a51d2f00eb85b	856	Pfam	PF00628	PHD-finger	281	329	7.3e-07	TRUE	05-03-2019	IPR019787	Zinc finger, PHD-finger
NbD022318.2	2908fd08fce1dde36f7a51d2f00eb85b	856	Pfam	PF13872	P-loop containing NTP hydrolase pore-1	184	276	7.5e-37	TRUE	05-03-2019	IPR039187	Strawberry notch, AAA domain
NbE03058448.1	b4fc40eca54ae41eaac6dd019cbdc99b	727	Pfam	PF00092	von Willebrand factor type A domain	278	462	1.2e-24	TRUE	05-03-2019	IPR002035	von Willebrand factor, type A
NbE03058448.1	b4fc40eca54ae41eaac6dd019cbdc99b	727	Pfam	PF14624	VWA / Hh protein intein-like	629	701	6.7e-22	TRUE	05-03-2019	IPR032838	VWA-Hint protein, Vwaint domain
NbE03058448.1	b4fc40eca54ae41eaac6dd019cbdc99b	727	Pfam	PF17123	RING-like zinc finger	84	113	4.7e-10	TRUE	05-03-2019	IPR001841	Zinc finger, RING-type
NbD039370.1	8a39e51bbeb6984f079c212544ceb2ae	556	Pfam	PF14223	gag-polypeptide of LTR copia-type	73	207	6.9e-26	TRUE	05-03-2019
NbD029938.1	8a39e51bbeb6984f079c212544ceb2ae	556	Pfam	PF14223	gag-polypeptide of LTR copia-type	73	207	6.9e-26	TRUE	05-03-2019
NbD043661.1	8a39e51bbeb6984f079c212544ceb2ae	556	Pfam	PF14223	gag-polypeptide of LTR copia-type	73	207	6.9e-26	TRUE	05-03-2019
NbD002944.1	8a39e51bbeb6984f079c212544ceb2ae	556	Pfam	PF14223	gag-polypeptide of LTR copia-type	73	207	6.9e-26	TRUE	05-03-2019
NbD019040.1	8d824463a0f38a38623e469e2e3747a9	497	Pfam	PF13439	Glycosyltransferase Family 4	109	272	4.1e-23	TRUE	05-03-2019	IPR028098	Glycosyltransferase subfamily 4-like, N-terminal domain		Reactome: R-HSA-446193|Reactome: R-HSA-4549349
NbD019040.1	8d824463a0f38a38623e469e2e3747a9	497	Pfam	PF13692	Glycosyl transferases group 1	295	431	6.8e-26	TRUE	05-03-2019
NbE03053344.1	4fbf5d893cd6f3a168833cc5dc973420	1138	Pfam	PF08263	Leucine rich repeat N-terminal domain	34	72	2e-08	TRUE	05-03-2019	IPR013210	Leucine-rich repeat-containing N-terminal, plant-type
NbE03053344.1	4fbf5d893cd6f3a168833cc5dc973420	1138	Pfam	PF13855	Leucine rich repeat	657	716	2.7e-07	TRUE	05-03-2019	IPR001611	Leucine-rich repeat	GO:0005515
NbE03053344.1	4fbf5d893cd6f3a168833cc5dc973420	1138	Pfam	PF13855	Leucine rich repeat	394	452	9.2e-08	TRUE	05-03-2019	IPR001611	Leucine-rich repeat	GO:0005515
NbE03053344.1	4fbf5d893cd6f3a168833cc5dc973420	1138	Pfam	PF13855	Leucine rich repeat	585	641	1.5e-06	TRUE	05-03-2019	IPR001611	Leucine-rich repeat	GO:0005515
NbE03053344.1	4fbf5d893cd6f3a168833cc5dc973420	1138	Pfam	PF13855	Leucine rich repeat	298	355	5.8e-07	TRUE	05-03-2019	IPR001611	Leucine-rich repeat	GO:0005515
NbE03053344.1	4fbf5d893cd6f3a168833cc5dc973420	1138	Pfam	PF00560	Leucine Rich Repeat	465	487	0.33	TRUE	05-03-2019	IPR001611	Leucine-rich repeat	GO:0005515
NbE03053344.1	4fbf5d893cd6f3a168833cc5dc973420	1138	Pfam	PF00069	Protein kinase domain	844	1111	1e-35	TRUE	05-03-2019	IPR000719	Protein kinase domain	GO:0004672|GO:0005524|GO:0006468
NbD023042.1	16bb856be61a6731b3c266fdbd71a143	176	Pfam	PF04525	LURP-one-related	42	168	3.8e-25	TRUE	05-03-2019	IPR007612	LURP-one-related
NbE03058809.1	74d2a89e77cb97c92ce72c9be8311751	621	Pfam	PF00069	Protein kinase domain	299	565	1.6e-46	TRUE	05-03-2019	IPR000719	Protein kinase domain	GO:0004672|GO:0005524|GO:0006468
NbE03058809.1	74d2a89e77cb97c92ce72c9be8311751	621	Pfam	PF13855	Leucine rich repeat	116	176	1.7e-07	TRUE	05-03-2019	IPR001611	Leucine-rich repeat	GO:0005515
NbE03058809.1	74d2a89e77cb97c92ce72c9be8311751	621	Pfam	PF08263	Leucine rich repeat N-terminal domain	27	65	1.1e-11	TRUE	05-03-2019	IPR013210	Leucine-rich repeat-containing N-terminal, plant-type
NbD000518.1	f84a3742a5992fa55d6a689c69d0f477	463	Pfam	PF00069	Protein kinase domain	6	255	7.4e-58	TRUE	05-03-2019	IPR000719	Protein kinase domain	GO:0004672|GO:0005524|GO:0006468
NbD016478.1	8356e8dcefb830dddba8d0eabbb9008e	433	Pfam	PF11605	Vacuolar protein sorting protein 36 Vps36	11	101	3.2e-12	TRUE	05-03-2019	IPR021648	Vacuolar protein sorting protein 36, GLUE domain	GO:0032266|GO:0043130	Reactome: R-HSA-917729
NbD016478.1	8356e8dcefb830dddba8d0eabbb9008e	433	Pfam	PF04157	EAP30/Vps36 family	168	392	2.7e-41	TRUE	05-03-2019	IPR040608	Snf8/Vps36 family		Reactome: R-HSA-917729
NbE03057955.1	66d5a1c0a1762195dd4847f04549f3cb	418	Pfam	PF00168	C2 domain	27	133	1.7e-07	TRUE	05-03-2019	IPR000008	C2 domain
NbD021314.1	bd3dae4a618807194c83865ae2178a35	316	Pfam	PF00107	Zinc-binding dehydrogenase	149	272	5e-19	TRUE	05-03-2019	IPR013149	Alcohol dehydrogenase, C-terminal	GO:0055114
NbD021314.1	bd3dae4a618807194c83865ae2178a35	316	Pfam	PF08240	Alcohol dehydrogenase GroES-like domain	2	106	2.5e-25	TRUE	05-03-2019	IPR013154	Alcohol dehydrogenase, N-terminal	GO:0055114
NbD052203.1	c82c8f564cf5bb42f481e8d5a5e97c2c	502	Pfam	PF01554	MatE	57	216	1.3e-27	TRUE	05-03-2019	IPR002528	Multi antimicrobial extrusion protein	GO:0006855|GO:0015238|GO:0015297|GO:0016020|GO:0055085	Reactome: R-HSA-425366
NbD052203.1	c82c8f564cf5bb42f481e8d5a5e97c2c	502	Pfam	PF01554	MatE	278	438	8.7e-24	TRUE	05-03-2019	IPR002528	Multi antimicrobial extrusion protein	GO:0006855|GO:0015238|GO:0015297|GO:0016020|GO:0055085	Reactome: R-HSA-425366
NbD023096.1	3388332626ea56173844372dcead924e	44	Pfam	PF01701	Photosystem I reaction centre subunit IX / PsaJ	1	37	4.8e-22	TRUE	05-03-2019	IPR002615	Photosystem I PsaJ, reaction centre subunit IX	GO:0009522|GO:0015979
NbD046990.1	3388332626ea56173844372dcead924e	44	Pfam	PF01701	Photosystem I reaction centre subunit IX / PsaJ	1	37	4.8e-22	TRUE	05-03-2019	IPR002615	Photosystem I PsaJ, reaction centre subunit IX	GO:0009522|GO:0015979
NbE05065773.1	336e61f2e46d21490d207daaec3a2c58	548	Pfam	PF00072	Response regulator receiver domain	20	127	2.8e-08	TRUE	05-03-2019	IPR001789	Signal transduction response regulator, receiver domain	GO:0000160
NbE05065773.1	336e61f2e46d21490d207daaec3a2c58	548	Pfam	PF00249	Myb-like DNA-binding domain	312	359	1.1e-07	TRUE	05-03-2019	IPR001005	SANT/Myb domain
NbD005911.1	85a083101db1a79574f39a5010fa4557	546	Pfam	PF12872	OST-HTH/LOTUS domain	226	304	8.2e-14	TRUE	05-03-2019	IPR025605	OST-HTH/LOTUS domain
NbD005911.1	85a083101db1a79574f39a5010fa4557	546	Pfam	PF00076	RNA recognition motif. (a.k.a. RRM, RBD, or RNP domain)	342	388	3.7e-07	TRUE	05-03-2019	IPR000504	RNA recognition motif domain	GO:0003676
NbD000708.1	95aafc0210ed171298096a81b7e390bf	1014	Pfam	PF00665	Integrase core domain	179	295	9.1e-24	TRUE	05-03-2019	IPR001584	Integrase, catalytic core	GO:0015074
NbD000708.1	95aafc0210ed171298096a81b7e390bf	1014	Pfam	PF13976	GAG-pre-integrase domain	96	165	1.9e-16	TRUE	05-03-2019	IPR025724	GAG-pre-integrase domain
NbD000708.1	95aafc0210ed171298096a81b7e390bf	1014	Pfam	PF07727	Reverse transcriptase (RNA-dependent DNA polymerase)	534	774	2.6e-78	TRUE	05-03-2019	IPR013103	Reverse transcriptase, RNA-dependent DNA polymerase		KEGG: 00230+2.7.7.7|KEGG: 00240+2.7.7.7
NbD005751.1	86701c895b0356edcb1e03ade01a0a69	294	Pfam	PF00076	RNA recognition motif. (a.k.a. RRM, RBD, or RNP domain)	215	281	5.7e-21	TRUE	05-03-2019	IPR000504	RNA recognition motif domain	GO:0003676
NbD005751.1	86701c895b0356edcb1e03ade01a0a69	294	Pfam	PF12353	Eukaryotic translation initiation factor 3 subunit G	33	158	1.1e-33	TRUE	05-03-2019	IPR024675	Eukaryotic translation initiation factor 3 subunit G, N-terminal		Reactome: R-HSA-156827|Reactome: R-HSA-72649|Reactome: R-HSA-72689|Reactome: R-HSA-72695|Reactome: R-HSA-72702|Reactome: R-HSA-72706
NbD048373.1	3e7d5eaa7fec25ab26d582aecb470ada	579	Pfam	PF00400	WD domain, G-beta repeat	472	510	0.0069	TRUE	05-03-2019	IPR001680	WD40 repeat	GO:0005515
NbD048373.1	3e7d5eaa7fec25ab26d582aecb470ada	579	Pfam	PF00400	WD domain, G-beta repeat	345	383	0.012	TRUE	05-03-2019	IPR001680	WD40 repeat	GO:0005515
NbD048373.1	3e7d5eaa7fec25ab26d582aecb470ada	579	Pfam	PF00400	WD domain, G-beta repeat	517	553	2e-07	TRUE	05-03-2019	IPR001680	WD40 repeat	GO:0005515
NbD048373.1	3e7d5eaa7fec25ab26d582aecb470ada	579	Pfam	PF00400	WD domain, G-beta repeat	259	295	8e-06	TRUE	05-03-2019	IPR001680	WD40 repeat	GO:0005515
NbD006438.1	afd7c6f7cfffe81cb5ad9b17708957e8	931	Pfam	PF01055	Glycosyl hydrolases family 31	276	767	4.2e-149	TRUE	05-03-2019	IPR000322	Glycoside hydrolase family 31	GO:0004553|GO:0005975
NbD006438.1	afd7c6f7cfffe81cb5ad9b17708957e8	931	Pfam	PF13802	Galactose mutarotase-like	187	255	1e-07	TRUE	05-03-2019	IPR025887	Glycoside hydrolase family 31, N-terminal domain
NbD006438.1	afd7c6f7cfffe81cb5ad9b17708957e8	931	Pfam	PF16863	N-terminal barrel of NtMGAM and CtMGAM, maltase-glucoamylase	50	184	1.2e-35	TRUE	05-03-2019	IPR031727	Galactose mutarotase, N-terminal barrel
NbD046613.1	f074d1da4f4be410d00e8884f84985e5	169	Pfam	PF03732	Retrotransposon gag protein	43	137	1.6e-06	TRUE	05-03-2019	IPR005162	Retrotransposon gag domain
NbD007976.1	4aa33b5095d5971fc6988c9d09c9fcc5	960	Pfam	PF00005	ABC transporter	577	719	6.8e-24	TRUE	05-03-2019	IPR003439	ABC transporter-like	GO:0005524|GO:0016887
NbD007976.1	4aa33b5095d5971fc6988c9d09c9fcc5	960	Pfam	PF12698	ABC-2 family transporter protein	35	453	1.7e-24	TRUE	05-03-2019
NbD037450.1	b7227813d82bf6fe816d1177f207c830	576	Pfam	PF00854	POT family	95	527	4.8e-70	TRUE	05-03-2019	IPR000109	Proton-dependent oligopeptide transporter family	GO:0016020|GO:0022857|GO:0055085	Reactome: R-HSA-427975
NbD027482.1	991cb27c7b7a94c70b1c4c27ad554daf	436	Pfam	PF00566	Rab-GTPase-TBC domain	163	323	5.2e-36	TRUE	05-03-2019	IPR000195	Rab-GTPase-TBC domain
NbD020806.1	1167eabbfda51a9ea398592597ec7b02	1011	Pfam	PF08263	Leucine rich repeat N-terminal domain	54	90	1.3e-10	TRUE	05-03-2019	IPR013210	Leucine-rich repeat-containing N-terminal, plant-type
NbD020806.1	1167eabbfda51a9ea398592597ec7b02	1011	Pfam	PF13855	Leucine rich repeat	611	653	2.5e-06	TRUE	05-03-2019	IPR001611	Leucine-rich repeat	GO:0005515
NbD020806.1	1167eabbfda51a9ea398592597ec7b02	1011	Pfam	PF13855	Leucine rich repeat	276	334	5.6e-08	TRUE	05-03-2019	IPR001611	Leucine-rich repeat	GO:0005515
NbD020806.1	1167eabbfda51a9ea398592597ec7b02	1011	Pfam	PF13855	Leucine rich repeat	826	884	4.7e-08	TRUE	05-03-2019	IPR001611	Leucine-rich repeat	GO:0005515
NbD020806.1	1167eabbfda51a9ea398592597ec7b02	1011	Pfam	PF00560	Leucine Rich Repeat	396	413	0.48	TRUE	05-03-2019	IPR001611	Leucine-rich repeat	GO:0005515
NbD020806.1	1167eabbfda51a9ea398592597ec7b02	1011	Pfam	PF00560	Leucine Rich Repeat	144	163	0.64	TRUE	05-03-2019	IPR001611	Leucine-rich repeat	GO:0005515
NbD046562.1	f5c8dcf11c9debeb91224af515ff773b	298	Pfam	PF17921	Integrase zinc binding domain	196	250	2.6e-19	TRUE	05-03-2019	IPR041588	Integrase zinc-binding domain
NbD046562.1	f5c8dcf11c9debeb91224af515ff773b	298	Pfam	PF00078	Reverse transcriptase (RNA-dependent DNA polymerase)	2	142	2.3e-21	TRUE	05-03-2019	IPR000477	Reverse transcriptase domain
NbD034166.1	702d0f8a54fc7cac206f730a4bebd37a	338	Pfam	PF14308	X-domain of DnaJ-containing	134	320	7.4e-47	TRUE	05-03-2019	IPR026894	DNAJ-containing protein, X-domain
NbD034166.1	702d0f8a54fc7cac206f730a4bebd37a	338	Pfam	PF00226	DnaJ domain	7	68	1.7e-23	TRUE	05-03-2019	IPR001623	DnaJ domain
NbD046697.1	d8b41ad962a630d379b56f21cc2a7ad2	1122	Pfam	PF00917	MATH domain	66	185	4.3e-18	TRUE	05-03-2019	IPR002083	MATH/TRAF domain	GO:0005515
NbD046697.1	d8b41ad962a630d379b56f21cc2a7ad2	1122	Pfam	PF12436	ICP0-binding domain of Ubiquitin-specific protease 7	629	881	2.2e-78	TRUE	05-03-2019	IPR024729	Ubiquitin carboxyl-terminal hydrolase 7, ICP0-binding domain		Reactome: R-HSA-5689880|Reactome: R-HSA-6781823|Reactome: R-HSA-6781827|Reactome: R-HSA-6782135|Reactome: R-HSA-6782210|Reactome: R-HSA-6804757|Reactome: R-HSA-8866652|Reactome: R-HSA-8948747
NbD046697.1	d8b41ad962a630d379b56f21cc2a7ad2	1122	Pfam	PF00443	Ubiquitin carboxyl-terminal hydrolase	204	525	5.3e-46	TRUE	05-03-2019	IPR001394	Peptidase C19, ubiquitin carboxyl-terminal hydrolase	GO:0016579|GO:0036459
NbD046697.1	d8b41ad962a630d379b56f21cc2a7ad2	1122	Pfam	PF14533	Ubiquitin-specific protease C-terminal	891	1101	4.4e-58	TRUE	05-03-2019	IPR029346	Ubiquitin carboxyl-terminal hydrolase, C-terminal		Reactome: R-HSA-5689880
NbE44072120.1	a61e5216dd56225e021fed7f95989a87	488	Pfam	PF07714	Protein tyrosine kinase	178	390	5.1e-35	TRUE	05-03-2019	IPR001245	Serine-threonine/tyrosine-protein kinase, catalytic domain	GO:0004672|GO:0006468
NbD019446.1	8988d42b2075a88267e91e900aa4898e	174	Pfam	PF08694	Ubiquitin-fold modifier-conjugating enzyme 1	8	163	3.6e-83	TRUE	05-03-2019	IPR014806	Ubiquitin-fold modifier-conjugating enzyme 1
NbD024234.1	c3f89b63a49a20cdacd1cc21cf55d88f	413	Pfam	PF03348	Serine incorporator (Serinc)	9	412	2.9e-115	TRUE	05-03-2019	IPR005016	Serine incorporator/TMS membrane protein	GO:0016020	Reactome: R-HSA-977347
NbD033427.1	067dd74bfbf34298b9f60684abdfef22	354	Pfam	PF13839	GDSL/SGNH-like Acyl-Esterase family found in Pmr5 and Cas1p	102	351	2.4e-77	TRUE	05-03-2019	IPR026057	PC-Esterase
NbD033427.1	067dd74bfbf34298b9f60684abdfef22	354	Pfam	PF14416	PMR5 N terminal Domain	48	100	7.4e-23	TRUE	05-03-2019	IPR025846	PMR5 N-terminal domain
NbD027335.1	11fbabc7e2a2ca5e5a231dbdc9f38843	173	Pfam	PF03106	WRKY DNA -binding domain	111	168	1.2e-22	TRUE	05-03-2019	IPR003657	WRKY domain	GO:0003700|GO:0006355|GO:0043565
NbE44072126.1	d149c15589c73843ce087622c3b33924	253	Pfam	PF00657	GDSL-like Lipase/Acylhydrolase	25	252	5.4e-12	TRUE	05-03-2019	IPR001087	GDSL lipase/esterase	GO:0016788
NbD023915.1	43370e68492ea29ed75b1c32a5c97d7d	261	Pfam	PF00069	Protein kinase domain	10	261	1.4e-67	TRUE	05-03-2019	IPR000719	Protein kinase domain	GO:0004672|GO:0005524|GO:0006468
NbD003615.1	0226108ddfb6074321612de46842444b	1184	Pfam	PF00665	Integrase core domain	238	348	3e-10	TRUE	05-03-2019	IPR001584	Integrase, catalytic core	GO:0015074
NbD003615.1	0226108ddfb6074321612de46842444b	1184	Pfam	PF13976	GAG-pre-integrase domain	147	219	1.4e-11	TRUE	05-03-2019	IPR025724	GAG-pre-integrase domain
NbD003615.1	0226108ddfb6074321612de46842444b	1184	Pfam	PF07727	Reverse transcriptase (RNA-dependent DNA polymerase)	685	927	1.8e-60	TRUE	05-03-2019	IPR013103	Reverse transcriptase, RNA-dependent DNA polymerase		KEGG: 00230+2.7.7.7|KEGG: 00240+2.7.7.7
NbE05067257.1	e73795e61f7ff341ff43c86d753e3fe4	165	Pfam	PF14223	gag-polypeptide of LTR copia-type	3	108	4.2e-17	TRUE	05-03-2019
NbD038191.1	a1097ef1583c5886d020605293d7e8da	438	Pfam	PF00676	Dehydrogenase E1 component	99	400	9.7e-84	TRUE	05-03-2019	IPR001017	Dehydrogenase, E1 component	GO:0016624	Reactome: R-HSA-389661
NbD022568.1	515f11453ad95392e91a7aec81612301	449	Pfam	PF02800	Glyceraldehyde 3-phosphate dehydrogenase, C-terminal domain	242	399	2.5e-65	TRUE	05-03-2019	IPR020829	Glyceraldehyde 3-phosphate dehydrogenase, catalytic domain	GO:0016620|GO:0055114	Reactome: R-HSA-70171|Reactome: R-HSA-70263
NbD022568.1	515f11453ad95392e91a7aec81612301	449	Pfam	PF00044	Glyceraldehyde 3-phosphate dehydrogenase, NAD binding domain	85	186	7.6e-32	TRUE	05-03-2019	IPR020828	Glyceraldehyde 3-phosphate dehydrogenase, NAD(P) binding domain	GO:0016620|GO:0055114	Reactome: R-HSA-70171|Reactome: R-HSA-70263
NbD022568.1	515f11453ad95392e91a7aec81612301	449	Pfam	PF02672	CP12 domain	429	449	6.2e-05	TRUE	05-03-2019	IPR003823	Domain of unknown function CP12
NbE44072982.1	96a3975068fc613ab8e8c034317371bb	236	Pfam	PF00578	AhpC/TSA family	45	178	8.5e-41	TRUE	05-03-2019	IPR000866	Alkyl hydroperoxide reductase subunit C/ Thiol specific antioxidant	GO:0016209|GO:0016491|GO:0055114	KEGG: 00480+1.11.1.15|Reactome: R-HSA-3299685
NbE44072982.1	96a3975068fc613ab8e8c034317371bb	236	Pfam	PF10417	C-terminal domain of 1-Cys peroxiredoxin	199	233	6.2e-12	TRUE	05-03-2019	IPR019479	Peroxiredoxin, C-terminal	GO:0051920|GO:0055114	KEGG: 00480+1.11.1.15|Reactome: R-HSA-3299685
NbD023489.1	cd24e2c3633fd2c099949c5a5021c32d	116	Pfam	PF13656	RNA polymerase Rpb3/Rpb11 dimerisation domain	31	103	7e-26	TRUE	05-03-2019	IPR009025	DNA-directed RNA polymerase, RBP11-like dimerisation domain	GO:0006351|GO:0046983
NbE44070080.1	a42f7adef21465000281605c5711fa90	318	Pfam	PF07714	Protein tyrosine kinase	74	157	1.4e-10	TRUE	05-03-2019	IPR001245	Serine-threonine/tyrosine-protein kinase, catalytic domain	GO:0004672|GO:0006468
NbE44070080.1	a42f7adef21465000281605c5711fa90	318	Pfam	PF00069	Protein kinase domain	170	307	2.6e-08	TRUE	05-03-2019	IPR000719	Protein kinase domain	GO:0004672|GO:0005524|GO:0006468
NbE44072935.1	504b8bfeb53766fc9ee33ef63e598505	172	Pfam	PF01428	AN1-like Zinc finger	113	149	6e-09	TRUE	05-03-2019	IPR000058	Zinc finger, AN1-type	GO:0008270
NbE44072935.1	504b8bfeb53766fc9ee33ef63e598505	172	Pfam	PF01754	A20-like zinc finger	16	39	1.7e-12	TRUE	05-03-2019	IPR002653	Zinc finger, A20-type	GO:0003677|GO:0008270
NbD017324.1	86fd4e65338aaf8de8425454ac216171	372	Pfam	PF09377	SBDS protein C-terminal domain	110	227	2.3e-32	TRUE	05-03-2019	IPR018978	Ribosome maturation protein SBDS, C-terminal	GO:0042254
NbD017324.1	86fd4e65338aaf8de8425454ac216171	372	Pfam	PF01172	Shwachman-Bodian-Diamond syndrome (SBDS) protein	16	102	1.3e-29	TRUE	05-03-2019	IPR019783	Ribosome maturation protein SBDS, N-terminal
NbD011436.1	4fce4f0114e9ed7f87775078864b7d25	921	Pfam	PF00856	SET domain	783	886	7.4e-10	TRUE	05-03-2019	IPR001214	SET domain	GO:0005515
NbD011436.1	4fce4f0114e9ed7f87775078864b7d25	921	Pfam	PF18264	CXC domain	710	741	5.7e-10	TRUE	05-03-2019	IPR041355	Pre-SET CXC domain		KEGG: 00310+2.1.1.43
NbD027304.1	abfaee1f5232064f82fbaccd28d4a106	819	Pfam	PF13041	PPR repeat family	189	234	1.7e-11	TRUE	05-03-2019	IPR002885	Pentatricopeptide repeat
NbD027304.1	abfaee1f5232064f82fbaccd28d4a106	819	Pfam	PF13041	PPR repeat family	258	304	1.8e-15	TRUE	05-03-2019	IPR002885	Pentatricopeptide repeat
NbD027304.1	abfaee1f5232064f82fbaccd28d4a106	819	Pfam	PF13041	PPR repeat family	360	409	4.5e-15	TRUE	05-03-2019	IPR002885	Pentatricopeptide repeat
NbD027304.1	abfaee1f5232064f82fbaccd28d4a106	819	Pfam	PF13041	PPR repeat family	548	595	3.5e-16	TRUE	05-03-2019	IPR002885	Pentatricopeptide repeat
NbD027304.1	abfaee1f5232064f82fbaccd28d4a106	819	Pfam	PF01535	PPR repeat	692	720	0.006	TRUE	05-03-2019	IPR002885	Pentatricopeptide repeat
NbD027304.1	abfaee1f5232064f82fbaccd28d4a106	819	Pfam	PF01535	PPR repeat	729	755	0.12	TRUE	05-03-2019	IPR002885	Pentatricopeptide repeat
NbD027304.1	abfaee1f5232064f82fbaccd28d4a106	819	Pfam	PF01535	PPR repeat	330	357	0.0014	TRUE	05-03-2019	IPR002885	Pentatricopeptide repeat
NbD027304.1	abfaee1f5232064f82fbaccd28d4a106	819	Pfam	PF12854	PPR repeat	462	494	1e-11	TRUE	05-03-2019	IPR002885	Pentatricopeptide repeat
NbD027304.1	abfaee1f5232064f82fbaccd28d4a106	819	Pfam	PF12854	PPR repeat	427	459	2.7e-12	TRUE	05-03-2019	IPR002885	Pentatricopeptide repeat
NbD027304.1	abfaee1f5232064f82fbaccd28d4a106	819	Pfam	PF13812	Pentatricopeptide repeat domain	110	168	1.9e-06	TRUE	05-03-2019	IPR002885	Pentatricopeptide repeat
NbD009737.1	97b528e4befbd6b4e75c7c542ef1fb2f	1705	Pfam	PF00637	Region in Clathrin and VPS	1146	1281	4.8e-27	TRUE	05-03-2019	IPR000547	Clathrin, heavy chain/VPS, 7-fold repeat	GO:0006886|GO:0016192
NbD009737.1	97b528e4befbd6b4e75c7c542ef1fb2f	1705	Pfam	PF00637	Region in Clathrin and VPS	850	976	2.4e-28	TRUE	05-03-2019	IPR000547	Clathrin, heavy chain/VPS, 7-fold repeat	GO:0006886|GO:0016192
NbD009737.1	97b528e4befbd6b4e75c7c542ef1fb2f	1705	Pfam	PF00637	Region in Clathrin and VPS	993	1132	1.3e-31	TRUE	05-03-2019	IPR000547	Clathrin, heavy chain/VPS, 7-fold repeat	GO:0006886|GO:0016192
NbD009737.1	97b528e4befbd6b4e75c7c542ef1fb2f	1705	Pfam	PF00637	Region in Clathrin and VPS	557	688	3.5e-20	TRUE	05-03-2019	IPR000547	Clathrin, heavy chain/VPS, 7-fold repeat	GO:0006886|GO:0016192
NbD009737.1	97b528e4befbd6b4e75c7c542ef1fb2f	1705	Pfam	PF00637	Region in Clathrin and VPS	1289	1431	1.9e-28	TRUE	05-03-2019	IPR000547	Clathrin, heavy chain/VPS, 7-fold repeat	GO:0006886|GO:0016192
NbD009737.1	97b528e4befbd6b4e75c7c542ef1fb2f	1705	Pfam	PF00637	Region in Clathrin and VPS	1440	1579	6.3e-30	TRUE	05-03-2019	IPR000547	Clathrin, heavy chain/VPS, 7-fold repeat	GO:0006886|GO:0016192
NbD009737.1	97b528e4befbd6b4e75c7c542ef1fb2f	1705	Pfam	PF00637	Region in Clathrin and VPS	701	840	2.3e-20	TRUE	05-03-2019	IPR000547	Clathrin, heavy chain/VPS, 7-fold repeat	GO:0006886|GO:0016192
NbD009737.1	97b528e4befbd6b4e75c7c542ef1fb2f	1705	Pfam	PF01394	Clathrin propeller repeat	154	197	3.2e-10	TRUE	05-03-2019	IPR022365	Clathrin, heavy chain, propeller repeat		Reactome: R-HSA-190873|Reactome: R-HSA-196025|Reactome: R-HSA-3928665|Reactome: R-HSA-8856825|Reactome: R-HSA-8856828
NbD009737.1	97b528e4befbd6b4e75c7c542ef1fb2f	1705	Pfam	PF01394	Clathrin propeller repeat	22	56	6.4e-07	TRUE	05-03-2019	IPR022365	Clathrin, heavy chain, propeller repeat		Reactome: R-HSA-190873|Reactome: R-HSA-196025|Reactome: R-HSA-3928665|Reactome: R-HSA-8856825|Reactome: R-HSA-8856828
NbD009737.1	97b528e4befbd6b4e75c7c542ef1fb2f	1705	Pfam	PF13838	Clathrin-H-link	369	434	5.5e-30	TRUE	05-03-2019
NbD009737.1	97b528e4befbd6b4e75c7c542ef1fb2f	1705	Pfam	PF09268	Clathrin, heavy-chain linker	344	367	1.1e-07	TRUE	05-03-2019	IPR015348	Clathrin, heavy chain, linker, core motif	GO:0005198|GO:0006886|GO:0016192|GO:0030130|GO:0030132	Reactome: R-HSA-190873|Reactome: R-HSA-196025|Reactome: R-HSA-3928665|Reactome: R-HSA-8856825|Reactome: R-HSA-8856828
NbD022343.1	f025c014784ffd4ea77690375213b5b6	653	Pfam	PF00665	Integrase core domain	321	428	2.1e-13	TRUE	05-03-2019	IPR001584	Integrase, catalytic core	GO:0015074
NbD022343.1	f025c014784ffd4ea77690375213b5b6	653	Pfam	PF17919	RNase H-like domain found in reverse transcriptase	39	132	1.1e-31	TRUE	05-03-2019	IPR041577	Reverse transcriptase/retrotransposon-derived protein, RNase H-like domain
NbD022343.1	f025c014784ffd4ea77690375213b5b6	653	Pfam	PF17921	Integrase zinc binding domain	245	300	1.6e-18	TRUE	05-03-2019	IPR041588	Integrase zinc-binding domain
NbD028335.1	203e3b5ea761822ad5625d78869b3a26	353	Pfam	PF14604	Variant SH3 domain	290	338	8.3e-12	TRUE	05-03-2019	IPR001452	SH3 domain	GO:0005515
NbD040143.1	8c84f997037901b3832ef8d93ab70d7d	496	Pfam	PF13499	EF-hand domain pair	334	394	3.2e-12	TRUE	05-03-2019	IPR002048	EF-hand domain	GO:0005509
NbD040143.1	8c84f997037901b3832ef8d93ab70d7d	496	Pfam	PF13499	EF-hand domain pair	404	465	5e-13	TRUE	05-03-2019	IPR002048	EF-hand domain	GO:0005509
NbD040143.1	8c84f997037901b3832ef8d93ab70d7d	496	Pfam	PF00069	Protein kinase domain	28	286	6e-74	TRUE	05-03-2019	IPR000719	Protein kinase domain	GO:0004672|GO:0005524|GO:0006468
NbD006641.1	0d1863c4d41b192f639e77f01428ebf6	415	Pfam	PF11571	Mediator complex subunit 27	310	410	2.4e-26	TRUE	05-03-2019	IPR021627	Mediator complex, subunit Med27	GO:0016592	Reactome: R-HSA-1989781|Reactome: R-HSA-212436|Reactome: R-HSA-381340
NbD014572.1	5b7a46e61ac25468647861711f6e1b49	814	Pfam	PF00933	Glycosyl hydrolase family 3 N terminal domain	158	400	1.9e-38	TRUE	05-03-2019	IPR001764	Glycoside hydrolase, family 3, N-terminal	GO:0004553|GO:0005975
NbD014572.1	5b7a46e61ac25468647861711f6e1b49	814	Pfam	PF01915	Glycosyl hydrolase family 3 C-terminal domain	446	677	4.4e-51	TRUE	05-03-2019	IPR002772	Glycoside hydrolase family 3 C-terminal domain	GO:0004553|GO:0005975
NbD014572.1	5b7a46e61ac25468647861711f6e1b49	814	Pfam	PF14310	Fibronectin type III-like domain	738	805	1.4e-09	TRUE	05-03-2019	IPR026891	Fibronectin type III-like domain
NbD026735.1	a20fa6b8c6df8dafa15d0ec74d26ada0	282	Pfam	PF04379	ApaG domain	166	249	1.6e-31	TRUE	05-03-2019	IPR007474	ApaG domain
NbD026735.1	a20fa6b8c6df8dafa15d0ec74d26ada0	282	Pfam	PF02151	UvrB/uvrC motif	76	100	0.00021	TRUE	05-03-2019	IPR001943	UVR domain	GO:0005515
NbD026735.1	a20fa6b8c6df8dafa15d0ec74d26ada0	282	Pfam	PF02151	UvrB/uvrC motif	110	135	6.2e-07	TRUE	05-03-2019	IPR001943	UVR domain	GO:0005515
NbD044989.1	c5772d5d27b9200f36513d10da6600ec	109	Pfam	PF00403	Heavy-metal-associated domain	27	67	1.5e-07	TRUE	05-03-2019	IPR006121	Heavy metal-associated domain, HMA	GO:0030001|GO:0046872
NbD031602.1	cf23623bf3e97c6ed4c305844fd068ae	1331	Pfam	PF13976	GAG-pre-integrase domain	432	484	1.7e-12	TRUE	05-03-2019	IPR025724	GAG-pre-integrase domain
NbD031602.1	cf23623bf3e97c6ed4c305844fd068ae	1331	Pfam	PF14223	gag-polypeptide of LTR copia-type	61	185	5.1e-12	TRUE	05-03-2019
NbD031602.1	cf23623bf3e97c6ed4c305844fd068ae	1331	Pfam	PF13961	Domain of unknown function (DUF4219)	15	40	7.7e-10	TRUE	05-03-2019	IPR025314	Domain of unknown function DUF4219
NbD031602.1	cf23623bf3e97c6ed4c305844fd068ae	1331	Pfam	PF00665	Integrase core domain	498	613	2.3e-21	TRUE	05-03-2019	IPR001584	Integrase, catalytic core	GO:0015074
NbD031602.1	cf23623bf3e97c6ed4c305844fd068ae	1331	Pfam	PF07727	Reverse transcriptase (RNA-dependent DNA polymerase)	875	1116	2.3e-78	TRUE	05-03-2019	IPR013103	Reverse transcriptase, RNA-dependent DNA polymerase		KEGG: 00230+2.7.7.7|KEGG: 00240+2.7.7.7
NbE05063311.1	42e0b0e6b6be9fa8cb91bebbc15b99b6	225	Pfam	PF13639	Ring finger domain	156	199	1.2e-12	TRUE	05-03-2019	IPR001841	Zinc finger, RING-type
NbD032249.1	ae02e1c7d98360555217c2d00664ac57	257	Pfam	PF03364	Polyketide cyclase / dehydrase and lipid transport	108	234	1.1e-22	TRUE	05-03-2019	IPR005031	Coenzyme Q-binding protein COQ10, START domain		Reactome: R-HSA-611105
NbD024588.1	15d57e59fa87a539b9c6c0a7b2937ad8	817	Pfam	PF02225	PA domain	412	495	9.6e-06	TRUE	05-03-2019	IPR003137	PA domain
NbD024588.1	15d57e59fa87a539b9c6c0a7b2937ad8	817	Pfam	PF00082	Subtilase family	154	639	1.1e-43	TRUE	05-03-2019	IPR000209	Peptidase S8/S53 domain	GO:0004252|GO:0006508
NbD024588.1	15d57e59fa87a539b9c6c0a7b2937ad8	817	Pfam	PF17766	Fibronectin type-III domain	719	811	3.5e-14	TRUE	05-03-2019	IPR041469	Subtilisin-like protease, fibronectin type-III domain
NbD024588.1	15d57e59fa87a539b9c6c0a7b2937ad8	817	Pfam	PF05922	Peptidase inhibitor I9	25	127	3.2e-18	TRUE	05-03-2019	IPR010259	Peptidase S8 propeptide/proteinase inhibitor I9		Reactome: R-HSA-381426|Reactome: R-HSA-8866427|Reactome: R-HSA-8957275|Reactome: R-HSA-8964038
NbD017205.1	426db3a5a154a97e67b297670ff9ecda	155	Pfam	PF13639	Ring finger domain	101	145	1.5e-12	TRUE	05-03-2019	IPR001841	Zinc finger, RING-type
NbD001185.1	dda2232059dcee6b30f33d18ebbb8fd7	1184	Pfam	PF13976	GAG-pre-integrase domain	147	219	1.4e-11	TRUE	05-03-2019	IPR025724	GAG-pre-integrase domain
NbD001185.1	dda2232059dcee6b30f33d18ebbb8fd7	1184	Pfam	PF07727	Reverse transcriptase (RNA-dependent DNA polymerase)	685	927	5.1e-61	TRUE	05-03-2019	IPR013103	Reverse transcriptase, RNA-dependent DNA polymerase		KEGG: 00230+2.7.7.7|KEGG: 00240+2.7.7.7
NbD001185.1	dda2232059dcee6b30f33d18ebbb8fd7	1184	Pfam	PF00665	Integrase core domain	238	348	2.6e-11	TRUE	05-03-2019	IPR001584	Integrase, catalytic core	GO:0015074
NbE05067534.1	e667f6070c55e89852b572e9da9665c2	410	Pfam	PF13839	GDSL/SGNH-like Acyl-Esterase family found in Pmr5 and Cas1p	118	404	6.4e-89	TRUE	05-03-2019	IPR026057	PC-Esterase
NbE05067534.1	e667f6070c55e89852b572e9da9665c2	410	Pfam	PF14416	PMR5 N terminal Domain	64	117	5.8e-19	TRUE	05-03-2019	IPR025846	PMR5 N-terminal domain
NbD016434.1	4bfa68c055e57516960080ccd539fb4c	254	Pfam	PF01789	PsbP	103	251	2.9e-48	TRUE	05-03-2019	IPR002683	PsbP, C-terminal	GO:0005509|GO:0009523|GO:0009654|GO:0015979|GO:0019898
NbD041265.1	e229056d1ea657780f885e7581ecaf44	615	Pfam	PF03000	NPH3 family	208	487	1.4e-93	TRUE	05-03-2019	IPR027356	NPH3 domain
NbD032749.1	3ffe9af340dfd6c41ecd02d819caf328	605	Pfam	PF18360	Heterogeneous nuclear ribonucleoprotein Q acidic domain	331	396	3.3e-11	TRUE	05-03-2019	IPR041337	Heterogeneous nuclear ribonucleoprotein Q acidic domain
NbD032749.1	3ffe9af340dfd6c41ecd02d819caf328	605	Pfam	PF00076	RNA recognition motif. (a.k.a. RRM, RBD, or RNP domain)	19	87	1e-20	TRUE	05-03-2019	IPR000504	RNA recognition motif domain	GO:0003676
NbD032749.1	3ffe9af340dfd6c41ecd02d819caf328	605	Pfam	PF00076	RNA recognition motif. (a.k.a. RRM, RBD, or RNP domain)	98	161	0.00012	TRUE	05-03-2019	IPR000504	RNA recognition motif domain	GO:0003676
NbD032749.1	3ffe9af340dfd6c41ecd02d819caf328	605	Pfam	PF00076	RNA recognition motif. (a.k.a. RRM, RBD, or RNP domain)	196	257	1e-14	TRUE	05-03-2019	IPR000504	RNA recognition motif domain	GO:0003676
NbE03056581.1	50e3447cdfba97b8b234e61b5cf96723	504	Pfam	PF00709	Adenylosuccinate synthetase	85	502	2.5e-169	TRUE	05-03-2019	IPR001114	Adenylosuccinate synthetase	GO:0004019|GO:0005525|GO:0006164	KEGG: 00230+6.3.4.4|KEGG: 00250+6.3.4.4|MetaCyc: PWY-7219|Reactome: R-HSA-73817
NbD016259.1	40b8d6273eaebc06ed94910da7e0db35	636	Pfam	PF14432	DYW family of nucleic acid deaminases	503	626	2.8e-38	TRUE	05-03-2019	IPR032867	DYW domain	GO:0008270
NbD016259.1	40b8d6273eaebc06ed94910da7e0db35	636	Pfam	PF13041	PPR repeat family	329	376	6e-12	TRUE	05-03-2019	IPR002885	Pentatricopeptide repeat
NbD016259.1	40b8d6273eaebc06ed94910da7e0db35	636	Pfam	PF13041	PPR repeat family	228	275	1.6e-09	TRUE	05-03-2019	IPR002885	Pentatricopeptide repeat
NbD016259.1	40b8d6273eaebc06ed94910da7e0db35	636	Pfam	PF12854	PPR repeat	193	225	1.1e-06	TRUE	05-03-2019	IPR002885	Pentatricopeptide repeat
NbD016259.1	40b8d6273eaebc06ed94910da7e0db35	636	Pfam	PF01535	PPR repeat	470	498	0.51	TRUE	05-03-2019	IPR002885	Pentatricopeptide repeat
NbD016259.1	40b8d6273eaebc06ed94910da7e0db35	636	Pfam	PF01535	PPR repeat	301	328	1.8e-05	TRUE	05-03-2019	IPR002885	Pentatricopeptide repeat
NbD016259.1	40b8d6273eaebc06ed94910da7e0db35	636	Pfam	PF01535	PPR repeat	403	427	0.46	TRUE	05-03-2019	IPR002885	Pentatricopeptide repeat
NbE05065426.1	8e78f974414fe98686c1f7b929ead7ec	899	Pfam	PF00076	RNA recognition motif. (a.k.a. RRM, RBD, or RNP domain)	129	203	1.3e-12	TRUE	05-03-2019	IPR000504	RNA recognition motif domain	GO:0003676
NbE05065426.1	8e78f974414fe98686c1f7b929ead7ec	899	Pfam	PF13812	Pentatricopeptide repeat domain	505	557	1.2e-11	TRUE	05-03-2019	IPR002885	Pentatricopeptide repeat
NbE05065426.1	8e78f974414fe98686c1f7b929ead7ec	899	Pfam	PF01535	PPR repeat	761	777	0.11	TRUE	05-03-2019	IPR002885	Pentatricopeptide repeat
NbE05065426.1	8e78f974414fe98686c1f7b929ead7ec	899	Pfam	PF01535	PPR repeat	559	584	0.00054	TRUE	05-03-2019	IPR002885	Pentatricopeptide repeat
NbE05065426.1	8e78f974414fe98686c1f7b929ead7ec	899	Pfam	PF01535	PPR repeat	415	444	0.00057	TRUE	05-03-2019	IPR002885	Pentatricopeptide repeat
NbE05065426.1	8e78f974414fe98686c1f7b929ead7ec	899	Pfam	PF01535	PPR repeat	380	409	0.0029	TRUE	05-03-2019	IPR002885	Pentatricopeptide repeat
NbE05065426.1	8e78f974414fe98686c1f7b929ead7ec	899	Pfam	PF01535	PPR repeat	277	304	0.0045	TRUE	05-03-2019	IPR002885	Pentatricopeptide repeat
NbE05065426.1	8e78f974414fe98686c1f7b929ead7ec	899	Pfam	PF12854	PPR repeat	653	684	1.6e-06	TRUE	05-03-2019	IPR002885	Pentatricopeptide repeat
NbE05065426.1	8e78f974414fe98686c1f7b929ead7ec	899	Pfam	PF13041	PPR repeat family	306	355	1.3e-11	TRUE	05-03-2019	IPR002885	Pentatricopeptide repeat
NbE05065426.1	8e78f974414fe98686c1f7b929ead7ec	899	Pfam	PF13041	PPR repeat family	586	634	8.2e-13	TRUE	05-03-2019	IPR002885	Pentatricopeptide repeat
NbE05065426.1	8e78f974414fe98686c1f7b929ead7ec	899	Pfam	PF13041	PPR repeat family	692	740	3.5e-15	TRUE	05-03-2019	IPR002885	Pentatricopeptide repeat
NbE05065426.1	8e78f974414fe98686c1f7b929ead7ec	899	Pfam	PF13041	PPR repeat family	446	493	1.9e-11	TRUE	05-03-2019	IPR002885	Pentatricopeptide repeat
NbE03060761.1	f71ecb214d8cdcdc61bfda8acd71ae7d	1003	Pfam	PF13646	HEAT repeats	397	502	5.8e-10	TRUE	05-03-2019
NbE03060761.1	f71ecb214d8cdcdc61bfda8acd71ae7d	1003	Pfam	PF00514	Armadillo/beta-catenin-like repeat	521	546	9.1e-05	TRUE	05-03-2019	IPR000225	Armadillo	GO:0005515
NbE03060761.1	f71ecb214d8cdcdc61bfda8acd71ae7d	1003	Pfam	PF18808	Importin repeat	302	392	5e-16	TRUE	05-03-2019	IPR041653	Importin repeat 4
NbE03060761.1	f71ecb214d8cdcdc61bfda8acd71ae7d	1003	Pfam	PF02985	HEAT repeat	918	946	0.0021	TRUE	05-03-2019	IPR000357	HEAT repeat	GO:0005515
NbD052022.1	9def3ea5c42e3ce3a5a3d4ea64cf2397	1309	Pfam	PF00665	Integrase core domain	513	627	2e-23	TRUE	05-03-2019	IPR001584	Integrase, catalytic core	GO:0015074
NbD052022.1	9def3ea5c42e3ce3a5a3d4ea64cf2397	1309	Pfam	PF14223	gag-polypeptide of LTR copia-type	65	205	7.7e-25	TRUE	05-03-2019
NbD052022.1	9def3ea5c42e3ce3a5a3d4ea64cf2397	1309	Pfam	PF13961	Domain of unknown function (DUF4219)	15	41	5.9e-10	TRUE	05-03-2019	IPR025314	Domain of unknown function DUF4219
NbD052022.1	9def3ea5c42e3ce3a5a3d4ea64cf2397	1309	Pfam	PF07727	Reverse transcriptase (RNA-dependent DNA polymerase)	830	1071	2.6e-90	TRUE	05-03-2019	IPR013103	Reverse transcriptase, RNA-dependent DNA polymerase		KEGG: 00230+2.7.7.7|KEGG: 00240+2.7.7.7
NbD052022.1	9def3ea5c42e3ce3a5a3d4ea64cf2397	1309	Pfam	PF13976	GAG-pre-integrase domain	444	498	4e-09	TRUE	05-03-2019	IPR025724	GAG-pre-integrase domain
NbD004257.1	f6c4e9cd1b116f1789e6b90dae46a57f	54	Pfam	PF01585	G-patch domain	20	52	5.5e-08	TRUE	05-03-2019	IPR000467	G-patch domain	GO:0003676
NbD009129.1	347fc799dfa9c5a486efac5dad58cd8d	970	Pfam	PF10539	Development and cell death domain	19	143	5e-46	TRUE	05-03-2019	IPR013989	Development/cell death domain
NbE05066979.1	3423ac636ac598b034858f75561bfdc5	524	Pfam	PF01603	Protein phosphatase 2A regulatory B subunit (B56 family)	90	501	1.7e-195	TRUE	05-03-2019	IPR002554	Protein phosphatase 2A, regulatory B subunit, B56	GO:0000159|GO:0007165|GO:0019888	Reactome: R-HSA-141444|Reactome: R-HSA-195253|Reactome: R-HSA-196299|Reactome: R-HSA-2467813|Reactome: R-HSA-2500257|Reactome: R-HSA-389513|Reactome: R-HSA-432142|Reactome: R-HSA-4641262|Reactome: R-HSA-5339716|Reactome: R-HSA-5358747|Reactome: R-HSA-5358749|Reactome: R-HSA-5358751|Reactome: R-HSA-5358752|Reactome: R-HSA-5467337|Reactome: R-HSA-5467340|Reactome: R-HSA-5467348|Reactome: R-HSA-5663…
NbD009340.1	4970583a411f54daab0824b6803c3eaf	350	Pfam	PF00892	EamA-like transporter family	17	149	2.5e-12	TRUE	05-03-2019	IPR000620	EamA domain	GO:0016020|GO:0016021
NbD009340.1	4970583a411f54daab0824b6803c3eaf	350	Pfam	PF00892	EamA-like transporter family	186	324	2.1e-13	TRUE	05-03-2019	IPR000620	EamA domain	GO:0016020|GO:0016021
NbE03055355.1	bf15c4049f3323c51a1a2751eb20561f	507	Pfam	PF00010	Helix-loop-helix DNA-binding domain	319	361	1.8e-09	TRUE	05-03-2019	IPR011598	Myc-type, basic helix-loop-helix (bHLH) domain	GO:0046983
NbE05063353.1	033d390f9ff1e0a918f5b400343b1a08	232	Pfam	PF09725	Folate-sensitive fragile site protein Fra10Ac1	59	160	2.1e-42	TRUE	05-03-2019	IPR019129	Folate-sensitive fragile site protein Fra10Ac1
NbD015539.1	10c3cd5d07af2e086dfb76a7fcf41cd0	1040	Pfam	PF13307	Helicase C-terminal domain	514	708	2.3e-52	TRUE	05-03-2019	IPR006555	ATP-dependent helicase, C-terminal	GO:0003676|GO:0005524|GO:0006139|GO:0008026|GO:0016818
NbD015539.1	10c3cd5d07af2e086dfb76a7fcf41cd0	1040	Pfam	PF06733	DEAD_2	99	260	2.8e-52	TRUE	05-03-2019	IPR010614	DEAD2	GO:0003677|GO:0004003|GO:0005524
NbD005775.1	ec0be81151fe5feaa5a0bfbaaaec3b06	142	Pfam	PF00098	Zinc knuckle	95	110	0.00024	TRUE	05-03-2019	IPR001878	Zinc finger, CCHC-type	GO:0003676|GO:0008270
NbD043125.1	7213afeb4a9b75a0f2b1a8fa38a4e522	1270	Pfam	PF00664	ABC transporter transmembrane region	705	977	3.6e-59	TRUE	05-03-2019	IPR011527	ABC transporter type 1, transmembrane domain	GO:0005524|GO:0016021|GO:0042626|GO:0055085
NbD043125.1	7213afeb4a9b75a0f2b1a8fa38a4e522	1270	Pfam	PF00664	ABC transporter transmembrane region	37	308	9.1e-57	TRUE	05-03-2019	IPR011527	ABC transporter type 1, transmembrane domain	GO:0005524|GO:0016021|GO:0042626|GO:0055085
NbD043125.1	7213afeb4a9b75a0f2b1a8fa38a4e522	1270	Pfam	PF00005	ABC transporter	1046	1195	1.4e-34	TRUE	05-03-2019	IPR003439	ABC transporter-like	GO:0005524|GO:0016887
NbD043125.1	7213afeb4a9b75a0f2b1a8fa38a4e522	1270	Pfam	PF00005	ABC transporter	379	526	7.8e-33	TRUE	05-03-2019	IPR003439	ABC transporter-like	GO:0005524|GO:0016887
NbD042539.1	e2d638338e0b04d94291c3fa47ca8a98	328	Pfam	PF00249	Myb-like DNA-binding domain	19	66	9.8e-15	TRUE	05-03-2019	IPR001005	SANT/Myb domain
NbD042539.1	e2d638338e0b04d94291c3fa47ca8a98	328	Pfam	PF00249	Myb-like DNA-binding domain	72	117	4.3e-11	TRUE	05-03-2019	IPR001005	SANT/Myb domain
NbD030745.1	811e203999a8458b3f42076cde4b0e93	272	Pfam	PF00249	Myb-like DNA-binding domain	68	113	1.4e-14	TRUE	05-03-2019	IPR001005	SANT/Myb domain
NbD030745.1	811e203999a8458b3f42076cde4b0e93	272	Pfam	PF00249	Myb-like DNA-binding domain	15	62	6e-12	TRUE	05-03-2019	IPR001005	SANT/Myb domain
NbD048449.1	bbc22d107b7221a0d1ed366d0cb55c41	230	Pfam	PF03517	Regulator of volume decrease after cellular swelling	50	178	6.2e-27	TRUE	05-03-2019	IPR039924	ICln/Lot5		Reactome: R-HSA-191859
NbD042341.1	c87859e0a624df599d51f65d1f54c307	1173	Pfam	PF07727	Reverse transcriptase (RNA-dependent DNA polymerase)	909	1147	2.3e-74	TRUE	05-03-2019	IPR013103	Reverse transcriptase, RNA-dependent DNA polymerase		KEGG: 00230+2.7.7.7|KEGG: 00240+2.7.7.7
NbD042341.1	c87859e0a624df599d51f65d1f54c307	1173	Pfam	PF13976	GAG-pre-integrase domain	446	503	2.8e-11	TRUE	05-03-2019	IPR025724	GAG-pre-integrase domain
NbD042341.1	c87859e0a624df599d51f65d1f54c307	1173	Pfam	PF00665	Integrase core domain	520	631	2.5e-21	TRUE	05-03-2019	IPR001584	Integrase, catalytic core	GO:0015074
NbD042341.1	c87859e0a624df599d51f65d1f54c307	1173	Pfam	PF14223	gag-polypeptide of LTR copia-type	68	204	5.1e-07	TRUE	05-03-2019
NbE05064950.1	2e6e4705230f79359157ff850fe95a1d	252	Pfam	PF00078	Reverse transcriptase (RNA-dependent DNA polymerase)	2	134	1.4e-24	TRUE	05-03-2019	IPR000477	Reverse transcriptase domain
NbE44071256.1	c3a8b583bd390bea98a102f7ee9585f7	565	Pfam	PF13374	Tetratricopeptide repeat	444	479	1.7e-07	TRUE	05-03-2019
NbE44071256.1	c3a8b583bd390bea98a102f7ee9585f7	565	Pfam	PF13424	Tetratricopeptide repeat	358	429	2.1e-11	TRUE	05-03-2019
NbE44071256.1	c3a8b583bd390bea98a102f7ee9585f7	565	Pfam	PF13424	Tetratricopeptide repeat	276	344	9.2e-10	TRUE	05-03-2019
NbE44071256.1	c3a8b583bd390bea98a102f7ee9585f7	565	Pfam	PF13424	Tetratricopeptide repeat	188	261	2.6e-07	TRUE	05-03-2019
NbE03056511.1	fc75f27c9bf74bd47c5bc6b819f65815	434	Pfam	PF02365	No apical meristem (NAM) protein	15	144	1.8e-20	TRUE	05-03-2019	IPR003441	NAC domain	GO:0003677|GO:0006355
NbE03061686.1	569741a6da5b89be503a35e62cd7ac73	849	Pfam	PF14432	DYW family of nucleic acid deaminases	716	839	3.1e-43	TRUE	05-03-2019	IPR032867	DYW domain	GO:0008270
NbE03061686.1	569741a6da5b89be503a35e62cd7ac73	849	Pfam	PF01535	PPR repeat	688	710	0.65	TRUE	05-03-2019	IPR002885	Pentatricopeptide repeat
NbE03061686.1	569741a6da5b89be503a35e62cd7ac73	849	Pfam	PF01535	PPR repeat	444	469	0.00027	TRUE	05-03-2019	IPR002885	Pentatricopeptide repeat
NbE03061686.1	569741a6da5b89be503a35e62cd7ac73	849	Pfam	PF01535	PPR repeat	416	442	0.00023	TRUE	05-03-2019	IPR002885	Pentatricopeptide repeat
NbE03061686.1	569741a6da5b89be503a35e62cd7ac73	849	Pfam	PF01535	PPR repeat	105	131	7.2e-05	TRUE	05-03-2019	IPR002885	Pentatricopeptide repeat
NbE03061686.1	569741a6da5b89be503a35e62cd7ac73	849	Pfam	PF01535	PPR repeat	135	164	2e-04	TRUE	05-03-2019	IPR002885	Pentatricopeptide repeat
NbE03061686.1	569741a6da5b89be503a35e62cd7ac73	849	Pfam	PF13041	PPR repeat family	542	589	3.3e-12	TRUE	05-03-2019	IPR002885	Pentatricopeptide repeat
NbE03061686.1	569741a6da5b89be503a35e62cd7ac73	849	Pfam	PF13041	PPR repeat family	236	283	5.7e-08	TRUE	05-03-2019	IPR002885	Pentatricopeptide repeat
NbE03061686.1	569741a6da5b89be503a35e62cd7ac73	849	Pfam	PF13041	PPR repeat family	340	387	2.2e-09	TRUE	05-03-2019	IPR002885	Pentatricopeptide repeat
NbE03061686.1	569741a6da5b89be503a35e62cd7ac73	849	Pfam	PF13812	Pentatricopeptide repeat domain	42	77	0.011	TRUE	05-03-2019	IPR002885	Pentatricopeptide repeat
NbE03061686.1	569741a6da5b89be503a35e62cd7ac73	849	Pfam	PF13812	Pentatricopeptide repeat domain	505	541	8.5e-05	TRUE	05-03-2019	IPR002885	Pentatricopeptide repeat
NbD011930.1	67250d259b4ea052a0a5d22c5c20f3ed	702	Pfam	PF13364	Beta-galactosidase jelly roll domain	600	671	4.3e-05	TRUE	05-03-2019	IPR025300	Beta-galactosidase jelly roll domain		KEGG: 00052+3.2.1.23|KEGG: 00511+3.2.1.23|KEGG: 00531+3.2.1.23|KEGG: 00600+3.2.1.23|KEGG: 00604+3.2.1.23|MetaCyc: PWY-6807|Reactome: R-HSA-1660662|Reactome: R-HSA-2022857|Reactome: R-HSA-2024096|Reactome: R-HSA-2206308|Reactome: R-HSA-4085001|Reactome: R-HSA-6798695
NbD011930.1	67250d259b4ea052a0a5d22c5c20f3ed	702	Pfam	PF01301	Glycosyl hydrolases family 35	75	400	4e-112	TRUE	05-03-2019	IPR031330	Glycoside hydrolase 35, catalytic domain		KEGG: 00052+3.2.1.23|KEGG: 00511+3.2.1.23|KEGG: 00531+3.2.1.23|KEGG: 00600+3.2.1.23|KEGG: 00604+3.2.1.23|MetaCyc: PWY-6807
NbD038929.1	164ced7651fa0d8b53f81eec1ef2a8cc	649	Pfam	PF00069	Protein kinase domain	85	372	2.5e-18	TRUE	05-03-2019	IPR000719	Protein kinase domain	GO:0004672|GO:0005524|GO:0006468
NbD042398.1	f6a38a9ef1db8241767a1ca075fe636b	113	Pfam	PF00078	Reverse transcriptase (RNA-dependent DNA polymerase)	2	113	1.3e-15	TRUE	05-03-2019	IPR000477	Reverse transcriptase domain
NbD034131.1	c531ab9a35f180d688f8c8122856963d	519	Pfam	PF00743	Flavin-binding monooxygenase-like	7	493	6.7e-36	TRUE	05-03-2019	IPR020946	Flavin monooxygenase-like	GO:0004499|GO:0050660|GO:0050661|GO:0055114
NbE03059421.1	b23f98984355843023895fd44ed39d0f	123	Pfam	PF06839	GRF zinc finger	16	57	1.1e-13	TRUE	05-03-2019	IPR010666	Zinc finger, GRF-type	GO:0008270
NbE03058424.1	5bee8ec2fcccc13df75a654c03588229	213	Pfam	PF10551	MULE transposase domain	73	167	1.1e-21	TRUE	05-03-2019	IPR018289	MULE transposase domain
NbD011399.1	85c71722c4cde3527f9612d56a29de16	594	Pfam	PF13855	Leucine rich repeat	487	545	3.7e-07	TRUE	05-03-2019	IPR001611	Leucine-rich repeat	GO:0005515
NbD011399.1	85c71722c4cde3527f9612d56a29de16	594	Pfam	PF13855	Leucine rich repeat	317	376	7.8e-11	TRUE	05-03-2019	IPR001611	Leucine-rich repeat	GO:0005515
NbD011399.1	85c71722c4cde3527f9612d56a29de16	594	Pfam	PF13516	Leucine Rich repeat	167	189	0.55	TRUE	05-03-2019	IPR001611	Leucine-rich repeat	GO:0005515
NbD011399.1	85c71722c4cde3527f9612d56a29de16	594	Pfam	PF13516	Leucine Rich repeat	244	265	0.19	TRUE	05-03-2019	IPR001611	Leucine-rich repeat	GO:0005515
NbD046892.1	0b463bfb6727df405a99e6aa4560b83b	239	Pfam	PF04749	PLAC8 family	62	188	4.7e-23	TRUE	05-03-2019	IPR006461	PLAC8 motif-containing protein
NbD032557.1	6a3a662632a7f250641c90a46f7d79b9	188	Pfam	PF00168	C2 domain	28	115	5.3e-23	TRUE	05-03-2019	IPR000008	C2 domain
NbD010300.1	ba5eb8be460ad7932251a9379581c351	380	Pfam	PF00646	F-box domain	44	83	0.00022	TRUE	05-03-2019	IPR001810	F-box domain	GO:0005515
NbD010300.1	ba5eb8be460ad7932251a9379581c351	380	Pfam	PF01344	Kelch motif	182	227	1.7e-08	TRUE	05-03-2019	IPR006652	Kelch repeat type 1	GO:0005515
NbD010300.1	ba5eb8be460ad7932251a9379581c351	380	Pfam	PF01344	Kelch motif	234	270	3.3e-05	TRUE	05-03-2019	IPR006652	Kelch repeat type 1	GO:0005515
NbD010300.1	ba5eb8be460ad7932251a9379581c351	380	Pfam	PF01344	Kelch motif	134	180	3.6e-09	TRUE	05-03-2019	IPR006652	Kelch repeat type 1	GO:0005515
NbD013172.1	084944d66672ac164d57f5a57e22d84e	191	Pfam	PF00078	Reverse transcriptase (RNA-dependent DNA polymerase)	103	188	2.9e-10	TRUE	05-03-2019	IPR000477	Reverse transcriptase domain
NbD000821.1	18505fc791c81a7bb81b14beb0400428	464	Pfam	PF07992	Pyridine nucleotide-disulphide oxidoreductase	54	223	4.3e-06	TRUE	05-03-2019	IPR023753	FAD/NAD(P)-binding domain	GO:0016491|GO:0055114
NbE05068225.1	49ee7bd667d0e1df1c25609154393e8b	706	Pfam	PF08033	Sec23/Sec24 beta-sandwich domain	345	449	6.8e-29	TRUE	05-03-2019	IPR012990	Sec23/Sec24 beta-sandwich		Reactome: R-HSA-1655829|Reactome: R-HSA-204005|Reactome: R-HSA-2132295|Reactome: R-HSA-5694530|Reactome: R-HSA-983170
NbE05068225.1	49ee7bd667d0e1df1c25609154393e8b	706	Pfam	PF04810	Sec23/Sec24 zinc finger	54	93	7.8e-15	TRUE	05-03-2019	IPR006895	Zinc finger, Sec23/Sec24-type	GO:0006886|GO:0006888|GO:0008270|GO:0030127	Reactome: R-HSA-1655829|Reactome: R-HSA-204005|Reactome: R-HSA-2132295|Reactome: R-HSA-5694530|Reactome: R-HSA-983170
NbE05068225.1	49ee7bd667d0e1df1c25609154393e8b	706	Pfam	PF04815	Sec23/Sec24 helical domain	463	561	3e-22	TRUE	05-03-2019	IPR006900	Sec23/Sec24, helical domain	GO:0006886|GO:0006888|GO:0030127	Reactome: R-HSA-1655829|Reactome: R-HSA-204005|Reactome: R-HSA-2132295|Reactome: R-HSA-5694530|Reactome: R-HSA-983170
NbE05068225.1	49ee7bd667d0e1df1c25609154393e8b	706	Pfam	PF00626	Gelsolin repeat	576	663	1.6e-13	TRUE	05-03-2019	IPR007123	Gelsolin-like domain
NbE05068225.1	49ee7bd667d0e1df1c25609154393e8b	706	Pfam	PF04811	Sec23/Sec24 trunk domain	251	333	6e-21	TRUE	05-03-2019	IPR006896	Sec23/Sec24, trunk domain	GO:0006886|GO:0006888|GO:0030127	Reactome: R-HSA-1655829|Reactome: R-HSA-204005|Reactome: R-HSA-2132295|Reactome: R-HSA-5694530|Reactome: R-HSA-983170
NbE05068225.1	49ee7bd667d0e1df1c25609154393e8b	706	Pfam	PF04811	Sec23/Sec24 trunk domain	125	248	3.4e-21	TRUE	05-03-2019	IPR006896	Sec23/Sec24, trunk domain	GO:0006886|GO:0006888|GO:0030127	Reactome: R-HSA-1655829|Reactome: R-HSA-204005|Reactome: R-HSA-2132295|Reactome: R-HSA-5694530|Reactome: R-HSA-983170
NbD049028.1	dbf1e0e3d6eb4d09cb45e173b0506f84	918	Pfam	PF14383	DUF761-associated sequence motif	82	113	4.9e-15	TRUE	05-03-2019	IPR032795	DUF3741-associated sequence motif
NbD049028.1	dbf1e0e3d6eb4d09cb45e173b0506f84	918	Pfam	PF14309	Domain of unknown function (DUF4378)	763	910	2.4e-33	TRUE	05-03-2019	IPR025486	Domain of unknown function DUF4378
NbE03058604.1	545b5f2671917284c5e6a1a69373b225	756	Pfam	PF06792	Uncharacterised protein family (UPF0261)	13	430	1.8e-151	TRUE	05-03-2019	IPR008322	Uncharacterised protein family UPF0261
NbE03058604.1	545b5f2671917284c5e6a1a69373b225	756	Pfam	PF09370	Phosphoenolpyruvate hydrolase-like	488	753	8.8e-131	TRUE	05-03-2019	IPR009215	TIM-barrel domain, IGPS-like
NbD027091.1	2cd0e7ff811e657efdfbcf39f0ce92ff	504	Pfam	PF00709	Adenylosuccinate synthetase	85	502	8.8e-171	TRUE	05-03-2019	IPR001114	Adenylosuccinate synthetase	GO:0004019|GO:0005525|GO:0006164	KEGG: 00230+6.3.4.4|KEGG: 00250+6.3.4.4|MetaCyc: PWY-7219|Reactome: R-HSA-73817
NbD008425.1	e4c037099617998e1d511e9cd643f160	506	Pfam	PF00332	Glycosyl hydrolases family 17	31	350	1.7e-82	TRUE	05-03-2019	IPR000490	Glycoside hydrolase family 17	GO:0004553|GO:0005975	KEGG: 00500+3.2.1.39
NbD008425.1	e4c037099617998e1d511e9cd643f160	506	Pfam	PF07983	X8 domain	368	439	5.4e-19	TRUE	05-03-2019	IPR012946	X8 domain
NbD027857.1	35b6aee08f7cf5e5ff425bf8b001296e	514	Pfam	PF17919	RNase H-like domain found in reverse transcriptase	167	262	4.2e-18	TRUE	05-03-2019	IPR041577	Reverse transcriptase/retrotransposon-derived protein, RNase H-like domain
NbD027857.1	35b6aee08f7cf5e5ff425bf8b001296e	514	Pfam	PF00078	Reverse transcriptase (RNA-dependent DNA polymerase)	12	104	5.7e-15	TRUE	05-03-2019	IPR000477	Reverse transcriptase domain
NbD027857.1	35b6aee08f7cf5e5ff425bf8b001296e	514	Pfam	PF13456	Reverse transcriptase-like	354	432	6.2e-10	TRUE	05-03-2019	IPR002156	Ribonuclease H domain	GO:0003676|GO:0004523
NbD022321.1	3d4243ade5b51115d79ce0f37627535e	384	Pfam	PF04305	Protein of unknown function (DUF455)	101	346	1.3e-83	TRUE	05-03-2019	IPR007402	Protein of unknown function DUF455
NbD043487.1	8460fe162367bdc27be6428e8944be7f	267	Pfam	PF12046	Cofactor assembly of complex C subunit B	85	253	2.7e-57	TRUE	05-03-2019	IPR021919	Cofactor assembly of complex C subunit B, CCB1
NbD007122.1	a3f96452c04acb00c8da0cebbf88fecf	181	Pfam	PF00467	KOW motif	61	91	5.6e-08	TRUE	05-03-2019	IPR005824	KOW
NbD007122.1	a3f96452c04acb00c8da0cebbf88fecf	181	Pfam	PF17136	Ribosomal proteins 50S L24/mitochondrial 39S L24	93	157	7.3e-21	TRUE	05-03-2019	IPR003256	Ribosomal protein L24	GO:0003735|GO:0005622|GO:0005840|GO:0006412	Reactome: R-HSA-5368286|Reactome: R-HSA-5389840|Reactome: R-HSA-5419276
NbD046172.1	244aff0e0eb49918520b721af9a0a15f	140	Pfam	PF04178	Got1/Sft2-like family	21	115	1.1e-12	TRUE	05-03-2019	IPR007305	Vesicle transport protein, Got1/SFT2-like	GO:0016192
NbD040942.1	eb9d9e0cb147a05d23962a74cde169e2	325	Pfam	PF12906	RING-variant domain	36	83	9.5e-11	TRUE	05-03-2019	IPR011016	Zinc finger, RING-CH-type	GO:0008270	MetaCyc: PWY-7511
NbD047913.1	976dc964eef398035537a150f128d639	1144	Pfam	PF05670	NFACT protein RNA binding domain	556	667	4.5e-30	TRUE	05-03-2019	IPR008532	NFACT, RNA-binding domain
NbD047913.1	976dc964eef398035537a150f128d639	1144	Pfam	PF00098	Zinc knuckle	968	983	1.6e-05	TRUE	05-03-2019	IPR001878	Zinc finger, CCHC-type	GO:0003676|GO:0008270
NbD047913.1	976dc964eef398035537a150f128d639	1144	Pfam	PF11923	NFACT protein C-terminal domain	1029	1121	2.2e-28	TRUE	05-03-2019	IPR021846	NFACT protein, C-terminal
NbD047913.1	976dc964eef398035537a150f128d639	1144	Pfam	PF05833	Fibronectin-binding protein A N-terminus (FbpA)	211	536	8.4e-11	TRUE	05-03-2019
NbD047913.1	976dc964eef398035537a150f128d639	1144	Pfam	PF05833	Fibronectin-binding protein A N-terminus (FbpA)	10	149	9.8e-15	TRUE	05-03-2019
NbD034623.1	efb30ad0fac491f152790fd0b54c5f53	575	Pfam	PF00078	Reverse transcriptase (RNA-dependent DNA polymerase)	156	394	1.1e-42	TRUE	05-03-2019	IPR000477	Reverse transcriptase domain
NbD013313.1	1341697d256f4f4287f93985ae24ce4b	209	Pfam	PF00078	Reverse transcriptase (RNA-dependent DNA polymerase)	2	153	5.8e-25	TRUE	05-03-2019	IPR000477	Reverse transcriptase domain
NbD000492.1	9edca1685f441020f62e8ac1129c7ab9	763	Pfam	PF13923	Zinc finger, C3HC4 type (RING finger)	212	251	1.6e-07	TRUE	05-03-2019
NbD000492.1	9edca1685f441020f62e8ac1129c7ab9	763	Pfam	PF08783	DWNN domain	3	77	3.1e-20	TRUE	05-03-2019	IPR014891	DWNN domain	GO:0008270	Reactome: R-HSA-983168
NbE03056626.1	d9f43213dda53ab1f4bc2a7e59670077	615	Pfam	PF00875	DNA photolyase	54	130	8.7e-11	TRUE	05-03-2019	IPR006050	DNA photolyase, N-terminal		Reactome: R-HSA-400253
NbE03056626.1	d9f43213dda53ab1f4bc2a7e59670077	615	Pfam	PF00875	DNA photolyase	7	44	3.6e-12	TRUE	05-03-2019	IPR006050	DNA photolyase, N-terminal		Reactome: R-HSA-400253
NbE03056626.1	d9f43213dda53ab1f4bc2a7e59670077	615	Pfam	PF03441	FAD binding domain of DNA photolyase	254	451	2.1e-65	TRUE	05-03-2019	IPR005101	Cryptochrome/DNA photolyase, FAD-binding domain		Reactome: R-HSA-400253
NbD019432.1	f6c7e59f1bda5d83dbd963081a71d0a0	1003	Pfam	PF00397	WW domain	20	50	6.1e-07	TRUE	05-03-2019	IPR001202	WW domain	GO:0005515
NbD019432.1	f6c7e59f1bda5d83dbd963081a71d0a0	1003	Pfam	PF00270	DEAD/DEAH box helicase	500	670	8.7e-50	TRUE	05-03-2019	IPR011545	DEAD/DEAH box helicase domain	GO:0003676|GO:0005524
NbD019432.1	f6c7e59f1bda5d83dbd963081a71d0a0	1003	Pfam	PF00271	Helicase conserved C-terminal domain	707	815	2e-32	TRUE	05-03-2019	IPR001650	Helicase, C-terminal
NbE03057735.1	f8a74a661297514ecda9ace2c830382a	706	Pfam	PF00642	Zinc finger C-x8-C-x5-C-x3-H type (and similar)	121	141	1e-04	TRUE	05-03-2019	IPR000571	Zinc finger, CCCH-type	GO:0046872
NbE03057735.1	f8a74a661297514ecda9ace2c830382a	706	Pfam	PF15663	Zinc-finger containing family	27	81	3.5e-11	TRUE	05-03-2019	IPR041686	Zinc-finger CCCH domain
NbD028898.1	007c8dfae2bdb0ca904665a1f50bbba1	171	Pfam	PF03732	Retrotransposon gag protein	44	139	4.2e-07	TRUE	05-03-2019	IPR005162	Retrotransposon gag domain
NbE05068158.1	a2a7573bfe628b1b12360139a681f958	151	Pfam	PF00237	Ribosomal protein L22p/L17e	9	109	2.3e-25	TRUE	05-03-2019	IPR001063	Ribosomal protein L22/L17	GO:0003735|GO:0005840|GO:0006412
NbD025106.1	7ec0a011b9da8c3ca548fdcd797c6f1c	621	Pfam	PF05406	WGR domain	170	249	1.1e-25	TRUE	05-03-2019	IPR008893	WGR domain
NbD025106.1	7ec0a011b9da8c3ca548fdcd797c6f1c	621	Pfam	PF02037	SAP domain	81	113	1e-11	TRUE	05-03-2019	IPR003034	SAP domain
NbD025106.1	7ec0a011b9da8c3ca548fdcd797c6f1c	621	Pfam	PF02037	SAP domain	5	38	3.7e-11	TRUE	05-03-2019	IPR003034	SAP domain
NbD025106.1	7ec0a011b9da8c3ca548fdcd797c6f1c	621	Pfam	PF00644	Poly(ADP-ribose) polymerase catalytic domain	417	616	2.3e-71	TRUE	05-03-2019	IPR012317	Poly(ADP-ribose) polymerase, catalytic domain	GO:0003950
NbD025106.1	7ec0a011b9da8c3ca548fdcd797c6f1c	621	Pfam	PF02877	Poly(ADP-ribose) polymerase, regulatory domain	288	402	1.3e-28	TRUE	05-03-2019	IPR004102	Poly(ADP-ribose) polymerase, regulatory domain	GO:0003950|GO:0006471
NbD048438.1	96753bce9d70ae59c971fdfb0efe1085	1184	Pfam	PF07727	Reverse transcriptase (RNA-dependent DNA polymerase)	685	927	6.4e-62	TRUE	05-03-2019	IPR013103	Reverse transcriptase, RNA-dependent DNA polymerase		KEGG: 00230+2.7.7.7|KEGG: 00240+2.7.7.7
NbD048438.1	96753bce9d70ae59c971fdfb0efe1085	1184	Pfam	PF00665	Integrase core domain	238	348	2.6e-11	TRUE	05-03-2019	IPR001584	Integrase, catalytic core	GO:0015074
NbD048438.1	96753bce9d70ae59c971fdfb0efe1085	1184	Pfam	PF13976	GAG-pre-integrase domain	147	219	1.4e-11	TRUE	05-03-2019	IPR025724	GAG-pre-integrase domain
NbD005220.1	3be40295a04e17fc9eeeed2dcf3cb1d1	230	Pfam	PF14009	Domain of unknown function (DUF4228)	9	229	6.7e-25	TRUE	05-03-2019	IPR025322	Protein of unknown function DUF4228, plant
NbE03061250.1	a5cde767d3e4e73af979e049b3a7eebe	141	Pfam	PF05699	hAT family C-terminal dimerisation region	10	71	9.2e-18	TRUE	05-03-2019	IPR008906	HAT, C-terminal dimerisation domain	GO:0046983
NbD047225.1	24b62c57978d937fc7c1d5facc6091b3	211	Pfam	PF00226	DnaJ domain	80	143	2.9e-20	TRUE	05-03-2019	IPR001623	DnaJ domain
NbD012950.1	d749f9bc61771084ca233c003f38a7c0	1426	Pfam	PF00665	Integrase core domain	568	685	1.3e-18	TRUE	05-03-2019	IPR001584	Integrase, catalytic core	GO:0015074
NbD012950.1	d749f9bc61771084ca233c003f38a7c0	1426	Pfam	PF03732	Retrotransposon gag protein	5	111	5.3e-08	TRUE	05-03-2019	IPR005162	Retrotransposon gag domain
NbD012950.1	d749f9bc61771084ca233c003f38a7c0	1426	Pfam	PF07727	Reverse transcriptase (RNA-dependent DNA polymerase)	929	1178	8.2e-70	TRUE	05-03-2019	IPR013103	Reverse transcriptase, RNA-dependent DNA polymerase		KEGG: 00230+2.7.7.7|KEGG: 00240+2.7.7.7
NbE05067166.1	17c54d0422d2f514f94fd78ade98dec4	1831	Pfam	PF02364	1,3-beta-glucan synthase component	934	1692	6.5e-239	TRUE	05-03-2019	IPR003440	Glycosyl transferase, family 48	GO:0000148|GO:0003843|GO:0006075|GO:0016020	KEGG: 00500+2.4.1.34|MetaCyc: PWY-6773
NbE05067166.1	17c54d0422d2f514f94fd78ade98dec4	1831	Pfam	PF04652	Vta1 like	41	168	8e-20	TRUE	05-03-2019	IPR039431	Vta1/callose synthase, N-terminal		Reactome: R-HSA-162588|Reactome: R-HSA-917729
NbE05067166.1	17c54d0422d2f514f94fd78ade98dec4	1831	Pfam	PF14288	1,3-beta-glucan synthase subunit FKS1, domain-1	271	357	1.4e-17	TRUE	05-03-2019	IPR026899	1,3-beta-glucan synthase subunit FKS1-like, domain-1		KEGG: 00500+2.4.1.34|MetaCyc: PWY-6773
NbD036351.1	670ecf457ea6cb1719e0a37dcaf1b9aa	1169	Pfam	PF07727	Reverse transcriptase (RNA-dependent DNA polymerase)	670	912	6.3e-62	TRUE	05-03-2019	IPR013103	Reverse transcriptase, RNA-dependent DNA polymerase		KEGG: 00230+2.7.7.7|KEGG: 00240+2.7.7.7
NbD036351.1	670ecf457ea6cb1719e0a37dcaf1b9aa	1169	Pfam	PF13976	GAG-pre-integrase domain	132	204	9.8e-12	TRUE	05-03-2019	IPR025724	GAG-pre-integrase domain
NbD036351.1	670ecf457ea6cb1719e0a37dcaf1b9aa	1169	Pfam	PF00665	Integrase core domain	223	333	4.5e-11	TRUE	05-03-2019	IPR001584	Integrase, catalytic core	GO:0015074
NbE05067686.1	aa773703342c744e2d99f906cb24b14a	686	Pfam	PF00557	Metallopeptidase family M24	395	612	2.2e-42	TRUE	05-03-2019	IPR000994	Peptidase M24
NbE05067686.1	aa773703342c744e2d99f906cb24b14a	686	Pfam	PF01321	Creatinase/Prolidase N-terminal domain	62	192	4.5e-14	TRUE	05-03-2019	IPR000587	Creatinase, N-terminal	GO:0016787
NbE05067686.1	aa773703342c744e2d99f906cb24b14a	686	Pfam	PF16188	C-terminal region of peptidase_M24	624	683	1.8e-23	TRUE	05-03-2019	IPR032416	Peptidase M24, C-terminal domain
NbE05067686.1	aa773703342c744e2d99f906cb24b14a	686	Pfam	PF16189	Creatinase/Prolidase N-terminal domain	207	393	2.5e-46	TRUE	05-03-2019
NbE03057490.1	44fc4713b39ef08072e91faa4d53ad93	1896	Pfam	PF13921	Myb-like DNA-binding domain	1030	1093	2.8e-05	TRUE	05-03-2019
NbE03057490.1	44fc4713b39ef08072e91faa4d53ad93	1896	Pfam	PF07529	HSA	593	629	3.3e-07	TRUE	05-03-2019	IPR014012	Helicase/SANT-associated domain
NbD036871.1	31e98e108663dcc61a97967168c7102e	168	Pfam	PF08766	DEK C terminal domain	5	59	1.2e-14	TRUE	05-03-2019	IPR014876	DEK, C-terminal
NbD036871.1	31e98e108663dcc61a97967168c7102e	168	Pfam	PF02229	Transcriptional Coactivator p15 (PC4)	102	152	3.6e-23	TRUE	05-03-2019	IPR003173	Transcriptional coactivator p15 (PC4)	GO:0003677|GO:0006355
NbD033483.1	6045c3576c92e7b67c0785987763f472	435	Pfam	PF03735	ENT domain	55	123	1.2e-27	TRUE	05-03-2019	IPR005491	ENT domain
NbE03055714.1	90224e381928bf4751b80eb46f04cd7a	498	Pfam	PF13812	Pentatricopeptide repeat domain	317	375	0.00042	TRUE	05-03-2019	IPR002885	Pentatricopeptide repeat
NbE03055714.1	90224e381928bf4751b80eb46f04cd7a	498	Pfam	PF01535	PPR repeat	47	76	0.0047	TRUE	05-03-2019	IPR002885	Pentatricopeptide repeat
NbE03055714.1	90224e381928bf4751b80eb46f04cd7a	498	Pfam	PF01535	PPR repeat	230	256	0.49	TRUE	05-03-2019	IPR002885	Pentatricopeptide repeat
NbE03055714.1	90224e381928bf4751b80eb46f04cd7a	498	Pfam	PF01535	PPR repeat	440	466	0.00035	TRUE	05-03-2019	IPR002885	Pentatricopeptide repeat
NbE03055714.1	90224e381928bf4751b80eb46f04cd7a	498	Pfam	PF01535	PPR repeat	88	111	0.063	TRUE	05-03-2019	IPR002885	Pentatricopeptide repeat
NbE03055714.1	90224e381928bf4751b80eb46f04cd7a	498	Pfam	PF12854	PPR repeat	398	430	4.2e-10	TRUE	05-03-2019	IPR002885	Pentatricopeptide repeat
NbE03055714.1	90224e381928bf4751b80eb46f04cd7a	498	Pfam	PF13041	PPR repeat family	155	197	8.8e-10	TRUE	05-03-2019	IPR002885	Pentatricopeptide repeat
NbD018004.1	726020b0ddfd2278058282cb043766e3	489	Pfam	PF14215	bHLH-MYC and R2R3-MYB transcription factors N-terminal	7	159	2.4e-18	TRUE	05-03-2019	IPR025610	Transcription factor MYC/MYB N-terminal
NbD018004.1	726020b0ddfd2278058282cb043766e3	489	Pfam	PF00010	Helix-loop-helix DNA-binding domain	305	348	2.5e-10	TRUE	05-03-2019	IPR011598	Myc-type, basic helix-loop-helix (bHLH) domain	GO:0046983
NbD024518.1	ea5b58cc56ba31a243a3f0c32be34ceb	608	Pfam	PF00078	Reverse transcriptase (RNA-dependent DNA polymerase)	189	427	3.9e-41	TRUE	05-03-2019	IPR000477	Reverse transcriptase domain
NbD024823.1	339fb0f3af9462a4c93426d1f06fdfb1	234	Pfam	PF13837	Myb/SANT-like DNA-binding domain	39	129	9.2e-14	TRUE	05-03-2019
NbE05066698.1	da5cfec902eae5e043497716dcc56bb4	634	Pfam	PF00198	2-oxoacid dehydrogenases acyltransferase (catalytic domain)	403	633	2.7e-72	TRUE	05-03-2019	IPR001078	2-oxoacid dehydrogenase acyltransferase, catalytic domain	GO:0016746	Reactome: R-HSA-389661
NbE05066698.1	da5cfec902eae5e043497716dcc56bb4	634	Pfam	PF02817	e3 binding domain	324	357	7.2e-10	TRUE	05-03-2019	IPR004167	Peripheral subunit-binding domain	GO:0016746	Reactome: R-HSA-389661
NbE05066698.1	da5cfec902eae5e043497716dcc56bb4	634	Pfam	PF00364	Biotin-requiring enzyme	80	151	8.9e-20	TRUE	05-03-2019	IPR000089	Biotin/lipoyl attachment
NbE05066698.1	da5cfec902eae5e043497716dcc56bb4	634	Pfam	PF00364	Biotin-requiring enzyme	208	279	5.3e-19	TRUE	05-03-2019	IPR000089	Biotin/lipoyl attachment
NbD048382.1	ffaec54f47e6e7c969d4584b21c13709	593	Pfam	PF04043	Plant invertase/pectin methylesterase inhibitor	72	229	4.5e-29	TRUE	05-03-2019	IPR006501	Pectinesterase inhibitor domain	GO:0004857
NbD048382.1	ffaec54f47e6e7c969d4584b21c13709	593	Pfam	PF01095	Pectinesterase	282	578	1.3e-149	TRUE	05-03-2019	IPR000070	Pectinesterase, catalytic	GO:0030599|GO:0042545	KEGG: 00040+3.1.1.11|MetaCyc: PWY-7246|MetaCyc: PWY-7248
NbE03056041.1	83f26f975a68884f9672e50df4d6691d	591	Pfam	PF14686	Polysaccharide lyase family 4, domain II	381	453	5.1e-24	TRUE	05-03-2019	IPR029413	Rhamnogalacturonan lyase, domain II		MetaCyc: PWY-6771
NbE03056041.1	83f26f975a68884f9672e50df4d6691d	591	Pfam	PF14683	Polysaccharide lyase family 4, domain III	467	584	2.8e-27	TRUE	05-03-2019	IPR029411	Rhamnogalacturonan lyase, domain III		MetaCyc: PWY-6771
NbE03056041.1	83f26f975a68884f9672e50df4d6691d	591	Pfam	PF06045	Rhamnogalacturonate lyase family	34	228	1.4e-72	TRUE	05-03-2019	IPR010325	Rhamnogalacturonate lyase
NbE03055498.1	01a3bca1b470c5525bd36030b1b960ab	837	Pfam	PF12854	PPR repeat	394	426	1.1e-10	TRUE	05-03-2019	IPR002885	Pentatricopeptide repeat
NbE03055498.1	01a3bca1b470c5525bd36030b1b960ab	837	Pfam	PF13041	PPR repeat family	433	480	1.5e-14	TRUE	05-03-2019	IPR002885	Pentatricopeptide repeat
NbE03055498.1	01a3bca1b470c5525bd36030b1b960ab	837	Pfam	PF13041	PPR repeat family	293	341	8.1e-10	TRUE	05-03-2019	IPR002885	Pentatricopeptide repeat
NbE03055498.1	01a3bca1b470c5525bd36030b1b960ab	837	Pfam	PF13041	PPR repeat family	229	271	3.8e-12	TRUE	05-03-2019	IPR002885	Pentatricopeptide repeat
NbE03055498.1	01a3bca1b470c5525bd36030b1b960ab	837	Pfam	PF13041	PPR repeat family	638	686	2.9e-20	TRUE	05-03-2019	IPR002885	Pentatricopeptide repeat
NbE03055498.1	01a3bca1b470c5525bd36030b1b960ab	837	Pfam	PF13041	PPR repeat family	733	781	1.9e-16	TRUE	05-03-2019	IPR002885	Pentatricopeptide repeat
NbE03055498.1	01a3bca1b470c5525bd36030b1b960ab	837	Pfam	PF01535	PPR repeat	606	636	0.0025	TRUE	05-03-2019	IPR002885	Pentatricopeptide repeat
NbE03055498.1	01a3bca1b470c5525bd36030b1b960ab	837	Pfam	PF01535	PPR repeat	540	566	0.08	TRUE	05-03-2019	IPR002885	Pentatricopeptide repeat
NbE03055498.1	01a3bca1b470c5525bd36030b1b960ab	837	Pfam	PF01535	PPR repeat	159	185	0.19	TRUE	05-03-2019	IPR002885	Pentatricopeptide repeat
NbE05065351.1	24630f8e9ba0c1087be7979e079c0b57	1140	Pfam	PF12460	RNAPII transcription regulator C-terminal	695	1066	5.1e-48	TRUE	05-03-2019	IPR024687	MMS19, C-terminal		Reactome: R-HSA-2564830
NbE05065351.1	24630f8e9ba0c1087be7979e079c0b57	1140	Pfam	PF14500	Dos2-interacting transcription regulator of RNA-Pol-II	48	316	2.2e-80	TRUE	05-03-2019	IPR029240	MMS19, N-terminal		Reactome: R-HSA-2564830
NbD032810.1	a49560426b0fc5ad4cb3c6b6a4a8fd5e	471	Pfam	PF07714	Protein tyrosine kinase	177	427	6.9e-63	TRUE	05-03-2019	IPR001245	Serine-threonine/tyrosine-protein kinase, catalytic domain	GO:0004672|GO:0006468
NbD014555.1	f3f7e4044e797e1c7571682842ef74bb	458	Pfam	PF00069	Protein kinase domain	147	426	2e-18	TRUE	05-03-2019	IPR000719	Protein kinase domain	GO:0004672|GO:0005524|GO:0006468
NbD048586.1	4e7c31680bf8d8ff3b14b824e6017442	214	Pfam	PF00847	AP2 domain	6	55	5.4e-12	TRUE	05-03-2019	IPR001471	AP2/ERF domain	GO:0003700|GO:0006355
NbD023622.1	fb34f6d68cee42374c8dfea9b24fe551	1165	Pfam	PF13976	GAG-pre-integrase domain	132	204	8.8e-11	TRUE	05-03-2019	IPR025724	GAG-pre-integrase domain
NbD023622.1	fb34f6d68cee42374c8dfea9b24fe551	1165	Pfam	PF00665	Integrase core domain	223	333	6.7e-12	TRUE	05-03-2019	IPR001584	Integrase, catalytic core	GO:0015074
NbD023622.1	fb34f6d68cee42374c8dfea9b24fe551	1165	Pfam	PF07727	Reverse transcriptase (RNA-dependent DNA polymerase)	666	908	1.2e-59	TRUE	05-03-2019	IPR013103	Reverse transcriptase, RNA-dependent DNA polymerase		KEGG: 00230+2.7.7.7|KEGG: 00240+2.7.7.7
NbD040701.1	4e7720eebc36a3b26ec32fbe069cf89c	281	Pfam	PF03195	Lateral organ boundaries (LOB) domain	7	103	1e-41	TRUE	05-03-2019	IPR004883	Lateral organ boundaries, LOB
NbD017838.1	1630832a2e281f7f2c1cab8ca0b3b55d	463	Pfam	PF03062	MBOAT, membrane-bound O-acyltransferase family	105	409	9.4e-65	TRUE	05-03-2019	IPR004299	Membrane bound O-acyl transferase, MBOAT
NbD035953.1	976f7e48d09cd703c65ac1064afcb357	74	Pfam	PF00428	60s Acidic ribosomal protein	1	73	2.8e-17	TRUE	05-03-2019
NbD036190.1	33609b743be4ff4415dc4fb694a2a2f6	1154	Pfam	PF07748	Glycosyl hydrolases family 38 C-terminal domain	747	955	2.5e-35	TRUE	05-03-2019	IPR011682	Glycosyl hydrolase family 38, C-terminal	GO:0004559|GO:0006013
NbD036190.1	33609b743be4ff4415dc4fb694a2a2f6	1154	Pfam	PF09261	Alpha mannosidase middle domain	489	591	5.9e-24	TRUE	05-03-2019	IPR015341	Glycoside hydrolase family 38, central domain	GO:0004559|GO:0006013
NbD036190.1	33609b743be4ff4415dc4fb694a2a2f6	1154	Pfam	PF01074	Glycosyl hydrolases family 38 N-terminal domain	144	483	1.3e-101	TRUE	05-03-2019	IPR000602	Glycoside hydrolase family 38, N-terminal domain	GO:0004559|GO:0006013
NbD011513.1	ed37db18189579d37f06a7e295f0cefb	750	Pfam	PF13966	zinc-binding in reverse transcriptase	570	654	1.7e-17	TRUE	05-03-2019	IPR026960	Reverse transcriptase zinc-binding domain
NbD011513.1	ed37db18189579d37f06a7e295f0cefb	750	Pfam	PF00078	Reverse transcriptase (RNA-dependent DNA polymerase)	129	384	2e-44	TRUE	05-03-2019	IPR000477	Reverse transcriptase domain
NbE03059258.1	defaf781de644513aba842ebb8bbe60a	623	Pfam	PF16900	Replication protein A OB domain	310	404	9.9e-24	TRUE	05-03-2019	IPR031657	Replication protein A, OB domain		Reactome: R-HSA-110312|Reactome: R-HSA-110314|Reactome: R-HSA-110320|Reactome: R-HSA-174437|Reactome: R-HSA-176187|Reactome: R-HSA-3108214|Reactome: R-HSA-3371453|Reactome: R-HSA-3371511|Reactome: R-HSA-5358565|Reactome: R-HSA-5358606|Reactome: R-HSA-5651801|Reactome: R-HSA-5655862|Reactome: R-HSA-5656121|Reactome: R-HSA-5656169|Reactome: R-HSA-5685938|Reactome: R-HSA-5685942|Reactome: R-HSA-5693…
NbE03059258.1	defaf781de644513aba842ebb8bbe60a	623	Pfam	PF08646	Replication factor-A C terminal domain	467	612	4.6e-45	TRUE	05-03-2019	IPR013955	Replication factor A, C-terminal
NbE03059258.1	defaf781de644513aba842ebb8bbe60a	623	Pfam	PF04057	Replication factor-A protein 1, N-terminal domain	5	103	2.5e-23	TRUE	05-03-2019	IPR007199	Replication factor-A protein 1, N-terminal	GO:0003677|GO:0005634|GO:0006260	Reactome: R-HSA-110312|Reactome: R-HSA-110314|Reactome: R-HSA-110320|Reactome: R-HSA-174437|Reactome: R-HSA-176187|Reactome: R-HSA-3108214|Reactome: R-HSA-3371453|Reactome: R-HSA-3371511|Reactome: R-HSA-5358565|Reactome: R-HSA-5358606|Reactome: R-HSA-5651801|Reactome: R-HSA-5655862|Reactome: R-HSA-5656121|Reactome: R-HSA-5656169|Reactome: R-HSA-5685938|Reactome: R-HSA-5685942|Reactome: R-HSA-5693…
NbE03059258.1	defaf781de644513aba842ebb8bbe60a	623	Pfam	PF01336	OB-fold nucleic acid binding domain	190	276	1.2e-10	TRUE	05-03-2019	IPR004365	OB-fold nucleic acid binding domain, AA-tRNA synthetase-type	GO:0003676
NbD016697.1	72c20f8d3219201ae38e36408f240eab	827	Pfam	PF01535	PPR repeat	594	617	0.028	TRUE	05-03-2019	IPR002885	Pentatricopeptide repeat
NbD016697.1	72c20f8d3219201ae38e36408f240eab	827	Pfam	PF01535	PPR repeat	191	216	0.093	TRUE	05-03-2019	IPR002885	Pentatricopeptide repeat
NbD016697.1	72c20f8d3219201ae38e36408f240eab	827	Pfam	PF01535	PPR repeat	393	414	0.0075	TRUE	05-03-2019	IPR002885	Pentatricopeptide repeat
NbD016697.1	72c20f8d3219201ae38e36408f240eab	827	Pfam	PF01535	PPR repeat	90	116	0.00086	TRUE	05-03-2019	IPR002885	Pentatricopeptide repeat
NbD016697.1	72c20f8d3219201ae38e36408f240eab	827	Pfam	PF01535	PPR repeat	118	147	0.44	TRUE	05-03-2019	IPR002885	Pentatricopeptide repeat
NbD016697.1	72c20f8d3219201ae38e36408f240eab	827	Pfam	PF01535	PPR repeat	219	248	0.029	TRUE	05-03-2019	IPR002885	Pentatricopeptide repeat
NbD016697.1	72c20f8d3219201ae38e36408f240eab	827	Pfam	PF14432	DYW family of nucleic acid deaminases	693	817	3.1e-37	TRUE	05-03-2019	IPR032867	DYW domain	GO:0008270
NbD016697.1	72c20f8d3219201ae38e36408f240eab	827	Pfam	PF13041	PPR repeat family	318	365	9.8e-09	TRUE	05-03-2019	IPR002885	Pentatricopeptide repeat
NbD016697.1	72c20f8d3219201ae38e36408f240eab	827	Pfam	PF13041	PPR repeat family	419	466	8e-12	TRUE	05-03-2019	IPR002885	Pentatricopeptide repeat
NbD016697.1	72c20f8d3219201ae38e36408f240eab	827	Pfam	PF13041	PPR repeat family	520	567	2.5e-10	TRUE	05-03-2019	IPR002885	Pentatricopeptide repeat
NbE03062446.1	58576b3b0923aa534d8318002e9a425a	204	Pfam	PF13952	Domain of unknown function (DUF4216)	2	51	3.8e-10	TRUE	05-03-2019	IPR025312	Domain of unknown function DUF4216
NbD037553.1	3234171ee8517e115e2feed464dc9703	610	Pfam	PF02847	MA3 domain	328	437	4.9e-25	TRUE	05-03-2019	IPR003891	Initiation factor eIF-4 gamma, MA3
NbD037553.1	3234171ee8517e115e2feed464dc9703	610	Pfam	PF02847	MA3 domain	492	596	3.1e-27	TRUE	05-03-2019	IPR003891	Initiation factor eIF-4 gamma, MA3
NbD037553.1	3234171ee8517e115e2feed464dc9703	610	Pfam	PF02847	MA3 domain	193	303	5e-27	TRUE	05-03-2019	IPR003891	Initiation factor eIF-4 gamma, MA3
NbD037553.1	3234171ee8517e115e2feed464dc9703	610	Pfam	PF02847	MA3 domain	29	139	1.8e-27	TRUE	05-03-2019	IPR003891	Initiation factor eIF-4 gamma, MA3
NbD031748.1	3234171ee8517e115e2feed464dc9703	610	Pfam	PF02847	MA3 domain	328	437	4.9e-25	TRUE	05-03-2019	IPR003891	Initiation factor eIF-4 gamma, MA3
NbD031748.1	3234171ee8517e115e2feed464dc9703	610	Pfam	PF02847	MA3 domain	492	596	3.1e-27	TRUE	05-03-2019	IPR003891	Initiation factor eIF-4 gamma, MA3
NbD031748.1	3234171ee8517e115e2feed464dc9703	610	Pfam	PF02847	MA3 domain	193	303	5e-27	TRUE	05-03-2019	IPR003891	Initiation factor eIF-4 gamma, MA3
NbD031748.1	3234171ee8517e115e2feed464dc9703	610	Pfam	PF02847	MA3 domain	29	139	1.8e-27	TRUE	05-03-2019	IPR003891	Initiation factor eIF-4 gamma, MA3
NbD015671.1	377bb91daa183a2f01a22bbd50b0711f	185	Pfam	PF13041	PPR repeat family	49	98	2.5e-12	TRUE	05-03-2019	IPR002885	Pentatricopeptide repeat
NbD015671.1	377bb91daa183a2f01a22bbd50b0711f	185	Pfam	PF01717	Cobalamin-independent synthase, Catalytic domain	114	178	1.4e-13	TRUE	05-03-2019	IPR002629	Cobalamin-independent methionine synthase MetE, C-terminal/archaeal	GO:0003871|GO:0008270|GO:0009086	KEGG: 00270+2.1.1.14|KEGG: 00450+2.1.1.14|MetaCyc: PWY-5041|MetaCyc: PWY-6151|MetaCyc: PWY-6936|MetaCyc: PWY-702
NbD015671.1	377bb91daa183a2f01a22bbd50b0711f	185	Pfam	PF01535	PPR repeat	19	42	0.00055	TRUE	05-03-2019	IPR002885	Pentatricopeptide repeat
NbE05066648.1	098c6621bcb8387d3a1d90fec4113d8b	893	Pfam	PF02181	Formin Homology 2 Domain	424	828	1.3e-108	TRUE	05-03-2019	IPR015425	Formin, FH2 domain
NbD019374.1	75e2a0e4817c8c5f9fec111d189a1733	653	Pfam	PF14223	gag-polypeptide of LTR copia-type	82	216	2.3e-25	TRUE	05-03-2019
NbD019374.1	75e2a0e4817c8c5f9fec111d189a1733	653	Pfam	PF00098	Zinc knuckle	277	294	6e-06	TRUE	05-03-2019	IPR001878	Zinc finger, CCHC-type	GO:0003676|GO:0008270
NbD000911.1	75e2a0e4817c8c5f9fec111d189a1733	653	Pfam	PF14223	gag-polypeptide of LTR copia-type	82	216	2.3e-25	TRUE	05-03-2019
NbD000911.1	75e2a0e4817c8c5f9fec111d189a1733	653	Pfam	PF00098	Zinc knuckle	277	294	6e-06	TRUE	05-03-2019	IPR001878	Zinc finger, CCHC-type	GO:0003676|GO:0008270
NbD026771.1	75e2a0e4817c8c5f9fec111d189a1733	653	Pfam	PF14223	gag-polypeptide of LTR copia-type	82	216	2.3e-25	TRUE	05-03-2019
NbD026771.1	75e2a0e4817c8c5f9fec111d189a1733	653	Pfam	PF00098	Zinc knuckle	277	294	6e-06	TRUE	05-03-2019	IPR001878	Zinc finger, CCHC-type	GO:0003676|GO:0008270
NbD043249.1	75e2a0e4817c8c5f9fec111d189a1733	653	Pfam	PF14223	gag-polypeptide of LTR copia-type	82	216	2.3e-25	TRUE	05-03-2019
NbD043249.1	75e2a0e4817c8c5f9fec111d189a1733	653	Pfam	PF00098	Zinc knuckle	277	294	6e-06	TRUE	05-03-2019	IPR001878	Zinc finger, CCHC-type	GO:0003676|GO:0008270
NbD005030.1	75e2a0e4817c8c5f9fec111d189a1733	653	Pfam	PF14223	gag-polypeptide of LTR copia-type	82	216	2.3e-25	TRUE	05-03-2019
NbD005030.1	75e2a0e4817c8c5f9fec111d189a1733	653	Pfam	PF00098	Zinc knuckle	277	294	6e-06	TRUE	05-03-2019	IPR001878	Zinc finger, CCHC-type	GO:0003676|GO:0008270
NbD021976.1	75e2a0e4817c8c5f9fec111d189a1733	653	Pfam	PF14223	gag-polypeptide of LTR copia-type	82	216	2.3e-25	TRUE	05-03-2019
NbD021976.1	75e2a0e4817c8c5f9fec111d189a1733	653	Pfam	PF00098	Zinc knuckle	277	294	6e-06	TRUE	05-03-2019	IPR001878	Zinc finger, CCHC-type	GO:0003676|GO:0008270
NbD042432.1	75e2a0e4817c8c5f9fec111d189a1733	653	Pfam	PF14223	gag-polypeptide of LTR copia-type	82	216	2.3e-25	TRUE	05-03-2019
NbD042432.1	75e2a0e4817c8c5f9fec111d189a1733	653	Pfam	PF00098	Zinc knuckle	277	294	6e-06	TRUE	05-03-2019	IPR001878	Zinc finger, CCHC-type	GO:0003676|GO:0008270
NbD011731.1	75e2a0e4817c8c5f9fec111d189a1733	653	Pfam	PF14223	gag-polypeptide of LTR copia-type	82	216	2.3e-25	TRUE	05-03-2019
NbD011731.1	75e2a0e4817c8c5f9fec111d189a1733	653	Pfam	PF00098	Zinc knuckle	277	294	6e-06	TRUE	05-03-2019	IPR001878	Zinc finger, CCHC-type	GO:0003676|GO:0008270
NbD008526.1	75e2a0e4817c8c5f9fec111d189a1733	653	Pfam	PF14223	gag-polypeptide of LTR copia-type	82	216	2.3e-25	TRUE	05-03-2019
NbD008526.1	75e2a0e4817c8c5f9fec111d189a1733	653	Pfam	PF00098	Zinc knuckle	277	294	6e-06	TRUE	05-03-2019	IPR001878	Zinc finger, CCHC-type	GO:0003676|GO:0008270
NbD008092.1	75e2a0e4817c8c5f9fec111d189a1733	653	Pfam	PF14223	gag-polypeptide of LTR copia-type	82	216	2.3e-25	TRUE	05-03-2019
NbD008092.1	75e2a0e4817c8c5f9fec111d189a1733	653	Pfam	PF00098	Zinc knuckle	277	294	6e-06	TRUE	05-03-2019	IPR001878	Zinc finger, CCHC-type	GO:0003676|GO:0008270
NbD009536.1	75e2a0e4817c8c5f9fec111d189a1733	653	Pfam	PF14223	gag-polypeptide of LTR copia-type	82	216	2.3e-25	TRUE	05-03-2019
NbD009536.1	75e2a0e4817c8c5f9fec111d189a1733	653	Pfam	PF00098	Zinc knuckle	277	294	6e-06	TRUE	05-03-2019	IPR001878	Zinc finger, CCHC-type	GO:0003676|GO:0008270
NbD001824.1	75e2a0e4817c8c5f9fec111d189a1733	653	Pfam	PF14223	gag-polypeptide of LTR copia-type	82	216	2.3e-25	TRUE	05-03-2019
NbD001824.1	75e2a0e4817c8c5f9fec111d189a1733	653	Pfam	PF00098	Zinc knuckle	277	294	6e-06	TRUE	05-03-2019	IPR001878	Zinc finger, CCHC-type	GO:0003676|GO:0008270
NbD001852.1	75e2a0e4817c8c5f9fec111d189a1733	653	Pfam	PF14223	gag-polypeptide of LTR copia-type	82	216	2.3e-25	TRUE	05-03-2019
NbD001852.1	75e2a0e4817c8c5f9fec111d189a1733	653	Pfam	PF00098	Zinc knuckle	277	294	6e-06	TRUE	05-03-2019	IPR001878	Zinc finger, CCHC-type	GO:0003676|GO:0008270
NbD010475.1	75e2a0e4817c8c5f9fec111d189a1733	653	Pfam	PF14223	gag-polypeptide of LTR copia-type	82	216	2.3e-25	TRUE	05-03-2019
NbD010475.1	75e2a0e4817c8c5f9fec111d189a1733	653	Pfam	PF00098	Zinc knuckle	277	294	6e-06	TRUE	05-03-2019	IPR001878	Zinc finger, CCHC-type	GO:0003676|GO:0008270
NbD024811.1	75e2a0e4817c8c5f9fec111d189a1733	653	Pfam	PF14223	gag-polypeptide of LTR copia-type	82	216	2.3e-25	TRUE	05-03-2019
NbD024811.1	75e2a0e4817c8c5f9fec111d189a1733	653	Pfam	PF00098	Zinc knuckle	277	294	6e-06	TRUE	05-03-2019	IPR001878	Zinc finger, CCHC-type	GO:0003676|GO:0008270
NbD016197.1	75e2a0e4817c8c5f9fec111d189a1733	653	Pfam	PF14223	gag-polypeptide of LTR copia-type	82	216	2.3e-25	TRUE	05-03-2019
NbD016197.1	75e2a0e4817c8c5f9fec111d189a1733	653	Pfam	PF00098	Zinc knuckle	277	294	6e-06	TRUE	05-03-2019	IPR001878	Zinc finger, CCHC-type	GO:0003676|GO:0008270
NbD019164.1	75e2a0e4817c8c5f9fec111d189a1733	653	Pfam	PF14223	gag-polypeptide of LTR copia-type	82	216	2.3e-25	TRUE	05-03-2019
NbD019164.1	75e2a0e4817c8c5f9fec111d189a1733	653	Pfam	PF00098	Zinc knuckle	277	294	6e-06	TRUE	05-03-2019	IPR001878	Zinc finger, CCHC-type	GO:0003676|GO:0008270
NbD008350.1	75e2a0e4817c8c5f9fec111d189a1733	653	Pfam	PF14223	gag-polypeptide of LTR copia-type	82	216	2.3e-25	TRUE	05-03-2019
NbD008350.1	75e2a0e4817c8c5f9fec111d189a1733	653	Pfam	PF00098	Zinc knuckle	277	294	6e-06	TRUE	05-03-2019	IPR001878	Zinc finger, CCHC-type	GO:0003676|GO:0008270
NbD035754.1	75e2a0e4817c8c5f9fec111d189a1733	653	Pfam	PF14223	gag-polypeptide of LTR copia-type	82	216	2.3e-25	TRUE	05-03-2019
NbD035754.1	75e2a0e4817c8c5f9fec111d189a1733	653	Pfam	PF00098	Zinc knuckle	277	294	6e-06	TRUE	05-03-2019	IPR001878	Zinc finger, CCHC-type	GO:0003676|GO:0008270
NbD024746.1	75e2a0e4817c8c5f9fec111d189a1733	653	Pfam	PF14223	gag-polypeptide of LTR copia-type	82	216	2.3e-25	TRUE	05-03-2019
NbD024746.1	75e2a0e4817c8c5f9fec111d189a1733	653	Pfam	PF00098	Zinc knuckle	277	294	6e-06	TRUE	05-03-2019	IPR001878	Zinc finger, CCHC-type	GO:0003676|GO:0008270
NbD049844.1	75e2a0e4817c8c5f9fec111d189a1733	653	Pfam	PF14223	gag-polypeptide of LTR copia-type	82	216	2.3e-25	TRUE	05-03-2019
NbD049844.1	75e2a0e4817c8c5f9fec111d189a1733	653	Pfam	PF00098	Zinc knuckle	277	294	6e-06	TRUE	05-03-2019	IPR001878	Zinc finger, CCHC-type	GO:0003676|GO:0008270
NbD000709.1	75e2a0e4817c8c5f9fec111d189a1733	653	Pfam	PF14223	gag-polypeptide of LTR copia-type	82	216	2.3e-25	TRUE	05-03-2019
NbD000709.1	75e2a0e4817c8c5f9fec111d189a1733	653	Pfam	PF00098	Zinc knuckle	277	294	6e-06	TRUE	05-03-2019	IPR001878	Zinc finger, CCHC-type	GO:0003676|GO:0008270
NbD052081.1	75e2a0e4817c8c5f9fec111d189a1733	653	Pfam	PF14223	gag-polypeptide of LTR copia-type	82	216	2.3e-25	TRUE	05-03-2019
NbD052081.1	75e2a0e4817c8c5f9fec111d189a1733	653	Pfam	PF00098	Zinc knuckle	277	294	6e-06	TRUE	05-03-2019	IPR001878	Zinc finger, CCHC-type	GO:0003676|GO:0008270
NbD003385.1	75e2a0e4817c8c5f9fec111d189a1733	653	Pfam	PF14223	gag-polypeptide of LTR copia-type	82	216	2.3e-25	TRUE	05-03-2019
NbD003385.1	75e2a0e4817c8c5f9fec111d189a1733	653	Pfam	PF00098	Zinc knuckle	277	294	6e-06	TRUE	05-03-2019	IPR001878	Zinc finger, CCHC-type	GO:0003676|GO:0008270
NbD048315.1	75e2a0e4817c8c5f9fec111d189a1733	653	Pfam	PF14223	gag-polypeptide of LTR copia-type	82	216	2.3e-25	TRUE	05-03-2019
NbD048315.1	75e2a0e4817c8c5f9fec111d189a1733	653	Pfam	PF00098	Zinc knuckle	277	294	6e-06	TRUE	05-03-2019	IPR001878	Zinc finger, CCHC-type	GO:0003676|GO:0008270
NbD019352.1	75e2a0e4817c8c5f9fec111d189a1733	653	Pfam	PF14223	gag-polypeptide of LTR copia-type	82	216	2.3e-25	TRUE	05-03-2019
NbD019352.1	75e2a0e4817c8c5f9fec111d189a1733	653	Pfam	PF00098	Zinc knuckle	277	294	6e-06	TRUE	05-03-2019	IPR001878	Zinc finger, CCHC-type	GO:0003676|GO:0008270
NbD042428.1	75e2a0e4817c8c5f9fec111d189a1733	653	Pfam	PF14223	gag-polypeptide of LTR copia-type	82	216	2.3e-25	TRUE	05-03-2019
NbD042428.1	75e2a0e4817c8c5f9fec111d189a1733	653	Pfam	PF00098	Zinc knuckle	277	294	6e-06	TRUE	05-03-2019	IPR001878	Zinc finger, CCHC-type	GO:0003676|GO:0008270
NbD008498.1	75e2a0e4817c8c5f9fec111d189a1733	653	Pfam	PF14223	gag-polypeptide of LTR copia-type	82	216	2.3e-25	TRUE	05-03-2019
NbD008498.1	75e2a0e4817c8c5f9fec111d189a1733	653	Pfam	PF00098	Zinc knuckle	277	294	6e-06	TRUE	05-03-2019	IPR001878	Zinc finger, CCHC-type	GO:0003676|GO:0008270
NbD036910.1	75e2a0e4817c8c5f9fec111d189a1733	653	Pfam	PF14223	gag-polypeptide of LTR copia-type	82	216	2.3e-25	TRUE	05-03-2019
NbD036910.1	75e2a0e4817c8c5f9fec111d189a1733	653	Pfam	PF00098	Zinc knuckle	277	294	6e-06	TRUE	05-03-2019	IPR001878	Zinc finger, CCHC-type	GO:0003676|GO:0008270
NbD043119.1	75e2a0e4817c8c5f9fec111d189a1733	653	Pfam	PF14223	gag-polypeptide of LTR copia-type	82	216	2.3e-25	TRUE	05-03-2019
NbD043119.1	75e2a0e4817c8c5f9fec111d189a1733	653	Pfam	PF00098	Zinc knuckle	277	294	6e-06	TRUE	05-03-2019	IPR001878	Zinc finger, CCHC-type	GO:0003676|GO:0008270
NbD038288.1	75e2a0e4817c8c5f9fec111d189a1733	653	Pfam	PF14223	gag-polypeptide of LTR copia-type	82	216	2.3e-25	TRUE	05-03-2019
NbD038288.1	75e2a0e4817c8c5f9fec111d189a1733	653	Pfam	PF00098	Zinc knuckle	277	294	6e-06	TRUE	05-03-2019	IPR001878	Zinc finger, CCHC-type	GO:0003676|GO:0008270
NbD021305.1	75e2a0e4817c8c5f9fec111d189a1733	653	Pfam	PF14223	gag-polypeptide of LTR copia-type	82	216	2.3e-25	TRUE	05-03-2019
NbD021305.1	75e2a0e4817c8c5f9fec111d189a1733	653	Pfam	PF00098	Zinc knuckle	277	294	6e-06	TRUE	05-03-2019	IPR001878	Zinc finger, CCHC-type	GO:0003676|GO:0008270
NbD020780.1	75e2a0e4817c8c5f9fec111d189a1733	653	Pfam	PF14223	gag-polypeptide of LTR copia-type	82	216	2.3e-25	TRUE	05-03-2019
NbD020780.1	75e2a0e4817c8c5f9fec111d189a1733	653	Pfam	PF00098	Zinc knuckle	277	294	6e-06	TRUE	05-03-2019	IPR001878	Zinc finger, CCHC-type	GO:0003676|GO:0008270
NbD029277.1	75e2a0e4817c8c5f9fec111d189a1733	653	Pfam	PF14223	gag-polypeptide of LTR copia-type	82	216	2.3e-25	TRUE	05-03-2019
NbD029277.1	75e2a0e4817c8c5f9fec111d189a1733	653	Pfam	PF00098	Zinc knuckle	277	294	6e-06	TRUE	05-03-2019	IPR001878	Zinc finger, CCHC-type	GO:0003676|GO:0008270
NbD005921.1	75e2a0e4817c8c5f9fec111d189a1733	653	Pfam	PF14223	gag-polypeptide of LTR copia-type	82	216	2.3e-25	TRUE	05-03-2019
NbD005921.1	75e2a0e4817c8c5f9fec111d189a1733	653	Pfam	PF00098	Zinc knuckle	277	294	6e-06	TRUE	05-03-2019	IPR001878	Zinc finger, CCHC-type	GO:0003676|GO:0008270
NbD022803.1	75e2a0e4817c8c5f9fec111d189a1733	653	Pfam	PF14223	gag-polypeptide of LTR copia-type	82	216	2.3e-25	TRUE	05-03-2019
NbD022803.1	75e2a0e4817c8c5f9fec111d189a1733	653	Pfam	PF00098	Zinc knuckle	277	294	6e-06	TRUE	05-03-2019	IPR001878	Zinc finger, CCHC-type	GO:0003676|GO:0008270
NbD047292.1	75e2a0e4817c8c5f9fec111d189a1733	653	Pfam	PF14223	gag-polypeptide of LTR copia-type	82	216	2.3e-25	TRUE	05-03-2019
NbD047292.1	75e2a0e4817c8c5f9fec111d189a1733	653	Pfam	PF00098	Zinc knuckle	277	294	6e-06	TRUE	05-03-2019	IPR001878	Zinc finger, CCHC-type	GO:0003676|GO:0008270
NbD039120.1	75e2a0e4817c8c5f9fec111d189a1733	653	Pfam	PF14223	gag-polypeptide of LTR copia-type	82	216	2.3e-25	TRUE	05-03-2019
NbD039120.1	75e2a0e4817c8c5f9fec111d189a1733	653	Pfam	PF00098	Zinc knuckle	277	294	6e-06	TRUE	05-03-2019	IPR001878	Zinc finger, CCHC-type	GO:0003676|GO:0008270
NbD010302.1	75e2a0e4817c8c5f9fec111d189a1733	653	Pfam	PF14223	gag-polypeptide of LTR copia-type	82	216	2.3e-25	TRUE	05-03-2019
NbD010302.1	75e2a0e4817c8c5f9fec111d189a1733	653	Pfam	PF00098	Zinc knuckle	277	294	6e-06	TRUE	05-03-2019	IPR001878	Zinc finger, CCHC-type	GO:0003676|GO:0008270
NbD009509.1	75e2a0e4817c8c5f9fec111d189a1733	653	Pfam	PF14223	gag-polypeptide of LTR copia-type	82	216	2.3e-25	TRUE	05-03-2019
NbD009509.1	75e2a0e4817c8c5f9fec111d189a1733	653	Pfam	PF00098	Zinc knuckle	277	294	6e-06	TRUE	05-03-2019	IPR001878	Zinc finger, CCHC-type	GO:0003676|GO:0008270
NbD028415.1	75e2a0e4817c8c5f9fec111d189a1733	653	Pfam	PF14223	gag-polypeptide of LTR copia-type	82	216	2.3e-25	TRUE	05-03-2019
NbD028415.1	75e2a0e4817c8c5f9fec111d189a1733	653	Pfam	PF00098	Zinc knuckle	277	294	6e-06	TRUE	05-03-2019	IPR001878	Zinc finger, CCHC-type	GO:0003676|GO:0008270
NbD039256.1	75e2a0e4817c8c5f9fec111d189a1733	653	Pfam	PF14223	gag-polypeptide of LTR copia-type	82	216	2.3e-25	TRUE	05-03-2019
NbD039256.1	75e2a0e4817c8c5f9fec111d189a1733	653	Pfam	PF00098	Zinc knuckle	277	294	6e-06	TRUE	05-03-2019	IPR001878	Zinc finger, CCHC-type	GO:0003676|GO:0008270
NbD049512.1	75e2a0e4817c8c5f9fec111d189a1733	653	Pfam	PF14223	gag-polypeptide of LTR copia-type	82	216	2.3e-25	TRUE	05-03-2019
NbD049512.1	75e2a0e4817c8c5f9fec111d189a1733	653	Pfam	PF00098	Zinc knuckle	277	294	6e-06	TRUE	05-03-2019	IPR001878	Zinc finger, CCHC-type	GO:0003676|GO:0008270
NbD001741.1	75e2a0e4817c8c5f9fec111d189a1733	653	Pfam	PF14223	gag-polypeptide of LTR copia-type	82	216	2.3e-25	TRUE	05-03-2019
NbD001741.1	75e2a0e4817c8c5f9fec111d189a1733	653	Pfam	PF00098	Zinc knuckle	277	294	6e-06	TRUE	05-03-2019	IPR001878	Zinc finger, CCHC-type	GO:0003676|GO:0008270
NbD020305.1	75e2a0e4817c8c5f9fec111d189a1733	653	Pfam	PF14223	gag-polypeptide of LTR copia-type	82	216	2.3e-25	TRUE	05-03-2019
NbD020305.1	75e2a0e4817c8c5f9fec111d189a1733	653	Pfam	PF00098	Zinc knuckle	277	294	6e-06	TRUE	05-03-2019	IPR001878	Zinc finger, CCHC-type	GO:0003676|GO:0008270
NbD043000.1	75e2a0e4817c8c5f9fec111d189a1733	653	Pfam	PF14223	gag-polypeptide of LTR copia-type	82	216	2.3e-25	TRUE	05-03-2019
NbD043000.1	75e2a0e4817c8c5f9fec111d189a1733	653	Pfam	PF00098	Zinc knuckle	277	294	6e-06	TRUE	05-03-2019	IPR001878	Zinc finger, CCHC-type	GO:0003676|GO:0008270
NbD008837.1	75e2a0e4817c8c5f9fec111d189a1733	653	Pfam	PF14223	gag-polypeptide of LTR copia-type	82	216	2.3e-25	TRUE	05-03-2019
NbD008837.1	75e2a0e4817c8c5f9fec111d189a1733	653	Pfam	PF00098	Zinc knuckle	277	294	6e-06	TRUE	05-03-2019	IPR001878	Zinc finger, CCHC-type	GO:0003676|GO:0008270
NbD050875.1	75e2a0e4817c8c5f9fec111d189a1733	653	Pfam	PF14223	gag-polypeptide of LTR copia-type	82	216	2.3e-25	TRUE	05-03-2019
NbD050875.1	75e2a0e4817c8c5f9fec111d189a1733	653	Pfam	PF00098	Zinc knuckle	277	294	6e-06	TRUE	05-03-2019	IPR001878	Zinc finger, CCHC-type	GO:0003676|GO:0008270
NbD019271.1	75e2a0e4817c8c5f9fec111d189a1733	653	Pfam	PF14223	gag-polypeptide of LTR copia-type	82	216	2.3e-25	TRUE	05-03-2019
NbD019271.1	75e2a0e4817c8c5f9fec111d189a1733	653	Pfam	PF00098	Zinc knuckle	277	294	6e-06	TRUE	05-03-2019	IPR001878	Zinc finger, CCHC-type	GO:0003676|GO:0008270
NbD021148.1	75e2a0e4817c8c5f9fec111d189a1733	653	Pfam	PF14223	gag-polypeptide of LTR copia-type	82	216	2.3e-25	TRUE	05-03-2019
NbD021148.1	75e2a0e4817c8c5f9fec111d189a1733	653	Pfam	PF00098	Zinc knuckle	277	294	6e-06	TRUE	05-03-2019	IPR001878	Zinc finger, CCHC-type	GO:0003676|GO:0008270
NbD042657.1	75e2a0e4817c8c5f9fec111d189a1733	653	Pfam	PF14223	gag-polypeptide of LTR copia-type	82	216	2.3e-25	TRUE	05-03-2019
NbD042657.1	75e2a0e4817c8c5f9fec111d189a1733	653	Pfam	PF00098	Zinc knuckle	277	294	6e-06	TRUE	05-03-2019	IPR001878	Zinc finger, CCHC-type	GO:0003676|GO:0008270
NbD026052.1	75e2a0e4817c8c5f9fec111d189a1733	653	Pfam	PF14223	gag-polypeptide of LTR copia-type	82	216	2.3e-25	TRUE	05-03-2019
NbD026052.1	75e2a0e4817c8c5f9fec111d189a1733	653	Pfam	PF00098	Zinc knuckle	277	294	6e-06	TRUE	05-03-2019	IPR001878	Zinc finger, CCHC-type	GO:0003676|GO:0008270
NbD036814.1	75e2a0e4817c8c5f9fec111d189a1733	653	Pfam	PF14223	gag-polypeptide of LTR copia-type	82	216	2.3e-25	TRUE	05-03-2019
NbD036814.1	75e2a0e4817c8c5f9fec111d189a1733	653	Pfam	PF00098	Zinc knuckle	277	294	6e-06	TRUE	05-03-2019	IPR001878	Zinc finger, CCHC-type	GO:0003676|GO:0008270
NbD048462.1	75e2a0e4817c8c5f9fec111d189a1733	653	Pfam	PF14223	gag-polypeptide of LTR copia-type	82	216	2.3e-25	TRUE	05-03-2019
NbD048462.1	75e2a0e4817c8c5f9fec111d189a1733	653	Pfam	PF00098	Zinc knuckle	277	294	6e-06	TRUE	05-03-2019	IPR001878	Zinc finger, CCHC-type	GO:0003676|GO:0008270
NbD001079.1	75e2a0e4817c8c5f9fec111d189a1733	653	Pfam	PF14223	gag-polypeptide of LTR copia-type	82	216	2.3e-25	TRUE	05-03-2019
NbD001079.1	75e2a0e4817c8c5f9fec111d189a1733	653	Pfam	PF00098	Zinc knuckle	277	294	6e-06	TRUE	05-03-2019	IPR001878	Zinc finger, CCHC-type	GO:0003676|GO:0008270
NbD032207.1	75e2a0e4817c8c5f9fec111d189a1733	653	Pfam	PF14223	gag-polypeptide of LTR copia-type	82	216	2.3e-25	TRUE	05-03-2019
NbD032207.1	75e2a0e4817c8c5f9fec111d189a1733	653	Pfam	PF00098	Zinc knuckle	277	294	6e-06	TRUE	05-03-2019	IPR001878	Zinc finger, CCHC-type	GO:0003676|GO:0008270
NbD010502.1	75e2a0e4817c8c5f9fec111d189a1733	653	Pfam	PF14223	gag-polypeptide of LTR copia-type	82	216	2.3e-25	TRUE	05-03-2019
NbD010502.1	75e2a0e4817c8c5f9fec111d189a1733	653	Pfam	PF00098	Zinc knuckle	277	294	6e-06	TRUE	05-03-2019	IPR001878	Zinc finger, CCHC-type	GO:0003676|GO:0008270
NbD010511.1	75e2a0e4817c8c5f9fec111d189a1733	653	Pfam	PF14223	gag-polypeptide of LTR copia-type	82	216	2.3e-25	TRUE	05-03-2019
NbD010511.1	75e2a0e4817c8c5f9fec111d189a1733	653	Pfam	PF00098	Zinc knuckle	277	294	6e-06	TRUE	05-03-2019	IPR001878	Zinc finger, CCHC-type	GO:0003676|GO:0008270
NbD001995.1	75e2a0e4817c8c5f9fec111d189a1733	653	Pfam	PF14223	gag-polypeptide of LTR copia-type	82	216	2.3e-25	TRUE	05-03-2019
NbD001995.1	75e2a0e4817c8c5f9fec111d189a1733	653	Pfam	PF00098	Zinc knuckle	277	294	6e-06	TRUE	05-03-2019	IPR001878	Zinc finger, CCHC-type	GO:0003676|GO:0008270
NbD011604.1	75e2a0e4817c8c5f9fec111d189a1733	653	Pfam	PF14223	gag-polypeptide of LTR copia-type	82	216	2.3e-25	TRUE	05-03-2019
NbD011604.1	75e2a0e4817c8c5f9fec111d189a1733	653	Pfam	PF00098	Zinc knuckle	277	294	6e-06	TRUE	05-03-2019	IPR001878	Zinc finger, CCHC-type	GO:0003676|GO:0008270
NbD001350.1	75e2a0e4817c8c5f9fec111d189a1733	653	Pfam	PF14223	gag-polypeptide of LTR copia-type	82	216	2.3e-25	TRUE	05-03-2019
NbD001350.1	75e2a0e4817c8c5f9fec111d189a1733	653	Pfam	PF00098	Zinc knuckle	277	294	6e-06	TRUE	05-03-2019	IPR001878	Zinc finger, CCHC-type	GO:0003676|GO:0008270
NbD037123.1	75e2a0e4817c8c5f9fec111d189a1733	653	Pfam	PF14223	gag-polypeptide of LTR copia-type	82	216	2.3e-25	TRUE	05-03-2019
NbD037123.1	75e2a0e4817c8c5f9fec111d189a1733	653	Pfam	PF00098	Zinc knuckle	277	294	6e-06	TRUE	05-03-2019	IPR001878	Zinc finger, CCHC-type	GO:0003676|GO:0008270
NbD027750.1	75e2a0e4817c8c5f9fec111d189a1733	653	Pfam	PF14223	gag-polypeptide of LTR copia-type	82	216	2.3e-25	TRUE	05-03-2019
NbD027750.1	75e2a0e4817c8c5f9fec111d189a1733	653	Pfam	PF00098	Zinc knuckle	277	294	6e-06	TRUE	05-03-2019	IPR001878	Zinc finger, CCHC-type	GO:0003676|GO:0008270
NbD035198.1	75e2a0e4817c8c5f9fec111d189a1733	653	Pfam	PF14223	gag-polypeptide of LTR copia-type	82	216	2.3e-25	TRUE	05-03-2019
NbD035198.1	75e2a0e4817c8c5f9fec111d189a1733	653	Pfam	PF00098	Zinc knuckle	277	294	6e-06	TRUE	05-03-2019	IPR001878	Zinc finger, CCHC-type	GO:0003676|GO:0008270
NbD024603.1	75e2a0e4817c8c5f9fec111d189a1733	653	Pfam	PF14223	gag-polypeptide of LTR copia-type	82	216	2.3e-25	TRUE	05-03-2019
NbD024603.1	75e2a0e4817c8c5f9fec111d189a1733	653	Pfam	PF00098	Zinc knuckle	277	294	6e-06	TRUE	05-03-2019	IPR001878	Zinc finger, CCHC-type	GO:0003676|GO:0008270
NbD027460.1	75e2a0e4817c8c5f9fec111d189a1733	653	Pfam	PF14223	gag-polypeptide of LTR copia-type	82	216	2.3e-25	TRUE	05-03-2019
NbD027460.1	75e2a0e4817c8c5f9fec111d189a1733	653	Pfam	PF00098	Zinc knuckle	277	294	6e-06	TRUE	05-03-2019	IPR001878	Zinc finger, CCHC-type	GO:0003676|GO:0008270
NbD011934.1	75e2a0e4817c8c5f9fec111d189a1733	653	Pfam	PF14223	gag-polypeptide of LTR copia-type	82	216	2.3e-25	TRUE	05-03-2019
NbD011934.1	75e2a0e4817c8c5f9fec111d189a1733	653	Pfam	PF00098	Zinc knuckle	277	294	6e-06	TRUE	05-03-2019	IPR001878	Zinc finger, CCHC-type	GO:0003676|GO:0008270
NbD044434.1	75e2a0e4817c8c5f9fec111d189a1733	653	Pfam	PF14223	gag-polypeptide of LTR copia-type	82	216	2.3e-25	TRUE	05-03-2019
NbD044434.1	75e2a0e4817c8c5f9fec111d189a1733	653	Pfam	PF00098	Zinc knuckle	277	294	6e-06	TRUE	05-03-2019	IPR001878	Zinc finger, CCHC-type	GO:0003676|GO:0008270
NbD010285.1	75e2a0e4817c8c5f9fec111d189a1733	653	Pfam	PF14223	gag-polypeptide of LTR copia-type	82	216	2.3e-25	TRUE	05-03-2019
NbD010285.1	75e2a0e4817c8c5f9fec111d189a1733	653	Pfam	PF00098	Zinc knuckle	277	294	6e-06	TRUE	05-03-2019	IPR001878	Zinc finger, CCHC-type	GO:0003676|GO:0008270
NbD041761.1	75e2a0e4817c8c5f9fec111d189a1733	653	Pfam	PF14223	gag-polypeptide of LTR copia-type	82	216	2.3e-25	TRUE	05-03-2019
NbD041761.1	75e2a0e4817c8c5f9fec111d189a1733	653	Pfam	PF00098	Zinc knuckle	277	294	6e-06	TRUE	05-03-2019	IPR001878	Zinc finger, CCHC-type	GO:0003676|GO:0008270
NbD004164.1	75e2a0e4817c8c5f9fec111d189a1733	653	Pfam	PF14223	gag-polypeptide of LTR copia-type	82	216	2.3e-25	TRUE	05-03-2019
NbD004164.1	75e2a0e4817c8c5f9fec111d189a1733	653	Pfam	PF00098	Zinc knuckle	277	294	6e-06	TRUE	05-03-2019	IPR001878	Zinc finger, CCHC-type	GO:0003676|GO:0008270
NbD039321.1	75e2a0e4817c8c5f9fec111d189a1733	653	Pfam	PF14223	gag-polypeptide of LTR copia-type	82	216	2.3e-25	TRUE	05-03-2019
NbD039321.1	75e2a0e4817c8c5f9fec111d189a1733	653	Pfam	PF00098	Zinc knuckle	277	294	6e-06	TRUE	05-03-2019	IPR001878	Zinc finger, CCHC-type	GO:0003676|GO:0008270
NbD020145.1	75e2a0e4817c8c5f9fec111d189a1733	653	Pfam	PF14223	gag-polypeptide of LTR copia-type	82	216	2.3e-25	TRUE	05-03-2019
NbD020145.1	75e2a0e4817c8c5f9fec111d189a1733	653	Pfam	PF00098	Zinc knuckle	277	294	6e-06	TRUE	05-03-2019	IPR001878	Zinc finger, CCHC-type	GO:0003676|GO:0008270
NbD035415.1	75e2a0e4817c8c5f9fec111d189a1733	653	Pfam	PF14223	gag-polypeptide of LTR copia-type	82	216	2.3e-25	TRUE	05-03-2019
NbD035415.1	75e2a0e4817c8c5f9fec111d189a1733	653	Pfam	PF00098	Zinc knuckle	277	294	6e-06	TRUE	05-03-2019	IPR001878	Zinc finger, CCHC-type	GO:0003676|GO:0008270
NbD020247.1	75e2a0e4817c8c5f9fec111d189a1733	653	Pfam	PF14223	gag-polypeptide of LTR copia-type	82	216	2.3e-25	TRUE	05-03-2019
NbD020247.1	75e2a0e4817c8c5f9fec111d189a1733	653	Pfam	PF00098	Zinc knuckle	277	294	6e-06	TRUE	05-03-2019	IPR001878	Zinc finger, CCHC-type	GO:0003676|GO:0008270
NbD001944.1	75e2a0e4817c8c5f9fec111d189a1733	653	Pfam	PF14223	gag-polypeptide of LTR copia-type	82	216	2.3e-25	TRUE	05-03-2019
NbD001944.1	75e2a0e4817c8c5f9fec111d189a1733	653	Pfam	PF00098	Zinc knuckle	277	294	6e-06	TRUE	05-03-2019	IPR001878	Zinc finger, CCHC-type	GO:0003676|GO:0008270
NbD045691.1	75e2a0e4817c8c5f9fec111d189a1733	653	Pfam	PF14223	gag-polypeptide of LTR copia-type	82	216	2.3e-25	TRUE	05-03-2019
NbD045691.1	75e2a0e4817c8c5f9fec111d189a1733	653	Pfam	PF00098	Zinc knuckle	277	294	6e-06	TRUE	05-03-2019	IPR001878	Zinc finger, CCHC-type	GO:0003676|GO:0008270
NbD051197.1	75e2a0e4817c8c5f9fec111d189a1733	653	Pfam	PF14223	gag-polypeptide of LTR copia-type	82	216	2.3e-25	TRUE	05-03-2019
NbD051197.1	75e2a0e4817c8c5f9fec111d189a1733	653	Pfam	PF00098	Zinc knuckle	277	294	6e-06	TRUE	05-03-2019	IPR001878	Zinc finger, CCHC-type	GO:0003676|GO:0008270
NbD022960.1	2c95d2aa91b918d535f49c3f88da99a5	860	Pfam	PF01585	G-patch domain	198	239	4.4e-14	TRUE	05-03-2019	IPR000467	G-patch domain	GO:0003676
NbD022960.1	2c95d2aa91b918d535f49c3f88da99a5	860	Pfam	PF12457	Tuftelin interacting protein N terminal	3	107	8.4e-23	TRUE	05-03-2019	IPR022159	Tuftelin interacting protein, N-terminal domain		Reactome: R-HSA-72163
NbD022960.1	2c95d2aa91b918d535f49c3f88da99a5	860	Pfam	PF07842	GC-rich sequence DNA-binding factor-like protein	414	679	4.2e-79	TRUE	05-03-2019	IPR022783	GC-rich sequence DNA-binding factor-like domain
NbE03062062.1	d6d01f51ee8ed8960ac4962ef6a8ba06	174	Pfam	PF13639	Ring finger domain	101	144	1.6e-12	TRUE	05-03-2019	IPR001841	Zinc finger, RING-type
NbD046648.1	70181de4737741d39f29a96bc6b7f3c6	924	Pfam	PF00176	SNF2 family N-terminal domain	401	608	1.5e-19	TRUE	05-03-2019	IPR000330	SNF2-related, N-terminal domain	GO:0005524
NbD046648.1	70181de4737741d39f29a96bc6b7f3c6	924	Pfam	PF00271	Helicase conserved C-terminal domain	738	847	1.9e-09	TRUE	05-03-2019	IPR001650	Helicase, C-terminal
NbD049475.1	c9d087cb2a52ae7a8c79c199977fc8be	859	Pfam	PF01453	D-mannose binding lectin	80	191	8.2e-30	TRUE	05-03-2019	IPR001480	Bulb-type lectin domain
NbD049475.1	c9d087cb2a52ae7a8c79c199977fc8be	859	Pfam	PF00954	S-locus glycoprotein domain	225	335	3e-29	TRUE	05-03-2019	IPR000858	S-locus glycoprotein domain	GO:0048544	KEGG: 04150+2.7.11.1|KEGG: 04151+2.7.11.1|KEGG: 04714+2.7.11.1|KEGG: 04926+2.7.11.1|KEGG: 05163+2.7.11.1|KEGG: 05165+2.7.11.1|KEGG: 05170+2.7.11.1
NbD049475.1	c9d087cb2a52ae7a8c79c199977fc8be	859	Pfam	PF07714	Protein tyrosine kinase	539	809	9.1e-46	TRUE	05-03-2019	IPR001245	Serine-threonine/tyrosine-protein kinase, catalytic domain	GO:0004672|GO:0006468
NbD049475.1	c9d087cb2a52ae7a8c79c199977fc8be	859	Pfam	PF08276	PAN-like domain	364	420	2.2e-14	TRUE	05-03-2019	IPR003609	PAN/Apple domain
NbD036985.1	e2e5a46104e43000dd293e206c1a6ccc	148	Pfam	PF02519	Auxin responsive protein	21	108	5.7e-25	TRUE	05-03-2019	IPR003676	Small auxin-up RNA	GO:0009733
NbD033962.1	b845a16b6a0eff9a91827ef37cc88037	631	Pfam	PF07727	Reverse transcriptase (RNA-dependent DNA polymerase)	279	521	3e-62	TRUE	05-03-2019	IPR013103	Reverse transcriptase, RNA-dependent DNA polymerase		KEGG: 00230+2.7.7.7|KEGG: 00240+2.7.7.7
NbE05063434.1	0e4f33e5c77c90d4a5d959afcfdafe8e	478	Pfam	PF10225	NEMP family	158	347	1.3e-44	TRUE	05-03-2019	IPR019358	NEMP family
NbD009774.1	13762ec05817aaef18d45ca31e7840e5	1145	Pfam	PF08263	Leucine rich repeat N-terminal domain	41	79	3.8e-08	TRUE	05-03-2019	IPR013210	Leucine-rich repeat-containing N-terminal, plant-type
NbD009774.1	13762ec05817aaef18d45ca31e7840e5	1145	Pfam	PF13855	Leucine rich repeat	224	283	4.8e-07	TRUE	05-03-2019	IPR001611	Leucine-rich repeat	GO:0005515
NbD009774.1	13762ec05817aaef18d45ca31e7840e5	1145	Pfam	PF13855	Leucine rich repeat	352	411	6.6e-09	TRUE	05-03-2019	IPR001611	Leucine-rich repeat	GO:0005515
NbD009774.1	13762ec05817aaef18d45ca31e7840e5	1145	Pfam	PF13855	Leucine rich repeat	664	723	1.1e-07	TRUE	05-03-2019	IPR001611	Leucine-rich repeat	GO:0005515
NbD009774.1	13762ec05817aaef18d45ca31e7840e5	1145	Pfam	PF00560	Leucine Rich Repeat	472	494	0.25	TRUE	05-03-2019	IPR001611	Leucine-rich repeat	GO:0005515
NbD009774.1	13762ec05817aaef18d45ca31e7840e5	1145	Pfam	PF00069	Protein kinase domain	851	1118	2.4e-35	TRUE	05-03-2019	IPR000719	Protein kinase domain	GO:0004672|GO:0005524|GO:0006468
NbD030030.1	6e813756bf3ec6e048306019fe727955	270	Pfam	PF00187	Chitin recognition protein	25	56	1.7e-06	TRUE	05-03-2019	IPR001002	Chitin-binding, type 1	GO:0008061
NbD030030.1	6e813756bf3ec6e048306019fe727955	270	Pfam	PF00182	Chitinase class I	71	270	1.9e-49	TRUE	05-03-2019	IPR000726	Glycoside hydrolase, family 19, catalytic	GO:0004568|GO:0006032|GO:0016998	KEGG: 00520+3.2.1.14|MetaCyc: PWY-6855|MetaCyc: PWY-6902|MetaCyc: PWY-7822
NbD023642.1	0e598b4a9b41e7e70f8ef28d01ef0ca0	1327	Pfam	PF00665	Integrase core domain	460	584	5.7e-20	TRUE	05-03-2019	IPR001584	Integrase, catalytic core	GO:0015074
NbD023642.1	0e598b4a9b41e7e70f8ef28d01ef0ca0	1327	Pfam	PF07727	Reverse transcriptase (RNA-dependent DNA polymerase)	833	1075	2.8e-78	TRUE	05-03-2019	IPR013103	Reverse transcriptase, RNA-dependent DNA polymerase		KEGG: 00230+2.7.7.7|KEGG: 00240+2.7.7.7
NbD023642.1	0e598b4a9b41e7e70f8ef28d01ef0ca0	1327	Pfam	PF13976	GAG-pre-integrase domain	372	445	3.6e-17	TRUE	05-03-2019	IPR025724	GAG-pre-integrase domain
NbD023642.1	0e598b4a9b41e7e70f8ef28d01ef0ca0	1327	Pfam	PF14223	gag-polypeptide of LTR copia-type	36	172	9.4e-20	TRUE	05-03-2019
NbD041942.1	4819e1e8988cdaa158ff19c547652276	411	Pfam	PF13639	Ring finger domain	354	395	5.3e-13	TRUE	05-03-2019	IPR001841	Zinc finger, RING-type
NbD025870.1	02f142e0dd85407db7da87bc824159a8	480	Pfam	PF13839	GDSL/SGNH-like Acyl-Esterase family found in Pmr5 and Cas1p	186	474	9.4e-94	TRUE	05-03-2019	IPR026057	PC-Esterase
NbD025870.1	02f142e0dd85407db7da87bc824159a8	480	Pfam	PF14416	PMR5 N terminal Domain	132	184	1.5e-21	TRUE	05-03-2019	IPR025846	PMR5 N-terminal domain
NbD044743.1	ffbec8e578dee26e4ce4fca6df92d3ba	653	Pfam	PF14223	gag-polypeptide of LTR copia-type	82	216	2.3e-25	TRUE	05-03-2019
NbD044743.1	ffbec8e578dee26e4ce4fca6df92d3ba	653	Pfam	PF00098	Zinc knuckle	277	294	6e-06	TRUE	05-03-2019	IPR001878	Zinc finger, CCHC-type	GO:0003676|GO:0008270
NbE05068391.1	f719cf1bc5265750522b20aa8fb8ec83	941	Pfam	PF05131	Pep3/Vps18/deep orange family	249	403	2.3e-37	TRUE	05-03-2019	IPR007810	Pep3/Vps18/deep orange
NbE05068391.1	f719cf1bc5265750522b20aa8fb8ec83	941	Pfam	PF00637	Region in Clathrin and VPS	554	699	6.5e-12	TRUE	05-03-2019	IPR000547	Clathrin, heavy chain/VPS, 7-fold repeat	GO:0006886|GO:0016192
NbE44071031.1	1ac8aead3de0ed6b992a9ab0fae1d370	1925	Pfam	PF04998	RNA polymerase Rpb1, domain 5	754	1179	1.4e-07	TRUE	05-03-2019	IPR007081	RNA polymerase Rpb1, domain 5	GO:0003677|GO:0003899|GO:0006351	KEGG: 00230+2.7.7.6|KEGG: 00240+2.7.7.6
NbE44071031.1	1ac8aead3de0ed6b992a9ab0fae1d370	1925	Pfam	PF00623	RNA polymerase Rpb1, domain 2	324	477	6.4e-33	TRUE	05-03-2019	IPR000722	RNA polymerase, alpha subunit	GO:0003677|GO:0003899|GO:0006351	KEGG: 00230+2.7.7.6|KEGG: 00240+2.7.7.6
NbE44071031.1	1ac8aead3de0ed6b992a9ab0fae1d370	1925	Pfam	PF04997	RNA polymerase Rpb1, domain 1	15	283	1.1e-11	TRUE	05-03-2019	IPR007080	RNA polymerase Rpb1, domain 1	GO:0003677|GO:0003899|GO:0006351	KEGG: 00230+2.7.7.6|KEGG: 00240+2.7.7.6
NbE44071031.1	1ac8aead3de0ed6b992a9ab0fae1d370	1925	Pfam	PF11523	Protein of unknown function (DUF3223)	1812	1887	5e-24	TRUE	05-03-2019
NbE44071031.1	1ac8aead3de0ed6b992a9ab0fae1d370	1925	Pfam	PF04983	RNA polymerase Rpb1, domain 3	482	626	7.4e-10	TRUE	05-03-2019	IPR007066	RNA polymerase Rpb1, domain 3	GO:0003677|GO:0003899|GO:0006351	KEGG: 00230+2.7.7.6|KEGG: 00240+2.7.7.6
NbD044662.1	4b24d18f78609aa6e2ee9c4f43314e9a	556	Pfam	PF14223	gag-polypeptide of LTR copia-type	73	207	1.4e-26	TRUE	05-03-2019
NbE44073874.1	9b021b6350d5a3204d4b52cb451cff56	911	Pfam	PF12657	Transcription factor IIIC subunit delta N-term	112	187	1.2e-10	TRUE	05-03-2019	IPR024761	Transcription factor IIIC, 90kDa subunit, N-terminal		Reactome: R-HSA-749476|Reactome: R-HSA-76061|Reactome: R-HSA-76066
NbE44073874.1	9b021b6350d5a3204d4b52cb451cff56	911	Pfam	PF00400	WD domain, G-beta repeat	344	382	0.0088	TRUE	05-03-2019	IPR001680	WD40 repeat	GO:0005515
NbE44073874.1	9b021b6350d5a3204d4b52cb451cff56	911	Pfam	PF00400	WD domain, G-beta repeat	456	489	0.025	TRUE	05-03-2019	IPR001680	WD40 repeat	GO:0005515
NbD001965.1	53d1f9127c6aae523bd0e653304b3a32	545	Pfam	PF03936	Terpene synthase family, metal binding domain	222	487	4.6e-97	TRUE	05-03-2019	IPR005630	Terpene synthase, metal-binding domain	GO:0000287|GO:0010333|GO:0016829
NbD001965.1	53d1f9127c6aae523bd0e653304b3a32	545	Pfam	PF01397	Terpene synthase, N-terminal domain	14	191	2e-55	TRUE	05-03-2019	IPR001906	Terpene synthase, N-terminal domain	GO:0010333|GO:0016829
NbD043582.1	14f9bbd59e9d2474eec29e863a7ef3b8	225	Pfam	PF00383	Cytidine and deoxycytidylate deaminase zinc-binding region	66	182	4.4e-25	TRUE	05-03-2019	IPR002125	Cytidine and deoxycytidylate deaminase domain
NbE05064536.1	438926d628bb1e7824b0a72f5f8b73f5	518	Pfam	PF00083	Sugar (and other) transporter	68	516	2.6e-99	TRUE	05-03-2019	IPR005828	Major facilitator, sugar transporter-like	GO:0016021|GO:0022857|GO:0055085
NbD045790.1	b70ef29e3beb342408a5d412cc34363b	175	Pfam	PF00319	SRF-type transcription factor (DNA-binding and dimerisation domain)	16	63	1.1e-17	TRUE	05-03-2019	IPR002100	Transcription factor, MADS-box	GO:0003677|GO:0046983	Reactome: R-HSA-375170
NbD045437.1	3588d8594e1b96e90f08b615fe928a56	542	Pfam	PF05201	Glutamyl-tRNAGlu reductase, N-terminal domain	97	247	2.8e-41	TRUE	05-03-2019	IPR015895	Tetrapyrrole biosynthesis, glutamyl-tRNA reductase, N-terminal	GO:0008883|GO:0033014|GO:0050661|GO:0055114	KEGG: 00860+1.2.1.70|MetaCyc: PWY-5188
NbD045437.1	3588d8594e1b96e90f08b615fe928a56	542	Pfam	PF00745	Glutamyl-tRNAGlu reductase, dimerisation domain	418	522	2.5e-29	TRUE	05-03-2019	IPR015896	Tetrapyrrole biosynthesis, glutamyl-tRNA reductase, dimerisation domain	GO:0008883|GO:0033014|GO:0050661|GO:0055114	KEGG: 00860+1.2.1.70|MetaCyc: PWY-5188
NbD045437.1	3588d8594e1b96e90f08b615fe928a56	542	Pfam	PF01488	Shikimate / quinate 5-dehydrogenase	263	404	5e-44	TRUE	05-03-2019	IPR006151	Quinate/shikimate 5-dehydrogenase/glutamyl-tRNA reductase
NbD023367.1	6be2bec648d34e7a8d7f2563741a0163	578	Pfam	PF06418	CTP synthase N-terminus	2	240	2.1e-116	TRUE	05-03-2019	IPR017456	CTP synthase, N-terminal	GO:0003883|GO:0006221	KEGG: 00240+6.3.4.2|MetaCyc: PWY-7176|MetaCyc: PWY-7177|MetaCyc: PWY-7185|Reactome: R-HSA-499943
NbD023367.1	6be2bec648d34e7a8d7f2563741a0163	578	Pfam	PF00117	Glutamine amidotransferase class-I	288	523	4.1e-61	TRUE	05-03-2019	IPR017926	Glutamine amidotransferase
NbE44074223.1	40a6519c5ee70783dcb0f73c3c0406fb	814	Pfam	PF09743	E3 UFM1-protein ligase 1	4	288	7e-97	TRUE	05-03-2019	IPR018611	E3 UFM1-protein ligase 1		Reactome: R-HSA-983168
NbD045132.1	aa931cf052dc2b45d914f2b67c30099c	492	Pfam	PF00004	ATPase family associated with various cellular activities (AAA)	256	389	8.8e-19	TRUE	05-03-2019	IPR003959	ATPase, AAA-type, core	GO:0005524
NbD045132.1	aa931cf052dc2b45d914f2b67c30099c	492	Pfam	PF14363	Domain associated at C-terminal with AAA	37	128	4e-22	TRUE	05-03-2019	IPR025753	AAA-type ATPase, N-terminal domain		KEGG: 00230+3.6.1.3
NbD006378.1	9421bb1d5c06856388c3d09a5e922778	1488	Pfam	PF00665	Integrase core domain	627	744	7.8e-19	TRUE	05-03-2019	IPR001584	Integrase, catalytic core	GO:0015074
NbD006378.1	9421bb1d5c06856388c3d09a5e922778	1488	Pfam	PF07727	Reverse transcriptase (RNA-dependent DNA polymerase)	995	1243	8.9e-69	TRUE	05-03-2019	IPR013103	Reverse transcriptase, RNA-dependent DNA polymerase		KEGG: 00230+2.7.7.7|KEGG: 00240+2.7.7.7
NbD006378.1	9421bb1d5c06856388c3d09a5e922778	1488	Pfam	PF14244	gag-polypeptide of LTR copia-type	26	73	6.2e-12	TRUE	05-03-2019	IPR029472	Retrotransposon Copia-like, N-terminal
NbD006378.1	9421bb1d5c06856388c3d09a5e922778	1488	Pfam	PF14223	gag-polypeptide of LTR copia-type	82	231	5e-09	TRUE	05-03-2019
NbD013193.1	9421bb1d5c06856388c3d09a5e922778	1488	Pfam	PF00665	Integrase core domain	627	744	7.8e-19	TRUE	05-03-2019	IPR001584	Integrase, catalytic core	GO:0015074
NbD013193.1	9421bb1d5c06856388c3d09a5e922778	1488	Pfam	PF07727	Reverse transcriptase (RNA-dependent DNA polymerase)	995	1243	8.9e-69	TRUE	05-03-2019	IPR013103	Reverse transcriptase, RNA-dependent DNA polymerase		KEGG: 00230+2.7.7.7|KEGG: 00240+2.7.7.7
NbD013193.1	9421bb1d5c06856388c3d09a5e922778	1488	Pfam	PF14244	gag-polypeptide of LTR copia-type	26	73	6.2e-12	TRUE	05-03-2019	IPR029472	Retrotransposon Copia-like, N-terminal
NbD013193.1	9421bb1d5c06856388c3d09a5e922778	1488	Pfam	PF14223	gag-polypeptide of LTR copia-type	82	231	5e-09	TRUE	05-03-2019
NbD041186.1	4bc9fe4db0fc8614e5c4574460ffe0a4	229	Pfam	PF03168	Late embryogenesis abundant protein	101	203	7.3e-14	TRUE	05-03-2019	IPR004864	Late embryogenesis abundant protein, LEA_2 subgroup
NbD023322.1	1bc6fb611d03bdbffeb4aa14907a1955	394	Pfam	PF07714	Protein tyrosine kinase	95	367	3e-44	TRUE	05-03-2019	IPR001245	Serine-threonine/tyrosine-protein kinase, catalytic domain	GO:0004672|GO:0006468
NbD016098.1	004b437a03a1b98ce44063d031abcd44	479	Pfam	PF13439	Glycosyltransferase Family 4	94	274	6.7e-22	TRUE	05-03-2019	IPR028098	Glycosyltransferase subfamily 4-like, N-terminal domain		Reactome: R-HSA-446193|Reactome: R-HSA-4549349
NbD016098.1	004b437a03a1b98ce44063d031abcd44	479	Pfam	PF00534	Glycosyl transferases group 1	297	444	1.5e-21	TRUE	05-03-2019	IPR001296	Glycosyl transferase, family 1
NbD041225.1	3ee47a3160b9540f9d53fc311aa3d065	184	Pfam	PF04844	Transcriptional repressor, ovate	110	164	2.6e-23	TRUE	05-03-2019	IPR006458	Ovate protein family, C-terminal
NbD010808.1	9e6d9a08e9af0b60d966504611833efb	567	Pfam	PF13976	GAG-pre-integrase domain	447	497	3.8e-09	TRUE	05-03-2019	IPR025724	GAG-pre-integrase domain
NbD010808.1	9e6d9a08e9af0b60d966504611833efb	567	Pfam	PF14223	gag-polypeptide of LTR copia-type	76	207	3.5e-21	TRUE	05-03-2019
NbD010808.1	9e6d9a08e9af0b60d966504611833efb	567	Pfam	PF14244	gag-polypeptide of LTR copia-type	21	57	8.2e-08	TRUE	05-03-2019	IPR029472	Retrotransposon Copia-like, N-terminal
NbD047744.1	928c43b623e41b95556f456eaeb54957	126	Pfam	PF02672	CP12 domain	56	125	7.2e-26	TRUE	05-03-2019	IPR003823	Domain of unknown function CP12
NbD041843.1	a38f1990c2eef0e8cd0a1a8ef94e6931	1936	Pfam	PF15628	RRM in Demeter	1801	1901	2.8e-54	TRUE	05-03-2019	IPR028925	Demeter, RRM-fold domain
NbD041843.1	a38f1990c2eef0e8cd0a1a8ef94e6931	1936	Pfam	PF15629	Permuted single zf-CXXC unit	1767	1798	7e-12	TRUE	05-03-2019	IPR028924	Permuted single zf-CXXC unit
NbD004066.1	51f75f1f16af344981b0f46063f69328	774	Pfam	PF14432	DYW family of nucleic acid deaminases	640	763	1.2e-39	TRUE	05-03-2019	IPR032867	DYW domain	GO:0008270
NbD004066.1	51f75f1f16af344981b0f46063f69328	774	Pfam	PF13041	PPR repeat family	466	513	1.2e-12	TRUE	05-03-2019	IPR002885	Pentatricopeptide repeat
NbD004066.1	51f75f1f16af344981b0f46063f69328	774	Pfam	PF13041	PPR repeat family	366	413	1.3e-07	TRUE	05-03-2019	IPR002885	Pentatricopeptide repeat
NbD004066.1	51f75f1f16af344981b0f46063f69328	774	Pfam	PF01535	PPR repeat	275	304	1.9e-09	TRUE	05-03-2019	IPR002885	Pentatricopeptide repeat
NbD004066.1	51f75f1f16af344981b0f46063f69328	774	Pfam	PF01535	PPR repeat	541	566	0.0031	TRUE	05-03-2019	IPR002885	Pentatricopeptide repeat
NbD004066.1	51f75f1f16af344981b0f46063f69328	774	Pfam	PF01535	PPR repeat	151	179	4.6e-06	TRUE	05-03-2019	IPR002885	Pentatricopeptide repeat
NbD004066.1	51f75f1f16af344981b0f46063f69328	774	Pfam	PF01535	PPR repeat	306	335	2.8e-05	TRUE	05-03-2019	IPR002885	Pentatricopeptide repeat
NbD004066.1	51f75f1f16af344981b0f46063f69328	774	Pfam	PF01535	PPR repeat	120	148	0.00012	TRUE	05-03-2019	IPR002885	Pentatricopeptide repeat
NbD004066.1	51f75f1f16af344981b0f46063f69328	774	Pfam	PF01535	PPR repeat	213	239	0.012	TRUE	05-03-2019	IPR002885	Pentatricopeptide repeat
NbD004066.1	51f75f1f16af344981b0f46063f69328	774	Pfam	PF01535	PPR repeat	182	205	0.0023	TRUE	05-03-2019	IPR002885	Pentatricopeptide repeat
NbD004066.1	51f75f1f16af344981b0f46063f69328	774	Pfam	PF01535	PPR repeat	89	118	3.2e-08	TRUE	05-03-2019	IPR002885	Pentatricopeptide repeat
NbD004066.1	51f75f1f16af344981b0f46063f69328	774	Pfam	PF01535	PPR repeat	244	268	7.3e-06	TRUE	05-03-2019	IPR002885	Pentatricopeptide repeat
NbD051953.1	745323cd604e76157b7298662428d1c7	208	Pfam	PF04937	Protein of unknown function (DUF 659)	1	96	6.9e-31	TRUE	05-03-2019	IPR007021	Domain of unknown function DUF659
NbE05067961.1	9573149c34b479f21080e1fe3a337d01	591	Pfam	PF04576	Zein-binding	317	406	1.1e-33	TRUE	05-03-2019	IPR007656	GTD-binding domain
NbE03059048.1	1d6c55e77d4d397e66e471d40b73d1e2	181	Pfam	PF00361	Proton-conducting membrane transporter	131	181	2.1e-08	TRUE	05-03-2019	IPR001750	NADH:quinone oxidoreductase/Mrp antiporter, membrane subunit		Reactome: R-HSA-611105|Reactome: R-HSA-6799198
NbE05063913.1	14b8b10f4a3edb14848247aaacb934a4	475	Pfam	PF00232	Glycosyl hydrolase family 1	25	104	6.9e-33	TRUE	05-03-2019	IPR001360	Glycoside hydrolase family 1	GO:0004553|GO:0005975
NbE05063913.1	14b8b10f4a3edb14848247aaacb934a4	475	Pfam	PF00232	Glycosyl hydrolase family 1	105	463	1.4e-97	TRUE	05-03-2019	IPR001360	Glycoside hydrolase family 1	GO:0004553|GO:0005975
NbD021632.1	0946224e64ad15d9fcc735216413c53f	71	Pfam	PF00253	Ribosomal protein S14p/S29e	46	71	2.5e-08	TRUE	05-03-2019	IPR001209	Ribosomal protein S14	GO:0003735|GO:0005622|GO:0005840|GO:0006412
NbD018549.1	32ad4aec7a1814cef5d70e8730b0ce11	129	Pfam	PF00078	Reverse transcriptase (RNA-dependent DNA polymerase)	2	129	8.6e-20	TRUE	05-03-2019	IPR000477	Reverse transcriptase domain
NbD015651.1	9870e347bb74287ab5f4354dc36231f8	1128	Pfam	PF00078	Reverse transcriptase (RNA-dependent DNA polymerase)	507	762	3.4e-47	TRUE	05-03-2019	IPR000477	Reverse transcriptase domain
NbD015651.1	9870e347bb74287ab5f4354dc36231f8	1128	Pfam	PF13966	zinc-binding in reverse transcriptase	948	1032	1.2e-18	TRUE	05-03-2019	IPR026960	Reverse transcriptase zinc-binding domain
NbD013269.1	2d6a6c507361999b9e899f5702ad397a	583	Pfam	PF02878	Phosphoglucomutase/phosphomannomutase, alpha/beta/alpha domain I	17	163	2.1e-32	TRUE	05-03-2019	IPR005844	Alpha-D-phosphohexomutase, alpha/beta/alpha domain I	GO:0005975|GO:0016868	KEGG: 00520+5.4.2.10|MetaCyc: PWY-6749
NbD013269.1	2d6a6c507361999b9e899f5702ad397a	583	Pfam	PF02880	Phosphoglucomutase/phosphomannomutase, alpha/beta/alpha domain III	317	440	3.1e-29	TRUE	05-03-2019	IPR005846	Alpha-D-phosphohexomutase, alpha/beta/alpha domain III	GO:0005975|GO:0016868	KEGG: 00520+5.4.2.10|MetaCyc: PWY-6749
NbD013269.1	2d6a6c507361999b9e899f5702ad397a	583	Pfam	PF00408	Phosphoglucomutase/phosphomannomutase, C-terminal domain	500	545	4.1e-06	TRUE	05-03-2019	IPR005843	Alpha-D-phosphohexomutase, C-terminal	GO:0016868|GO:0071704	KEGG: 00520+5.4.2.10|MetaCyc: PWY-6749
NbD013269.1	2d6a6c507361999b9e899f5702ad397a	583	Pfam	PF02879	Phosphoglucomutase/phosphomannomutase, alpha/beta/alpha domain II	200	309	8.9e-12	TRUE	05-03-2019	IPR005845	Alpha-D-phosphohexomutase, alpha/beta/alpha domain II	GO:0005975	KEGG: 00520+5.4.2.10|MetaCyc: PWY-6749
NbD040507.1	bc2d652a1eb0b0a480af845d0eda140e	672	Pfam	PF13976	GAG-pre-integrase domain	366	429	1.4e-11	TRUE	05-03-2019	IPR025724	GAG-pre-integrase domain
NbD040507.1	bc2d652a1eb0b0a480af845d0eda140e	672	Pfam	PF00665	Integrase core domain	445	559	9.9e-26	TRUE	05-03-2019	IPR001584	Integrase, catalytic core	GO:0015074
NbD040507.1	bc2d652a1eb0b0a480af845d0eda140e	672	Pfam	PF14223	gag-polypeptide of LTR copia-type	13	151	1.8e-36	TRUE	05-03-2019
NbE05063107.1	0177184776199b316b36ca14dc864f7a	912	Pfam	PF00307	Calponin homology (CH) domain	43	162	8.7e-17	TRUE	05-03-2019	IPR001715	Calponin homology domain	GO:0005515
NbE05063107.1	0177184776199b316b36ca14dc864f7a	912	Pfam	PF00225	Kinesin motor domain	393	638	4.2e-60	TRUE	05-03-2019	IPR001752	Kinesin motor domain	GO:0003777|GO:0005524|GO:0007018|GO:0008017	Reactome: R-HSA-6811434|Reactome: R-HSA-983189
NbE44070965.1	13635260a36458d99bb2db4f7b3a7ac4	343	Pfam	PF00892	EamA-like transporter family	50	176	9.3e-08	TRUE	05-03-2019	IPR000620	EamA domain	GO:0016020|GO:0016021
NbD016394.1	e878ab0d34864eb853e901cdcb03a9ee	383	Pfam	PF09280	XPC-binding domain	259	314	2.8e-23	TRUE	05-03-2019	IPR015360	XPC-binding domain	GO:0003684|GO:0006289|GO:0043161	Reactome: R-HSA-5689877|Reactome: R-HSA-5696394|Reactome: R-HSA-5696395
NbD016394.1	e878ab0d34864eb853e901cdcb03a9ee	383	Pfam	PF00627	UBA/TS-N domain	155	192	1.1e-14	TRUE	05-03-2019	IPR015940	Ubiquitin-associated domain
NbD016394.1	e878ab0d34864eb853e901cdcb03a9ee	383	Pfam	PF00627	UBA/TS-N domain	339	374	6.6e-12	TRUE	05-03-2019	IPR015940	Ubiquitin-associated domain
NbD016394.1	e878ab0d34864eb853e901cdcb03a9ee	383	Pfam	PF00240	Ubiquitin family	3	76	1e-19	TRUE	05-03-2019	IPR000626	Ubiquitin domain	GO:0005515
NbD030509.1	37d20b6f92d3f0b30c7f473976e12cf1	1538	Pfam	PF00632	HECT-domain (ubiquitin-transferase)	1192	1537	2.6e-75	TRUE	05-03-2019	IPR000569	HECT domain	GO:0004842	MetaCyc: PWY-7511|Reactome: R-HSA-983168
NbD014542.1	ae19362a3b7b155b7fa0e6b7b1f6eeee	341	Pfam	PF00004	ATPase family associated with various cellular activities (AAA)	45	171	2.9e-18	TRUE	05-03-2019	IPR003959	ATPase, AAA-type, core	GO:0005524
NbD014542.1	ae19362a3b7b155b7fa0e6b7b1f6eeee	341	Pfam	PF08542	Replication factor C C-terminal domain	240	323	1.5e-21	TRUE	05-03-2019	IPR013748	Replication factor C, C-terminal		Reactome: R-HSA-110312|Reactome: R-HSA-110314|Reactome: R-HSA-110320|Reactome: R-HSA-174411|Reactome: R-HSA-176187|Reactome: R-HSA-5651801|Reactome: R-HSA-5655862|Reactome: R-HSA-5656121|Reactome: R-HSA-5656169|Reactome: R-HSA-5685938|Reactome: R-HSA-5685942|Reactome: R-HSA-5693607|Reactome: R-HSA-5693616|Reactome: R-HSA-5696397|Reactome: R-HSA-5696400|Reactome: R-HSA-6782135|Reactome: R-HSA-6782…
NbD011979.1	2b7d5ae625721dfcb24632607af1ec1e	212	Pfam	PF01058	NADH ubiquinone oxidoreductase, 20 Kd subunit	88	195	1.1e-21	TRUE	05-03-2019	IPR006137	NADH:ubiquinone oxidoreductase-like, 20kDa subunit	GO:0051536|GO:0055114	Reactome: R-HSA-611105|Reactome: R-HSA-6799198
NbD012352.1	5d589247f6586ba4d1e93a1b12a60618	514	Pfam	PF00067	Cytochrome P450	30	495	1.2e-95	TRUE	05-03-2019	IPR001128	Cytochrome P450	GO:0005506|GO:0016705|GO:0020037|GO:0055114
NbD009211.1	6b3ebe47caaab5cb264315bbdf3c5c42	246	Pfam	PF01928	CYTH domain	36	219	6.8e-22	TRUE	05-03-2019	IPR023577	CYTH domain		Reactome: R-HSA-196819
NbD026228.1	e7811692336df1b3dba921871cc1fa07	694	Pfam	PF00441	Acyl-CoA dehydrogenase, C-terminal domain	331	485	3.5e-10	TRUE	05-03-2019	IPR009075	Acyl-CoA dehydrogenase/oxidase C-terminal	GO:0016627|GO:0055114
NbD026228.1	e7811692336df1b3dba921871cc1fa07	694	Pfam	PF02770	Acyl-CoA dehydrogenase, middle domain	182	298	1.5e-15	TRUE	05-03-2019	IPR006091	Acyl-CoA oxidase/dehydrogenase, central domain	GO:0016627|GO:0055114
NbD026228.1	e7811692336df1b3dba921871cc1fa07	694	Pfam	PF01756	Acyl-CoA oxidase	535	678	8.2e-27	TRUE	05-03-2019	IPR002655	Acyl-CoA oxidase, C-terminal	GO:0003997|GO:0005777|GO:0006635	KEGG: 00071+1.3.3.6|KEGG: 00592+1.3.3.6|MetaCyc: PWY-5136|MetaCyc: PWY-6837|MetaCyc: PWY-6920|MetaCyc: PWY-7007|MetaCyc: PWY-7288|MetaCyc: PWY-7291|MetaCyc: PWY-7337|MetaCyc: PWY-7338|MetaCyc: PWY-7340|MetaCyc: PWY-735|MetaCyc: PWY-7574|MetaCyc: PWY-7606|MetaCyc: PWY-7726|MetaCyc: PWY-7854|MetaCyc: PWY-7858
NbD011737.1	25bda3a35ceb5b7d9ca6db98a50eaabf	1323	Pfam	PF00665	Integrase core domain	460	584	1.1e-19	TRUE	05-03-2019	IPR001584	Integrase, catalytic core	GO:0015074
NbD011737.1	25bda3a35ceb5b7d9ca6db98a50eaabf	1323	Pfam	PF14223	gag-polypeptide of LTR copia-type	36	172	2.9e-19	TRUE	05-03-2019
NbD011737.1	25bda3a35ceb5b7d9ca6db98a50eaabf	1323	Pfam	PF13976	GAG-pre-integrase domain	372	445	2.7e-17	TRUE	05-03-2019	IPR025724	GAG-pre-integrase domain
NbD011737.1	25bda3a35ceb5b7d9ca6db98a50eaabf	1323	Pfam	PF07727	Reverse transcriptase (RNA-dependent DNA polymerase)	829	1071	6.8e-78	TRUE	05-03-2019	IPR013103	Reverse transcriptase, RNA-dependent DNA polymerase		KEGG: 00230+2.7.7.7|KEGG: 00240+2.7.7.7
NbD010133.1	27d8d2900d90d91acd0e1fb8b8747a16	798	Pfam	PF01985	CRS1 / YhbY (CRM) domain	216	298	1.8e-31	TRUE	05-03-2019	IPR001890	RNA-binding, CRM domain	GO:0003723
NbD010133.1	27d8d2900d90d91acd0e1fb8b8747a16	798	Pfam	PF01985	CRS1 / YhbY (CRM) domain	410	494	1.6e-12	TRUE	05-03-2019	IPR001890	RNA-binding, CRM domain	GO:0003723
NbD010133.1	27d8d2900d90d91acd0e1fb8b8747a16	798	Pfam	PF01985	CRS1 / YhbY (CRM) domain	623	710	2.2e-17	TRUE	05-03-2019	IPR001890	RNA-binding, CRM domain	GO:0003723
NbD032334.1	55e7fd2621fdd5af3adf71d992013500	170	Pfam	PF14853	Fis1 C-terminal tetratricopeptide repeat	90	142	9e-22	TRUE	05-03-2019	IPR028061	Fis1, C-terminal tetratricopeptide repeat
NbD032334.1	55e7fd2621fdd5af3adf71d992013500	170	Pfam	PF14852	Fis1 N-terminal tetratricopeptide repeat	52	79	2.5e-10	TRUE	05-03-2019	IPR028058	Fis1, N-terminal tetratricopeptide repeat
NbD020491.1	78e581e30f8b2188871c7ee557a6b0b1	302	Pfam	PF13920	Zinc finger, C3HC4 type (RING finger)	252	295	3.2e-10	TRUE	05-03-2019
NbD020491.1	78e581e30f8b2188871c7ee557a6b0b1	302	Pfam	PF10269	Transmembrane Fragile-X-F protein	28	174	1.1e-58	TRUE	05-03-2019	IPR019396	Transmembrane Fragile-X-F-associated protein
NbD052545.1	e20e310331a11c4d92dd28d8d37aba7f	376	Pfam	PF03405	Fatty acid desaturase	45	370	8.5e-147	TRUE	05-03-2019	IPR005067	Fatty acid desaturase, type 2	GO:0006631|GO:0045300|GO:0055114
NbD024958.1	4fc1dea0b2bd71af441020f4c9eca773	538	Pfam	PF00481	Protein phosphatase 2C	269	521	6.2e-66	TRUE	05-03-2019	IPR001932	PPM-type phosphatase domain	GO:0003824	KEGG: 04658+3.1.3.16|KEGG: 04660+3.1.3.16
NbE05062983.1	2bce7470b1a6f9b450d222d05c07e759	303	Pfam	PF00291	Pyridoxal-phosphate dependent enzyme	95	226	7.1e-22	TRUE	05-03-2019	IPR001926	Pyridoxal-phosphate dependent enzyme
NbE05066022.1	74c73c25e730109475b1ca54c1a4f423	288	Pfam	PF02365	No apical meristem (NAM) protein	23	148	2.3e-39	TRUE	05-03-2019	IPR003441	NAC domain	GO:0003677|GO:0006355
NbD047847.1	c2fbb50cdb4428edaf4a367bbc62739b	264	Pfam	PF00010	Helix-loop-helix DNA-binding domain	88	140	1e-10	TRUE	05-03-2019	IPR011598	Myc-type, basic helix-loop-helix (bHLH) domain	GO:0046983
NbD051519.1	9803657d8206a8144904f1b167a03953	231	Pfam	PF05678	VQ motif	61	87	5.8e-13	TRUE	05-03-2019	IPR008889	VQ
NbD044475.1	c750f5e6de2ad6ac3ecd6f0d3a77d047	1526	Pfam	PF00612	IQ calmodulin-binding motif	832	852	0.0035	TRUE	05-03-2019	IPR000048	IQ motif, EF-hand binding site	GO:0005515
NbD044475.1	c750f5e6de2ad6ac3ecd6f0d3a77d047	1526	Pfam	PF00612	IQ calmodulin-binding motif	737	755	0.0077	TRUE	05-03-2019	IPR000048	IQ motif, EF-hand binding site	GO:0005515
NbD044475.1	c750f5e6de2ad6ac3ecd6f0d3a77d047	1526	Pfam	PF00612	IQ calmodulin-binding motif	785	804	0.00026	TRUE	05-03-2019	IPR000048	IQ motif, EF-hand binding site	GO:0005515
NbD044475.1	c750f5e6de2ad6ac3ecd6f0d3a77d047	1526	Pfam	PF00063	Myosin head (motor domain)	64	720	8.8e-252	TRUE	05-03-2019	IPR001609	Myosin head, motor domain	GO:0003774|GO:0005524|GO:0016459
NbD044475.1	c750f5e6de2ad6ac3ecd6f0d3a77d047	1526	Pfam	PF01843	DIL domain	1344	1448	1.9e-24	TRUE	05-03-2019	IPR002710	Dilute domain
NbD044475.1	c750f5e6de2ad6ac3ecd6f0d3a77d047	1526	Pfam	PF02736	Myosin N-terminal SH3-like domain	10	48	2.8e-09	TRUE	05-03-2019	IPR004009	Myosin, N-terminal, SH3-like	GO:0003774|GO:0005524|GO:0016459
NbD015778.1	d17da82d7145ec6c3fccab9ac5ad9453	634	Pfam	PF11443	Domain of unknown function (DUF2828)	53	613	1.3e-226	TRUE	05-03-2019	IPR011205	Uncharacterised conserved protein UCP015417, vWA
NbD033970.1	ec0dd1df84f079d071f2332419dcfd6a	459	Pfam	PF01554	MatE	35	195	1.7e-28	TRUE	05-03-2019	IPR002528	Multi antimicrobial extrusion protein	GO:0006855|GO:0015238|GO:0015297|GO:0016020|GO:0055085	Reactome: R-HSA-425366
NbD033970.1	ec0dd1df84f079d071f2332419dcfd6a	459	Pfam	PF01554	MatE	257	419	3.2e-33	TRUE	05-03-2019	IPR002528	Multi antimicrobial extrusion protein	GO:0006855|GO:0015238|GO:0015297|GO:0016020|GO:0055085	Reactome: R-HSA-425366
NbD002642.1	6eb7cb4f60312a93c79854aef8e670c4	414	Pfam	PF00662	NADH-Ubiquinone oxidoreductase (complex I), chain 5 N-terminus	2	50	2.5e-18	TRUE	05-03-2019	IPR001516	NADH-Ubiquinone oxidoreductase (complex I), chain 5 N-terminal		Reactome: R-HSA-611105|Reactome: R-HSA-6799198
NbD002642.1	6eb7cb4f60312a93c79854aef8e670c4	414	Pfam	PF00361	Proton-conducting membrane transporter	64	351	8.1e-79	TRUE	05-03-2019	IPR001750	NADH:quinone oxidoreductase/Mrp antiporter, membrane subunit		Reactome: R-HSA-611105|Reactome: R-HSA-6799198
NbD003118.1	a83733c546e32f89a4c568c08de056fc	107	Pfam	PF00078	Reverse transcriptase (RNA-dependent DNA polymerase)	2	107	2.4e-09	TRUE	05-03-2019	IPR000477	Reverse transcriptase domain
NbD018551.1	9231dd6d21c8e4651fcce241fca9f848	494	Pfam	PF13415	Galactose oxidase, central domain	193	239	5.1e-07	TRUE	05-03-2019
NbD018551.1	9231dd6d21c8e4651fcce241fca9f848	494	Pfam	PF01344	Kelch motif	29	69	2.2e-10	TRUE	05-03-2019	IPR006652	Kelch repeat type 1	GO:0005515
NbD018551.1	9231dd6d21c8e4651fcce241fca9f848	494	Pfam	PF07646	Kelch motif	130	172	2.2e-06	TRUE	05-03-2019	IPR011498	Kelch repeat type 2	GO:0005515
NbD006182.1	a67e077d26692a97d618624d3f4acd6b	762	Pfam	PF14244	gag-polypeptide of LTR copia-type	27	72	2e-11	TRUE	05-03-2019	IPR029472	Retrotransposon Copia-like, N-terminal
NbD006182.1	a67e077d26692a97d618624d3f4acd6b	762	Pfam	PF14223	gag-polypeptide of LTR copia-type	82	231	4.1e-09	TRUE	05-03-2019
NbD006182.1	a67e077d26692a97d618624d3f4acd6b	762	Pfam	PF00665	Integrase core domain	630	747	3e-19	TRUE	05-03-2019	IPR001584	Integrase, catalytic core	GO:0015074
NbD002373.1	a41aaa60809fc599adc336afed4461de	96	Pfam	PF00249	Myb-like DNA-binding domain	7	53	7e-06	TRUE	05-03-2019	IPR001005	SANT/Myb domain
NbD017817.1	dbd8333d46dbf67bbdbae01092e1c7aa	391	Pfam	PF07714	Protein tyrosine kinase	53	307	4.4e-51	TRUE	05-03-2019	IPR001245	Serine-threonine/tyrosine-protein kinase, catalytic domain	GO:0004672|GO:0006468
NbD052500.1	ce9ac618b30cf19abd4337eef8bf80a0	393	Pfam	PF03514	GRAS domain family	299	393	1.2e-29	TRUE	05-03-2019	IPR005202	Transcription factor GRAS
NbD052500.1	ce9ac618b30cf19abd4337eef8bf80a0	393	Pfam	PF03514	GRAS domain family	151	298	2e-51	TRUE	05-03-2019	IPR005202	Transcription factor GRAS
NbE03053329.1	72d9a5d732c1fb9900991e786fb63345	1530	Pfam	PF02736	Myosin N-terminal SH3-like domain	11	49	2.7e-09	TRUE	05-03-2019	IPR004009	Myosin, N-terminal, SH3-like	GO:0003774|GO:0005524|GO:0016459
NbE03053329.1	72d9a5d732c1fb9900991e786fb63345	1530	Pfam	PF01843	DIL domain	1348	1452	4.9e-24	TRUE	05-03-2019	IPR002710	Dilute domain
NbE03053329.1	72d9a5d732c1fb9900991e786fb63345	1530	Pfam	PF00612	IQ calmodulin-binding motif	765	779	0.07	TRUE	05-03-2019	IPR000048	IQ motif, EF-hand binding site	GO:0005515
NbE03053329.1	72d9a5d732c1fb9900991e786fb63345	1530	Pfam	PF00612	IQ calmodulin-binding motif	837	857	0.036	TRUE	05-03-2019	IPR000048	IQ motif, EF-hand binding site	GO:0005515
NbE03053329.1	72d9a5d732c1fb9900991e786fb63345	1530	Pfam	PF00612	IQ calmodulin-binding motif	790	808	0.014	TRUE	05-03-2019	IPR000048	IQ motif, EF-hand binding site	GO:0005515
NbE03053329.1	72d9a5d732c1fb9900991e786fb63345	1530	Pfam	PF00612	IQ calmodulin-binding motif	743	760	0.051	TRUE	05-03-2019	IPR000048	IQ motif, EF-hand binding site	GO:0005515
NbE03053329.1	72d9a5d732c1fb9900991e786fb63345	1530	Pfam	PF00063	Myosin head (motor domain)	65	725	3.4e-257	TRUE	05-03-2019	IPR001609	Myosin head, motor domain	GO:0003774|GO:0005524|GO:0016459
NbD050753.1	7cb5122e92570d2db1e537407745afd6	123	Pfam	PF00338	Ribosomal protein S10p/S20e	25	119	3.4e-28	TRUE	05-03-2019	IPR027486	Ribosomal protein S10 domain
NbD046044.1	7cb5122e92570d2db1e537407745afd6	123	Pfam	PF00338	Ribosomal protein S10p/S20e	25	119	3.4e-28	TRUE	05-03-2019	IPR027486	Ribosomal protein S10 domain
NbD051238.1	7fcf83964af3b4e1d96f8be18c1b93f9	127	Pfam	PF00078	Reverse transcriptase (RNA-dependent DNA polymerase)	2	126	1.7e-18	TRUE	05-03-2019	IPR000477	Reverse transcriptase domain
NbD005765.1	85871a4758a378bf620aa72875eb3a22	319	Pfam	PF03789	ELK domain	216	237	1.7e-07	TRUE	05-03-2019	IPR005539	ELK domain	GO:0003677	Reactome: R-HSA-2565942|Reactome: R-HSA-380259|Reactome: R-HSA-380270|Reactome: R-HSA-380284|Reactome: R-HSA-380320|Reactome: R-HSA-5576890|Reactome: R-HSA-5576893|Reactome: R-HSA-5620912|Reactome: R-HSA-6802952|Reactome: R-HSA-8854518
NbD005765.1	85871a4758a378bf620aa72875eb3a22	319	Pfam	PF03791	KNOX2 domain	143	190	1.2e-23	TRUE	05-03-2019	IPR005541	KNOX2	GO:0003677|GO:0005634
NbD005765.1	85871a4758a378bf620aa72875eb3a22	319	Pfam	PF03790	KNOX1 domain	92	133	3.7e-20	TRUE	05-03-2019	IPR005540	KNOX1	GO:0003677|GO:0005634
NbD005765.1	85871a4758a378bf620aa72875eb3a22	319	Pfam	PF05920	Homeobox KN domain	256	295	1.8e-17	TRUE	05-03-2019	IPR008422	Homeobox KN domain	GO:0003677|GO:0006355
NbE05068762.1	55e2d30f86a758d25b8540f659b10a97	170	Pfam	PF04616	Glycosyl hydrolases family 43	3	120	3.9e-13	TRUE	05-03-2019	IPR006710	Glycoside hydrolase, family 43	GO:0004553|GO:0005975
NbE44073680.1	36874a985a5ae78c215c1ab2bdb3a640	994	Pfam	PF05406	WGR domain	532	610	8.3e-19	TRUE	05-03-2019	IPR008893	WGR domain
NbE44073680.1	36874a985a5ae78c215c1ab2bdb3a640	994	Pfam	PF08063	PADR1 (NUC008) domain	300	349	5.6e-22	TRUE	05-03-2019	IPR012982	PADR1 domain		Reactome: R-HSA-110362|Reactome: R-HSA-2173795|Reactome: R-HSA-3108214|Reactome: R-HSA-5685939|Reactome: R-HSA-5696394|Reactome: R-HSA-5696395|Reactome: R-HSA-5696400
NbE44073680.1	36874a985a5ae78c215c1ab2bdb3a640	994	Pfam	PF00644	Poly(ADP-ribose) polymerase catalytic domain	789	989	6.1e-75	TRUE	05-03-2019	IPR012317	Poly(ADP-ribose) polymerase, catalytic domain	GO:0003950
NbE44073680.1	36874a985a5ae78c215c1ab2bdb3a640	994	Pfam	PF02877	Poly(ADP-ribose) polymerase, regulatory domain	645	775	2.5e-34	TRUE	05-03-2019	IPR004102	Poly(ADP-ribose) polymerase, regulatory domain	GO:0003950|GO:0006471
NbE44073680.1	36874a985a5ae78c215c1ab2bdb3a640	994	Pfam	PF00533	BRCA1 C Terminus (BRCT) domain	408	479	3.7e-07	TRUE	05-03-2019	IPR001357	BRCT domain
NbE44073680.1	36874a985a5ae78c215c1ab2bdb3a640	994	Pfam	PF00645	Poly(ADP-ribose) polymerase and DNA-Ligase Zn-finger region	108	177	9.4e-16	TRUE	05-03-2019	IPR001510	Zinc finger, PARP-type	GO:0003677|GO:0008270	Reactome: R-HSA-5685939
NbE44073680.1	36874a985a5ae78c215c1ab2bdb3a640	994	Pfam	PF00645	Poly(ADP-ribose) polymerase and DNA-Ligase Zn-finger region	11	86	8.5e-18	TRUE	05-03-2019	IPR001510	Zinc finger, PARP-type	GO:0003677|GO:0008270	Reactome: R-HSA-5685939
NbE44069015.1	6e535b24c08f8579b0db4b888049c57d	544	Pfam	PF00271	Helicase conserved C-terminal domain	398	489	8.5e-18	TRUE	05-03-2019	IPR001650	Helicase, C-terminal
NbE44069015.1	6e535b24c08f8579b0db4b888049c57d	544	Pfam	PF00270	DEAD/DEAH box helicase	93	331	1.4e-24	TRUE	05-03-2019	IPR011545	DEAD/DEAH box helicase domain	GO:0003676|GO:0005524
NbD026107.1	7b4f68257ef02fa7f6e09b227d7c85e7	249	Pfam	PF00295	Glycosyl hydrolases family 28	2	234	1.5e-69	TRUE	05-03-2019	IPR000743	Glycoside hydrolase, family 28	GO:0004650|GO:0005975
NbD000572.1	3110492483c52659dca75bfb16573b58	723	Pfam	PF00078	Reverse transcriptase (RNA-dependent DNA polymerase)	104	344	3.7e-44	TRUE	05-03-2019	IPR000477	Reverse transcriptase domain
NbD000572.1	3110492483c52659dca75bfb16573b58	723	Pfam	PF13966	zinc-binding in reverse transcriptase	543	627	1e-19	TRUE	05-03-2019	IPR026960	Reverse transcriptase zinc-binding domain
NbE03060472.1	d3f6c716344874036bf12e63576bc7dc	532	Pfam	PF11916	Vacuolar protein 14 C-terminal Fig4p binding	391	532	5e-54	TRUE	05-03-2019	IPR021841	Vacuolar protein 14 C-terminal Fig4-binding domain		Reactome: R-HSA-1660514|Reactome: R-HSA-1660516|Reactome: R-HSA-1660517
NbE03060472.1	d3f6c716344874036bf12e63576bc7dc	532	Pfam	PF12755	Vacuolar 14 Fab1-binding region	48	123	8.8e-32	TRUE	05-03-2019	IPR032878	Vacuole morphology and inheritance protein 14, Fab1-binding region
NbD003052.1	b457ed23c8dbaf9b67c8961a288c2116	674	Pfam	PF14380	Wall-associated receptor kinase C-terminal	171	246	6.8e-18	TRUE	05-03-2019	IPR032872	Wall-associated receptor kinase, C-terminal		KEGG: 04150+2.7.11.1|KEGG: 04151+2.7.11.1|KEGG: 04714+2.7.11.1|KEGG: 04926+2.7.11.1|KEGG: 05163+2.7.11.1|KEGG: 05165+2.7.11.1|KEGG: 05170+2.7.11.1
NbD003052.1	b457ed23c8dbaf9b67c8961a288c2116	674	Pfam	PF00069	Protein kinase domain	335	604	1.1e-48	TRUE	05-03-2019	IPR000719	Protein kinase domain	GO:0004672|GO:0005524|GO:0006468
NbD003052.1	b457ed23c8dbaf9b67c8961a288c2116	674	Pfam	PF13947	Wall-associated receptor kinase galacturonan-binding	35	140	3.9e-06	TRUE	05-03-2019	IPR025287	Wall-associated receptor kinase, galacturonan-binding domain	GO:0030247
NbD030593.1	ce42bd048e768edb68181337076eded6	499	Pfam	PF00665	Integrase core domain	179	295	4.8e-25	TRUE	05-03-2019	IPR001584	Integrase, catalytic core	GO:0015074
NbD030593.1	ce42bd048e768edb68181337076eded6	499	Pfam	PF13976	GAG-pre-integrase domain	96	165	1.9e-16	TRUE	05-03-2019	IPR025724	GAG-pre-integrase domain
NbD001564.1	ce42bd048e768edb68181337076eded6	499	Pfam	PF00665	Integrase core domain	179	295	4.8e-25	TRUE	05-03-2019	IPR001584	Integrase, catalytic core	GO:0015074
NbD001564.1	ce42bd048e768edb68181337076eded6	499	Pfam	PF13976	GAG-pre-integrase domain	96	165	1.9e-16	TRUE	05-03-2019	IPR025724	GAG-pre-integrase domain
NbD039231.1	ce42bd048e768edb68181337076eded6	499	Pfam	PF00665	Integrase core domain	179	295	4.8e-25	TRUE	05-03-2019	IPR001584	Integrase, catalytic core	GO:0015074
NbD039231.1	ce42bd048e768edb68181337076eded6	499	Pfam	PF13976	GAG-pre-integrase domain	96	165	1.9e-16	TRUE	05-03-2019	IPR025724	GAG-pre-integrase domain
NbD042684.1	ce42bd048e768edb68181337076eded6	499	Pfam	PF00665	Integrase core domain	179	295	4.8e-25	TRUE	05-03-2019	IPR001584	Integrase, catalytic core	GO:0015074
NbD042684.1	ce42bd048e768edb68181337076eded6	499	Pfam	PF13976	GAG-pre-integrase domain	96	165	1.9e-16	TRUE	05-03-2019	IPR025724	GAG-pre-integrase domain
NbD026312.1	ce42bd048e768edb68181337076eded6	499	Pfam	PF00665	Integrase core domain	179	295	4.8e-25	TRUE	05-03-2019	IPR001584	Integrase, catalytic core	GO:0015074
NbD026312.1	ce42bd048e768edb68181337076eded6	499	Pfam	PF13976	GAG-pre-integrase domain	96	165	1.9e-16	TRUE	05-03-2019	IPR025724	GAG-pre-integrase domain
NbD047562.1	ce42bd048e768edb68181337076eded6	499	Pfam	PF00665	Integrase core domain	179	295	4.8e-25	TRUE	05-03-2019	IPR001584	Integrase, catalytic core	GO:0015074
NbD047562.1	ce42bd048e768edb68181337076eded6	499	Pfam	PF13976	GAG-pre-integrase domain	96	165	1.9e-16	TRUE	05-03-2019	IPR025724	GAG-pre-integrase domain
NbD029022.1	ce42bd048e768edb68181337076eded6	499	Pfam	PF00665	Integrase core domain	179	295	4.8e-25	TRUE	05-03-2019	IPR001584	Integrase, catalytic core	GO:0015074
NbD029022.1	ce42bd048e768edb68181337076eded6	499	Pfam	PF13976	GAG-pre-integrase domain	96	165	1.9e-16	TRUE	05-03-2019	IPR025724	GAG-pre-integrase domain
NbD014323.1	ce42bd048e768edb68181337076eded6	499	Pfam	PF00665	Integrase core domain	179	295	4.8e-25	TRUE	05-03-2019	IPR001584	Integrase, catalytic core	GO:0015074
NbD014323.1	ce42bd048e768edb68181337076eded6	499	Pfam	PF13976	GAG-pre-integrase domain	96	165	1.9e-16	TRUE	05-03-2019	IPR025724	GAG-pre-integrase domain
NbD011539.1	ce42bd048e768edb68181337076eded6	499	Pfam	PF00665	Integrase core domain	179	295	4.8e-25	TRUE	05-03-2019	IPR001584	Integrase, catalytic core	GO:0015074
NbD011539.1	ce42bd048e768edb68181337076eded6	499	Pfam	PF13976	GAG-pre-integrase domain	96	165	1.9e-16	TRUE	05-03-2019	IPR025724	GAG-pre-integrase domain
NbD004419.1	ce42bd048e768edb68181337076eded6	499	Pfam	PF00665	Integrase core domain	179	295	4.8e-25	TRUE	05-03-2019	IPR001584	Integrase, catalytic core	GO:0015074
NbD004419.1	ce42bd048e768edb68181337076eded6	499	Pfam	PF13976	GAG-pre-integrase domain	96	165	1.9e-16	TRUE	05-03-2019	IPR025724	GAG-pre-integrase domain
NbD010185.1	ce42bd048e768edb68181337076eded6	499	Pfam	PF00665	Integrase core domain	179	295	4.8e-25	TRUE	05-03-2019	IPR001584	Integrase, catalytic core	GO:0015074
NbD010185.1	ce42bd048e768edb68181337076eded6	499	Pfam	PF13976	GAG-pre-integrase domain	96	165	1.9e-16	TRUE	05-03-2019	IPR025724	GAG-pre-integrase domain
NbD025352.1	ce42bd048e768edb68181337076eded6	499	Pfam	PF00665	Integrase core domain	179	295	4.8e-25	TRUE	05-03-2019	IPR001584	Integrase, catalytic core	GO:0015074
NbD025352.1	ce42bd048e768edb68181337076eded6	499	Pfam	PF13976	GAG-pre-integrase domain	96	165	1.9e-16	TRUE	05-03-2019	IPR025724	GAG-pre-integrase domain
NbD052741.1	c7b78c3f8eb465a45587a88c5ce35c84	386	Pfam	PF03283	Pectinacetylesterase	17	368	1.5e-162	TRUE	05-03-2019	IPR004963	Pectinacetylesterase/NOTUM	GO:0016787	Reactome: R-HSA-381426|Reactome: R-HSA-5362798|Reactome: R-HSA-8957275
NbD012448.1	c7b78c3f8eb465a45587a88c5ce35c84	386	Pfam	PF03283	Pectinacetylesterase	17	368	1.5e-162	TRUE	05-03-2019	IPR004963	Pectinacetylesterase/NOTUM	GO:0016787	Reactome: R-HSA-381426|Reactome: R-HSA-5362798|Reactome: R-HSA-8957275
NbD013502.1	662d34df79e95c6e5aee279b3337fa67	401	Pfam	PF05212	Protein of unknown function (DUF707)	66	384	2e-144	TRUE	05-03-2019	IPR007877	Protein of unknown function DUF707
NbD006773.1	a7f8baf81435e9a5aee601a67b521c60	284	Pfam	PF02365	No apical meristem (NAM) protein	9	132	6.4e-39	TRUE	05-03-2019	IPR003441	NAC domain	GO:0003677|GO:0006355
NbE03059121.1	a28ee66fb76480403be74c9ad7c0d1cb	410	Pfam	PF03151	Triose-phosphate Transporter family	109	398	1e-121	TRUE	05-03-2019	IPR004853	Sugar phosphate transporter domain
NbE03058684.1	2dc84c44ed26851c4424a97d139a26a8	734	Pfam	PF10557	Cullin protein neddylation domain	664	725	1e-25	TRUE	05-03-2019	IPR019559	Cullin protein, neddylation domain		Reactome: R-HSA-8951664
NbE03058684.1	2dc84c44ed26851c4424a97d139a26a8	734	Pfam	PF00888	Cullin family	30	632	9.3e-221	TRUE	05-03-2019	IPR001373	Cullin, N-terminal	GO:0006511|GO:0031625	Reactome: R-HSA-8951664
NbE03060385.1	be7c9120c453df91672730196d070d9a	572	Pfam	PF00415	Regulator of chromosome condensation (RCC1) repeat	33	90	2.3e-13	TRUE	05-03-2019	IPR000408	Regulator of chromosome condensation, RCC1
NbE03060385.1	be7c9120c453df91672730196d070d9a	572	Pfam	PF00415	Regulator of chromosome condensation (RCC1) repeat	93	155	1.4e-05	TRUE	05-03-2019	IPR000408	Regulator of chromosome condensation, RCC1
NbE03060385.1	be7c9120c453df91672730196d070d9a	572	Pfam	PF00415	Regulator of chromosome condensation (RCC1) repeat	285	330	8.3e-08	TRUE	05-03-2019	IPR000408	Regulator of chromosome condensation, RCC1
NbE03060385.1	be7c9120c453df91672730196d070d9a	572	Pfam	PF00415	Regulator of chromosome condensation (RCC1) repeat	223	271	5e-13	TRUE	05-03-2019	IPR000408	Regulator of chromosome condensation, RCC1
NbD027022.1	761acfcbf4eb77ed44095b462c9effaf	599	Pfam	PF00098	Zinc knuckle	46	63	3.6e-07	TRUE	05-03-2019	IPR001878	Zinc finger, CCHC-type	GO:0003676|GO:0008270
NbD027022.1	761acfcbf4eb77ed44095b462c9effaf	599	Pfam	PF00665	Integrase core domain	298	410	4.1e-25	TRUE	05-03-2019	IPR001584	Integrase, catalytic core	GO:0015074
NbD027022.1	761acfcbf4eb77ed44095b462c9effaf	599	Pfam	PF13976	GAG-pre-integrase domain	217	281	6.8e-11	TRUE	05-03-2019	IPR025724	GAG-pre-integrase domain
NbD000743.1	57d1414702731bcf8e47d1bdc05756aa	193	Pfam	PF08241	Methyltransferase domain	2	76	8.7e-10	TRUE	05-03-2019	IPR013216	Methyltransferase type 11	GO:0008168
NbD015253.1	747f31a54988bef30eaed168b3b38a31	1335	Pfam	PF14223	gag-polypeptide of LTR copia-type	53	191	9.6e-22	TRUE	05-03-2019
NbD015253.1	747f31a54988bef30eaed168b3b38a31	1335	Pfam	PF07727	Reverse transcriptase (RNA-dependent DNA polymerase)	851	1093	2.5e-88	TRUE	05-03-2019	IPR013103	Reverse transcriptase, RNA-dependent DNA polymerase		KEGG: 00230+2.7.7.7|KEGG: 00240+2.7.7.7
NbD015253.1	747f31a54988bef30eaed168b3b38a31	1335	Pfam	PF00098	Zinc knuckle	268	282	2.3e-06	TRUE	05-03-2019	IPR001878	Zinc finger, CCHC-type	GO:0003676|GO:0008270
NbD015253.1	747f31a54988bef30eaed168b3b38a31	1335	Pfam	PF13976	GAG-pre-integrase domain	449	499	1.1e-13	TRUE	05-03-2019	IPR025724	GAG-pre-integrase domain
NbD015253.1	747f31a54988bef30eaed168b3b38a31	1335	Pfam	PF00665	Integrase core domain	514	628	4.2e-26	TRUE	05-03-2019	IPR001584	Integrase, catalytic core	GO:0015074
NbD017197.1	747f31a54988bef30eaed168b3b38a31	1335	Pfam	PF14223	gag-polypeptide of LTR copia-type	53	191	9.6e-22	TRUE	05-03-2019
NbD017197.1	747f31a54988bef30eaed168b3b38a31	1335	Pfam	PF07727	Reverse transcriptase (RNA-dependent DNA polymerase)	851	1093	2.5e-88	TRUE	05-03-2019	IPR013103	Reverse transcriptase, RNA-dependent DNA polymerase		KEGG: 00230+2.7.7.7|KEGG: 00240+2.7.7.7
NbD017197.1	747f31a54988bef30eaed168b3b38a31	1335	Pfam	PF00098	Zinc knuckle	268	282	2.3e-06	TRUE	05-03-2019	IPR001878	Zinc finger, CCHC-type	GO:0003676|GO:0008270
NbD017197.1	747f31a54988bef30eaed168b3b38a31	1335	Pfam	PF13976	GAG-pre-integrase domain	449	499	1.1e-13	TRUE	05-03-2019	IPR025724	GAG-pre-integrase domain
NbD017197.1	747f31a54988bef30eaed168b3b38a31	1335	Pfam	PF00665	Integrase core domain	514	628	4.2e-26	TRUE	05-03-2019	IPR001584	Integrase, catalytic core	GO:0015074
NbD042809.1	747f31a54988bef30eaed168b3b38a31	1335	Pfam	PF14223	gag-polypeptide of LTR copia-type	53	191	9.6e-22	TRUE	05-03-2019
NbD042809.1	747f31a54988bef30eaed168b3b38a31	1335	Pfam	PF07727	Reverse transcriptase (RNA-dependent DNA polymerase)	851	1093	2.5e-88	TRUE	05-03-2019	IPR013103	Reverse transcriptase, RNA-dependent DNA polymerase		KEGG: 00230+2.7.7.7|KEGG: 00240+2.7.7.7
NbD042809.1	747f31a54988bef30eaed168b3b38a31	1335	Pfam	PF00098	Zinc knuckle	268	282	2.3e-06	TRUE	05-03-2019	IPR001878	Zinc finger, CCHC-type	GO:0003676|GO:0008270
NbD042809.1	747f31a54988bef30eaed168b3b38a31	1335	Pfam	PF13976	GAG-pre-integrase domain	449	499	1.1e-13	TRUE	05-03-2019	IPR025724	GAG-pre-integrase domain
NbD042809.1	747f31a54988bef30eaed168b3b38a31	1335	Pfam	PF00665	Integrase core domain	514	628	4.2e-26	TRUE	05-03-2019	IPR001584	Integrase, catalytic core	GO:0015074
NbD019654.1	747f31a54988bef30eaed168b3b38a31	1335	Pfam	PF14223	gag-polypeptide of LTR copia-type	53	191	9.6e-22	TRUE	05-03-2019
NbD019654.1	747f31a54988bef30eaed168b3b38a31	1335	Pfam	PF07727	Reverse transcriptase (RNA-dependent DNA polymerase)	851	1093	2.5e-88	TRUE	05-03-2019	IPR013103	Reverse transcriptase, RNA-dependent DNA polymerase		KEGG: 00230+2.7.7.7|KEGG: 00240+2.7.7.7
NbD019654.1	747f31a54988bef30eaed168b3b38a31	1335	Pfam	PF00098	Zinc knuckle	268	282	2.3e-06	TRUE	05-03-2019	IPR001878	Zinc finger, CCHC-type	GO:0003676|GO:0008270
NbD019654.1	747f31a54988bef30eaed168b3b38a31	1335	Pfam	PF13976	GAG-pre-integrase domain	449	499	1.1e-13	TRUE	05-03-2019	IPR025724	GAG-pre-integrase domain
NbD019654.1	747f31a54988bef30eaed168b3b38a31	1335	Pfam	PF00665	Integrase core domain	514	628	4.2e-26	TRUE	05-03-2019	IPR001584	Integrase, catalytic core	GO:0015074
NbD017654.1	747f31a54988bef30eaed168b3b38a31	1335	Pfam	PF14223	gag-polypeptide of LTR copia-type	53	191	9.6e-22	TRUE	05-03-2019
NbD017654.1	747f31a54988bef30eaed168b3b38a31	1335	Pfam	PF07727	Reverse transcriptase (RNA-dependent DNA polymerase)	851	1093	2.5e-88	TRUE	05-03-2019	IPR013103	Reverse transcriptase, RNA-dependent DNA polymerase		KEGG: 00230+2.7.7.7|KEGG: 00240+2.7.7.7
NbD017654.1	747f31a54988bef30eaed168b3b38a31	1335	Pfam	PF00098	Zinc knuckle	268	282	2.3e-06	TRUE	05-03-2019	IPR001878	Zinc finger, CCHC-type	GO:0003676|GO:0008270
NbD017654.1	747f31a54988bef30eaed168b3b38a31	1335	Pfam	PF13976	GAG-pre-integrase domain	449	499	1.1e-13	TRUE	05-03-2019	IPR025724	GAG-pre-integrase domain
NbD017654.1	747f31a54988bef30eaed168b3b38a31	1335	Pfam	PF00665	Integrase core domain	514	628	4.2e-26	TRUE	05-03-2019	IPR001584	Integrase, catalytic core	GO:0015074
NbD004075.1	747f31a54988bef30eaed168b3b38a31	1335	Pfam	PF14223	gag-polypeptide of LTR copia-type	53	191	9.6e-22	TRUE	05-03-2019
NbD004075.1	747f31a54988bef30eaed168b3b38a31	1335	Pfam	PF07727	Reverse transcriptase (RNA-dependent DNA polymerase)	851	1093	2.5e-88	TRUE	05-03-2019	IPR013103	Reverse transcriptase, RNA-dependent DNA polymerase		KEGG: 00230+2.7.7.7|KEGG: 00240+2.7.7.7
NbD004075.1	747f31a54988bef30eaed168b3b38a31	1335	Pfam	PF00098	Zinc knuckle	268	282	2.3e-06	TRUE	05-03-2019	IPR001878	Zinc finger, CCHC-type	GO:0003676|GO:0008270
NbD004075.1	747f31a54988bef30eaed168b3b38a31	1335	Pfam	PF13976	GAG-pre-integrase domain	449	499	1.1e-13	TRUE	05-03-2019	IPR025724	GAG-pre-integrase domain
NbD004075.1	747f31a54988bef30eaed168b3b38a31	1335	Pfam	PF00665	Integrase core domain	514	628	4.2e-26	TRUE	05-03-2019	IPR001584	Integrase, catalytic core	GO:0015074
NbD025814.1	747f31a54988bef30eaed168b3b38a31	1335	Pfam	PF14223	gag-polypeptide of LTR copia-type	53	191	9.6e-22	TRUE	05-03-2019
NbD025814.1	747f31a54988bef30eaed168b3b38a31	1335	Pfam	PF07727	Reverse transcriptase (RNA-dependent DNA polymerase)	851	1093	2.5e-88	TRUE	05-03-2019	IPR013103	Reverse transcriptase, RNA-dependent DNA polymerase		KEGG: 00230+2.7.7.7|KEGG: 00240+2.7.7.7
NbD025814.1	747f31a54988bef30eaed168b3b38a31	1335	Pfam	PF00098	Zinc knuckle	268	282	2.3e-06	TRUE	05-03-2019	IPR001878	Zinc finger, CCHC-type	GO:0003676|GO:0008270
NbD025814.1	747f31a54988bef30eaed168b3b38a31	1335	Pfam	PF13976	GAG-pre-integrase domain	449	499	1.1e-13	TRUE	05-03-2019	IPR025724	GAG-pre-integrase domain
NbD025814.1	747f31a54988bef30eaed168b3b38a31	1335	Pfam	PF00665	Integrase core domain	514	628	4.2e-26	TRUE	05-03-2019	IPR001584	Integrase, catalytic core	GO:0015074
NbD016428.1	747f31a54988bef30eaed168b3b38a31	1335	Pfam	PF14223	gag-polypeptide of LTR copia-type	53	191	9.6e-22	TRUE	05-03-2019
NbD016428.1	747f31a54988bef30eaed168b3b38a31	1335	Pfam	PF07727	Reverse transcriptase (RNA-dependent DNA polymerase)	851	1093	2.5e-88	TRUE	05-03-2019	IPR013103	Reverse transcriptase, RNA-dependent DNA polymerase		KEGG: 00230+2.7.7.7|KEGG: 00240+2.7.7.7
NbD016428.1	747f31a54988bef30eaed168b3b38a31	1335	Pfam	PF00098	Zinc knuckle	268	282	2.3e-06	TRUE	05-03-2019	IPR001878	Zinc finger, CCHC-type	GO:0003676|GO:0008270
NbD016428.1	747f31a54988bef30eaed168b3b38a31	1335	Pfam	PF13976	GAG-pre-integrase domain	449	499	1.1e-13	TRUE	05-03-2019	IPR025724	GAG-pre-integrase domain
NbD016428.1	747f31a54988bef30eaed168b3b38a31	1335	Pfam	PF00665	Integrase core domain	514	628	4.2e-26	TRUE	05-03-2019	IPR001584	Integrase, catalytic core	GO:0015074
NbD012041.1	747f31a54988bef30eaed168b3b38a31	1335	Pfam	PF14223	gag-polypeptide of LTR copia-type	53	191	9.6e-22	TRUE	05-03-2019
NbD012041.1	747f31a54988bef30eaed168b3b38a31	1335	Pfam	PF07727	Reverse transcriptase (RNA-dependent DNA polymerase)	851	1093	2.5e-88	TRUE	05-03-2019	IPR013103	Reverse transcriptase, RNA-dependent DNA polymerase		KEGG: 00230+2.7.7.7|KEGG: 00240+2.7.7.7
NbD012041.1	747f31a54988bef30eaed168b3b38a31	1335	Pfam	PF00098	Zinc knuckle	268	282	2.3e-06	TRUE	05-03-2019	IPR001878	Zinc finger, CCHC-type	GO:0003676|GO:0008270
NbD012041.1	747f31a54988bef30eaed168b3b38a31	1335	Pfam	PF13976	GAG-pre-integrase domain	449	499	1.1e-13	TRUE	05-03-2019	IPR025724	GAG-pre-integrase domain
NbD012041.1	747f31a54988bef30eaed168b3b38a31	1335	Pfam	PF00665	Integrase core domain	514	628	4.2e-26	TRUE	05-03-2019	IPR001584	Integrase, catalytic core	GO:0015074
NbD046156.1	747f31a54988bef30eaed168b3b38a31	1335	Pfam	PF14223	gag-polypeptide of LTR copia-type	53	191	9.6e-22	TRUE	05-03-2019
NbD046156.1	747f31a54988bef30eaed168b3b38a31	1335	Pfam	PF07727	Reverse transcriptase (RNA-dependent DNA polymerase)	851	1093	2.5e-88	TRUE	05-03-2019	IPR013103	Reverse transcriptase, RNA-dependent DNA polymerase		KEGG: 00230+2.7.7.7|KEGG: 00240+2.7.7.7
NbD046156.1	747f31a54988bef30eaed168b3b38a31	1335	Pfam	PF00098	Zinc knuckle	268	282	2.3e-06	TRUE	05-03-2019	IPR001878	Zinc finger, CCHC-type	GO:0003676|GO:0008270
NbD046156.1	747f31a54988bef30eaed168b3b38a31	1335	Pfam	PF13976	GAG-pre-integrase domain	449	499	1.1e-13	TRUE	05-03-2019	IPR025724	GAG-pre-integrase domain
NbD046156.1	747f31a54988bef30eaed168b3b38a31	1335	Pfam	PF00665	Integrase core domain	514	628	4.2e-26	TRUE	05-03-2019	IPR001584	Integrase, catalytic core	GO:0015074
NbD029860.1	747f31a54988bef30eaed168b3b38a31	1335	Pfam	PF14223	gag-polypeptide of LTR copia-type	53	191	9.6e-22	TRUE	05-03-2019
NbD029860.1	747f31a54988bef30eaed168b3b38a31	1335	Pfam	PF07727	Reverse transcriptase (RNA-dependent DNA polymerase)	851	1093	2.5e-88	TRUE	05-03-2019	IPR013103	Reverse transcriptase, RNA-dependent DNA polymerase		KEGG: 00230+2.7.7.7|KEGG: 00240+2.7.7.7
NbD029860.1	747f31a54988bef30eaed168b3b38a31	1335	Pfam	PF00098	Zinc knuckle	268	282	2.3e-06	TRUE	05-03-2019	IPR001878	Zinc finger, CCHC-type	GO:0003676|GO:0008270
NbD029860.1	747f31a54988bef30eaed168b3b38a31	1335	Pfam	PF13976	GAG-pre-integrase domain	449	499	1.1e-13	TRUE	05-03-2019	IPR025724	GAG-pre-integrase domain
NbD029860.1	747f31a54988bef30eaed168b3b38a31	1335	Pfam	PF00665	Integrase core domain	514	628	4.2e-26	TRUE	05-03-2019	IPR001584	Integrase, catalytic core	GO:0015074
NbD004783.1	747f31a54988bef30eaed168b3b38a31	1335	Pfam	PF14223	gag-polypeptide of LTR copia-type	53	191	9.6e-22	TRUE	05-03-2019
NbD004783.1	747f31a54988bef30eaed168b3b38a31	1335	Pfam	PF07727	Reverse transcriptase (RNA-dependent DNA polymerase)	851	1093	2.5e-88	TRUE	05-03-2019	IPR013103	Reverse transcriptase, RNA-dependent DNA polymerase		KEGG: 00230+2.7.7.7|KEGG: 00240+2.7.7.7
NbD004783.1	747f31a54988bef30eaed168b3b38a31	1335	Pfam	PF00098	Zinc knuckle	268	282	2.3e-06	TRUE	05-03-2019	IPR001878	Zinc finger, CCHC-type	GO:0003676|GO:0008270
NbD004783.1	747f31a54988bef30eaed168b3b38a31	1335	Pfam	PF13976	GAG-pre-integrase domain	449	499	1.1e-13	TRUE	05-03-2019	IPR025724	GAG-pre-integrase domain
NbD004783.1	747f31a54988bef30eaed168b3b38a31	1335	Pfam	PF00665	Integrase core domain	514	628	4.2e-26	TRUE	05-03-2019	IPR001584	Integrase, catalytic core	GO:0015074
NbD042491.1	747f31a54988bef30eaed168b3b38a31	1335	Pfam	PF14223	gag-polypeptide of LTR copia-type	53	191	9.6e-22	TRUE	05-03-2019
NbD042491.1	747f31a54988bef30eaed168b3b38a31	1335	Pfam	PF07727	Reverse transcriptase (RNA-dependent DNA polymerase)	851	1093	2.5e-88	TRUE	05-03-2019	IPR013103	Reverse transcriptase, RNA-dependent DNA polymerase		KEGG: 00230+2.7.7.7|KEGG: 00240+2.7.7.7
NbD042491.1	747f31a54988bef30eaed168b3b38a31	1335	Pfam	PF00098	Zinc knuckle	268	282	2.3e-06	TRUE	05-03-2019	IPR001878	Zinc finger, CCHC-type	GO:0003676|GO:0008270
NbD042491.1	747f31a54988bef30eaed168b3b38a31	1335	Pfam	PF13976	GAG-pre-integrase domain	449	499	1.1e-13	TRUE	05-03-2019	IPR025724	GAG-pre-integrase domain
NbD042491.1	747f31a54988bef30eaed168b3b38a31	1335	Pfam	PF00665	Integrase core domain	514	628	4.2e-26	TRUE	05-03-2019	IPR001584	Integrase, catalytic core	GO:0015074
NbD020119.1	747f31a54988bef30eaed168b3b38a31	1335	Pfam	PF14223	gag-polypeptide of LTR copia-type	53	191	9.6e-22	TRUE	05-03-2019
NbD020119.1	747f31a54988bef30eaed168b3b38a31	1335	Pfam	PF07727	Reverse transcriptase (RNA-dependent DNA polymerase)	851	1093	2.5e-88	TRUE	05-03-2019	IPR013103	Reverse transcriptase, RNA-dependent DNA polymerase		KEGG: 00230+2.7.7.7|KEGG: 00240+2.7.7.7
NbD020119.1	747f31a54988bef30eaed168b3b38a31	1335	Pfam	PF00098	Zinc knuckle	268	282	2.3e-06	TRUE	05-03-2019	IPR001878	Zinc finger, CCHC-type	GO:0003676|GO:0008270
NbD020119.1	747f31a54988bef30eaed168b3b38a31	1335	Pfam	PF13976	GAG-pre-integrase domain	449	499	1.1e-13	TRUE	05-03-2019	IPR025724	GAG-pre-integrase domain
NbD020119.1	747f31a54988bef30eaed168b3b38a31	1335	Pfam	PF00665	Integrase core domain	514	628	4.2e-26	TRUE	05-03-2019	IPR001584	Integrase, catalytic core	GO:0015074
NbD006016.1	747f31a54988bef30eaed168b3b38a31	1335	Pfam	PF14223	gag-polypeptide of LTR copia-type	53	191	9.6e-22	TRUE	05-03-2019
NbD006016.1	747f31a54988bef30eaed168b3b38a31	1335	Pfam	PF07727	Reverse transcriptase (RNA-dependent DNA polymerase)	851	1093	2.5e-88	TRUE	05-03-2019	IPR013103	Reverse transcriptase, RNA-dependent DNA polymerase		KEGG: 00230+2.7.7.7|KEGG: 00240+2.7.7.7
NbD006016.1	747f31a54988bef30eaed168b3b38a31	1335	Pfam	PF00098	Zinc knuckle	268	282	2.3e-06	TRUE	05-03-2019	IPR001878	Zinc finger, CCHC-type	GO:0003676|GO:0008270
NbD006016.1	747f31a54988bef30eaed168b3b38a31	1335	Pfam	PF13976	GAG-pre-integrase domain	449	499	1.1e-13	TRUE	05-03-2019	IPR025724	GAG-pre-integrase domain
NbD006016.1	747f31a54988bef30eaed168b3b38a31	1335	Pfam	PF00665	Integrase core domain	514	628	4.2e-26	TRUE	05-03-2019	IPR001584	Integrase, catalytic core	GO:0015074
NbD005081.1	747f31a54988bef30eaed168b3b38a31	1335	Pfam	PF14223	gag-polypeptide of LTR copia-type	53	191	9.6e-22	TRUE	05-03-2019
NbD005081.1	747f31a54988bef30eaed168b3b38a31	1335	Pfam	PF07727	Reverse transcriptase (RNA-dependent DNA polymerase)	851	1093	2.5e-88	TRUE	05-03-2019	IPR013103	Reverse transcriptase, RNA-dependent DNA polymerase		KEGG: 00230+2.7.7.7|KEGG: 00240+2.7.7.7
NbD005081.1	747f31a54988bef30eaed168b3b38a31	1335	Pfam	PF00098	Zinc knuckle	268	282	2.3e-06	TRUE	05-03-2019	IPR001878	Zinc finger, CCHC-type	GO:0003676|GO:0008270
NbD005081.1	747f31a54988bef30eaed168b3b38a31	1335	Pfam	PF13976	GAG-pre-integrase domain	449	499	1.1e-13	TRUE	05-03-2019	IPR025724	GAG-pre-integrase domain
NbD005081.1	747f31a54988bef30eaed168b3b38a31	1335	Pfam	PF00665	Integrase core domain	514	628	4.2e-26	TRUE	05-03-2019	IPR001584	Integrase, catalytic core	GO:0015074
NbD031361.1	747f31a54988bef30eaed168b3b38a31	1335	Pfam	PF14223	gag-polypeptide of LTR copia-type	53	191	9.6e-22	TRUE	05-03-2019
NbD031361.1	747f31a54988bef30eaed168b3b38a31	1335	Pfam	PF07727	Reverse transcriptase (RNA-dependent DNA polymerase)	851	1093	2.5e-88	TRUE	05-03-2019	IPR013103	Reverse transcriptase, RNA-dependent DNA polymerase		KEGG: 00230+2.7.7.7|KEGG: 00240+2.7.7.7
NbD031361.1	747f31a54988bef30eaed168b3b38a31	1335	Pfam	PF00098	Zinc knuckle	268	282	2.3e-06	TRUE	05-03-2019	IPR001878	Zinc finger, CCHC-type	GO:0003676|GO:0008270
NbD031361.1	747f31a54988bef30eaed168b3b38a31	1335	Pfam	PF13976	GAG-pre-integrase domain	449	499	1.1e-13	TRUE	05-03-2019	IPR025724	GAG-pre-integrase domain
NbD031361.1	747f31a54988bef30eaed168b3b38a31	1335	Pfam	PF00665	Integrase core domain	514	628	4.2e-26	TRUE	05-03-2019	IPR001584	Integrase, catalytic core	GO:0015074
NbD015737.1	747f31a54988bef30eaed168b3b38a31	1335	Pfam	PF14223	gag-polypeptide of LTR copia-type	53	191	9.6e-22	TRUE	05-03-2019
NbD015737.1	747f31a54988bef30eaed168b3b38a31	1335	Pfam	PF07727	Reverse transcriptase (RNA-dependent DNA polymerase)	851	1093	2.5e-88	TRUE	05-03-2019	IPR013103	Reverse transcriptase, RNA-dependent DNA polymerase		KEGG: 00230+2.7.7.7|KEGG: 00240+2.7.7.7
NbD015737.1	747f31a54988bef30eaed168b3b38a31	1335	Pfam	PF00098	Zinc knuckle	268	282	2.3e-06	TRUE	05-03-2019	IPR001878	Zinc finger, CCHC-type	GO:0003676|GO:0008270
NbD015737.1	747f31a54988bef30eaed168b3b38a31	1335	Pfam	PF13976	GAG-pre-integrase domain	449	499	1.1e-13	TRUE	05-03-2019	IPR025724	GAG-pre-integrase domain
NbD015737.1	747f31a54988bef30eaed168b3b38a31	1335	Pfam	PF00665	Integrase core domain	514	628	4.2e-26	TRUE	05-03-2019	IPR001584	Integrase, catalytic core	GO:0015074
NbD004956.1	747f31a54988bef30eaed168b3b38a31	1335	Pfam	PF14223	gag-polypeptide of LTR copia-type	53	191	9.6e-22	TRUE	05-03-2019
NbD004956.1	747f31a54988bef30eaed168b3b38a31	1335	Pfam	PF07727	Reverse transcriptase (RNA-dependent DNA polymerase)	851	1093	2.5e-88	TRUE	05-03-2019	IPR013103	Reverse transcriptase, RNA-dependent DNA polymerase		KEGG: 00230+2.7.7.7|KEGG: 00240+2.7.7.7
NbD004956.1	747f31a54988bef30eaed168b3b38a31	1335	Pfam	PF00098	Zinc knuckle	268	282	2.3e-06	TRUE	05-03-2019	IPR001878	Zinc finger, CCHC-type	GO:0003676|GO:0008270
NbD004956.1	747f31a54988bef30eaed168b3b38a31	1335	Pfam	PF13976	GAG-pre-integrase domain	449	499	1.1e-13	TRUE	05-03-2019	IPR025724	GAG-pre-integrase domain
NbD004956.1	747f31a54988bef30eaed168b3b38a31	1335	Pfam	PF00665	Integrase core domain	514	628	4.2e-26	TRUE	05-03-2019	IPR001584	Integrase, catalytic core	GO:0015074
NbD049236.1	747f31a54988bef30eaed168b3b38a31	1335	Pfam	PF14223	gag-polypeptide of LTR copia-type	53	191	9.6e-22	TRUE	05-03-2019
NbD049236.1	747f31a54988bef30eaed168b3b38a31	1335	Pfam	PF07727	Reverse transcriptase (RNA-dependent DNA polymerase)	851	1093	2.5e-88	TRUE	05-03-2019	IPR013103	Reverse transcriptase, RNA-dependent DNA polymerase		KEGG: 00230+2.7.7.7|KEGG: 00240+2.7.7.7
NbD049236.1	747f31a54988bef30eaed168b3b38a31	1335	Pfam	PF00098	Zinc knuckle	268	282	2.3e-06	TRUE	05-03-2019	IPR001878	Zinc finger, CCHC-type	GO:0003676|GO:0008270
NbD049236.1	747f31a54988bef30eaed168b3b38a31	1335	Pfam	PF13976	GAG-pre-integrase domain	449	499	1.1e-13	TRUE	05-03-2019	IPR025724	GAG-pre-integrase domain
NbD049236.1	747f31a54988bef30eaed168b3b38a31	1335	Pfam	PF00665	Integrase core domain	514	628	4.2e-26	TRUE	05-03-2019	IPR001584	Integrase, catalytic core	GO:0015074
NbD034662.1	747f31a54988bef30eaed168b3b38a31	1335	Pfam	PF14223	gag-polypeptide of LTR copia-type	53	191	9.6e-22	TRUE	05-03-2019
NbD034662.1	747f31a54988bef30eaed168b3b38a31	1335	Pfam	PF07727	Reverse transcriptase (RNA-dependent DNA polymerase)	851	1093	2.5e-88	TRUE	05-03-2019	IPR013103	Reverse transcriptase, RNA-dependent DNA polymerase		KEGG: 00230+2.7.7.7|KEGG: 00240+2.7.7.7
NbD034662.1	747f31a54988bef30eaed168b3b38a31	1335	Pfam	PF00098	Zinc knuckle	268	282	2.3e-06	TRUE	05-03-2019	IPR001878	Zinc finger, CCHC-type	GO:0003676|GO:0008270
NbD034662.1	747f31a54988bef30eaed168b3b38a31	1335	Pfam	PF13976	GAG-pre-integrase domain	449	499	1.1e-13	TRUE	05-03-2019	IPR025724	GAG-pre-integrase domain
NbD034662.1	747f31a54988bef30eaed168b3b38a31	1335	Pfam	PF00665	Integrase core domain	514	628	4.2e-26	TRUE	05-03-2019	IPR001584	Integrase, catalytic core	GO:0015074
NbD008449.1	747f31a54988bef30eaed168b3b38a31	1335	Pfam	PF14223	gag-polypeptide of LTR copia-type	53	191	9.6e-22	TRUE	05-03-2019
NbD008449.1	747f31a54988bef30eaed168b3b38a31	1335	Pfam	PF07727	Reverse transcriptase (RNA-dependent DNA polymerase)	851	1093	2.5e-88	TRUE	05-03-2019	IPR013103	Reverse transcriptase, RNA-dependent DNA polymerase		KEGG: 00230+2.7.7.7|KEGG: 00240+2.7.7.7
NbD008449.1	747f31a54988bef30eaed168b3b38a31	1335	Pfam	PF00098	Zinc knuckle	268	282	2.3e-06	TRUE	05-03-2019	IPR001878	Zinc finger, CCHC-type	GO:0003676|GO:0008270
NbD008449.1	747f31a54988bef30eaed168b3b38a31	1335	Pfam	PF13976	GAG-pre-integrase domain	449	499	1.1e-13	TRUE	05-03-2019	IPR025724	GAG-pre-integrase domain
NbD008449.1	747f31a54988bef30eaed168b3b38a31	1335	Pfam	PF00665	Integrase core domain	514	628	4.2e-26	TRUE	05-03-2019	IPR001584	Integrase, catalytic core	GO:0015074
NbD052090.1	747f31a54988bef30eaed168b3b38a31	1335	Pfam	PF14223	gag-polypeptide of LTR copia-type	53	191	9.6e-22	TRUE	05-03-2019
NbD052090.1	747f31a54988bef30eaed168b3b38a31	1335	Pfam	PF07727	Reverse transcriptase (RNA-dependent DNA polymerase)	851	1093	2.5e-88	TRUE	05-03-2019	IPR013103	Reverse transcriptase, RNA-dependent DNA polymerase		KEGG: 00230+2.7.7.7|KEGG: 00240+2.7.7.7
NbD052090.1	747f31a54988bef30eaed168b3b38a31	1335	Pfam	PF00098	Zinc knuckle	268	282	2.3e-06	TRUE	05-03-2019	IPR001878	Zinc finger, CCHC-type	GO:0003676|GO:0008270
NbD052090.1	747f31a54988bef30eaed168b3b38a31	1335	Pfam	PF13976	GAG-pre-integrase domain	449	499	1.1e-13	TRUE	05-03-2019	IPR025724	GAG-pre-integrase domain
NbD052090.1	747f31a54988bef30eaed168b3b38a31	1335	Pfam	PF00665	Integrase core domain	514	628	4.2e-26	TRUE	05-03-2019	IPR001584	Integrase, catalytic core	GO:0015074
NbD008614.1	747f31a54988bef30eaed168b3b38a31	1335	Pfam	PF14223	gag-polypeptide of LTR copia-type	53	191	9.6e-22	TRUE	05-03-2019
NbD008614.1	747f31a54988bef30eaed168b3b38a31	1335	Pfam	PF07727	Reverse transcriptase (RNA-dependent DNA polymerase)	851	1093	2.5e-88	TRUE	05-03-2019	IPR013103	Reverse transcriptase, RNA-dependent DNA polymerase		KEGG: 00230+2.7.7.7|KEGG: 00240+2.7.7.7
NbD008614.1	747f31a54988bef30eaed168b3b38a31	1335	Pfam	PF00098	Zinc knuckle	268	282	2.3e-06	TRUE	05-03-2019	IPR001878	Zinc finger, CCHC-type	GO:0003676|GO:0008270
NbD008614.1	747f31a54988bef30eaed168b3b38a31	1335	Pfam	PF13976	GAG-pre-integrase domain	449	499	1.1e-13	TRUE	05-03-2019	IPR025724	GAG-pre-integrase domain
NbD008614.1	747f31a54988bef30eaed168b3b38a31	1335	Pfam	PF00665	Integrase core domain	514	628	4.2e-26	TRUE	05-03-2019	IPR001584	Integrase, catalytic core	GO:0015074
NbD045993.1	747f31a54988bef30eaed168b3b38a31	1335	Pfam	PF14223	gag-polypeptide of LTR copia-type	53	191	9.6e-22	TRUE	05-03-2019
NbD045993.1	747f31a54988bef30eaed168b3b38a31	1335	Pfam	PF07727	Reverse transcriptase (RNA-dependent DNA polymerase)	851	1093	2.5e-88	TRUE	05-03-2019	IPR013103	Reverse transcriptase, RNA-dependent DNA polymerase		KEGG: 00230+2.7.7.7|KEGG: 00240+2.7.7.7
NbD045993.1	747f31a54988bef30eaed168b3b38a31	1335	Pfam	PF00098	Zinc knuckle	268	282	2.3e-06	TRUE	05-03-2019	IPR001878	Zinc finger, CCHC-type	GO:0003676|GO:0008270
NbD045993.1	747f31a54988bef30eaed168b3b38a31	1335	Pfam	PF13976	GAG-pre-integrase domain	449	499	1.1e-13	TRUE	05-03-2019	IPR025724	GAG-pre-integrase domain
NbD045993.1	747f31a54988bef30eaed168b3b38a31	1335	Pfam	PF00665	Integrase core domain	514	628	4.2e-26	TRUE	05-03-2019	IPR001584	Integrase, catalytic core	GO:0015074
NbD050058.1	747f31a54988bef30eaed168b3b38a31	1335	Pfam	PF14223	gag-polypeptide of LTR copia-type	53	191	9.6e-22	TRUE	05-03-2019
NbD050058.1	747f31a54988bef30eaed168b3b38a31	1335	Pfam	PF07727	Reverse transcriptase (RNA-dependent DNA polymerase)	851	1093	2.5e-88	TRUE	05-03-2019	IPR013103	Reverse transcriptase, RNA-dependent DNA polymerase		KEGG: 00230+2.7.7.7|KEGG: 00240+2.7.7.7
NbD050058.1	747f31a54988bef30eaed168b3b38a31	1335	Pfam	PF00098	Zinc knuckle	268	282	2.3e-06	TRUE	05-03-2019	IPR001878	Zinc finger, CCHC-type	GO:0003676|GO:0008270
NbD050058.1	747f31a54988bef30eaed168b3b38a31	1335	Pfam	PF13976	GAG-pre-integrase domain	449	499	1.1e-13	TRUE	05-03-2019	IPR025724	GAG-pre-integrase domain
NbD050058.1	747f31a54988bef30eaed168b3b38a31	1335	Pfam	PF00665	Integrase core domain	514	628	4.2e-26	TRUE	05-03-2019	IPR001584	Integrase, catalytic core	GO:0015074
NbD050057.1	747f31a54988bef30eaed168b3b38a31	1335	Pfam	PF14223	gag-polypeptide of LTR copia-type	53	191	9.6e-22	TRUE	05-03-2019
NbD050057.1	747f31a54988bef30eaed168b3b38a31	1335	Pfam	PF07727	Reverse transcriptase (RNA-dependent DNA polymerase)	851	1093	2.5e-88	TRUE	05-03-2019	IPR013103	Reverse transcriptase, RNA-dependent DNA polymerase		KEGG: 00230+2.7.7.7|KEGG: 00240+2.7.7.7
NbD050057.1	747f31a54988bef30eaed168b3b38a31	1335	Pfam	PF00098	Zinc knuckle	268	282	2.3e-06	TRUE	05-03-2019	IPR001878	Zinc finger, CCHC-type	GO:0003676|GO:0008270
NbD050057.1	747f31a54988bef30eaed168b3b38a31	1335	Pfam	PF13976	GAG-pre-integrase domain	449	499	1.1e-13	TRUE	05-03-2019	IPR025724	GAG-pre-integrase domain
NbD050057.1	747f31a54988bef30eaed168b3b38a31	1335	Pfam	PF00665	Integrase core domain	514	628	4.2e-26	TRUE	05-03-2019	IPR001584	Integrase, catalytic core	GO:0015074
NbD043042.1	747f31a54988bef30eaed168b3b38a31	1335	Pfam	PF14223	gag-polypeptide of LTR copia-type	53	191	9.6e-22	TRUE	05-03-2019
NbD043042.1	747f31a54988bef30eaed168b3b38a31	1335	Pfam	PF07727	Reverse transcriptase (RNA-dependent DNA polymerase)	851	1093	2.5e-88	TRUE	05-03-2019	IPR013103	Reverse transcriptase, RNA-dependent DNA polymerase		KEGG: 00230+2.7.7.7|KEGG: 00240+2.7.7.7
NbD043042.1	747f31a54988bef30eaed168b3b38a31	1335	Pfam	PF00098	Zinc knuckle	268	282	2.3e-06	TRUE	05-03-2019	IPR001878	Zinc finger, CCHC-type	GO:0003676|GO:0008270
NbD043042.1	747f31a54988bef30eaed168b3b38a31	1335	Pfam	PF13976	GAG-pre-integrase domain	449	499	1.1e-13	TRUE	05-03-2019	IPR025724	GAG-pre-integrase domain
NbD043042.1	747f31a54988bef30eaed168b3b38a31	1335	Pfam	PF00665	Integrase core domain	514	628	4.2e-26	TRUE	05-03-2019	IPR001584	Integrase, catalytic core	GO:0015074
NbD033426.1	747f31a54988bef30eaed168b3b38a31	1335	Pfam	PF14223	gag-polypeptide of LTR copia-type	53	191	9.6e-22	TRUE	05-03-2019
NbD033426.1	747f31a54988bef30eaed168b3b38a31	1335	Pfam	PF07727	Reverse transcriptase (RNA-dependent DNA polymerase)	851	1093	2.5e-88	TRUE	05-03-2019	IPR013103	Reverse transcriptase, RNA-dependent DNA polymerase		KEGG: 00230+2.7.7.7|KEGG: 00240+2.7.7.7
NbD033426.1	747f31a54988bef30eaed168b3b38a31	1335	Pfam	PF00098	Zinc knuckle	268	282	2.3e-06	TRUE	05-03-2019	IPR001878	Zinc finger, CCHC-type	GO:0003676|GO:0008270
NbD033426.1	747f31a54988bef30eaed168b3b38a31	1335	Pfam	PF13976	GAG-pre-integrase domain	449	499	1.1e-13	TRUE	05-03-2019	IPR025724	GAG-pre-integrase domain
NbD033426.1	747f31a54988bef30eaed168b3b38a31	1335	Pfam	PF00665	Integrase core domain	514	628	4.2e-26	TRUE	05-03-2019	IPR001584	Integrase, catalytic core	GO:0015074
NbD002806.1	747f31a54988bef30eaed168b3b38a31	1335	Pfam	PF14223	gag-polypeptide of LTR copia-type	53	191	9.6e-22	TRUE	05-03-2019
NbD002806.1	747f31a54988bef30eaed168b3b38a31	1335	Pfam	PF07727	Reverse transcriptase (RNA-dependent DNA polymerase)	851	1093	2.5e-88	TRUE	05-03-2019	IPR013103	Reverse transcriptase, RNA-dependent DNA polymerase		KEGG: 00230+2.7.7.7|KEGG: 00240+2.7.7.7
NbD002806.1	747f31a54988bef30eaed168b3b38a31	1335	Pfam	PF00098	Zinc knuckle	268	282	2.3e-06	TRUE	05-03-2019	IPR001878	Zinc finger, CCHC-type	GO:0003676|GO:0008270
NbD002806.1	747f31a54988bef30eaed168b3b38a31	1335	Pfam	PF13976	GAG-pre-integrase domain	449	499	1.1e-13	TRUE	05-03-2019	IPR025724	GAG-pre-integrase domain
NbD002806.1	747f31a54988bef30eaed168b3b38a31	1335	Pfam	PF00665	Integrase core domain	514	628	4.2e-26	TRUE	05-03-2019	IPR001584	Integrase, catalytic core	GO:0015074
NbE03060647.1	7f45102992fe1a396b2030a67ce3686d	312	Pfam	PF00249	Myb-like DNA-binding domain	153	201	4.7e-09	TRUE	05-03-2019	IPR001005	SANT/Myb domain
NbD050242.1	78ce4f93ae8bd3a79207f4cd95d751f6	574	Pfam	PF11900	Domain of unknown function (DUF3420)	217	265	1.6e-08	TRUE	05-03-2019	IPR024228	Regulatory protein NPR, central domain
NbD050242.1	78ce4f93ae8bd3a79207f4cd95d751f6	574	Pfam	PF00651	BTB/POZ domain	53	179	1e-10	TRUE	05-03-2019	IPR000210	BTB/POZ domain	GO:0005515
NbD050242.1	78ce4f93ae8bd3a79207f4cd95d751f6	574	Pfam	PF12313	NPR1/NIM1 like defence protein C terminal	365	561	1e-70	TRUE	05-03-2019	IPR021094	NPR1/NIM1-like, C-terminal
NbE44071208.1	9d36a14ce9bd30eee10a44661fee12c1	1473	Pfam	PF12932	Vesicle coat trafficking protein Sec16 mid-region	607	729	2.1e-19	TRUE	05-03-2019	IPR024340	Sec16, central conserved domain		Reactome: R-HSA-204005
NbE44071208.1	9d36a14ce9bd30eee10a44661fee12c1	1473	Pfam	PF12931	Sec23-binding domain of Sec16	790	1050	3.2e-56	TRUE	05-03-2019	IPR024298	Ancestral coatomer element 1, Sec16/Sec31		Reactome: R-HSA-204005
NbD025044.1	ad191eccb7382a9043d649772d714ea0	1393	Pfam	PF00665	Integrase core domain	520	631	2.5e-21	TRUE	05-03-2019	IPR001584	Integrase, catalytic core	GO:0015074
NbD025044.1	ad191eccb7382a9043d649772d714ea0	1393	Pfam	PF07727	Reverse transcriptase (RNA-dependent DNA polymerase)	909	1151	8.3e-77	TRUE	05-03-2019	IPR013103	Reverse transcriptase, RNA-dependent DNA polymerase		KEGG: 00230+2.7.7.7|KEGG: 00240+2.7.7.7
NbD025044.1	ad191eccb7382a9043d649772d714ea0	1393	Pfam	PF14223	gag-polypeptide of LTR copia-type	68	204	6.4e-07	TRUE	05-03-2019
NbD025044.1	ad191eccb7382a9043d649772d714ea0	1393	Pfam	PF13976	GAG-pre-integrase domain	446	503	3.4e-11	TRUE	05-03-2019	IPR025724	GAG-pre-integrase domain
NbD017119.1	f0c0f375e23fdc9bd19857365e2bc86b	304	Pfam	PF12937	F-box-like	16	57	1.2e-07	TRUE	05-03-2019	IPR001810	F-box domain	GO:0005515
NbD045806.1	9f05f103e16f4774bc817d9e6100ae1a	693	Pfam	PF01480	PWI domain	25	86	3.6e-07	TRUE	05-03-2019	IPR002483	PWI domain	GO:0006397
NbD045806.1	9f05f103e16f4774bc817d9e6100ae1a	693	Pfam	PF00076	RNA recognition motif. (a.k.a. RRM, RBD, or RNP domain)	519	587	1.5e-16	TRUE	05-03-2019	IPR000504	RNA recognition motif domain	GO:0003676
NbD046229.1	68ba300b9cfe8720880d1e2429e9307c	585	Pfam	PF01535	PPR repeat	162	186	0.013	TRUE	05-03-2019	IPR002885	Pentatricopeptide repeat
NbD046229.1	68ba300b9cfe8720880d1e2429e9307c	585	Pfam	PF01535	PPR repeat	367	395	0.00027	TRUE	05-03-2019	IPR002885	Pentatricopeptide repeat
NbD046229.1	68ba300b9cfe8720880d1e2429e9307c	585	Pfam	PF13041	PPR repeat family	259	305	1.2e-10	TRUE	05-03-2019	IPR002885	Pentatricopeptide repeat
NbD046229.1	68ba300b9cfe8720880d1e2429e9307c	585	Pfam	PF13041	PPR repeat family	504	551	1.4e-09	TRUE	05-03-2019	IPR002885	Pentatricopeptide repeat
NbD039003.1	d16630ace8bfcfad37980d001d5b8296	69	Pfam	PF00584	SecE/Sec61-gamma subunits of protein translocation complex	13	65	1.4e-14	TRUE	05-03-2019	IPR001901	Protein translocase complex, SecE/Sec61-gamma subunit	GO:0006605|GO:0006886|GO:0016020	Reactome: R-HSA-1236974|Reactome: R-HSA-1799339|Reactome: R-HSA-381038
NbD001567.1	f8426c2a6eecf82f94fe24987bf0fb21	264	Pfam	PF13041	PPR repeat family	47	95	6e-14	TRUE	05-03-2019	IPR002885	Pentatricopeptide repeat
NbD001567.1	f8426c2a6eecf82f94fe24987bf0fb21	264	Pfam	PF13041	PPR repeat family	116	164	2.4e-14	TRUE	05-03-2019	IPR002885	Pentatricopeptide repeat
NbD001567.1	f8426c2a6eecf82f94fe24987bf0fb21	264	Pfam	PF13812	Pentatricopeptide repeat domain	212	256	0.0046	TRUE	05-03-2019	IPR002885	Pentatricopeptide repeat
NbD001567.1	f8426c2a6eecf82f94fe24987bf0fb21	264	Pfam	PF13812	Pentatricopeptide repeat domain	173	198	0.00035	TRUE	05-03-2019	IPR002885	Pentatricopeptide repeat
NbD052596.1	1079a1bdd28788237fe1fab99f527bff	990	Pfam	PF13976	GAG-pre-integrase domain	245	303	2.7e-12	TRUE	05-03-2019	IPR025724	GAG-pre-integrase domain
NbD052596.1	1079a1bdd28788237fe1fab99f527bff	990	Pfam	PF00098	Zinc knuckle	76	91	0.00036	TRUE	05-03-2019	IPR001878	Zinc finger, CCHC-type	GO:0003676|GO:0008270
NbD052596.1	1079a1bdd28788237fe1fab99f527bff	990	Pfam	PF07727	Reverse transcriptase (RNA-dependent DNA polymerase)	686	928	5e-86	TRUE	05-03-2019	IPR013103	Reverse transcriptase, RNA-dependent DNA polymerase		KEGG: 00230+2.7.7.7|KEGG: 00240+2.7.7.7
NbD052596.1	1079a1bdd28788237fe1fab99f527bff	990	Pfam	PF00665	Integrase core domain	317	431	2.2e-22	TRUE	05-03-2019	IPR001584	Integrase, catalytic core	GO:0015074
NbD028992.1	982022f99922361d2640e3ac72da65cf	405	Pfam	PF05542	Protein of unknown function (DUF760)	133	259	3.1e-23	TRUE	05-03-2019	IPR008479	Protein of unknown function DUF760
NbD052207.1	3eec4ef5eea22937760a55b91ae7500e	591	Pfam	PF13966	zinc-binding in reverse transcriptase	413	497	9.5e-19	TRUE	05-03-2019	IPR026960	Reverse transcriptase zinc-binding domain
NbD052207.1	3eec4ef5eea22937760a55b91ae7500e	591	Pfam	PF00078	Reverse transcriptase (RNA-dependent DNA polymerase)	6	227	1.2e-36	TRUE	05-03-2019	IPR000477	Reverse transcriptase domain
NbD035363.1	9b0c393517ba4b3c0382c19eac6c416f	661	Pfam	PF03081	Exo70 exocyst complex subunit	280	645	3.8e-120	TRUE	05-03-2019	IPR004140	Exocyst complex component Exo70	GO:0000145|GO:0006887	Reactome: R-HSA-1445148|Reactome: R-HSA-264876|Reactome: R-HSA-5620916
NbE03055706.1	7f4db204c117372f401da53299ca180a	291	Pfam	PF12937	F-box-like	70	103	1.8e-05	TRUE	05-03-2019	IPR001810	F-box domain	GO:0005515
NbE03055706.1	7f4db204c117372f401da53299ca180a	291	Pfam	PF08238	Sel1 repeat	116	144	180	TRUE	05-03-2019	IPR006597	Sel1-like repeat
NbE03055706.1	7f4db204c117372f401da53299ca180a	291	Pfam	PF08238	Sel1 repeat	161	177	6.4	TRUE	05-03-2019	IPR006597	Sel1-like repeat
NbE03055706.1	7f4db204c117372f401da53299ca180a	291	Pfam	PF08238	Sel1 repeat	180	210	0.15	TRUE	05-03-2019	IPR006597	Sel1-like repeat
NbE03055706.1	7f4db204c117372f401da53299ca180a	291	Pfam	PF08238	Sel1 repeat	213	253	0.024	TRUE	05-03-2019	IPR006597	Sel1-like repeat
NbE03056709.1	cc56ebf524dae27793e195fd1f6751db	184	Pfam	PF06364	Protein of unknown function (DUF1068)	11	169	6.5e-74	TRUE	05-03-2019	IPR010471	Protein of unknown function DUF1068
NbD023972.1	9bf8ee56a65a31fcd04bf44255ecb00d	359	Pfam	PF02458	Transferase family	9	333	1.2e-47	TRUE	05-03-2019	IPR003480	Transferase	GO:0016747
NbE03055085.1	dbce6ae189cc24acc6d1ec2edec07162	618	Pfam	PF07058	Microtubule-associated protein 70	52	602	8.6e-290	TRUE	05-03-2019	IPR009768	Microtubule-associated protein 70	GO:0007010|GO:0008017
NbD049207.1	9b097ca4440430bbcf3c73698de106c9	592	Pfam	PF00501	AMP-binding enzyme	58	489	1.4e-89	TRUE	05-03-2019	IPR000873	AMP-dependent synthetase/ligase	GO:0003824
NbD049207.1	9b097ca4440430bbcf3c73698de106c9	592	Pfam	PF13193	AMP-binding enzyme C-terminal domain	498	574	1.4e-20	TRUE	05-03-2019	IPR025110	AMP-binding enzyme, C-terminal domain
NbE44070614.1	b7bc719d3c5442dc602628b30f45b503	378	Pfam	PF00096	Zinc finger, C2H2 type	155	176	0.00099	TRUE	05-03-2019	IPR013087	Zinc finger C2H2-type	GO:0003676
NbD015562.1	7eb85ba69f9f64a69bc17d89020f84d5	423	Pfam	PF00154	recA bacterial DNA recombination protein	62	326	2.2e-118	TRUE	05-03-2019	IPR013765	DNA recombination and repair protein RecA	GO:0003697|GO:0005524|GO:0006281
NbD005578.1	09872b5c79c2d11f6a5acb0db85b52d9	248	Pfam	PF07647	SAM domain (Sterile alpha motif)	182	239	6.7e-13	TRUE	05-03-2019	IPR001660	Sterile alpha motif domain	GO:0005515
NbD008116.1	921a5fd57494aadc3339acf7cd2fac0f	594	Pfam	PF00076	RNA recognition motif. (a.k.a. RRM, RBD, or RNP domain)	318	361	2.4e-05	TRUE	05-03-2019	IPR000504	RNA recognition motif domain	GO:0003676
NbD008116.1	921a5fd57494aadc3339acf7cd2fac0f	594	Pfam	PF18044	CCCH-type zinc finger	204	225	5.1e-07	TRUE	05-03-2019	IPR041367	E3 ligase, CCCH-type zinc finger
NbD046215.1	148aecf76f449d3622289983c148483a	534	Pfam	PF08417	Pheophorbide a oxygenase	406	499	6.3e-14	TRUE	05-03-2019	IPR013626	Pheophorbide a oxygenase	GO:0010277|GO:0055114
NbD046215.1	148aecf76f449d3622289983c148483a	534	Pfam	PF00355	Rieske [2Fe-2S] domain	219	299	8.8e-23	TRUE	05-03-2019	IPR017941	Rieske [2Fe-2S] iron-sulphur domain	GO:0016491|GO:0051537|GO:0055114
NbD006592.1	20792caf29bc19fd325aa7dcad4ada17	250	Pfam	PF09725	Folate-sensitive fragile site protein Fra10Ac1	57	173	2.1e-49	TRUE	05-03-2019	IPR019129	Folate-sensitive fragile site protein Fra10Ac1
NbD005058.1	d506c8dd6568bb09ed62ba83f64355fc	174	Pfam	PF03107	C1 domain	14	61	5e-11	TRUE	05-03-2019	IPR004146	DC1
NbD005058.1	d506c8dd6568bb09ed62ba83f64355fc	174	Pfam	PF03107	C1 domain	72	121	8.9e-07	TRUE	05-03-2019	IPR004146	DC1
NbD010737.1	9371c27da113f56b16371080056410e0	843	Pfam	PF05699	hAT family C-terminal dimerisation region	695	773	6e-19	TRUE	05-03-2019	IPR008906	HAT, C-terminal dimerisation domain	GO:0046983
NbE44071664.1	aa941b14e4183bfa2c555466becfb8e2	401	Pfam	PF06454	Protein of unknown function (DUF1084)	65	167	2.1e-12	TRUE	05-03-2019	IPR009457	Domain of unknown function DUF1084
NbE44071664.1	aa941b14e4183bfa2c555466becfb8e2	401	Pfam	PF06454	Protein of unknown function (DUF1084)	218	360	1.1e-08	TRUE	05-03-2019	IPR009457	Domain of unknown function DUF1084
NbE03060505.1	e6f8e9f52fd901e265af0b403492427c	1017	Pfam	PF00122	E1-E2 ATPase	241	432	5.9e-41	TRUE	05-03-2019
NbE03060505.1	e6f8e9f52fd901e265af0b403492427c	1017	Pfam	PF00690	Cation transporter/ATPase, N-terminus	118	186	1e-11	TRUE	05-03-2019	IPR004014	Cation-transporting P-type ATPase, N-terminal		Reactome: R-HSA-936837
NbE03060505.1	e6f8e9f52fd901e265af0b403492427c	1017	Pfam	PF00689	Cation transporting ATPase, C-terminus	841	1014	6.3e-40	TRUE	05-03-2019	IPR006068	Cation-transporting P-type ATPase, C-terminal		Reactome: R-HSA-936837
NbE03060505.1	e6f8e9f52fd901e265af0b403492427c	1017	Pfam	PF13246	Cation transport ATPase (P-type)	518	593	3.2e-17	TRUE	05-03-2019
NbE03060505.1	e6f8e9f52fd901e265af0b403492427c	1017	Pfam	PF12515	Ca2+-ATPase N terminal autoinhibitory domain	5	50	1.9e-18	TRUE	05-03-2019	IPR024750	Calcium-transporting P-type ATPase, N-terminal autoinhibitory domain	GO:0005516
NbD026255.1	5ed7942d75a91e7c4b832f103fc1d3d9	500	Pfam	PF13975	gag-polyprotein putative aspartyl protease	232	321	1.6e-12	TRUE	05-03-2019
NbE44071453.1	606720617ae29871ca1ee63d7e7a982f	225	Pfam	PF00249	Myb-like DNA-binding domain	21	71	1.6e-06	TRUE	05-03-2019	IPR001005	SANT/Myb domain
NbD034000.1	bbeff5627da0e19c57d1568bd33ba02f	528	Pfam	PF17921	Integrase zinc binding domain	227	283	2.4e-18	TRUE	05-03-2019	IPR041588	Integrase zinc-binding domain
NbD034000.1	bbeff5627da0e19c57d1568bd33ba02f	528	Pfam	PF17919	RNase H-like domain found in reverse transcriptase	17	111	2.5e-32	TRUE	05-03-2019	IPR041577	Reverse transcriptase/retrotransposon-derived protein, RNase H-like domain
NbD034000.1	bbeff5627da0e19c57d1568bd33ba02f	528	Pfam	PF00665	Integrase core domain	306	412	8.1e-09	TRUE	05-03-2019	IPR001584	Integrase, catalytic core	GO:0015074
NbE44070482.1	1441b97d359088a305611c1e754c6b23	837	Pfam	PF01453	D-mannose binding lectin	81	159	2.7e-10	TRUE	05-03-2019	IPR001480	Bulb-type lectin domain
NbE44070482.1	1441b97d359088a305611c1e754c6b23	837	Pfam	PF00954	S-locus glycoprotein domain	224	295	1.1e-07	TRUE	05-03-2019	IPR000858	S-locus glycoprotein domain	GO:0048544	KEGG: 04150+2.7.11.1|KEGG: 04151+2.7.11.1|KEGG: 04714+2.7.11.1|KEGG: 04926+2.7.11.1|KEGG: 05163+2.7.11.1|KEGG: 05165+2.7.11.1|KEGG: 05170+2.7.11.1
NbE44070482.1	1441b97d359088a305611c1e754c6b23	837	Pfam	PF00069	Protein kinase domain	490	760	7.8e-52	TRUE	05-03-2019	IPR000719	Protein kinase domain	GO:0004672|GO:0005524|GO:0006468
NbD003662.1	dcb11eac9127346d040ff5691d21f1fb	588	Pfam	PF14223	gag-polypeptide of LTR copia-type	72	202	2.6e-21	TRUE	05-03-2019
NbD023700.1	dcb11eac9127346d040ff5691d21f1fb	588	Pfam	PF14223	gag-polypeptide of LTR copia-type	72	202	2.6e-21	TRUE	05-03-2019
NbD012671.1	dcb11eac9127346d040ff5691d21f1fb	588	Pfam	PF14223	gag-polypeptide of LTR copia-type	72	202	2.6e-21	TRUE	05-03-2019
NbD027436.1	dcb11eac9127346d040ff5691d21f1fb	588	Pfam	PF14223	gag-polypeptide of LTR copia-type	72	202	2.6e-21	TRUE	05-03-2019
NbD044903.1	dcb11eac9127346d040ff5691d21f1fb	588	Pfam	PF14223	gag-polypeptide of LTR copia-type	72	202	2.6e-21	TRUE	05-03-2019
NbD044678.1	dcb11eac9127346d040ff5691d21f1fb	588	Pfam	PF14223	gag-polypeptide of LTR copia-type	72	202	2.6e-21	TRUE	05-03-2019
NbD014832.1	dcb11eac9127346d040ff5691d21f1fb	588	Pfam	PF14223	gag-polypeptide of LTR copia-type	72	202	2.6e-21	TRUE	05-03-2019
NbD012897.1	dcb11eac9127346d040ff5691d21f1fb	588	Pfam	PF14223	gag-polypeptide of LTR copia-type	72	202	2.6e-21	TRUE	05-03-2019
NbD042415.1	dcb11eac9127346d040ff5691d21f1fb	588	Pfam	PF14223	gag-polypeptide of LTR copia-type	72	202	2.6e-21	TRUE	05-03-2019
NbD031004.1	dcb11eac9127346d040ff5691d21f1fb	588	Pfam	PF14223	gag-polypeptide of LTR copia-type	72	202	2.6e-21	TRUE	05-03-2019
NbD003661.1	dcb11eac9127346d040ff5691d21f1fb	588	Pfam	PF14223	gag-polypeptide of LTR copia-type	72	202	2.6e-21	TRUE	05-03-2019
NbD001139.1	dcb11eac9127346d040ff5691d21f1fb	588	Pfam	PF14223	gag-polypeptide of LTR copia-type	72	202	2.6e-21	TRUE	05-03-2019
NbD030313.1	dcb11eac9127346d040ff5691d21f1fb	588	Pfam	PF14223	gag-polypeptide of LTR copia-type	72	202	2.6e-21	TRUE	05-03-2019
NbD050246.1	dcb11eac9127346d040ff5691d21f1fb	588	Pfam	PF14223	gag-polypeptide of LTR copia-type	72	202	2.6e-21	TRUE	05-03-2019
NbD020371.1	dcb11eac9127346d040ff5691d21f1fb	588	Pfam	PF14223	gag-polypeptide of LTR copia-type	72	202	2.6e-21	TRUE	05-03-2019
NbD003060.1	dcb11eac9127346d040ff5691d21f1fb	588	Pfam	PF14223	gag-polypeptide of LTR copia-type	72	202	2.6e-21	TRUE	05-03-2019
NbD024803.1	dcb11eac9127346d040ff5691d21f1fb	588	Pfam	PF14223	gag-polypeptide of LTR copia-type	72	202	2.6e-21	TRUE	05-03-2019
NbD005816.1	dcb11eac9127346d040ff5691d21f1fb	588	Pfam	PF14223	gag-polypeptide of LTR copia-type	72	202	2.6e-21	TRUE	05-03-2019
NbD020223.1	dcb11eac9127346d040ff5691d21f1fb	588	Pfam	PF14223	gag-polypeptide of LTR copia-type	72	202	2.6e-21	TRUE	05-03-2019
NbD014932.1	dcb11eac9127346d040ff5691d21f1fb	588	Pfam	PF14223	gag-polypeptide of LTR copia-type	72	202	2.6e-21	TRUE	05-03-2019
NbD013570.1	dcb11eac9127346d040ff5691d21f1fb	588	Pfam	PF14223	gag-polypeptide of LTR copia-type	72	202	2.6e-21	TRUE	05-03-2019
NbD013429.1	dcb11eac9127346d040ff5691d21f1fb	588	Pfam	PF14223	gag-polypeptide of LTR copia-type	72	202	2.6e-21	TRUE	05-03-2019
NbD007712.1	dcb11eac9127346d040ff5691d21f1fb	588	Pfam	PF14223	gag-polypeptide of LTR copia-type	72	202	2.6e-21	TRUE	05-03-2019
NbD007073.1	dcb11eac9127346d040ff5691d21f1fb	588	Pfam	PF14223	gag-polypeptide of LTR copia-type	72	202	2.6e-21	TRUE	05-03-2019
NbD048236.1	dcb11eac9127346d040ff5691d21f1fb	588	Pfam	PF14223	gag-polypeptide of LTR copia-type	72	202	2.6e-21	TRUE	05-03-2019
NbD032329.1	fd210eed839cd04de6a135ba1a4d786b	357	Pfam	PF00069	Protein kinase domain	5	261	5.8e-59	TRUE	05-03-2019	IPR000719	Protein kinase domain	GO:0004672|GO:0005524|GO:0006468
NbD047947.1	0ad6644cf2bb6a0d2fe48fc260b76744	400	Pfam	PF03107	C1 domain	63	111	8.9e-10	TRUE	05-03-2019	IPR004146	DC1
NbD047947.1	0ad6644cf2bb6a0d2fe48fc260b76744	400	Pfam	PF03107	C1 domain	122	172	1.5e-07	TRUE	05-03-2019	IPR004146	DC1
NbD003344.1	898a8311572f95bbe7dd56b985806a84	301	Pfam	PF00318	Ribosomal protein S2	118	184	9.2e-13	TRUE	05-03-2019	IPR001865	Ribosomal protein S2	GO:0003735|GO:0005622|GO:0005840|GO:0006412
NbD003344.1	898a8311572f95bbe7dd56b985806a84	301	Pfam	PF00318	Ribosomal protein S2	20	115	1.5e-13	TRUE	05-03-2019	IPR001865	Ribosomal protein S2	GO:0003735|GO:0005622|GO:0005840|GO:0006412
NbD007883.1	e8e5f30dfc0f036b87747bfae1f4bbda	550	Pfam	PF01150	GDA1/CD39 (nucleoside phosphatase) family	73	473	1.2e-84	TRUE	05-03-2019	IPR000407	Nucleoside phosphatase GDA1/CD39	GO:0016787	Reactome: R-HSA-8850843
NbD002935.1	52a85ee146e0b109f0c02628f20c0de0	988	Pfam	PF00533	BRCA1 C Terminus (BRCT) domain	383	463	5.2e-05	TRUE	05-03-2019	IPR001357	BRCT domain
NbD002935.1	52a85ee146e0b109f0c02628f20c0de0	988	Pfam	PF16589	BRCT domain, a BRCA1 C-terminus domain	580	660	4.8e-08	TRUE	05-03-2019	IPR001357	BRCT domain
NbD002935.1	52a85ee146e0b109f0c02628f20c0de0	988	Pfam	PF12738	twin BRCT domain	190	253	7.9e-21	TRUE	05-03-2019	IPR001357	BRCT domain
NbD002935.1	52a85ee146e0b109f0c02628f20c0de0	988	Pfam	PF12738	twin BRCT domain	104	166	2.4e-06	TRUE	05-03-2019	IPR001357	BRCT domain
NbD002935.1	52a85ee146e0b109f0c02628f20c0de0	988	Pfam	PF12738	twin BRCT domain	681	742	2.3e-20	TRUE	05-03-2019	IPR001357	BRCT domain
NbE03057509.1	d565de83f04d7b456f7be1888879d9e4	296	Pfam	PF00300	Histidine phosphatase superfamily (branch 1)	87	278	3.1e-36	TRUE	05-03-2019	IPR013078	Histidine phosphatase superfamily, clade-1
NbD037181.1	a9a1a5538c5a176692892986f3a6496b	312	Pfam	PF03106	WRKY DNA -binding domain	114	174	1.4e-23	TRUE	05-03-2019	IPR003657	WRKY domain	GO:0003700|GO:0006355|GO:0043565
NbD006303.1	5567afeafb6052556fc8a1c9bc1ab361	328	Pfam	PF07800	Protein of unknown function (DUF1644)	45	223	1.7e-70	TRUE	05-03-2019	IPR012866	Protein of unknown function DUF1644
NbD026406.1	28b8075c574130081aa69172d02a162d	1342	Pfam	PF13976	GAG-pre-integrase domain	465	521	2.3e-12	TRUE	05-03-2019	IPR025724	GAG-pre-integrase domain
NbD026406.1	28b8075c574130081aa69172d02a162d	1342	Pfam	PF14223	gag-polypeptide of LTR copia-type	74	213	6.2e-27	TRUE	05-03-2019
NbD026406.1	28b8075c574130081aa69172d02a162d	1342	Pfam	PF07727	Reverse transcriptase (RNA-dependent DNA polymerase)	859	1099	5.4e-88	TRUE	05-03-2019	IPR013103	Reverse transcriptase, RNA-dependent DNA polymerase		KEGG: 00230+2.7.7.7|KEGG: 00240+2.7.7.7
NbD026406.1	28b8075c574130081aa69172d02a162d	1342	Pfam	PF13961	Domain of unknown function (DUF4219)	21	47	1.1e-06	TRUE	05-03-2019	IPR025314	Domain of unknown function DUF4219
NbD026406.1	28b8075c574130081aa69172d02a162d	1342	Pfam	PF00665	Integrase core domain	536	648	1.5e-21	TRUE	05-03-2019	IPR001584	Integrase, catalytic core	GO:0015074
NbD017206.1	63dc7b321834dc5d58ad71bd0d540493	419	Pfam	PF07714	Protein tyrosine kinase	89	364	7e-47	TRUE	05-03-2019	IPR001245	Serine-threonine/tyrosine-protein kinase, catalytic domain	GO:0004672|GO:0006468
NbD002656.1	e1327e04d5fdb35c6ea7411980565bbf	572	Pfam	PF14223	gag-polypeptide of LTR copia-type	78	212	1.9e-25	TRUE	05-03-2019
NbD025139.1	e1327e04d5fdb35c6ea7411980565bbf	572	Pfam	PF14223	gag-polypeptide of LTR copia-type	78	212	1.9e-25	TRUE	05-03-2019
NbD034641.1	eed92e760b833a6f776a6433b65e9540	807	Pfam	PF01480	PWI domain	46	115	2.2e-28	TRUE	05-03-2019	IPR002483	PWI domain	GO:0006397
NbD045034.1	b736249486262d145415e317f5f8aebc	296	Pfam	PF00725	3-hydroxyacyl-CoA dehydrogenase, C-terminal domain	187	283	5.9e-33	TRUE	05-03-2019	IPR006108	3-hydroxyacyl-CoA dehydrogenase, C-terminal	GO:0003857|GO:0006631|GO:0016491|GO:0055114	KEGG: 00062+4.2.1.17+1.1.1.35|KEGG: 00071+4.2.1.17+1.1.1.35|KEGG: 00280+4.2.1.17+1.1.1.35|KEGG: 00281+4.2.1.17+1.1.1.35|KEGG: 00310+4.2.1.17+1.1.1.35|KEGG: 00360+4.2.1.17|KEGG: 00362+4.2.1.17+1.1.1.35|KEGG: 00380+4.2.1.17+1.1.1.35|KEGG: 00410+4.2.1.17|KEGG: 00592+4.2.1.17|KEGG: 00623+1.1.1.35|KEGG: 00627+4.2.1.17|KEGG: 00640+4.2.1.17|KEGG: 00650+4.2.1.17+1.1.1.35|KEGG: 00720+4.2.1.17+1.1.1.35|KEG…
NbD045034.1	b736249486262d145415e317f5f8aebc	296	Pfam	PF02737	3-hydroxyacyl-CoA dehydrogenase, NAD binding domain	7	184	3.8e-61	TRUE	05-03-2019	IPR006176	3-hydroxyacyl-CoA dehydrogenase, NAD binding	GO:0003857|GO:0006631|GO:0016491|GO:0055114	KEGG: 00062+4.2.1.17+1.1.1.35|KEGG: 00071+4.2.1.17+1.1.1.35|KEGG: 00280+4.2.1.17+1.1.1.35|KEGG: 00281+4.2.1.17+1.1.1.35|KEGG: 00310+4.2.1.17+1.1.1.35|KEGG: 00360+4.2.1.17|KEGG: 00362+4.2.1.17+1.1.1.35|KEGG: 00380+4.2.1.17+1.1.1.35|KEGG: 00410+4.2.1.17|KEGG: 00592+4.2.1.17|KEGG: 00623+1.1.1.35|KEGG: 00627+4.2.1.17|KEGG: 00640+4.2.1.17|KEGG: 00650+4.2.1.17+1.1.1.35|KEGG: 00720+4.2.1.17+1.1.1.35|KEG…
NbD002501.1	cc617f5e7176b056ea344226b0933c2b	488	Pfam	PF02701	Dof domain, zinc finger	144	200	8.2e-31	TRUE	05-03-2019	IPR003851	Zinc finger, Dof-type	GO:0003677|GO:0006355
NbD002829.1	802eb947805393c964787bdf5e114765	516	Pfam	PF00847	AP2 domain	164	213	8e-09	TRUE	05-03-2019	IPR001471	AP2/ERF domain	GO:0003700|GO:0006355
NbD002829.1	802eb947805393c964787bdf5e114765	516	Pfam	PF00847	AP2 domain	256	306	5.7e-09	TRUE	05-03-2019	IPR001471	AP2/ERF domain	GO:0003700|GO:0006355
NbE44074090.1	78ff411d7e026358e9f959d8482b57b7	362	Pfam	PF02135	TAZ zinc finger	217	303	9.4e-12	TRUE	05-03-2019	IPR000197	Zinc finger, TAZ-type	GO:0003712|GO:0004402|GO:0005634|GO:0006355|GO:0008270	Reactome: R-HSA-1234158|Reactome: R-HSA-1368082|Reactome: R-HSA-1912408|Reactome: R-HSA-1989781|Reactome: R-HSA-201722|Reactome: R-HSA-210744|Reactome: R-HSA-2122947|Reactome: R-HSA-2644606|Reactome: R-HSA-2894862|Reactome: R-HSA-3134973|Reactome: R-HSA-3214847|Reactome: R-HSA-3371568|Reactome: R-HSA-381340|Reactome: R-HSA-3899300|Reactome: R-HSA-400253|Reactome: R-HSA-5617472|Reactome: R-HSA-562…
NbE44074090.1	78ff411d7e026358e9f959d8482b57b7	362	Pfam	PF00651	BTB/POZ domain	34	132	3.6e-08	TRUE	05-03-2019	IPR000210	BTB/POZ domain	GO:0005515
NbD015069.1	70510255d8786b676acb7fa404b4c464	508	Pfam	PF13976	GAG-pre-integrase domain	95	165	1.8e-17	TRUE	05-03-2019	IPR025724	GAG-pre-integrase domain
NbD015069.1	70510255d8786b676acb7fa404b4c464	508	Pfam	PF00665	Integrase core domain	179	295	2.9e-24	TRUE	05-03-2019	IPR001584	Integrase, catalytic core	GO:0015074
NbD012958.1	70510255d8786b676acb7fa404b4c464	508	Pfam	PF13976	GAG-pre-integrase domain	95	165	1.8e-17	TRUE	05-03-2019	IPR025724	GAG-pre-integrase domain
NbD012958.1	70510255d8786b676acb7fa404b4c464	508	Pfam	PF00665	Integrase core domain	179	295	2.9e-24	TRUE	05-03-2019	IPR001584	Integrase, catalytic core	GO:0015074
NbE03062375.1	a082c992ff2e725c51ffe9f820f50093	143	Pfam	PF00125	Core histone H2A/H2B/H3/H4	6	119	5.9e-23	TRUE	05-03-2019	IPR007125	Histone H2A/H2B/H3	GO:0000786|GO:0003677
NbD044171.1	90e723fd18c7faad6ba77bd78b96c51b	559	Pfam	PF00069	Protein kinase domain	98	357	1.3e-67	TRUE	05-03-2019	IPR000719	Protein kinase domain	GO:0004672|GO:0005524|GO:0006468
NbD044171.1	90e723fd18c7faad6ba77bd78b96c51b	559	Pfam	PF13499	EF-hand domain pair	405	466	9.3e-08	TRUE	05-03-2019	IPR002048	EF-hand domain	GO:0005509
NbD044171.1	90e723fd18c7faad6ba77bd78b96c51b	559	Pfam	PF13499	EF-hand domain pair	484	538	3.8e-11	TRUE	05-03-2019	IPR002048	EF-hand domain	GO:0005509
NbD043628.1	2f99adb050b0f23d4cc1a06c11bd5b19	228	Pfam	PF02365	No apical meristem (NAM) protein	9	137	3.5e-21	TRUE	05-03-2019	IPR003441	NAC domain	GO:0003677|GO:0006355
NbD052043.1	d034ce9f9de172cda191f3d1963eb6ea	303	Pfam	PF13947	Wall-associated receptor kinase galacturonan-binding	24	127	6.5e-19	TRUE	05-03-2019	IPR025287	Wall-associated receptor kinase, galacturonan-binding domain	GO:0030247
NbE03054229.1	317e593b303232b02358d9be3b0b43fe	632	Pfam	PF02817	e3 binding domain	322	355	7.2e-10	TRUE	05-03-2019	IPR004167	Peripheral subunit-binding domain	GO:0016746	Reactome: R-HSA-389661
NbE03054229.1	317e593b303232b02358d9be3b0b43fe	632	Pfam	PF00198	2-oxoacid dehydrogenases acyltransferase (catalytic domain)	401	631	3.6e-72	TRUE	05-03-2019	IPR001078	2-oxoacid dehydrogenase acyltransferase, catalytic domain	GO:0016746	Reactome: R-HSA-389661
NbE03054229.1	317e593b303232b02358d9be3b0b43fe	632	Pfam	PF00364	Biotin-requiring enzyme	80	151	8.8e-20	TRUE	05-03-2019	IPR000089	Biotin/lipoyl attachment
NbE03054229.1	317e593b303232b02358d9be3b0b43fe	632	Pfam	PF00364	Biotin-requiring enzyme	206	276	6.7e-19	TRUE	05-03-2019	IPR000089	Biotin/lipoyl attachment
NbD002463.1	9ebcf3ddcccb748a8d5732602c936e2a	98	Pfam	PF00507	NADH-ubiquinone/plastoquinone oxidoreductase, chain 3	23	97	2.9e-24	TRUE	05-03-2019	IPR000440	NADH:ubiquinone/plastoquinone oxidoreductase, chain 3	GO:0008137|GO:0055114	Reactome: R-HSA-611105|Reactome: R-HSA-6799198
NbE44073882.1	cad17fffe2dabd298a315e2d923617e9	1654	Pfam	PF07496	CW-type Zinc Finger	640	685	9.9e-16	TRUE	05-03-2019	IPR011124	Zinc finger, CW-type	GO:0008270
NbE44074551.1	7e0a380a6a1094c985364223b7c8f531	345	Pfam	PF03763	Remorin, C-terminal region	225	340	3e-22	TRUE	05-03-2019	IPR005516	Remorin, C-terminal
NbD046606.1	d85aa0ad058ea0d42b3c646ddbb2beac	455	Pfam	PF08392	FAE1/Type III polyketide synthase-like protein	51	318	1.2e-93	TRUE	05-03-2019	IPR013601	FAE1/Type III polyketide synthase-like protein	GO:0006633|GO:0016020|GO:0016747	KEGG: 00062+2.3.1.199|MetaCyc: PWY-5080|MetaCyc: PWY-5972|MetaCyc: PWY-6433|MetaCyc: PWY-6598|MetaCyc: PWY-7036|MetaCyc: PWY-7601|MetaCyc: PWY-7602|MetaCyc: PWY-7619|MetaCyc: PWY-7724|MetaCyc: PWY-7725
NbD046606.1	d85aa0ad058ea0d42b3c646ddbb2beac	455	Pfam	PF08541	3-Oxoacyl-[acyl-carrier-protein (ACP)] synthase III C terminal	335	417	2.4e-10	TRUE	05-03-2019	IPR013747	3-Oxoacyl-[acyl-carrier-protein (ACP)] synthase III, C-terminal		KEGG: 00061+2.3.1.180|MetaCyc: PWY-4381
NbD010126.1	539f31abd5f73ecb4a2b77466f9ca2a3	300	Pfam	PF00072	Response regulator receiver domain	72	189	3.6e-21	TRUE	05-03-2019	IPR001789	Signal transduction response regulator, receiver domain	GO:0000160
NbE03056572.1	089665080273ba8190a28be0ced9f85f	608	Pfam	PF04484	QWRF family	280	571	2e-51	TRUE	05-03-2019	IPR007573	QWRF family
NbE03056566.1	40506cbdb3e179d2ec9c8b2880a8b96b	81	Pfam	PF05129	Transcription elongation factor Elf1 like	2	70	5.9e-19	TRUE	05-03-2019	IPR007808	Transcription elongation factor 1
NbD040229.1	000901e11dd23e98be91d1a414bd2b2b	503	Pfam	PF00641	Zn-finger in Ran binding protein and others	351	373	0.00017	TRUE	05-03-2019	IPR001876	Zinc finger, RanBP2-type
NbD040229.1	000901e11dd23e98be91d1a414bd2b2b	503	Pfam	PF00641	Zn-finger in Ran binding protein and others	316	340	2.3e-07	TRUE	05-03-2019	IPR001876	Zinc finger, RanBP2-type
NbD040229.1	000901e11dd23e98be91d1a414bd2b2b	503	Pfam	PF00641	Zn-finger in Ran binding protein and others	273	295	1.2e-06	TRUE	05-03-2019	IPR001876	Zinc finger, RanBP2-type
NbD021216.1	251ad668bb992726054ad1d72a2270e4	74	Pfam	PF01439	Metallothionein	1	74	2.8e-26	TRUE	05-03-2019	IPR000347	Metallothionein, family 15, plant	GO:0046872
NbD035219.1	e88434834ae160fa608976306e7b0b15	252	Pfam	PF02992	Transposase family tnp2	195	226	1e-10	TRUE	05-03-2019	IPR004242	Transposon, En/Spm-like
NbD034694.1	dfdc152e149c4ef8fd71ae148a00ae3a	214	Pfam	PF01105	emp24/gp25L/p24 family/GOLD	33	206	4e-28	TRUE	05-03-2019	IPR009038	GOLD domain
NbD047715.1	78446da3101131e8788b845f8e4fb152	407	Pfam	PF13516	Leucine Rich repeat	215	229	0.47	TRUE	05-03-2019	IPR001611	Leucine-rich repeat	GO:0005515
NbD047715.1	78446da3101131e8788b845f8e4fb152	407	Pfam	PF08263	Leucine rich repeat N-terminal domain	29	67	2.4e-07	TRUE	05-03-2019	IPR013210	Leucine-rich repeat-containing N-terminal, plant-type
NbD047715.1	78446da3101131e8788b845f8e4fb152	407	Pfam	PF00560	Leucine Rich Repeat	148	168	0.32	TRUE	05-03-2019	IPR001611	Leucine-rich repeat	GO:0005515
NbD053140.1	67ca7d713d5534d292405598e0287c53	94	Pfam	PF00203	Ribosomal protein S19	4	79	1.3e-20	TRUE	05-03-2019	IPR002222	Ribosomal protein S19/S15	GO:0003735|GO:0005840|GO:0006412	Reactome: R-HSA-156827|Reactome: R-HSA-156902|Reactome: R-HSA-1799339|Reactome: R-HSA-192823|Reactome: R-HSA-2408557|Reactome: R-HSA-6791226|Reactome: R-HSA-72649|Reactome: R-HSA-72689|Reactome: R-HSA-72695|Reactome: R-HSA-72702|Reactome: R-HSA-72706|Reactome: R-HSA-72764|Reactome: R-HSA-9010553|Reactome: R-HSA-975956|Reactome: R-HSA-975957
NbE05067359.1	bc971318108230eb8da3da35a259f771	332	Pfam	PF00249	Myb-like DNA-binding domain	166	212	7.9e-16	TRUE	05-03-2019	IPR001005	SANT/Myb domain
NbE05067359.1	bc971318108230eb8da3da35a259f771	332	Pfam	PF00249	Myb-like DNA-binding domain	220	260	1.4e-15	TRUE	05-03-2019	IPR001005	SANT/Myb domain
NbD011079.1	1ebe905419e234467c75550c86906f2f	112	Pfam	PF01248	Ribosomal protein L7Ae/L30e/S12e/Gadd45 family	13	105	4e-25	TRUE	05-03-2019	IPR004038	Ribosomal protein L7Ae/L30e/S12e/Gadd45
NbD001446.1	48ffbc797df4b0038db75d441bcb41c4	714	Pfam	PF00400	WD domain, G-beta repeat	540	577	1e-08	TRUE	05-03-2019	IPR001680	WD40 repeat	GO:0005515
NbD001446.1	48ffbc797df4b0038db75d441bcb41c4	714	Pfam	PF00400	WD domain, G-beta repeat	457	493	8.1e-08	TRUE	05-03-2019	IPR001680	WD40 repeat	GO:0005515
NbD001446.1	48ffbc797df4b0038db75d441bcb41c4	714	Pfam	PF00400	WD domain, G-beta repeat	393	423	0.0026	TRUE	05-03-2019	IPR001680	WD40 repeat	GO:0005515
NbD001446.1	48ffbc797df4b0038db75d441bcb41c4	714	Pfam	PF00400	WD domain, G-beta repeat	500	535	1.1e-06	TRUE	05-03-2019	IPR001680	WD40 repeat	GO:0005515
NbD001446.1	48ffbc797df4b0038db75d441bcb41c4	714	Pfam	PF00400	WD domain, G-beta repeat	623	661	8e-10	TRUE	05-03-2019	IPR001680	WD40 repeat	GO:0005515
NbD001446.1	48ffbc797df4b0038db75d441bcb41c4	714	Pfam	PF00400	WD domain, G-beta repeat	581	619	4.3e-09	TRUE	05-03-2019	IPR001680	WD40 repeat	GO:0005515
NbD001446.1	48ffbc797df4b0038db75d441bcb41c4	714	Pfam	PF04494	WD40 associated region in TFIID subunit, NTD2 domain	106	234	5e-44	TRUE	05-03-2019	IPR007582	TFIID subunit TAF5, NTD2 domain
NbD027795.1	15ef9b0150f94650e5b67e0a6125d683	958	Pfam	PF17122	Zinc-finger	854	889	1.5e-06	TRUE	05-03-2019	IPR001841	Zinc finger, RING-type
NbD027795.1	15ef9b0150f94650e5b67e0a6125d683	958	Pfam	PF12451	Vacuolar protein sorting protein 11 C terminal	894	936	3.1e-13	TRUE	05-03-2019	IPR024763	Vacuolar protein sorting protein 11, C-terminal
NbD027795.1	15ef9b0150f94650e5b67e0a6125d683	958	Pfam	PF00637	Region in Clathrin and VPS	398	518	1.8e-13	TRUE	05-03-2019	IPR000547	Clathrin, heavy chain/VPS, 7-fold repeat	GO:0006886|GO:0016192
NbD002278.1	6e4e760a15c13582a74c503ddf5eab1b	400	Pfam	PF11891	Protein RETICULATA-related	176	354	7e-64	TRUE	05-03-2019	IPR021825	Protein RETICULATA-related
NbD028977.1	2e8ab456153212b8b119186d27a44bde	890	Pfam	PF13812	Pentatricopeptide repeat domain	581	627	0.0078	TRUE	05-03-2019	IPR002885	Pentatricopeptide repeat
NbD028977.1	2e8ab456153212b8b119186d27a44bde	890	Pfam	PF01535	PPR repeat	555	579	0.044	TRUE	05-03-2019	IPR002885	Pentatricopeptide repeat
NbD028977.1	2e8ab456153212b8b119186d27a44bde	890	Pfam	PF01535	PPR repeat	116	138	0.18	TRUE	05-03-2019	IPR002885	Pentatricopeptide repeat
NbD028977.1	2e8ab456153212b8b119186d27a44bde	890	Pfam	PF01535	PPR repeat	319	344	0.68	TRUE	05-03-2019	IPR002885	Pentatricopeptide repeat
NbD028977.1	2e8ab456153212b8b119186d27a44bde	890	Pfam	PF01535	PPR repeat	482	503	0.0017	TRUE	05-03-2019	IPR002885	Pentatricopeptide repeat
NbD028977.1	2e8ab456153212b8b119186d27a44bde	890	Pfam	PF01535	PPR repeat	216	243	0.011	TRUE	05-03-2019	IPR002885	Pentatricopeptide repeat
NbD028977.1	2e8ab456153212b8b119186d27a44bde	890	Pfam	PF01535	PPR repeat	245	275	0.0063	TRUE	05-03-2019	IPR002885	Pentatricopeptide repeat
NbD028977.1	2e8ab456153212b8b119186d27a44bde	890	Pfam	PF13041	PPR repeat family	141	188	8.7e-14	TRUE	05-03-2019	IPR002885	Pentatricopeptide repeat
NbD028977.1	2e8ab456153212b8b119186d27a44bde	890	Pfam	PF13041	PPR repeat family	376	422	3.5e-07	TRUE	05-03-2019	IPR002885	Pentatricopeptide repeat
NbD028977.1	2e8ab456153212b8b119186d27a44bde	890	Pfam	PF14432	DYW family of nucleic acid deaminases	756	879	6.7e-33	TRUE	05-03-2019	IPR032867	DYW domain	GO:0008270
NbE03056763.1	06eaf8b03197fcf510eb0627439a4544	432	Pfam	PF00076	RNA recognition motif. (a.k.a. RRM, RBD, or RNP domain)	18	82	1.2e-13	TRUE	05-03-2019	IPR000504	RNA recognition motif domain	GO:0003676
NbE03056763.1	06eaf8b03197fcf510eb0627439a4544	432	Pfam	PF00076	RNA recognition motif. (a.k.a. RRM, RBD, or RNP domain)	352	422	5.4e-16	TRUE	05-03-2019	IPR000504	RNA recognition motif domain	GO:0003676
NbE03056763.1	06eaf8b03197fcf510eb0627439a4544	432	Pfam	PF00076	RNA recognition motif. (a.k.a. RRM, RBD, or RNP domain)	106	169	5.7e-16	TRUE	05-03-2019	IPR000504	RNA recognition motif domain	GO:0003676
NbD046089.1	59b37c50f5c7a5117374fab705a3fed2	138	Pfam	PF04133	Vacuolar protein sorting 55	18	130	3.1e-33	TRUE	05-03-2019	IPR007262	Vacuolar protein sorting 55
NbD002417.1	7cbf14e6d8943134e69527d1f492f55e	626	Pfam	PF00069	Protein kinase domain	304	574	6.7e-45	TRUE	05-03-2019	IPR000719	Protein kinase domain	GO:0004672|GO:0005524|GO:0006468
NbD002417.1	7cbf14e6d8943134e69527d1f492f55e	626	Pfam	PF08263	Leucine rich repeat N-terminal domain	32	71	2.3e-11	TRUE	05-03-2019	IPR013210	Leucine-rich repeat-containing N-terminal, plant-type
NbD002417.1	7cbf14e6d8943134e69527d1f492f55e	626	Pfam	PF13855	Leucine rich repeat	99	158	1.4e-08	TRUE	05-03-2019	IPR001611	Leucine-rich repeat	GO:0005515
NbD009809.1	4866f32bf9618384b33b273ffde10e72	884	Pfam	PF01453	D-mannose binding lectin	81	172	3.9e-18	TRUE	05-03-2019	IPR001480	Bulb-type lectin domain
NbD009809.1	4866f32bf9618384b33b273ffde10e72	884	Pfam	PF00069	Protein kinase domain	527	810	1.2e-51	TRUE	05-03-2019	IPR000719	Protein kinase domain	GO:0004672|GO:0005524|GO:0006468
NbD038670.1	b1d4810374be20ad3487f7b9b3a2382d	663	Pfam	PF13632	Glycosyl transferase family group 2	294	487	3.1e-19	TRUE	05-03-2019	IPR001173	Glycosyltransferase 2-like		Reactome: R-HSA-913709
NbD016248.1	d1dca32d8fd1960ae5e395526b2f2e47	601	Pfam	PF00515	Tetratricopeptide repeat	522	552	5.3e-07	TRUE	05-03-2019	IPR001440	Tetratricopeptide repeat 1	GO:0005515
NbD016248.1	d1dca32d8fd1960ae5e395526b2f2e47	601	Pfam	PF01425	Amidase	354	453	6.2e-07	TRUE	05-03-2019	IPR023631	Amidase signature domain		KEGG: 00970+6.3.5.7|MetaCyc: PWY-5921
NbD016248.1	d1dca32d8fd1960ae5e395526b2f2e47	601	Pfam	PF01425	Amidase	70	245	1e-52	TRUE	05-03-2019	IPR023631	Amidase signature domain		KEGG: 00970+6.3.5.7|MetaCyc: PWY-5921
NbD021395.1	f6d93bed87d2c37f7a215c1c03774331	517	Pfam	PF03514	GRAS domain family	148	517	2.7e-127	TRUE	05-03-2019	IPR005202	Transcription factor GRAS
NbD017042.1	34bb15f83cbccb416dff81fa301cf755	950	Pfam	PF13855	Leucine rich repeat	270	328	1.3e-07	TRUE	05-03-2019	IPR001611	Leucine-rich repeat	GO:0005515
NbD017042.1	34bb15f83cbccb416dff81fa301cf755	950	Pfam	PF13855	Leucine rich repeat	124	184	1.4e-08	TRUE	05-03-2019	IPR001611	Leucine-rich repeat	GO:0005515
NbD017042.1	34bb15f83cbccb416dff81fa301cf755	950	Pfam	PF13855	Leucine rich repeat	351	411	4e-07	TRUE	05-03-2019	IPR001611	Leucine-rich repeat	GO:0005515
NbD017042.1	34bb15f83cbccb416dff81fa301cf755	950	Pfam	PF08263	Leucine rich repeat N-terminal domain	31	67	1.6e-07	TRUE	05-03-2019	IPR013210	Leucine-rich repeat-containing N-terminal, plant-type
NbD017042.1	34bb15f83cbccb416dff81fa301cf755	950	Pfam	PF00560	Leucine Rich Repeat	245	267	0.95	TRUE	05-03-2019	IPR001611	Leucine-rich repeat	GO:0005515
NbD017042.1	34bb15f83cbccb416dff81fa301cf755	950	Pfam	PF00560	Leucine Rich Repeat	694	715	0.017	TRUE	05-03-2019	IPR001611	Leucine-rich repeat	GO:0005515
NbD017042.1	34bb15f83cbccb416dff81fa301cf755	950	Pfam	PF00560	Leucine Rich Repeat	810	831	0.3	TRUE	05-03-2019	IPR001611	Leucine-rich repeat	GO:0005515
NbD044429.1	d6f0cbf7fd305305fb2f1400238cf15f	695	Pfam	PF01535	PPR repeat	228	256	0.0058	TRUE	05-03-2019	IPR002885	Pentatricopeptide repeat
NbD044429.1	d6f0cbf7fd305305fb2f1400238cf15f	695	Pfam	PF01535	PPR repeat	330	359	1e-06	TRUE	05-03-2019	IPR002885	Pentatricopeptide repeat
NbD044429.1	d6f0cbf7fd305305fb2f1400238cf15f	695	Pfam	PF01535	PPR repeat	433	456	0.0038	TRUE	05-03-2019	IPR002885	Pentatricopeptide repeat
NbD044429.1	d6f0cbf7fd305305fb2f1400238cf15f	695	Pfam	PF01535	PPR repeat	200	223	0.016	TRUE	05-03-2019	IPR002885	Pentatricopeptide repeat
NbD044429.1	d6f0cbf7fd305305fb2f1400238cf15f	695	Pfam	PF01535	PPR repeat	360	382	0.00015	TRUE	05-03-2019	IPR002885	Pentatricopeptide repeat
NbD044429.1	d6f0cbf7fd305305fb2f1400238cf15f	695	Pfam	PF01535	PPR repeat	301	322	0.18	TRUE	05-03-2019	IPR002885	Pentatricopeptide repeat
NbD044429.1	d6f0cbf7fd305305fb2f1400238cf15f	695	Pfam	PF01535	PPR repeat	128	157	2.7e-06	TRUE	05-03-2019	IPR002885	Pentatricopeptide repeat
NbD044429.1	d6f0cbf7fd305305fb2f1400238cf15f	695	Pfam	PF01535	PPR repeat	101	124	0.0028	TRUE	05-03-2019	IPR002885	Pentatricopeptide repeat
NbD044429.1	d6f0cbf7fd305305fb2f1400238cf15f	695	Pfam	PF13041	PPR repeat family	559	606	4.3e-09	TRUE	05-03-2019	IPR002885	Pentatricopeptide repeat
NbD044429.1	d6f0cbf7fd305305fb2f1400238cf15f	695	Pfam	PF13041	PPR repeat family	460	507	1.3e-08	TRUE	05-03-2019	IPR002885	Pentatricopeptide repeat
NbD016153.1	b56ab896887a8483b45b0b5b96d979ad	348	Pfam	PF01585	G-patch domain	150	193	5.8e-14	TRUE	05-03-2019	IPR000467	G-patch domain	GO:0003676
NbD016153.1	b56ab896887a8483b45b0b5b96d979ad	348	Pfam	PF18044	CCCH-type zinc finger	1	20	1.6e-06	TRUE	05-03-2019	IPR041367	E3 ligase, CCCH-type zinc finger
NbD034033.1	7079e14fb23903bbb2199d0ac8cdc5d3	432	Pfam	PF10155	CCR4-NOT transcription complex subunit 11	305	429	7.7e-54	TRUE	05-03-2019	IPR019312	CCR4-NOT transcription complex subunit 11	GO:0030014	Reactome: R-HSA-429947|Reactome: R-HSA-6804115
NbE44070639.1	9df6ef95a726ceb0affe5a74c3ce64aa	909	Pfam	PF18052	Rx N-terminal domain	5	80	1.1e-13	TRUE	05-03-2019	IPR041118	Rx, N-terminal
NbE44070639.1	9df6ef95a726ceb0affe5a74c3ce64aa	909	Pfam	PF13855	Leucine rich repeat	580	633	2.6e-06	TRUE	05-03-2019	IPR001611	Leucine-rich repeat	GO:0005515
NbE44070639.1	9df6ef95a726ceb0affe5a74c3ce64aa	909	Pfam	PF00931	NB-ARC domain	171	419	1.8e-39	TRUE	05-03-2019	IPR002182	NB-ARC	GO:0043531	Reactome: R-HSA-111458|Reactome: R-HSA-111459|Reactome: R-HSA-6798695|Reactome: R-HSA-6803207|Reactome: R-HSA-8953750
NbD013142.1	e8fc07c5ff4b8072b6fea75b5a9ff62b	1497	Pfam	PF14244	gag-polypeptide of LTR copia-type	27	73	3e-09	TRUE	05-03-2019	IPR029472	Retrotransposon Copia-like, N-terminal
NbD013142.1	e8fc07c5ff4b8072b6fea75b5a9ff62b	1497	Pfam	PF13976	GAG-pre-integrase domain	516	595	2.6e-08	TRUE	05-03-2019	IPR025724	GAG-pre-integrase domain
NbD013142.1	e8fc07c5ff4b8072b6fea75b5a9ff62b	1497	Pfam	PF14223	gag-polypeptide of LTR copia-type	82	164	6.3e-08	TRUE	05-03-2019
NbD013142.1	e8fc07c5ff4b8072b6fea75b5a9ff62b	1497	Pfam	PF00665	Integrase core domain	608	724	1.3e-18	TRUE	05-03-2019	IPR001584	Integrase, catalytic core	GO:0015074
NbD013142.1	e8fc07c5ff4b8072b6fea75b5a9ff62b	1497	Pfam	PF07727	Reverse transcriptase (RNA-dependent DNA polymerase)	975	1233	5.7e-63	TRUE	05-03-2019	IPR013103	Reverse transcriptase, RNA-dependent DNA polymerase		KEGG: 00230+2.7.7.7|KEGG: 00240+2.7.7.7
NbD043009.1	e8fc07c5ff4b8072b6fea75b5a9ff62b	1497	Pfam	PF14244	gag-polypeptide of LTR copia-type	27	73	3e-09	TRUE	05-03-2019	IPR029472	Retrotransposon Copia-like, N-terminal
NbD043009.1	e8fc07c5ff4b8072b6fea75b5a9ff62b	1497	Pfam	PF13976	GAG-pre-integrase domain	516	595	2.6e-08	TRUE	05-03-2019	IPR025724	GAG-pre-integrase domain
NbD043009.1	e8fc07c5ff4b8072b6fea75b5a9ff62b	1497	Pfam	PF14223	gag-polypeptide of LTR copia-type	82	164	6.3e-08	TRUE	05-03-2019
NbD043009.1	e8fc07c5ff4b8072b6fea75b5a9ff62b	1497	Pfam	PF00665	Integrase core domain	608	724	1.3e-18	TRUE	05-03-2019	IPR001584	Integrase, catalytic core	GO:0015074
NbD043009.1	e8fc07c5ff4b8072b6fea75b5a9ff62b	1497	Pfam	PF07727	Reverse transcriptase (RNA-dependent DNA polymerase)	975	1233	5.7e-63	TRUE	05-03-2019	IPR013103	Reverse transcriptase, RNA-dependent DNA polymerase		KEGG: 00230+2.7.7.7|KEGG: 00240+2.7.7.7
NbD006169.1	1fc07f103657c0cc90c0836473ab569c	125	Pfam	PF13976	GAG-pre-integrase domain	24	93	7.9e-17	TRUE	05-03-2019	IPR025724	GAG-pre-integrase domain
NbD001397.1	4e9561707c7e21addb20c5247342d48d	1287	Pfam	PF07159	Protein of unknown function (DUF1394)	156	215	1.3e-05	TRUE	05-03-2019	IPR009828	Protein of unknown function DUF1394
NbD001397.1	4e9561707c7e21addb20c5247342d48d	1287	Pfam	PF05994	Cytoplasmic Fragile-X interacting family	399	1246	7.4e-295	TRUE	05-03-2019	IPR008081	Cytoplasmic FMR1-interacting		Reactome: R-HSA-2029482|Reactome: R-HSA-4420097|Reactome: R-HSA-5663213
NbD024559.1	1eb7e891e10152556a7f3e56771a0653	413	Pfam	PF00627	UBA/TS-N domain	117	148	1.5e-07	TRUE	05-03-2019	IPR015940	Ubiquitin-associated domain
NbD024559.1	1eb7e891e10152556a7f3e56771a0653	413	Pfam	PF09409	PUB domain	320	390	4e-25	TRUE	05-03-2019	IPR018997	PUB domain
NbD016131.1	721d3ef3d52be70c0408ed7c6733be6d	1329	Pfam	PF07727	Reverse transcriptase (RNA-dependent DNA polymerase)	851	1092	5.6e-87	TRUE	05-03-2019	IPR013103	Reverse transcriptase, RNA-dependent DNA polymerase		KEGG: 00230+2.7.7.7|KEGG: 00240+2.7.7.7
NbD016131.1	721d3ef3d52be70c0408ed7c6733be6d	1329	Pfam	PF14223	gag-polypeptide of LTR copia-type	72	211	1.3e-26	TRUE	05-03-2019
NbD016131.1	721d3ef3d52be70c0408ed7c6733be6d	1329	Pfam	PF13976	GAG-pre-integrase domain	464	518	1.7e-11	TRUE	05-03-2019	IPR025724	GAG-pre-integrase domain
NbD016131.1	721d3ef3d52be70c0408ed7c6733be6d	1329	Pfam	PF13961	Domain of unknown function (DUF4219)	19	44	1.3e-06	TRUE	05-03-2019	IPR025314	Domain of unknown function DUF4219
NbD016131.1	721d3ef3d52be70c0408ed7c6733be6d	1329	Pfam	PF00665	Integrase core domain	531	645	5.3e-21	TRUE	05-03-2019	IPR001584	Integrase, catalytic core	GO:0015074
NbD001841.1	1ae27351632efc8b5869d3f6e55d3a88	1420	Pfam	PF14223	gag-polypeptide of LTR copia-type	69	204	4.7e-18	TRUE	05-03-2019
NbD001841.1	1ae27351632efc8b5869d3f6e55d3a88	1420	Pfam	PF00665	Integrase core domain	554	666	2.2e-22	TRUE	05-03-2019	IPR001584	Integrase, catalytic core	GO:0015074
NbD001841.1	1ae27351632efc8b5869d3f6e55d3a88	1420	Pfam	PF07727	Reverse transcriptase (RNA-dependent DNA polymerase)	936	1176	3.5e-87	TRUE	05-03-2019	IPR013103	Reverse transcriptase, RNA-dependent DNA polymerase		KEGG: 00230+2.7.7.7|KEGG: 00240+2.7.7.7
NbD001841.1	1ae27351632efc8b5869d3f6e55d3a88	1420	Pfam	PF13976	GAG-pre-integrase domain	470	536	1.1e-13	TRUE	05-03-2019	IPR025724	GAG-pre-integrase domain
NbD001841.1	1ae27351632efc8b5869d3f6e55d3a88	1420	Pfam	PF13961	Domain of unknown function (DUF4219)	32	58	1.7e-07	TRUE	05-03-2019	IPR025314	Domain of unknown function DUF4219
NbD024773.1	eb805d6f8425491a92dc8cb20e944b7d	380	Pfam	PF00201	UDP-glucoronosyl and UDP-glucosyl transferase	171	327	5.8e-21	TRUE	05-03-2019	IPR002213	UDP-glucuronosyl/UDP-glucosyltransferase	GO:0016758	Reactome: R-HSA-156588
NbD052036.1	35c62abac0d38ed85f53a4d364eb76f0	491	Pfam	PF00400	WD domain, G-beta repeat	217	252	2.7e-09	TRUE	05-03-2019	IPR001680	WD40 repeat	GO:0005515
NbD052036.1	35c62abac0d38ed85f53a4d364eb76f0	491	Pfam	PF00400	WD domain, G-beta repeat	449	486	0.024	TRUE	05-03-2019	IPR001680	WD40 repeat	GO:0005515
NbD004945.1	03adabb3460a956189966a1bc9b214d2	866	Pfam	PF00078	Reverse transcriptase (RNA-dependent DNA polymerase)	447	685	3.3e-41	TRUE	05-03-2019	IPR000477	Reverse transcriptase domain
NbD029474.1	03adabb3460a956189966a1bc9b214d2	866	Pfam	PF00078	Reverse transcriptase (RNA-dependent DNA polymerase)	447	685	3.3e-41	TRUE	05-03-2019	IPR000477	Reverse transcriptase domain
NbD019146.1	03adabb3460a956189966a1bc9b214d2	866	Pfam	PF00078	Reverse transcriptase (RNA-dependent DNA polymerase)	447	685	3.3e-41	TRUE	05-03-2019	IPR000477	Reverse transcriptase domain
NbD002200.1	03adabb3460a956189966a1bc9b214d2	866	Pfam	PF00078	Reverse transcriptase (RNA-dependent DNA polymerase)	447	685	3.3e-41	TRUE	05-03-2019	IPR000477	Reverse transcriptase domain
NbD003367.1	03adabb3460a956189966a1bc9b214d2	866	Pfam	PF00078	Reverse transcriptase (RNA-dependent DNA polymerase)	447	685	3.3e-41	TRUE	05-03-2019	IPR000477	Reverse transcriptase domain
NbD039487.1	03adabb3460a956189966a1bc9b214d2	866	Pfam	PF00078	Reverse transcriptase (RNA-dependent DNA polymerase)	447	685	3.3e-41	TRUE	05-03-2019	IPR000477	Reverse transcriptase domain
NbD013226.1	03adabb3460a956189966a1bc9b214d2	866	Pfam	PF00078	Reverse transcriptase (RNA-dependent DNA polymerase)	447	685	3.3e-41	TRUE	05-03-2019	IPR000477	Reverse transcriptase domain
NbD051407.1	03adabb3460a956189966a1bc9b214d2	866	Pfam	PF00078	Reverse transcriptase (RNA-dependent DNA polymerase)	447	685	3.3e-41	TRUE	05-03-2019	IPR000477	Reverse transcriptase domain
NbD037607.1	03adabb3460a956189966a1bc9b214d2	866	Pfam	PF00078	Reverse transcriptase (RNA-dependent DNA polymerase)	447	685	3.3e-41	TRUE	05-03-2019	IPR000477	Reverse transcriptase domain
NbD042068.1	03adabb3460a956189966a1bc9b214d2	866	Pfam	PF00078	Reverse transcriptase (RNA-dependent DNA polymerase)	447	685	3.3e-41	TRUE	05-03-2019	IPR000477	Reverse transcriptase domain
NbD016813.1	03adabb3460a956189966a1bc9b214d2	866	Pfam	PF00078	Reverse transcriptase (RNA-dependent DNA polymerase)	447	685	3.3e-41	TRUE	05-03-2019	IPR000477	Reverse transcriptase domain
NbD014286.1	03adabb3460a956189966a1bc9b214d2	866	Pfam	PF00078	Reverse transcriptase (RNA-dependent DNA polymerase)	447	685	3.3e-41	TRUE	05-03-2019	IPR000477	Reverse transcriptase domain
NbD037459.1	03adabb3460a956189966a1bc9b214d2	866	Pfam	PF00078	Reverse transcriptase (RNA-dependent DNA polymerase)	447	685	3.3e-41	TRUE	05-03-2019	IPR000477	Reverse transcriptase domain
NbD019932.1	03adabb3460a956189966a1bc9b214d2	866	Pfam	PF00078	Reverse transcriptase (RNA-dependent DNA polymerase)	447	685	3.3e-41	TRUE	05-03-2019	IPR000477	Reverse transcriptase domain
NbD022635.1	524ffb6986fabda987fe1b0a8ad917c1	111	Pfam	PF14223	gag-polypeptide of LTR copia-type	46	111	1.4e-14	TRUE	05-03-2019
NbE05065668.1	c335762d66f9ddb90de9fc05f42f45f6	309	Pfam	PF04755	PAP_fibrillin	84	299	2.5e-79	TRUE	05-03-2019	IPR006843	Plastid lipid-associated protein/fibrillin conserved domain
NbD030798.1	eab3816d7525f045e5f917dc5c148640	327	Pfam	PF12146	Serine aminopeptidase, S33	54	297	2.4e-49	TRUE	05-03-2019	IPR022742	Serine aminopeptidase, S33
NbD043727.1	86e83a7bf5494ab69341ff9df1c304bc	217	Pfam	PF00076	RNA recognition motif. (a.k.a. RRM, RBD, or RNP domain)	145	204	3.1e-13	TRUE	05-03-2019	IPR000504	RNA recognition motif domain	GO:0003676
NbD021004.1	42cc137178e149f72a3cdddca176dc73	224	Pfam	PF07855	Autophagy-related protein 101	10	186	4.5e-47	TRUE	05-03-2019	IPR012445	Autophagy-related protein 101	GO:0006914	Reactome: R-HSA-1632852
NbE05063983.1	7d9bf8d3c8b91d87731c7c0eab141034	154	Pfam	PF00078	Reverse transcriptase (RNA-dependent DNA polymerase)	2	151	4e-22	TRUE	05-03-2019	IPR000477	Reverse transcriptase domain
NbD043592.1	0b6a3e51dd91270339251b80f07bce0b	386	Pfam	PF18253	Hsp70-interacting protein N N-terminal domain	2	43	1e-17	TRUE	05-03-2019	IPR034649	Hsp70-interacting protein, N-terminal	GO:0046983
NbD043592.1	0b6a3e51dd91270339251b80f07bce0b	386	Pfam	PF00085	Thioredoxin	298	380	1.4e-20	TRUE	05-03-2019	IPR013766	Thioredoxin domain	GO:0045454
NbD047106.1	db29fbb20c0616930fa56202a4e2dd14	651	Pfam	PF14223	gag-polypeptide of LTR copia-type	82	216	8.5e-25	TRUE	05-03-2019
NbD047106.1	db29fbb20c0616930fa56202a4e2dd14	651	Pfam	PF00098	Zinc knuckle	277	294	6e-06	TRUE	05-03-2019	IPR001878	Zinc finger, CCHC-type	GO:0003676|GO:0008270
NbD024201.1	db29fbb20c0616930fa56202a4e2dd14	651	Pfam	PF14223	gag-polypeptide of LTR copia-type	82	216	8.5e-25	TRUE	05-03-2019
NbD024201.1	db29fbb20c0616930fa56202a4e2dd14	651	Pfam	PF00098	Zinc knuckle	277	294	6e-06	TRUE	05-03-2019	IPR001878	Zinc finger, CCHC-type	GO:0003676|GO:0008270
NbD007482.1	db29fbb20c0616930fa56202a4e2dd14	651	Pfam	PF14223	gag-polypeptide of LTR copia-type	82	216	8.5e-25	TRUE	05-03-2019
NbD007482.1	db29fbb20c0616930fa56202a4e2dd14	651	Pfam	PF00098	Zinc knuckle	277	294	6e-06	TRUE	05-03-2019	IPR001878	Zinc finger, CCHC-type	GO:0003676|GO:0008270
NbD034375.1	9cc1b5f1e5f93e9ee6c98df3db9c6b64	830	Pfam	PF13812	Pentatricopeptide repeat domain	525	584	6.4e-11	TRUE	05-03-2019	IPR002885	Pentatricopeptide repeat
NbD034375.1	9cc1b5f1e5f93e9ee6c98df3db9c6b64	830	Pfam	PF13812	Pentatricopeptide repeat domain	453	512	5.1e-09	TRUE	05-03-2019	IPR002885	Pentatricopeptide repeat
NbD034375.1	9cc1b5f1e5f93e9ee6c98df3db9c6b64	830	Pfam	PF13812	Pentatricopeptide repeat domain	314	372	5.9e-13	TRUE	05-03-2019	IPR002885	Pentatricopeptide repeat
NbD034375.1	9cc1b5f1e5f93e9ee6c98df3db9c6b64	830	Pfam	PF13812	Pentatricopeptide repeat domain	384	445	7.9e-21	TRUE	05-03-2019	IPR002885	Pentatricopeptide repeat
NbD034375.1	9cc1b5f1e5f93e9ee6c98df3db9c6b64	830	Pfam	PF13812	Pentatricopeptide repeat domain	632	687	3.5e-08	TRUE	05-03-2019	IPR002885	Pentatricopeptide repeat
NbD034375.1	9cc1b5f1e5f93e9ee6c98df3db9c6b64	830	Pfam	PF13812	Pentatricopeptide repeat domain	208	269	5e-19	TRUE	05-03-2019	IPR002885	Pentatricopeptide repeat
NbD034375.1	9cc1b5f1e5f93e9ee6c98df3db9c6b64	830	Pfam	PF13041	PPR repeat family	710	757	1.3e-15	TRUE	05-03-2019	IPR002885	Pentatricopeptide repeat
NbD034375.1	9cc1b5f1e5f93e9ee6c98df3db9c6b64	830	Pfam	PF12854	PPR repeat	776	805	1.8e-08	TRUE	05-03-2019	IPR002885	Pentatricopeptide repeat
NbD029712.1	c347be0085c3b995b922ef724dd2d425	99	Pfam	PF00078	Reverse transcriptase (RNA-dependent DNA polymerase)	2	95	9.1e-10	TRUE	05-03-2019	IPR000477	Reverse transcriptase domain
NbE03058963.1	df58c56fdae2e05b195014b73c30be96	175	Pfam	PF05699	hAT family C-terminal dimerisation region	4	59	4.9e-09	TRUE	05-03-2019	IPR008906	HAT, C-terminal dimerisation domain	GO:0046983
NbD019854.1	8b137ec3980bfed0ed89d7fde772ab70	829	Pfam	PF01301	Glycosyl hydrolases family 35	34	340	7.4e-114	TRUE	05-03-2019	IPR031330	Glycoside hydrolase 35, catalytic domain		KEGG: 00052+3.2.1.23|KEGG: 00511+3.2.1.23|KEGG: 00531+3.2.1.23|KEGG: 00600+3.2.1.23|KEGG: 00604+3.2.1.23|MetaCyc: PWY-6807
NbD019854.1	8b137ec3980bfed0ed89d7fde772ab70	829	Pfam	PF13364	Beta-galactosidase jelly roll domain	606	693	3.5e-05	TRUE	05-03-2019	IPR025300	Beta-galactosidase jelly roll domain		KEGG: 00052+3.2.1.23|KEGG: 00511+3.2.1.23|KEGG: 00531+3.2.1.23|KEGG: 00600+3.2.1.23|KEGG: 00604+3.2.1.23|MetaCyc: PWY-6807|Reactome: R-HSA-1660662|Reactome: R-HSA-2022857|Reactome: R-HSA-2024096|Reactome: R-HSA-2206308|Reactome: R-HSA-4085001|Reactome: R-HSA-6798695
NbD019854.1	8b137ec3980bfed0ed89d7fde772ab70	829	Pfam	PF17834	Beta-sandwich domain in beta galactosidase	348	419	3.9e-26	TRUE	05-03-2019	IPR041392	Beta-galactosidase, beta-sandwich domain		KEGG: 00052+3.2.1.23|KEGG: 00511+3.2.1.23|KEGG: 00531+3.2.1.23|KEGG: 00600+3.2.1.23|KEGG: 00604+3.2.1.23|MetaCyc: PWY-6807
NbD019854.1	8b137ec3980bfed0ed89d7fde772ab70	829	Pfam	PF02140	Galactose binding lectin domain	745	825	8.8e-19	TRUE	05-03-2019	IPR000922	D-galactoside/L-rhamnose binding SUEL lectin domain	GO:0030246
NbD027791.1	b9f7bb2f1a0123f65edbb755164dccf0	291	Pfam	PF00249	Myb-like DNA-binding domain	14	61	1.4e-14	TRUE	05-03-2019	IPR001005	SANT/Myb domain
NbD027791.1	b9f7bb2f1a0123f65edbb755164dccf0	291	Pfam	PF00249	Myb-like DNA-binding domain	67	111	4.2e-16	TRUE	05-03-2019	IPR001005	SANT/Myb domain
NbD042605.1	1132692e50daadd6cecdcb160397a78c	1547	Pfam	PF13975	gag-polyprotein putative aspartyl protease	437	527	1.1e-11	TRUE	05-03-2019
NbD042605.1	1132692e50daadd6cecdcb160397a78c	1547	Pfam	PF17921	Integrase zinc binding domain	1110	1164	2.8e-20	TRUE	05-03-2019	IPR041588	Integrase zinc-binding domain
NbD042605.1	1132692e50daadd6cecdcb160397a78c	1547	Pfam	PF00665	Integrase core domain	1182	1292	3e-11	TRUE	05-03-2019	IPR001584	Integrase, catalytic core	GO:0015074
NbD042605.1	1132692e50daadd6cecdcb160397a78c	1547	Pfam	PF00078	Reverse transcriptase (RNA-dependent DNA polymerase)	680	838	2e-29	TRUE	05-03-2019	IPR000477	Reverse transcriptase domain
NbD042605.1	1132692e50daadd6cecdcb160397a78c	1547	Pfam	PF00385	Chromo (CHRromatin Organisation MOdifier) domain	1486	1539	8.8e-12	TRUE	05-03-2019	IPR023780	Chromo domain
NbD042605.1	1132692e50daadd6cecdcb160397a78c	1547	Pfam	PF03732	Retrotransposon gag protein	197	291	1.5e-17	TRUE	05-03-2019	IPR005162	Retrotransposon gag domain
NbD042605.1	1132692e50daadd6cecdcb160397a78c	1547	Pfam	PF17919	RNase H-like domain found in reverse transcriptase	902	996	1.1e-33	TRUE	05-03-2019	IPR041577	Reverse transcriptase/retrotransposon-derived protein, RNase H-like domain
NbD037519.1	1132692e50daadd6cecdcb160397a78c	1547	Pfam	PF13975	gag-polyprotein putative aspartyl protease	437	527	1.1e-11	TRUE	05-03-2019
NbD037519.1	1132692e50daadd6cecdcb160397a78c	1547	Pfam	PF17921	Integrase zinc binding domain	1110	1164	2.8e-20	TRUE	05-03-2019	IPR041588	Integrase zinc-binding domain
NbD037519.1	1132692e50daadd6cecdcb160397a78c	1547	Pfam	PF00665	Integrase core domain	1182	1292	3e-11	TRUE	05-03-2019	IPR001584	Integrase, catalytic core	GO:0015074
NbD037519.1	1132692e50daadd6cecdcb160397a78c	1547	Pfam	PF00078	Reverse transcriptase (RNA-dependent DNA polymerase)	680	838	2e-29	TRUE	05-03-2019	IPR000477	Reverse transcriptase domain
NbD037519.1	1132692e50daadd6cecdcb160397a78c	1547	Pfam	PF00385	Chromo (CHRromatin Organisation MOdifier) domain	1486	1539	8.8e-12	TRUE	05-03-2019	IPR023780	Chromo domain
NbD037519.1	1132692e50daadd6cecdcb160397a78c	1547	Pfam	PF03732	Retrotransposon gag protein	197	291	1.5e-17	TRUE	05-03-2019	IPR005162	Retrotransposon gag domain
NbD037519.1	1132692e50daadd6cecdcb160397a78c	1547	Pfam	PF17919	RNase H-like domain found in reverse transcriptase	902	996	1.1e-33	TRUE	05-03-2019	IPR041577	Reverse transcriptase/retrotransposon-derived protein, RNase H-like domain
NbD051529.1	05287501e50ec1e50fd92d2184d36ee6	1263	Pfam	PF03924	CHASE domain	381	575	5.1e-35	TRUE	05-03-2019	IPR006189	CHASE domain
NbD051529.1	05287501e50ec1e50fd92d2184d36ee6	1263	Pfam	PF00512	His Kinase A (phospho-acceptor) domain	663	728	9e-17	TRUE	05-03-2019	IPR003661	Signal transduction histidine kinase, dimerisation/phosphoacceptor domain	GO:0000155|GO:0007165
NbD051529.1	05287501e50ec1e50fd92d2184d36ee6	1263	Pfam	PF00072	Response regulator receiver domain	1124	1256	2.3e-20	TRUE	05-03-2019	IPR001789	Signal transduction response regulator, receiver domain	GO:0000160
NbD051529.1	05287501e50ec1e50fd92d2184d36ee6	1263	Pfam	PF02518	Histidine kinase-, DNA gyrase B-, and HSP90-like ATPase	775	942	7.7e-31	TRUE	05-03-2019	IPR003594	Histidine kinase/HSP90-like ATPase
NbD008676.1	6d9db1b182b74ae9d6fac247a317a2e0	618	Pfam	PF00448	SRP54-type protein, GTPase domain	413	617	1.2e-48	TRUE	05-03-2019	IPR000897	Signal recognition particle, SRP54 subunit, GTPase domain	GO:0005525|GO:0006614	Reactome: R-HSA-1799339
NbD008676.1	6d9db1b182b74ae9d6fac247a317a2e0	618	Pfam	PF02881	SRP54-type protein, helical bundle domain	314	381	2.4e-07	TRUE	05-03-2019	IPR013822	Signal recognition particle, SRP54 subunit, helical bundle	GO:0005525|GO:0006614	Reactome: R-HSA-1799339
NbD008676.1	6d9db1b182b74ae9d6fac247a317a2e0	618	Pfam	PF04086	Signal recognition particle, alpha subunit, N-terminal	28	297	1e-69	TRUE	05-03-2019	IPR007222	Signal recognition particle receptor, alpha subunit, N-terminal	GO:0003924|GO:0005047|GO:0005525|GO:0005785|GO:0006886	Reactome: R-HSA-1799339|Reactome: R-HSA-381038
NbD015490.1	05f56ee9c5eb719937537e9cb4473ee3	1393	Pfam	PF14223	gag-polypeptide of LTR copia-type	68	204	2.3e-06	TRUE	05-03-2019
NbD015490.1	05f56ee9c5eb719937537e9cb4473ee3	1393	Pfam	PF13976	GAG-pre-integrase domain	446	503	3.4e-11	TRUE	05-03-2019	IPR025724	GAG-pre-integrase domain
NbD015490.1	05f56ee9c5eb719937537e9cb4473ee3	1393	Pfam	PF00665	Integrase core domain	520	631	9e-22	TRUE	05-03-2019	IPR001584	Integrase, catalytic core	GO:0015074
NbD015490.1	05f56ee9c5eb719937537e9cb4473ee3	1393	Pfam	PF07727	Reverse transcriptase (RNA-dependent DNA polymerase)	909	1151	3.9e-77	TRUE	05-03-2019	IPR013103	Reverse transcriptase, RNA-dependent DNA polymerase		KEGG: 00230+2.7.7.7|KEGG: 00240+2.7.7.7
NbE03056888.1	14479e98dc1e19470f5d2f3961547249	466	Pfam	PF00067	Cytochrome P450	207	446	4.5e-47	TRUE	05-03-2019	IPR001128	Cytochrome P450	GO:0005506|GO:0016705|GO:0020037|GO:0055114
NbE05068520.1	3c0a51982c15855037c7f7048162106d	3734	Pfam	PF15785	Serine/threonine-protein kinase smg-1	662	1182	2.1e-40	TRUE	05-03-2019	IPR031559	Serine/threonine-protein kinase SMG1	GO:0000184|GO:0004674|GO:0016310	KEGG: 04150+2.7.11.1|KEGG: 04151+2.7.11.1|KEGG: 04714+2.7.11.1|KEGG: 04926+2.7.11.1|KEGG: 05163+2.7.11.1|KEGG: 05165+2.7.11.1|KEGG: 05170+2.7.11.1|Reactome: R-HSA-975957
NbE05068520.1	3c0a51982c15855037c7f7048162106d	3734	Pfam	PF02260	FATC domain	3705	3734	3e-13	TRUE	05-03-2019	IPR003152	FATC domain	GO:0005515	KEGG: 04150+2.7.11.1|KEGG: 04151+2.7.11.1|KEGG: 04714+2.7.11.1|KEGG: 04926+2.7.11.1|KEGG: 05163+2.7.11.1|KEGG: 05165+2.7.11.1|KEGG: 05170+2.7.11.1
NbE05068520.1	3c0a51982c15855037c7f7048162106d	3734	Pfam	PF00454	Phosphatidylinositol 3- and 4-kinase	2022	2297	1.5e-45	TRUE	05-03-2019	IPR000403	Phosphatidylinositol 3-/4-kinase, catalytic domain
NbE05068520.1	3c0a51982c15855037c7f7048162106d	3734	Pfam	PF02985	HEAT repeat	74	100	0.0023	TRUE	05-03-2019	IPR000357	HEAT repeat	GO:0005515
NbD042115.1	c2f2a20c5740b177a7cfbcb33460f620	486	Pfam	PF07714	Protein tyrosine kinase	70	308	1.5e-26	TRUE	05-03-2019	IPR001245	Serine-threonine/tyrosine-protein kinase, catalytic domain	GO:0004672|GO:0006468
NbD001318.1	4a2c258479e5af848d14e664696120cd	291	Pfam	PF02984	Cyclin, C-terminal domain	133	230	5.3e-09	TRUE	05-03-2019	IPR004367	Cyclin, C-terminal domain	GO:0005634
NbD001318.1	4a2c258479e5af848d14e664696120cd	291	Pfam	PF00134	Cyclin, N-terminal domain	51	130	2.4e-16	TRUE	05-03-2019	IPR006671	Cyclin, N-terminal
NbD002808.1	460f9e9cc5e8a57bc6ce2b0409ef80af	500	Pfam	PF14111	Domain of unknown function (DUF4283)	3	61	6e-15	TRUE	05-03-2019	IPR025558	Domain of unknown function DUF4283
NbE44070169.1	26f35f581f1ca1fe6d0057cb8a696d61	868	Pfam	PF13328	HD domain	139	295	4.1e-43	TRUE	05-03-2019	IPR003607	HD/PDEase domain
NbE44070169.1	26f35f581f1ca1fe6d0057cb8a696d61	868	Pfam	PF04607	Region found in RelA / SpoT proteins	364	480	1.3e-21	TRUE	05-03-2019	IPR007685	RelA/SpoT	GO:0015969
NbE44070169.1	26f35f581f1ca1fe6d0057cb8a696d61	868	Pfam	PF02824	TGS domain	551	610	1.2e-18	TRUE	05-03-2019	IPR004095	TGS		KEGG: 00970+6.1.1.3
NbD041430.1	698e3e04d42b00a7461ddc499533419e	1086	Pfam	PF02170	PAZ domain	424	549	2.8e-27	TRUE	05-03-2019	IPR003100	PAZ domain	GO:0005515
NbD041430.1	698e3e04d42b00a7461ddc499533419e	1086	Pfam	PF08699	Argonaute linker 1 domain	368	417	4.1e-22	TRUE	05-03-2019	IPR014811	Argonaute, linker 1 domain
NbD041430.1	698e3e04d42b00a7461ddc499533419e	1086	Pfam	PF02171	Piwi domain	711	1029	3.3e-115	TRUE	05-03-2019	IPR003165	Piwi domain	GO:0003676
NbD041430.1	698e3e04d42b00a7461ddc499533419e	1086	Pfam	PF16487	Mid domain of argonaute	617	691	2.4e-08	TRUE	05-03-2019	IPR032473	Protein argonaute, Mid domain		Reactome: R-HSA-1912408|Reactome: R-HSA-203927|Reactome: R-HSA-4086398|Reactome: R-HSA-426486|Reactome: R-HSA-426496|Reactome: R-HSA-5628897|Reactome: R-HSA-5687128|Reactome: R-HSA-8934593|Reactome: R-HSA-8943723|Reactome: R-HSA-8948700|Reactome: R-HSA-8986944|Reactome: R-HSA-9018519|Reactome: R-HSA-9022692
NbD041430.1	698e3e04d42b00a7461ddc499533419e	1086	Pfam	PF16486	N-terminal domain of argonaute	225	358	7e-33	TRUE	05-03-2019	IPR032474	Protein argonaute, N-terminal		Reactome: R-HSA-1912408|Reactome: R-HSA-203927|Reactome: R-HSA-4086398|Reactome: R-HSA-426486|Reactome: R-HSA-426496|Reactome: R-HSA-5628897|Reactome: R-HSA-5687128|Reactome: R-HSA-8934593|Reactome: R-HSA-8943723|Reactome: R-HSA-8948700|Reactome: R-HSA-8986944|Reactome: R-HSA-9018519|Reactome: R-HSA-9022692
NbD041430.1	698e3e04d42b00a7461ddc499533419e	1086	Pfam	PF16488	Argonaute linker 2 domain	560	606	4.4e-16	TRUE	05-03-2019	IPR032472	Argonaute linker 2 domain		Reactome: R-HSA-1912408|Reactome: R-HSA-203927|Reactome: R-HSA-4086398|Reactome: R-HSA-426486|Reactome: R-HSA-426496|Reactome: R-HSA-5628897|Reactome: R-HSA-5687128|Reactome: R-HSA-8934593|Reactome: R-HSA-8943723|Reactome: R-HSA-8948700|Reactome: R-HSA-8986944|Reactome: R-HSA-9018519|Reactome: R-HSA-9022692
NbD041430.1	698e3e04d42b00a7461ddc499533419e	1086	Pfam	PF12764	Glycine-rich region of argonaut	105	205	9.9e-19	TRUE	05-03-2019	IPR024357	Argonaut, glycine-rich domain
NbD011664.1	b5b5032d49caeef421376a1181bde17b	319	Pfam	PF13639	Ring finger domain	95	138	1.9e-12	TRUE	05-03-2019	IPR001841	Zinc finger, RING-type
NbD026606.1	9c76415d54d2cb83592fafc8a709299f	438	Pfam	PF12061	Late blight resistance protein R1	1	78	5.7e-26	TRUE	05-03-2019	IPR021929	Late blight resistance protein R1
NbD026606.1	9c76415d54d2cb83592fafc8a709299f	438	Pfam	PF00931	NB-ARC domain	229	432	4.7e-53	TRUE	05-03-2019	IPR002182	NB-ARC	GO:0043531	Reactome: R-HSA-111458|Reactome: R-HSA-111459|Reactome: R-HSA-6798695|Reactome: R-HSA-6803207|Reactome: R-HSA-8953750
NbD002129.1	eaa86691f721cd2067c1e9282b00ace9	819	Pfam	PF13966	zinc-binding in reverse transcriptase	639	723	4.4e-19	TRUE	05-03-2019	IPR026960	Reverse transcriptase zinc-binding domain
NbD002129.1	eaa86691f721cd2067c1e9282b00ace9	819	Pfam	PF00078	Reverse transcriptase (RNA-dependent DNA polymerase)	195	453	6.2e-48	TRUE	05-03-2019	IPR000477	Reverse transcriptase domain
NbE05068381.1	b5c6173fdfe44f121390b3c9f20dc7b7	1004	Pfam	PF13041	PPR repeat family	176	224	1.1e-07	TRUE	05-03-2019	IPR002885	Pentatricopeptide repeat
NbE05068381.1	b5c6173fdfe44f121390b3c9f20dc7b7	1004	Pfam	PF13041	PPR repeat family	397	445	1.7e-10	TRUE	05-03-2019	IPR002885	Pentatricopeptide repeat
NbE05068381.1	b5c6173fdfe44f121390b3c9f20dc7b7	1004	Pfam	PF01535	PPR repeat	321	347	0.092	TRUE	05-03-2019	IPR002885	Pentatricopeptide repeat
NbE05068381.1	b5c6173fdfe44f121390b3c9f20dc7b7	1004	Pfam	PF01535	PPR repeat	143	166	0.41	TRUE	05-03-2019	IPR002885	Pentatricopeptide repeat
NbE05068381.1	b5c6173fdfe44f121390b3c9f20dc7b7	1004	Pfam	PF01535	PPR repeat	505	534	0.031	TRUE	05-03-2019	IPR002885	Pentatricopeptide repeat
NbE05068381.1	b5c6173fdfe44f121390b3c9f20dc7b7	1004	Pfam	PF01535	PPR repeat	363	384	0.54	TRUE	05-03-2019	IPR002885	Pentatricopeptide repeat
NbE05068381.1	b5c6173fdfe44f121390b3c9f20dc7b7	1004	Pfam	PF01535	PPR repeat	251	278	0.0047	TRUE	05-03-2019	IPR002885	Pentatricopeptide repeat
NbD042683.1	b9b903864525dd6801095d7f07030cef	836	Pfam	PF02877	Poly(ADP-ribose) polymerase, regulatory domain	471	604	2.4e-16	TRUE	05-03-2019	IPR004102	Poly(ADP-ribose) polymerase, regulatory domain	GO:0003950|GO:0006471
NbD042683.1	b9b903864525dd6801095d7f07030cef	836	Pfam	PF00533	BRCA1 C Terminus (BRCT) domain	206	282	8.9e-10	TRUE	05-03-2019	IPR001357	BRCT domain
NbD042683.1	b9b903864525dd6801095d7f07030cef	836	Pfam	PF08063	PADR1 (NUC008) domain	120	167	7.1e-18	TRUE	05-03-2019	IPR012982	PADR1 domain		Reactome: R-HSA-110362|Reactome: R-HSA-2173795|Reactome: R-HSA-3108214|Reactome: R-HSA-5685939|Reactome: R-HSA-5696394|Reactome: R-HSA-5696395|Reactome: R-HSA-5696400
NbD042683.1	b9b903864525dd6801095d7f07030cef	836	Pfam	PF00644	Poly(ADP-ribose) polymerase catalytic domain	619	822	5.1e-43	TRUE	05-03-2019	IPR012317	Poly(ADP-ribose) polymerase, catalytic domain	GO:0003950
NbD042683.1	b9b903864525dd6801095d7f07030cef	836	Pfam	PF05406	WGR domain	354	433	6.6e-12	TRUE	05-03-2019	IPR008893	WGR domain
NbD029723.1	28a4a2667a632a3a9445e3551e76caa9	714	Pfam	PF02705	K+ potassium transporter	48	611	2.7e-188	TRUE	05-03-2019	IPR003855	Potassium transporter	GO:0015079|GO:0016020|GO:0071805
NbD020221.1	7b5f0c100716c5644a196e3f426129da	442	Pfam	PF01554	MatE	10	161	1.8e-24	TRUE	05-03-2019	IPR002528	Multi antimicrobial extrusion protein	GO:0006855|GO:0015238|GO:0015297|GO:0016020|GO:0055085	Reactome: R-HSA-425366
NbD020221.1	7b5f0c100716c5644a196e3f426129da	442	Pfam	PF01554	MatE	228	390	2.4e-32	TRUE	05-03-2019	IPR002528	Multi antimicrobial extrusion protein	GO:0006855|GO:0015238|GO:0015297|GO:0016020|GO:0055085	Reactome: R-HSA-425366
NbD019773.1	ae37892952ad78cdab825b0435e934ff	843	Pfam	PF05699	hAT family C-terminal dimerisation region	695	773	6e-19	TRUE	05-03-2019	IPR008906	HAT, C-terminal dimerisation domain	GO:0046983
NbD045529.1	0513525d68d7afa62b49f5f5c42e3acb	197	Pfam	PF01903	CbiX	63	167	4.9e-28	TRUE	05-03-2019	IPR002762	Cobalamin (vitamin B12) biosynthesis CbiX	GO:0009236|GO:0016852	KEGG: 00860+4.99.1.3|MetaCyc: PWY-7377
NbD028267.1	d09f64a9e39ca0975990530dce8c6d10	2340	Pfam	PF12726	SEN1 N terminal	100	714	4.2e-21	TRUE	05-03-2019	IPR024481	Helicase Sen1, N-terminal
NbD028267.1	d09f64a9e39ca0975990530dce8c6d10	2340	Pfam	PF13086	AAA domain	1449	1821	1.9e-59	TRUE	05-03-2019	IPR041677	DNA2/NAM7 helicase, AAA domain
NbD028267.1	d09f64a9e39ca0975990530dce8c6d10	2340	Pfam	PF13087	AAA domain	1830	2035	7.3e-59	TRUE	05-03-2019	IPR041679	DNA2/NAM7 helicase-like, AAA domain
NbD028689.1	ce762971b6b841e42a2673f4040c1a3f	686	Pfam	PF13041	PPR repeat family	176	224	2.9e-08	TRUE	05-03-2019	IPR002885	Pentatricopeptide repeat
NbD028689.1	ce762971b6b841e42a2673f4040c1a3f	686	Pfam	PF13041	PPR repeat family	277	326	5.1e-10	TRUE	05-03-2019	IPR002885	Pentatricopeptide repeat
NbD028689.1	ce762971b6b841e42a2673f4040c1a3f	686	Pfam	PF13041	PPR repeat family	75	124	1.9e-10	TRUE	05-03-2019	IPR002885	Pentatricopeptide repeat
NbD028689.1	ce762971b6b841e42a2673f4040c1a3f	686	Pfam	PF13041	PPR repeat family	378	425	9.2e-08	TRUE	05-03-2019	IPR002885	Pentatricopeptide repeat
NbD028689.1	ce762971b6b841e42a2673f4040c1a3f	686	Pfam	PF14432	DYW family of nucleic acid deaminases	554	675	3.3e-41	TRUE	05-03-2019	IPR032867	DYW domain	GO:0008270
NbD028689.1	ce762971b6b841e42a2673f4040c1a3f	686	Pfam	PF01535	PPR repeat	353	377	0.0073	TRUE	05-03-2019	IPR002885	Pentatricopeptide repeat
NbD028689.1	ce762971b6b841e42a2673f4040c1a3f	686	Pfam	PF01535	PPR repeat	453	478	0.0064	TRUE	05-03-2019	IPR002885	Pentatricopeptide repeat
NbD018295.1	72c34439b4d4999c6cdc25db4a5bc242	595	Pfam	PF00078	Reverse transcriptase (RNA-dependent DNA polymerase)	1	81	1.4e-12	TRUE	05-03-2019	IPR000477	Reverse transcriptase domain
NbD018295.1	72c34439b4d4999c6cdc25db4a5bc242	595	Pfam	PF13456	Reverse transcriptase-like	333	452	5.2e-20	TRUE	05-03-2019	IPR002156	Ribonuclease H domain	GO:0003676|GO:0004523
NbD018295.1	72c34439b4d4999c6cdc25db4a5bc242	595	Pfam	PF17919	RNase H-like domain found in reverse transcriptase	145	241	1.8e-22	TRUE	05-03-2019	IPR041577	Reverse transcriptase/retrotransposon-derived protein, RNase H-like domain
NbD018295.1	72c34439b4d4999c6cdc25db4a5bc242	595	Pfam	PF17921	Integrase zinc binding domain	542	595	1.8e-05	TRUE	05-03-2019	IPR041588	Integrase zinc-binding domain
NbE03061454.1	ede4748026e4231d8511d7b7798db479	156	Pfam	PF14223	gag-polypeptide of LTR copia-type	3	119	2.9e-16	TRUE	05-03-2019
NbD000047.1	95b4c3e1b1628a4530e8252e0c042bc1	151	Pfam	PF00078	Reverse transcriptase (RNA-dependent DNA polymerase)	2	150	4.5e-23	TRUE	05-03-2019	IPR000477	Reverse transcriptase domain
NbD031560.1	95b4c3e1b1628a4530e8252e0c042bc1	151	Pfam	PF00078	Reverse transcriptase (RNA-dependent DNA polymerase)	2	150	4.5e-23	TRUE	05-03-2019	IPR000477	Reverse transcriptase domain
NbD019189.1	d1c12457c18054d19e6b5cc550ed23b0	257	Pfam	PF01357	Pollen allergen	164	241	4.6e-24	TRUE	05-03-2019	IPR007117	Expansin, cellulose-binding-like domain
NbD019189.1	d1c12457c18054d19e6b5cc550ed23b0	257	Pfam	PF03330	Lytic transglycolase	66	153	1.2e-21	TRUE	05-03-2019	IPR009009	RlpA-like protein, double-psi beta-barrel domain
NbD014825.1	103eb9175e1daad2a2d2b3667c7f4c02	693	Pfam	PF05033	Pre-SET motif	420	516	4.4e-21	TRUE	05-03-2019	IPR007728	Pre-SET domain	GO:0005634|GO:0008270|GO:0018024|GO:0034968	KEGG: 00310+2.1.1.43|Reactome: R-HSA-3214841
NbD014825.1	103eb9175e1daad2a2d2b3667c7f4c02	693	Pfam	PF00856	SET domain	535	663	8.1e-22	TRUE	05-03-2019	IPR001214	SET domain	GO:0005515
NbD014825.1	103eb9175e1daad2a2d2b3667c7f4c02	693	Pfam	PF02182	SAD/SRA domain	225	374	1.8e-39	TRUE	05-03-2019	IPR003105	SRA-YDG
NbD036236.1	a14ac67822e8c98a468b34db43428aee	1523	Pfam	PF13976	GAG-pre-integrase domain	551	602	8.2e-07	TRUE	05-03-2019	IPR025724	GAG-pre-integrase domain
NbD036236.1	a14ac67822e8c98a468b34db43428aee	1523	Pfam	PF14223	gag-polypeptide of LTR copia-type	82	164	8.7e-08	TRUE	05-03-2019
NbD036236.1	a14ac67822e8c98a468b34db43428aee	1523	Pfam	PF07727	Reverse transcriptase (RNA-dependent DNA polymerase)	1008	1267	2.2e-65	TRUE	05-03-2019	IPR013103	Reverse transcriptase, RNA-dependent DNA polymerase		KEGG: 00230+2.7.7.7|KEGG: 00240+2.7.7.7
NbD036236.1	a14ac67822e8c98a468b34db43428aee	1523	Pfam	PF00665	Integrase core domain	615	731	3.1e-19	TRUE	05-03-2019	IPR001584	Integrase, catalytic core	GO:0015074
NbD036236.1	a14ac67822e8c98a468b34db43428aee	1523	Pfam	PF14244	gag-polypeptide of LTR copia-type	27	73	1.7e-09	TRUE	05-03-2019	IPR029472	Retrotransposon Copia-like, N-terminal
NbD049082.1	a14ac67822e8c98a468b34db43428aee	1523	Pfam	PF13976	GAG-pre-integrase domain	551	602	8.2e-07	TRUE	05-03-2019	IPR025724	GAG-pre-integrase domain
NbD049082.1	a14ac67822e8c98a468b34db43428aee	1523	Pfam	PF14223	gag-polypeptide of LTR copia-type	82	164	8.7e-08	TRUE	05-03-2019
NbD049082.1	a14ac67822e8c98a468b34db43428aee	1523	Pfam	PF07727	Reverse transcriptase (RNA-dependent DNA polymerase)	1008	1267	2.2e-65	TRUE	05-03-2019	IPR013103	Reverse transcriptase, RNA-dependent DNA polymerase		KEGG: 00230+2.7.7.7|KEGG: 00240+2.7.7.7
NbD049082.1	a14ac67822e8c98a468b34db43428aee	1523	Pfam	PF00665	Integrase core domain	615	731	3.1e-19	TRUE	05-03-2019	IPR001584	Integrase, catalytic core	GO:0015074
NbD049082.1	a14ac67822e8c98a468b34db43428aee	1523	Pfam	PF14244	gag-polypeptide of LTR copia-type	27	73	1.7e-09	TRUE	05-03-2019	IPR029472	Retrotransposon Copia-like, N-terminal
NbD048160.1	a14ac67822e8c98a468b34db43428aee	1523	Pfam	PF13976	GAG-pre-integrase domain	551	602	8.2e-07	TRUE	05-03-2019	IPR025724	GAG-pre-integrase domain
NbD048160.1	a14ac67822e8c98a468b34db43428aee	1523	Pfam	PF14223	gag-polypeptide of LTR copia-type	82	164	8.7e-08	TRUE	05-03-2019
NbD048160.1	a14ac67822e8c98a468b34db43428aee	1523	Pfam	PF07727	Reverse transcriptase (RNA-dependent DNA polymerase)	1008	1267	2.2e-65	TRUE	05-03-2019	IPR013103	Reverse transcriptase, RNA-dependent DNA polymerase		KEGG: 00230+2.7.7.7|KEGG: 00240+2.7.7.7
NbD048160.1	a14ac67822e8c98a468b34db43428aee	1523	Pfam	PF00665	Integrase core domain	615	731	3.1e-19	TRUE	05-03-2019	IPR001584	Integrase, catalytic core	GO:0015074
NbD048160.1	a14ac67822e8c98a468b34db43428aee	1523	Pfam	PF14244	gag-polypeptide of LTR copia-type	27	73	1.7e-09	TRUE	05-03-2019	IPR029472	Retrotransposon Copia-like, N-terminal
NbD023478.1	a14ac67822e8c98a468b34db43428aee	1523	Pfam	PF13976	GAG-pre-integrase domain	551	602	8.2e-07	TRUE	05-03-2019	IPR025724	GAG-pre-integrase domain
NbD023478.1	a14ac67822e8c98a468b34db43428aee	1523	Pfam	PF14223	gag-polypeptide of LTR copia-type	82	164	8.7e-08	TRUE	05-03-2019
NbD023478.1	a14ac67822e8c98a468b34db43428aee	1523	Pfam	PF07727	Reverse transcriptase (RNA-dependent DNA polymerase)	1008	1267	2.2e-65	TRUE	05-03-2019	IPR013103	Reverse transcriptase, RNA-dependent DNA polymerase		KEGG: 00230+2.7.7.7|KEGG: 00240+2.7.7.7
NbD023478.1	a14ac67822e8c98a468b34db43428aee	1523	Pfam	PF00665	Integrase core domain	615	731	3.1e-19	TRUE	05-03-2019	IPR001584	Integrase, catalytic core	GO:0015074
NbD023478.1	a14ac67822e8c98a468b34db43428aee	1523	Pfam	PF14244	gag-polypeptide of LTR copia-type	27	73	1.7e-09	TRUE	05-03-2019	IPR029472	Retrotransposon Copia-like, N-terminal
NbD025047.1	a14ac67822e8c98a468b34db43428aee	1523	Pfam	PF13976	GAG-pre-integrase domain	551	602	8.2e-07	TRUE	05-03-2019	IPR025724	GAG-pre-integrase domain
NbD025047.1	a14ac67822e8c98a468b34db43428aee	1523	Pfam	PF14223	gag-polypeptide of LTR copia-type	82	164	8.7e-08	TRUE	05-03-2019
NbD025047.1	a14ac67822e8c98a468b34db43428aee	1523	Pfam	PF07727	Reverse transcriptase (RNA-dependent DNA polymerase)	1008	1267	2.2e-65	TRUE	05-03-2019	IPR013103	Reverse transcriptase, RNA-dependent DNA polymerase		KEGG: 00230+2.7.7.7|KEGG: 00240+2.7.7.7
NbD025047.1	a14ac67822e8c98a468b34db43428aee	1523	Pfam	PF00665	Integrase core domain	615	731	3.1e-19	TRUE	05-03-2019	IPR001584	Integrase, catalytic core	GO:0015074
NbD025047.1	a14ac67822e8c98a468b34db43428aee	1523	Pfam	PF14244	gag-polypeptide of LTR copia-type	27	73	1.7e-09	TRUE	05-03-2019	IPR029472	Retrotransposon Copia-like, N-terminal
NbD006319.1	a14ac67822e8c98a468b34db43428aee	1523	Pfam	PF13976	GAG-pre-integrase domain	551	602	8.2e-07	TRUE	05-03-2019	IPR025724	GAG-pre-integrase domain
NbD006319.1	a14ac67822e8c98a468b34db43428aee	1523	Pfam	PF14223	gag-polypeptide of LTR copia-type	82	164	8.7e-08	TRUE	05-03-2019
NbD006319.1	a14ac67822e8c98a468b34db43428aee	1523	Pfam	PF07727	Reverse transcriptase (RNA-dependent DNA polymerase)	1008	1267	2.2e-65	TRUE	05-03-2019	IPR013103	Reverse transcriptase, RNA-dependent DNA polymerase		KEGG: 00230+2.7.7.7|KEGG: 00240+2.7.7.7
NbD006319.1	a14ac67822e8c98a468b34db43428aee	1523	Pfam	PF00665	Integrase core domain	615	731	3.1e-19	TRUE	05-03-2019	IPR001584	Integrase, catalytic core	GO:0015074
NbD006319.1	a14ac67822e8c98a468b34db43428aee	1523	Pfam	PF14244	gag-polypeptide of LTR copia-type	27	73	1.7e-09	TRUE	05-03-2019	IPR029472	Retrotransposon Copia-like, N-terminal
NbD014022.1	a14ac67822e8c98a468b34db43428aee	1523	Pfam	PF13976	GAG-pre-integrase domain	551	602	8.2e-07	TRUE	05-03-2019	IPR025724	GAG-pre-integrase domain
NbD014022.1	a14ac67822e8c98a468b34db43428aee	1523	Pfam	PF14223	gag-polypeptide of LTR copia-type	82	164	8.7e-08	TRUE	05-03-2019
NbD014022.1	a14ac67822e8c98a468b34db43428aee	1523	Pfam	PF07727	Reverse transcriptase (RNA-dependent DNA polymerase)	1008	1267	2.2e-65	TRUE	05-03-2019	IPR013103	Reverse transcriptase, RNA-dependent DNA polymerase		KEGG: 00230+2.7.7.7|KEGG: 00240+2.7.7.7
NbD014022.1	a14ac67822e8c98a468b34db43428aee	1523	Pfam	PF00665	Integrase core domain	615	731	3.1e-19	TRUE	05-03-2019	IPR001584	Integrase, catalytic core	GO:0015074
NbD014022.1	a14ac67822e8c98a468b34db43428aee	1523	Pfam	PF14244	gag-polypeptide of LTR copia-type	27	73	1.7e-09	TRUE	05-03-2019	IPR029472	Retrotransposon Copia-like, N-terminal
NbD049616.1	5e0aed6cbd4f7d1e7a5ba895343c6300	1032	Pfam	PF00078	Reverse transcriptase (RNA-dependent DNA polymerase)	507	762	5.9e-46	TRUE	05-03-2019	IPR000477	Reverse transcriptase domain
NbD014578.1	2913684ad7447515addb22afbd37ff75	568	Pfam	PF07651	ANTH domain	32	313	5.1e-90	TRUE	05-03-2019	IPR011417	AP180 N-terminal homology (ANTH) domain	GO:0005543	Reactome: R-HSA-8856828
NbD039353.1	982d79f575d1bf5aef0f6f47f7fff01a	623	Pfam	PF08646	Replication factor-A C terminal domain	467	612	8e-46	TRUE	05-03-2019	IPR013955	Replication factor A, C-terminal
NbD039353.1	982d79f575d1bf5aef0f6f47f7fff01a	623	Pfam	PF04057	Replication factor-A protein 1, N-terminal domain	5	101	9.1e-23	TRUE	05-03-2019	IPR007199	Replication factor-A protein 1, N-terminal	GO:0003677|GO:0005634|GO:0006260	Reactome: R-HSA-110312|Reactome: R-HSA-110314|Reactome: R-HSA-110320|Reactome: R-HSA-174437|Reactome: R-HSA-176187|Reactome: R-HSA-3108214|Reactome: R-HSA-3371453|Reactome: R-HSA-3371511|Reactome: R-HSA-5358565|Reactome: R-HSA-5358606|Reactome: R-HSA-5651801|Reactome: R-HSA-5655862|Reactome: R-HSA-5656121|Reactome: R-HSA-5656169|Reactome: R-HSA-5685938|Reactome: R-HSA-5685942|Reactome: R-HSA-5693…
NbD039353.1	982d79f575d1bf5aef0f6f47f7fff01a	623	Pfam	PF01336	OB-fold nucleic acid binding domain	190	276	6.2e-11	TRUE	05-03-2019	IPR004365	OB-fold nucleic acid binding domain, AA-tRNA synthetase-type	GO:0003676
NbD039353.1	982d79f575d1bf5aef0f6f47f7fff01a	623	Pfam	PF16900	Replication protein A OB domain	310	404	1.9e-23	TRUE	05-03-2019	IPR031657	Replication protein A, OB domain		Reactome: R-HSA-110312|Reactome: R-HSA-110314|Reactome: R-HSA-110320|Reactome: R-HSA-174437|Reactome: R-HSA-176187|Reactome: R-HSA-3108214|Reactome: R-HSA-3371453|Reactome: R-HSA-3371511|Reactome: R-HSA-5358565|Reactome: R-HSA-5358606|Reactome: R-HSA-5651801|Reactome: R-HSA-5655862|Reactome: R-HSA-5656121|Reactome: R-HSA-5656169|Reactome: R-HSA-5685938|Reactome: R-HSA-5685942|Reactome: R-HSA-5693…
NbD038931.1	9ba836c5dcda3835b7450e503839e8e5	590	Pfam	PF08839	DNA replication factor CDT1 like	114	231	1.3e-14	TRUE	05-03-2019	IPR014939	CDT1 Geminin-binding domain-like		Reactome: R-HSA-539107|Reactome: R-HSA-68827|Reactome: R-HSA-68867|Reactome: R-HSA-68949|Reactome: R-HSA-68962
NbD038931.1	9ba836c5dcda3835b7450e503839e8e5	590	Pfam	PF16679	DNA replication factor Cdt1 C-terminal domain	452	544	5.1e-17	TRUE	05-03-2019	IPR032054	DNA replication factor Cdt1, C-terminal		Reactome: R-HSA-539107|Reactome: R-HSA-68827|Reactome: R-HSA-68867|Reactome: R-HSA-68949|Reactome: R-HSA-68962
NbE05065861.1	cdaf8d4c90e06a605c39aab58ca2f3be	342	Pfam	PF06325	Ribosomal protein L11 methyltransferase (PrmA)	88	162	1.3e-08	TRUE	05-03-2019
NbE03055818.1	4df5ae6a12b81e59b1fd350dcc5d8dfc	613	Pfam	PF09127	Leukotriene A4 hydrolase, C-terminal	495	609	9.2e-25	TRUE	05-03-2019	IPR015211	Peptidase M1, leukotriene A4 hydrolase/aminopeptidase C-terminal	GO:0008237|GO:0008270
NbE03055818.1	4df5ae6a12b81e59b1fd350dcc5d8dfc	613	Pfam	PF17900	Peptidase M1 N-terminal domain	120	208	7.6e-09	TRUE	05-03-2019
NbE03055818.1	4df5ae6a12b81e59b1fd350dcc5d8dfc	613	Pfam	PF01433	Peptidase family M1 domain	248	440	6.6e-42	TRUE	05-03-2019	IPR014782	Peptidase M1, membrane alanine aminopeptidase	GO:0008237|GO:0008270
NbE05067289.1	55dab6898baa8559f9f05124f71b4a6a	1622	Pfam	PF14709	double strand RNA binding domain from DEAD END PROTEIN 1	1540	1613	4e-14	TRUE	05-03-2019
NbE05067289.1	55dab6898baa8559f9f05124f71b4a6a	1622	Pfam	PF00271	Helicase conserved C-terminal domain	393	507	2.5e-19	TRUE	05-03-2019	IPR001650	Helicase, C-terminal
NbE05067289.1	55dab6898baa8559f9f05124f71b4a6a	1622	Pfam	PF00636	Ribonuclease III domain	1025	1155	1.4e-21	TRUE	05-03-2019	IPR000999	Ribonuclease III domain	GO:0004525|GO:0006396	Reactome: R-HSA-203927
NbE05067289.1	55dab6898baa8559f9f05124f71b4a6a	1622	Pfam	PF00636	Ribonuclease III domain	1231	1340	1.2e-18	TRUE	05-03-2019	IPR000999	Ribonuclease III domain	GO:0004525|GO:0006396	Reactome: R-HSA-203927
NbE05067289.1	55dab6898baa8559f9f05124f71b4a6a	1622	Pfam	PF00270	DEAD/DEAH box helicase	53	186	2.5e-14	TRUE	05-03-2019	IPR011545	DEAD/DEAH box helicase domain	GO:0003676|GO:0005524
NbE05067289.1	55dab6898baa8559f9f05124f71b4a6a	1622	Pfam	PF03368	Dicer dimerisation domain	573	657	4.9e-22	TRUE	05-03-2019	IPR005034	Dicer dimerisation domain	GO:0016891	Reactome: R-HSA-203927|Reactome: R-HSA-426486
NbD012819.1	f12c7baa7a2a3943c217c867a3158a8d	108	Pfam	PF02519	Auxin responsive protein	15	105	1.4e-28	TRUE	05-03-2019	IPR003676	Small auxin-up RNA	GO:0009733
NbE05064049.1	2efb06f5fb985063aa2c7469bf6dc304	678	Pfam	PF10551	MULE transposase domain	302	395	8e-28	TRUE	05-03-2019	IPR018289	MULE transposase domain
NbE05064049.1	2efb06f5fb985063aa2c7469bf6dc304	678	Pfam	PF03108	MuDR family transposase	110	171	1.3e-08	TRUE	05-03-2019	IPR004332	Transposase, MuDR, plant
NbE05064049.1	2efb06f5fb985063aa2c7469bf6dc304	678	Pfam	PF04434	SWIM zinc finger	554	579	1.1e-06	TRUE	05-03-2019	IPR007527	Zinc finger, SWIM-type	GO:0008270
NbD001833.1	8aafe4cbecb1b5005d774816df7b9065	1327	Pfam	PF07727	Reverse transcriptase (RNA-dependent DNA polymerase)	833	1075	2.8e-78	TRUE	05-03-2019	IPR013103	Reverse transcriptase, RNA-dependent DNA polymerase		KEGG: 00230+2.7.7.7|KEGG: 00240+2.7.7.7
NbD001833.1	8aafe4cbecb1b5005d774816df7b9065	1327	Pfam	PF13976	GAG-pre-integrase domain	372	445	2.7e-17	TRUE	05-03-2019	IPR025724	GAG-pre-integrase domain
NbD001833.1	8aafe4cbecb1b5005d774816df7b9065	1327	Pfam	PF14223	gag-polypeptide of LTR copia-type	36	172	4.5e-19	TRUE	05-03-2019
NbD001833.1	8aafe4cbecb1b5005d774816df7b9065	1327	Pfam	PF00665	Integrase core domain	460	584	5.7e-20	TRUE	05-03-2019	IPR001584	Integrase, catalytic core	GO:0015074
NbD000825.1	ff48764a7b5b78c9df4713902910a93d	312	Pfam	PF12906	RING-variant domain	69	114	3.7e-12	TRUE	05-03-2019	IPR011016	Zinc finger, RING-CH-type	GO:0008270	MetaCyc: PWY-7511
NbD000825.1	ff48764a7b5b78c9df4713902910a93d	312	Pfam	PF12428	Protein of unknown function (DUF3675)	120	239	1.2e-41	TRUE	05-03-2019	IPR022143	Protein of unknown function DUF3675
NbD030666.1	8c1b1abda5168bde185e0dcdb0b9d68f	515	Pfam	PF02843	Phosphoribosylglycinamide synthetase, C domain	414	507	9e-31	TRUE	05-03-2019	IPR020560	Phosphoribosylglycinamide synthetase, C-domain	GO:0004637|GO:0009113	KEGG: 00230+6.3.4.13|MetaCyc: PWY-6121|MetaCyc: PWY-6122|MetaCyc: PWY-6277|Reactome: R-HSA-73817
NbD030666.1	8c1b1abda5168bde185e0dcdb0b9d68f	515	Pfam	PF02844	Phosphoribosylglycinamide synthetase, N domain	84	184	1.3e-29	TRUE	05-03-2019	IPR020562	Phosphoribosylglycinamide synthetase, N-terminal	GO:0004637|GO:0009113	KEGG: 00230+6.3.4.13|MetaCyc: PWY-6121|MetaCyc: PWY-6122|MetaCyc: PWY-6277|Reactome: R-HSA-73817
NbD030666.1	8c1b1abda5168bde185e0dcdb0b9d68f	515	Pfam	PF01071	Phosphoribosylglycinamide synthetase, ATP-grasp (A) domain	185	379	1e-82	TRUE	05-03-2019	IPR020561	Phosphoribosylglycinamide synthetase, ATP-grasp (A) domain		KEGG: 00230+6.3.4.13|MetaCyc: PWY-6121|MetaCyc: PWY-6122|MetaCyc: PWY-6277|Reactome: R-HSA-73817
NbD028744.1	0a6d5da2a3e6317fe6e313f10aade265	628	Pfam	PF17808	Fn3-like domain from Purple Acid Phosphatase	63	180	2.1e-40	TRUE	05-03-2019	IPR040974	Purple acid phosphatase, Fn3-like domain
NbD028744.1	0a6d5da2a3e6317fe6e313f10aade265	628	Pfam	PF16656	Purple acid Phosphatase, N-terminal domain	189	292	7.4e-09	TRUE	05-03-2019	IPR015914	Purple acid phosphatase, N-terminal	GO:0003993|GO:0046872
NbD028744.1	0a6d5da2a3e6317fe6e313f10aade265	628	Pfam	PF14008	Iron/zinc purple acid phosphatase-like protein C	544	603	5.2e-14	TRUE	05-03-2019	IPR025733	Iron/zinc purple acid phosphatase-like C-terminal domain
NbD028744.1	0a6d5da2a3e6317fe6e313f10aade265	628	Pfam	PF00149	Calcineurin-like phosphoesterase	304	519	2.2e-20	TRUE	05-03-2019	IPR004843	Calcineurin-like phosphoesterase domain, ApaH type	GO:0016787
NbD023460.1	3bb619ace4f1d3a207900a49f22b76eb	499	Pfam	PF00665	Integrase core domain	179	295	4.8e-25	TRUE	05-03-2019	IPR001584	Integrase, catalytic core	GO:0015074
NbD023460.1	3bb619ace4f1d3a207900a49f22b76eb	499	Pfam	PF13976	GAG-pre-integrase domain	96	165	1.9e-16	TRUE	05-03-2019	IPR025724	GAG-pre-integrase domain
NbD026685.1	3bb619ace4f1d3a207900a49f22b76eb	499	Pfam	PF00665	Integrase core domain	179	295	4.8e-25	TRUE	05-03-2019	IPR001584	Integrase, catalytic core	GO:0015074
NbD026685.1	3bb619ace4f1d3a207900a49f22b76eb	499	Pfam	PF13976	GAG-pre-integrase domain	96	165	1.9e-16	TRUE	05-03-2019	IPR025724	GAG-pre-integrase domain
NbD036204.1	3bb619ace4f1d3a207900a49f22b76eb	499	Pfam	PF00665	Integrase core domain	179	295	4.8e-25	TRUE	05-03-2019	IPR001584	Integrase, catalytic core	GO:0015074
NbD036204.1	3bb619ace4f1d3a207900a49f22b76eb	499	Pfam	PF13976	GAG-pre-integrase domain	96	165	1.9e-16	TRUE	05-03-2019	IPR025724	GAG-pre-integrase domain
NbD029529.1	3bb619ace4f1d3a207900a49f22b76eb	499	Pfam	PF00665	Integrase core domain	179	295	4.8e-25	TRUE	05-03-2019	IPR001584	Integrase, catalytic core	GO:0015074
NbD029529.1	3bb619ace4f1d3a207900a49f22b76eb	499	Pfam	PF13976	GAG-pre-integrase domain	96	165	1.9e-16	TRUE	05-03-2019	IPR025724	GAG-pre-integrase domain
NbD046372.1	3bb619ace4f1d3a207900a49f22b76eb	499	Pfam	PF00665	Integrase core domain	179	295	4.8e-25	TRUE	05-03-2019	IPR001584	Integrase, catalytic core	GO:0015074
NbD046372.1	3bb619ace4f1d3a207900a49f22b76eb	499	Pfam	PF13976	GAG-pre-integrase domain	96	165	1.9e-16	TRUE	05-03-2019	IPR025724	GAG-pre-integrase domain
NbD029556.1	3bb619ace4f1d3a207900a49f22b76eb	499	Pfam	PF00665	Integrase core domain	179	295	4.8e-25	TRUE	05-03-2019	IPR001584	Integrase, catalytic core	GO:0015074
NbD029556.1	3bb619ace4f1d3a207900a49f22b76eb	499	Pfam	PF13976	GAG-pre-integrase domain	96	165	1.9e-16	TRUE	05-03-2019	IPR025724	GAG-pre-integrase domain
NbD001226.1	3bb619ace4f1d3a207900a49f22b76eb	499	Pfam	PF00665	Integrase core domain	179	295	4.8e-25	TRUE	05-03-2019	IPR001584	Integrase, catalytic core	GO:0015074
NbD001226.1	3bb619ace4f1d3a207900a49f22b76eb	499	Pfam	PF13976	GAG-pre-integrase domain	96	165	1.9e-16	TRUE	05-03-2019	IPR025724	GAG-pre-integrase domain
NbD000540.1	3bb619ace4f1d3a207900a49f22b76eb	499	Pfam	PF00665	Integrase core domain	179	295	4.8e-25	TRUE	05-03-2019	IPR001584	Integrase, catalytic core	GO:0015074
NbD000540.1	3bb619ace4f1d3a207900a49f22b76eb	499	Pfam	PF13976	GAG-pre-integrase domain	96	165	1.9e-16	TRUE	05-03-2019	IPR025724	GAG-pre-integrase domain
NbD041487.1	3bb619ace4f1d3a207900a49f22b76eb	499	Pfam	PF00665	Integrase core domain	179	295	4.8e-25	TRUE	05-03-2019	IPR001584	Integrase, catalytic core	GO:0015074
NbD041487.1	3bb619ace4f1d3a207900a49f22b76eb	499	Pfam	PF13976	GAG-pre-integrase domain	96	165	1.9e-16	TRUE	05-03-2019	IPR025724	GAG-pre-integrase domain
NbD044097.1	3bb619ace4f1d3a207900a49f22b76eb	499	Pfam	PF00665	Integrase core domain	179	295	4.8e-25	TRUE	05-03-2019	IPR001584	Integrase, catalytic core	GO:0015074
NbD044097.1	3bb619ace4f1d3a207900a49f22b76eb	499	Pfam	PF13976	GAG-pre-integrase domain	96	165	1.9e-16	TRUE	05-03-2019	IPR025724	GAG-pre-integrase domain
NbD031500.1	3bb619ace4f1d3a207900a49f22b76eb	499	Pfam	PF00665	Integrase core domain	179	295	4.8e-25	TRUE	05-03-2019	IPR001584	Integrase, catalytic core	GO:0015074
NbD031500.1	3bb619ace4f1d3a207900a49f22b76eb	499	Pfam	PF13976	GAG-pre-integrase domain	96	165	1.9e-16	TRUE	05-03-2019	IPR025724	GAG-pre-integrase domain
NbD025635.1	3bb619ace4f1d3a207900a49f22b76eb	499	Pfam	PF00665	Integrase core domain	179	295	4.8e-25	TRUE	05-03-2019	IPR001584	Integrase, catalytic core	GO:0015074
NbD025635.1	3bb619ace4f1d3a207900a49f22b76eb	499	Pfam	PF13976	GAG-pre-integrase domain	96	165	1.9e-16	TRUE	05-03-2019	IPR025724	GAG-pre-integrase domain
NbD015174.1	3bb619ace4f1d3a207900a49f22b76eb	499	Pfam	PF00665	Integrase core domain	179	295	4.8e-25	TRUE	05-03-2019	IPR001584	Integrase, catalytic core	GO:0015074
NbD015174.1	3bb619ace4f1d3a207900a49f22b76eb	499	Pfam	PF13976	GAG-pre-integrase domain	96	165	1.9e-16	TRUE	05-03-2019	IPR025724	GAG-pre-integrase domain
NbD051932.1	3bb619ace4f1d3a207900a49f22b76eb	499	Pfam	PF00665	Integrase core domain	179	295	4.8e-25	TRUE	05-03-2019	IPR001584	Integrase, catalytic core	GO:0015074
NbD051932.1	3bb619ace4f1d3a207900a49f22b76eb	499	Pfam	PF13976	GAG-pre-integrase domain	96	165	1.9e-16	TRUE	05-03-2019	IPR025724	GAG-pre-integrase domain
NbD040566.1	3bb619ace4f1d3a207900a49f22b76eb	499	Pfam	PF00665	Integrase core domain	179	295	4.8e-25	TRUE	05-03-2019	IPR001584	Integrase, catalytic core	GO:0015074
NbD040566.1	3bb619ace4f1d3a207900a49f22b76eb	499	Pfam	PF13976	GAG-pre-integrase domain	96	165	1.9e-16	TRUE	05-03-2019	IPR025724	GAG-pre-integrase domain
NbD018001.1	3bb619ace4f1d3a207900a49f22b76eb	499	Pfam	PF00665	Integrase core domain	179	295	4.8e-25	TRUE	05-03-2019	IPR001584	Integrase, catalytic core	GO:0015074
NbD018001.1	3bb619ace4f1d3a207900a49f22b76eb	499	Pfam	PF13976	GAG-pre-integrase domain	96	165	1.9e-16	TRUE	05-03-2019	IPR025724	GAG-pre-integrase domain
NbD021643.1	3bb619ace4f1d3a207900a49f22b76eb	499	Pfam	PF00665	Integrase core domain	179	295	4.8e-25	TRUE	05-03-2019	IPR001584	Integrase, catalytic core	GO:0015074
NbD021643.1	3bb619ace4f1d3a207900a49f22b76eb	499	Pfam	PF13976	GAG-pre-integrase domain	96	165	1.9e-16	TRUE	05-03-2019	IPR025724	GAG-pre-integrase domain
NbD020374.1	3bb619ace4f1d3a207900a49f22b76eb	499	Pfam	PF00665	Integrase core domain	179	295	4.8e-25	TRUE	05-03-2019	IPR001584	Integrase, catalytic core	GO:0015074
NbD020374.1	3bb619ace4f1d3a207900a49f22b76eb	499	Pfam	PF13976	GAG-pre-integrase domain	96	165	1.9e-16	TRUE	05-03-2019	IPR025724	GAG-pre-integrase domain
NbD020466.1	3bb619ace4f1d3a207900a49f22b76eb	499	Pfam	PF00665	Integrase core domain	179	295	4.8e-25	TRUE	05-03-2019	IPR001584	Integrase, catalytic core	GO:0015074
NbD020466.1	3bb619ace4f1d3a207900a49f22b76eb	499	Pfam	PF13976	GAG-pre-integrase domain	96	165	1.9e-16	TRUE	05-03-2019	IPR025724	GAG-pre-integrase domain
NbD008109.1	3bb619ace4f1d3a207900a49f22b76eb	499	Pfam	PF00665	Integrase core domain	179	295	4.8e-25	TRUE	05-03-2019	IPR001584	Integrase, catalytic core	GO:0015074
NbD008109.1	3bb619ace4f1d3a207900a49f22b76eb	499	Pfam	PF13976	GAG-pre-integrase domain	96	165	1.9e-16	TRUE	05-03-2019	IPR025724	GAG-pre-integrase domain
NbD022115.1	3bb619ace4f1d3a207900a49f22b76eb	499	Pfam	PF00665	Integrase core domain	179	295	4.8e-25	TRUE	05-03-2019	IPR001584	Integrase, catalytic core	GO:0015074
NbD022115.1	3bb619ace4f1d3a207900a49f22b76eb	499	Pfam	PF13976	GAG-pre-integrase domain	96	165	1.9e-16	TRUE	05-03-2019	IPR025724	GAG-pre-integrase domain
NbD007167.1	3bb619ace4f1d3a207900a49f22b76eb	499	Pfam	PF00665	Integrase core domain	179	295	4.8e-25	TRUE	05-03-2019	IPR001584	Integrase, catalytic core	GO:0015074
NbD007167.1	3bb619ace4f1d3a207900a49f22b76eb	499	Pfam	PF13976	GAG-pre-integrase domain	96	165	1.9e-16	TRUE	05-03-2019	IPR025724	GAG-pre-integrase domain
NbD014501.1	3bb619ace4f1d3a207900a49f22b76eb	499	Pfam	PF00665	Integrase core domain	179	295	4.8e-25	TRUE	05-03-2019	IPR001584	Integrase, catalytic core	GO:0015074
NbD014501.1	3bb619ace4f1d3a207900a49f22b76eb	499	Pfam	PF13976	GAG-pre-integrase domain	96	165	1.9e-16	TRUE	05-03-2019	IPR025724	GAG-pre-integrase domain
NbD041544.1	3bb619ace4f1d3a207900a49f22b76eb	499	Pfam	PF00665	Integrase core domain	179	295	4.8e-25	TRUE	05-03-2019	IPR001584	Integrase, catalytic core	GO:0015074
NbD041544.1	3bb619ace4f1d3a207900a49f22b76eb	499	Pfam	PF13976	GAG-pre-integrase domain	96	165	1.9e-16	TRUE	05-03-2019	IPR025724	GAG-pre-integrase domain
NbD008282.1	3bb619ace4f1d3a207900a49f22b76eb	499	Pfam	PF00665	Integrase core domain	179	295	4.8e-25	TRUE	05-03-2019	IPR001584	Integrase, catalytic core	GO:0015074
NbD008282.1	3bb619ace4f1d3a207900a49f22b76eb	499	Pfam	PF13976	GAG-pre-integrase domain	96	165	1.9e-16	TRUE	05-03-2019	IPR025724	GAG-pre-integrase domain
NbD022705.1	3bb619ace4f1d3a207900a49f22b76eb	499	Pfam	PF00665	Integrase core domain	179	295	4.8e-25	TRUE	05-03-2019	IPR001584	Integrase, catalytic core	GO:0015074
NbD022705.1	3bb619ace4f1d3a207900a49f22b76eb	499	Pfam	PF13976	GAG-pre-integrase domain	96	165	1.9e-16	TRUE	05-03-2019	IPR025724	GAG-pre-integrase domain
NbD009162.1	3bb619ace4f1d3a207900a49f22b76eb	499	Pfam	PF00665	Integrase core domain	179	295	4.8e-25	TRUE	05-03-2019	IPR001584	Integrase, catalytic core	GO:0015074
NbD009162.1	3bb619ace4f1d3a207900a49f22b76eb	499	Pfam	PF13976	GAG-pre-integrase domain	96	165	1.9e-16	TRUE	05-03-2019	IPR025724	GAG-pre-integrase domain
NbD027105.1	3bb619ace4f1d3a207900a49f22b76eb	499	Pfam	PF00665	Integrase core domain	179	295	4.8e-25	TRUE	05-03-2019	IPR001584	Integrase, catalytic core	GO:0015074
NbD027105.1	3bb619ace4f1d3a207900a49f22b76eb	499	Pfam	PF13976	GAG-pre-integrase domain	96	165	1.9e-16	TRUE	05-03-2019	IPR025724	GAG-pre-integrase domain
NbD051398.1	3bb619ace4f1d3a207900a49f22b76eb	499	Pfam	PF00665	Integrase core domain	179	295	4.8e-25	TRUE	05-03-2019	IPR001584	Integrase, catalytic core	GO:0015074
NbD051398.1	3bb619ace4f1d3a207900a49f22b76eb	499	Pfam	PF13976	GAG-pre-integrase domain	96	165	1.9e-16	TRUE	05-03-2019	IPR025724	GAG-pre-integrase domain
NbD036243.1	3bb619ace4f1d3a207900a49f22b76eb	499	Pfam	PF00665	Integrase core domain	179	295	4.8e-25	TRUE	05-03-2019	IPR001584	Integrase, catalytic core	GO:0015074
NbD036243.1	3bb619ace4f1d3a207900a49f22b76eb	499	Pfam	PF13976	GAG-pre-integrase domain	96	165	1.9e-16	TRUE	05-03-2019	IPR025724	GAG-pre-integrase domain
NbD013154.1	3bb619ace4f1d3a207900a49f22b76eb	499	Pfam	PF00665	Integrase core domain	179	295	4.8e-25	TRUE	05-03-2019	IPR001584	Integrase, catalytic core	GO:0015074
NbD013154.1	3bb619ace4f1d3a207900a49f22b76eb	499	Pfam	PF13976	GAG-pre-integrase domain	96	165	1.9e-16	TRUE	05-03-2019	IPR025724	GAG-pre-integrase domain
NbD040561.1	3bb619ace4f1d3a207900a49f22b76eb	499	Pfam	PF00665	Integrase core domain	179	295	4.8e-25	TRUE	05-03-2019	IPR001584	Integrase, catalytic core	GO:0015074
NbD040561.1	3bb619ace4f1d3a207900a49f22b76eb	499	Pfam	PF13976	GAG-pre-integrase domain	96	165	1.9e-16	TRUE	05-03-2019	IPR025724	GAG-pre-integrase domain
NbD033745.1	3bb619ace4f1d3a207900a49f22b76eb	499	Pfam	PF00665	Integrase core domain	179	295	4.8e-25	TRUE	05-03-2019	IPR001584	Integrase, catalytic core	GO:0015074
NbD033745.1	3bb619ace4f1d3a207900a49f22b76eb	499	Pfam	PF13976	GAG-pre-integrase domain	96	165	1.9e-16	TRUE	05-03-2019	IPR025724	GAG-pre-integrase domain
NbD008062.1	3bb619ace4f1d3a207900a49f22b76eb	499	Pfam	PF00665	Integrase core domain	179	295	4.8e-25	TRUE	05-03-2019	IPR001584	Integrase, catalytic core	GO:0015074
NbD008062.1	3bb619ace4f1d3a207900a49f22b76eb	499	Pfam	PF13976	GAG-pre-integrase domain	96	165	1.9e-16	TRUE	05-03-2019	IPR025724	GAG-pre-integrase domain
NbD006548.1	3bb619ace4f1d3a207900a49f22b76eb	499	Pfam	PF00665	Integrase core domain	179	295	4.8e-25	TRUE	05-03-2019	IPR001584	Integrase, catalytic core	GO:0015074
NbD006548.1	3bb619ace4f1d3a207900a49f22b76eb	499	Pfam	PF13976	GAG-pre-integrase domain	96	165	1.9e-16	TRUE	05-03-2019	IPR025724	GAG-pre-integrase domain
NbD030557.1	3bb619ace4f1d3a207900a49f22b76eb	499	Pfam	PF00665	Integrase core domain	179	295	4.8e-25	TRUE	05-03-2019	IPR001584	Integrase, catalytic core	GO:0015074
NbD030557.1	3bb619ace4f1d3a207900a49f22b76eb	499	Pfam	PF13976	GAG-pre-integrase domain	96	165	1.9e-16	TRUE	05-03-2019	IPR025724	GAG-pre-integrase domain
NbD033000.1	3bb619ace4f1d3a207900a49f22b76eb	499	Pfam	PF00665	Integrase core domain	179	295	4.8e-25	TRUE	05-03-2019	IPR001584	Integrase, catalytic core	GO:0015074
NbD033000.1	3bb619ace4f1d3a207900a49f22b76eb	499	Pfam	PF13976	GAG-pre-integrase domain	96	165	1.9e-16	TRUE	05-03-2019	IPR025724	GAG-pre-integrase domain
NbD045432.1	3bb619ace4f1d3a207900a49f22b76eb	499	Pfam	PF00665	Integrase core domain	179	295	4.8e-25	TRUE	05-03-2019	IPR001584	Integrase, catalytic core	GO:0015074
NbD045432.1	3bb619ace4f1d3a207900a49f22b76eb	499	Pfam	PF13976	GAG-pre-integrase domain	96	165	1.9e-16	TRUE	05-03-2019	IPR025724	GAG-pre-integrase domain
NbD035413.1	3bb619ace4f1d3a207900a49f22b76eb	499	Pfam	PF00665	Integrase core domain	179	295	4.8e-25	TRUE	05-03-2019	IPR001584	Integrase, catalytic core	GO:0015074
NbD035413.1	3bb619ace4f1d3a207900a49f22b76eb	499	Pfam	PF13976	GAG-pre-integrase domain	96	165	1.9e-16	TRUE	05-03-2019	IPR025724	GAG-pre-integrase domain
NbD027368.1	3bb619ace4f1d3a207900a49f22b76eb	499	Pfam	PF00665	Integrase core domain	179	295	4.8e-25	TRUE	05-03-2019	IPR001584	Integrase, catalytic core	GO:0015074
NbD027368.1	3bb619ace4f1d3a207900a49f22b76eb	499	Pfam	PF13976	GAG-pre-integrase domain	96	165	1.9e-16	TRUE	05-03-2019	IPR025724	GAG-pre-integrase domain
NbD016388.1	3bb619ace4f1d3a207900a49f22b76eb	499	Pfam	PF00665	Integrase core domain	179	295	4.8e-25	TRUE	05-03-2019	IPR001584	Integrase, catalytic core	GO:0015074
NbD016388.1	3bb619ace4f1d3a207900a49f22b76eb	499	Pfam	PF13976	GAG-pre-integrase domain	96	165	1.9e-16	TRUE	05-03-2019	IPR025724	GAG-pre-integrase domain
NbD017326.1	3bb619ace4f1d3a207900a49f22b76eb	499	Pfam	PF00665	Integrase core domain	179	295	4.8e-25	TRUE	05-03-2019	IPR001584	Integrase, catalytic core	GO:0015074
NbD017326.1	3bb619ace4f1d3a207900a49f22b76eb	499	Pfam	PF13976	GAG-pre-integrase domain	96	165	1.9e-16	TRUE	05-03-2019	IPR025724	GAG-pre-integrase domain
NbD011380.1	3bb619ace4f1d3a207900a49f22b76eb	499	Pfam	PF00665	Integrase core domain	179	295	4.8e-25	TRUE	05-03-2019	IPR001584	Integrase, catalytic core	GO:0015074
NbD011380.1	3bb619ace4f1d3a207900a49f22b76eb	499	Pfam	PF13976	GAG-pre-integrase domain	96	165	1.9e-16	TRUE	05-03-2019	IPR025724	GAG-pre-integrase domain
NbD007116.1	3bb619ace4f1d3a207900a49f22b76eb	499	Pfam	PF00665	Integrase core domain	179	295	4.8e-25	TRUE	05-03-2019	IPR001584	Integrase, catalytic core	GO:0015074
NbD007116.1	3bb619ace4f1d3a207900a49f22b76eb	499	Pfam	PF13976	GAG-pre-integrase domain	96	165	1.9e-16	TRUE	05-03-2019	IPR025724	GAG-pre-integrase domain
NbD016187.1	3bb619ace4f1d3a207900a49f22b76eb	499	Pfam	PF00665	Integrase core domain	179	295	4.8e-25	TRUE	05-03-2019	IPR001584	Integrase, catalytic core	GO:0015074
NbD016187.1	3bb619ace4f1d3a207900a49f22b76eb	499	Pfam	PF13976	GAG-pre-integrase domain	96	165	1.9e-16	TRUE	05-03-2019	IPR025724	GAG-pre-integrase domain
NbD040132.1	3bb619ace4f1d3a207900a49f22b76eb	499	Pfam	PF00665	Integrase core domain	179	295	4.8e-25	TRUE	05-03-2019	IPR001584	Integrase, catalytic core	GO:0015074
NbD040132.1	3bb619ace4f1d3a207900a49f22b76eb	499	Pfam	PF13976	GAG-pre-integrase domain	96	165	1.9e-16	TRUE	05-03-2019	IPR025724	GAG-pre-integrase domain
NbD034800.1	3bb619ace4f1d3a207900a49f22b76eb	499	Pfam	PF00665	Integrase core domain	179	295	4.8e-25	TRUE	05-03-2019	IPR001584	Integrase, catalytic core	GO:0015074
NbD034800.1	3bb619ace4f1d3a207900a49f22b76eb	499	Pfam	PF13976	GAG-pre-integrase domain	96	165	1.9e-16	TRUE	05-03-2019	IPR025724	GAG-pre-integrase domain
NbD047060.1	3bb619ace4f1d3a207900a49f22b76eb	499	Pfam	PF00665	Integrase core domain	179	295	4.8e-25	TRUE	05-03-2019	IPR001584	Integrase, catalytic core	GO:0015074
NbD047060.1	3bb619ace4f1d3a207900a49f22b76eb	499	Pfam	PF13976	GAG-pre-integrase domain	96	165	1.9e-16	TRUE	05-03-2019	IPR025724	GAG-pre-integrase domain
NbD011043.1	3bb619ace4f1d3a207900a49f22b76eb	499	Pfam	PF00665	Integrase core domain	179	295	4.8e-25	TRUE	05-03-2019	IPR001584	Integrase, catalytic core	GO:0015074
NbD011043.1	3bb619ace4f1d3a207900a49f22b76eb	499	Pfam	PF13976	GAG-pre-integrase domain	96	165	1.9e-16	TRUE	05-03-2019	IPR025724	GAG-pre-integrase domain
NbD019754.1	3bb619ace4f1d3a207900a49f22b76eb	499	Pfam	PF00665	Integrase core domain	179	295	4.8e-25	TRUE	05-03-2019	IPR001584	Integrase, catalytic core	GO:0015074
NbD019754.1	3bb619ace4f1d3a207900a49f22b76eb	499	Pfam	PF13976	GAG-pre-integrase domain	96	165	1.9e-16	TRUE	05-03-2019	IPR025724	GAG-pre-integrase domain
NbD004418.1	3bb619ace4f1d3a207900a49f22b76eb	499	Pfam	PF00665	Integrase core domain	179	295	4.8e-25	TRUE	05-03-2019	IPR001584	Integrase, catalytic core	GO:0015074
NbD004418.1	3bb619ace4f1d3a207900a49f22b76eb	499	Pfam	PF13976	GAG-pre-integrase domain	96	165	1.9e-16	TRUE	05-03-2019	IPR025724	GAG-pre-integrase domain
NbD029288.1	3bb619ace4f1d3a207900a49f22b76eb	499	Pfam	PF00665	Integrase core domain	179	295	4.8e-25	TRUE	05-03-2019	IPR001584	Integrase, catalytic core	GO:0015074
NbD029288.1	3bb619ace4f1d3a207900a49f22b76eb	499	Pfam	PF13976	GAG-pre-integrase domain	96	165	1.9e-16	TRUE	05-03-2019	IPR025724	GAG-pre-integrase domain
NbD011613.1	3bb619ace4f1d3a207900a49f22b76eb	499	Pfam	PF00665	Integrase core domain	179	295	4.8e-25	TRUE	05-03-2019	IPR001584	Integrase, catalytic core	GO:0015074
NbD011613.1	3bb619ace4f1d3a207900a49f22b76eb	499	Pfam	PF13976	GAG-pre-integrase domain	96	165	1.9e-16	TRUE	05-03-2019	IPR025724	GAG-pre-integrase domain
NbD007561.1	3bb619ace4f1d3a207900a49f22b76eb	499	Pfam	PF00665	Integrase core domain	179	295	4.8e-25	TRUE	05-03-2019	IPR001584	Integrase, catalytic core	GO:0015074
NbD007561.1	3bb619ace4f1d3a207900a49f22b76eb	499	Pfam	PF13976	GAG-pre-integrase domain	96	165	1.9e-16	TRUE	05-03-2019	IPR025724	GAG-pre-integrase domain
NbD002572.1	3bb619ace4f1d3a207900a49f22b76eb	499	Pfam	PF00665	Integrase core domain	179	295	4.8e-25	TRUE	05-03-2019	IPR001584	Integrase, catalytic core	GO:0015074
NbD002572.1	3bb619ace4f1d3a207900a49f22b76eb	499	Pfam	PF13976	GAG-pre-integrase domain	96	165	1.9e-16	TRUE	05-03-2019	IPR025724	GAG-pre-integrase domain
NbD038103.1	3bb619ace4f1d3a207900a49f22b76eb	499	Pfam	PF00665	Integrase core domain	179	295	4.8e-25	TRUE	05-03-2019	IPR001584	Integrase, catalytic core	GO:0015074
NbD038103.1	3bb619ace4f1d3a207900a49f22b76eb	499	Pfam	PF13976	GAG-pre-integrase domain	96	165	1.9e-16	TRUE	05-03-2019	IPR025724	GAG-pre-integrase domain
NbD008886.1	3bb619ace4f1d3a207900a49f22b76eb	499	Pfam	PF00665	Integrase core domain	179	295	4.8e-25	TRUE	05-03-2019	IPR001584	Integrase, catalytic core	GO:0015074
NbD008886.1	3bb619ace4f1d3a207900a49f22b76eb	499	Pfam	PF13976	GAG-pre-integrase domain	96	165	1.9e-16	TRUE	05-03-2019	IPR025724	GAG-pre-integrase domain
NbD041968.1	3bb619ace4f1d3a207900a49f22b76eb	499	Pfam	PF00665	Integrase core domain	179	295	4.8e-25	TRUE	05-03-2019	IPR001584	Integrase, catalytic core	GO:0015074
NbD041968.1	3bb619ace4f1d3a207900a49f22b76eb	499	Pfam	PF13976	GAG-pre-integrase domain	96	165	1.9e-16	TRUE	05-03-2019	IPR025724	GAG-pre-integrase domain
NbD014752.1	3bb619ace4f1d3a207900a49f22b76eb	499	Pfam	PF00665	Integrase core domain	179	295	4.8e-25	TRUE	05-03-2019	IPR001584	Integrase, catalytic core	GO:0015074
NbD014752.1	3bb619ace4f1d3a207900a49f22b76eb	499	Pfam	PF13976	GAG-pre-integrase domain	96	165	1.9e-16	TRUE	05-03-2019	IPR025724	GAG-pre-integrase domain
NbD041836.1	3bb619ace4f1d3a207900a49f22b76eb	499	Pfam	PF00665	Integrase core domain	179	295	4.8e-25	TRUE	05-03-2019	IPR001584	Integrase, catalytic core	GO:0015074
NbD041836.1	3bb619ace4f1d3a207900a49f22b76eb	499	Pfam	PF13976	GAG-pre-integrase domain	96	165	1.9e-16	TRUE	05-03-2019	IPR025724	GAG-pre-integrase domain
NbD045055.1	3bb619ace4f1d3a207900a49f22b76eb	499	Pfam	PF00665	Integrase core domain	179	295	4.8e-25	TRUE	05-03-2019	IPR001584	Integrase, catalytic core	GO:0015074
NbD045055.1	3bb619ace4f1d3a207900a49f22b76eb	499	Pfam	PF13976	GAG-pre-integrase domain	96	165	1.9e-16	TRUE	05-03-2019	IPR025724	GAG-pre-integrase domain
NbD040861.1	3bb619ace4f1d3a207900a49f22b76eb	499	Pfam	PF00665	Integrase core domain	179	295	4.8e-25	TRUE	05-03-2019	IPR001584	Integrase, catalytic core	GO:0015074
NbD040861.1	3bb619ace4f1d3a207900a49f22b76eb	499	Pfam	PF13976	GAG-pre-integrase domain	96	165	1.9e-16	TRUE	05-03-2019	IPR025724	GAG-pre-integrase domain
NbD030294.1	3bb619ace4f1d3a207900a49f22b76eb	499	Pfam	PF00665	Integrase core domain	179	295	4.8e-25	TRUE	05-03-2019	IPR001584	Integrase, catalytic core	GO:0015074
NbD030294.1	3bb619ace4f1d3a207900a49f22b76eb	499	Pfam	PF13976	GAG-pre-integrase domain	96	165	1.9e-16	TRUE	05-03-2019	IPR025724	GAG-pre-integrase domain
NbD030959.1	3bb619ace4f1d3a207900a49f22b76eb	499	Pfam	PF00665	Integrase core domain	179	295	4.8e-25	TRUE	05-03-2019	IPR001584	Integrase, catalytic core	GO:0015074
NbD030959.1	3bb619ace4f1d3a207900a49f22b76eb	499	Pfam	PF13976	GAG-pre-integrase domain	96	165	1.9e-16	TRUE	05-03-2019	IPR025724	GAG-pre-integrase domain
NbD031948.1	3bb619ace4f1d3a207900a49f22b76eb	499	Pfam	PF00665	Integrase core domain	179	295	4.8e-25	TRUE	05-03-2019	IPR001584	Integrase, catalytic core	GO:0015074
NbD031948.1	3bb619ace4f1d3a207900a49f22b76eb	499	Pfam	PF13976	GAG-pre-integrase domain	96	165	1.9e-16	TRUE	05-03-2019	IPR025724	GAG-pre-integrase domain
NbD037765.1	3bb619ace4f1d3a207900a49f22b76eb	499	Pfam	PF00665	Integrase core domain	179	295	4.8e-25	TRUE	05-03-2019	IPR001584	Integrase, catalytic core	GO:0015074
NbD037765.1	3bb619ace4f1d3a207900a49f22b76eb	499	Pfam	PF13976	GAG-pre-integrase domain	96	165	1.9e-16	TRUE	05-03-2019	IPR025724	GAG-pre-integrase domain
NbD049884.1	3bb619ace4f1d3a207900a49f22b76eb	499	Pfam	PF00665	Integrase core domain	179	295	4.8e-25	TRUE	05-03-2019	IPR001584	Integrase, catalytic core	GO:0015074
NbD049884.1	3bb619ace4f1d3a207900a49f22b76eb	499	Pfam	PF13976	GAG-pre-integrase domain	96	165	1.9e-16	TRUE	05-03-2019	IPR025724	GAG-pre-integrase domain
NbD052901.1	3bb619ace4f1d3a207900a49f22b76eb	499	Pfam	PF00665	Integrase core domain	179	295	4.8e-25	TRUE	05-03-2019	IPR001584	Integrase, catalytic core	GO:0015074
NbD052901.1	3bb619ace4f1d3a207900a49f22b76eb	499	Pfam	PF13976	GAG-pre-integrase domain	96	165	1.9e-16	TRUE	05-03-2019	IPR025724	GAG-pre-integrase domain
NbD048178.1	3bb619ace4f1d3a207900a49f22b76eb	499	Pfam	PF00665	Integrase core domain	179	295	4.8e-25	TRUE	05-03-2019	IPR001584	Integrase, catalytic core	GO:0015074
NbD048178.1	3bb619ace4f1d3a207900a49f22b76eb	499	Pfam	PF13976	GAG-pre-integrase domain	96	165	1.9e-16	TRUE	05-03-2019	IPR025724	GAG-pre-integrase domain
NbD033763.1	3bb619ace4f1d3a207900a49f22b76eb	499	Pfam	PF00665	Integrase core domain	179	295	4.8e-25	TRUE	05-03-2019	IPR001584	Integrase, catalytic core	GO:0015074
NbD033763.1	3bb619ace4f1d3a207900a49f22b76eb	499	Pfam	PF13976	GAG-pre-integrase domain	96	165	1.9e-16	TRUE	05-03-2019	IPR025724	GAG-pre-integrase domain
NbD009922.1	3bb619ace4f1d3a207900a49f22b76eb	499	Pfam	PF00665	Integrase core domain	179	295	4.8e-25	TRUE	05-03-2019	IPR001584	Integrase, catalytic core	GO:0015074
NbD009922.1	3bb619ace4f1d3a207900a49f22b76eb	499	Pfam	PF13976	GAG-pre-integrase domain	96	165	1.9e-16	TRUE	05-03-2019	IPR025724	GAG-pre-integrase domain
NbD037922.1	3bb619ace4f1d3a207900a49f22b76eb	499	Pfam	PF00665	Integrase core domain	179	295	4.8e-25	TRUE	05-03-2019	IPR001584	Integrase, catalytic core	GO:0015074
NbD037922.1	3bb619ace4f1d3a207900a49f22b76eb	499	Pfam	PF13976	GAG-pre-integrase domain	96	165	1.9e-16	TRUE	05-03-2019	IPR025724	GAG-pre-integrase domain
NbD012731.1	3bb619ace4f1d3a207900a49f22b76eb	499	Pfam	PF00665	Integrase core domain	179	295	4.8e-25	TRUE	05-03-2019	IPR001584	Integrase, catalytic core	GO:0015074
NbD012731.1	3bb619ace4f1d3a207900a49f22b76eb	499	Pfam	PF13976	GAG-pre-integrase domain	96	165	1.9e-16	TRUE	05-03-2019	IPR025724	GAG-pre-integrase domain
NbD006040.1	3bb619ace4f1d3a207900a49f22b76eb	499	Pfam	PF00665	Integrase core domain	179	295	4.8e-25	TRUE	05-03-2019	IPR001584	Integrase, catalytic core	GO:0015074
NbD006040.1	3bb619ace4f1d3a207900a49f22b76eb	499	Pfam	PF13976	GAG-pre-integrase domain	96	165	1.9e-16	TRUE	05-03-2019	IPR025724	GAG-pre-integrase domain
NbD029297.1	3bb619ace4f1d3a207900a49f22b76eb	499	Pfam	PF00665	Integrase core domain	179	295	4.8e-25	TRUE	05-03-2019	IPR001584	Integrase, catalytic core	GO:0015074
NbD029297.1	3bb619ace4f1d3a207900a49f22b76eb	499	Pfam	PF13976	GAG-pre-integrase domain	96	165	1.9e-16	TRUE	05-03-2019	IPR025724	GAG-pre-integrase domain
NbD021466.1	3bb619ace4f1d3a207900a49f22b76eb	499	Pfam	PF00665	Integrase core domain	179	295	4.8e-25	TRUE	05-03-2019	IPR001584	Integrase, catalytic core	GO:0015074
NbD021466.1	3bb619ace4f1d3a207900a49f22b76eb	499	Pfam	PF13976	GAG-pre-integrase domain	96	165	1.9e-16	TRUE	05-03-2019	IPR025724	GAG-pre-integrase domain
NbD003670.1	3bb619ace4f1d3a207900a49f22b76eb	499	Pfam	PF00665	Integrase core domain	179	295	4.8e-25	TRUE	05-03-2019	IPR001584	Integrase, catalytic core	GO:0015074
NbD003670.1	3bb619ace4f1d3a207900a49f22b76eb	499	Pfam	PF13976	GAG-pre-integrase domain	96	165	1.9e-16	TRUE	05-03-2019	IPR025724	GAG-pre-integrase domain
NbD002684.1	3bb619ace4f1d3a207900a49f22b76eb	499	Pfam	PF00665	Integrase core domain	179	295	4.8e-25	TRUE	05-03-2019	IPR001584	Integrase, catalytic core	GO:0015074
NbD002684.1	3bb619ace4f1d3a207900a49f22b76eb	499	Pfam	PF13976	GAG-pre-integrase domain	96	165	1.9e-16	TRUE	05-03-2019	IPR025724	GAG-pre-integrase domain
NbD040931.1	3bb619ace4f1d3a207900a49f22b76eb	499	Pfam	PF00665	Integrase core domain	179	295	4.8e-25	TRUE	05-03-2019	IPR001584	Integrase, catalytic core	GO:0015074
NbD040931.1	3bb619ace4f1d3a207900a49f22b76eb	499	Pfam	PF13976	GAG-pre-integrase domain	96	165	1.9e-16	TRUE	05-03-2019	IPR025724	GAG-pre-integrase domain
NbD041740.1	3bb619ace4f1d3a207900a49f22b76eb	499	Pfam	PF00665	Integrase core domain	179	295	4.8e-25	TRUE	05-03-2019	IPR001584	Integrase, catalytic core	GO:0015074
NbD041740.1	3bb619ace4f1d3a207900a49f22b76eb	499	Pfam	PF13976	GAG-pre-integrase domain	96	165	1.9e-16	TRUE	05-03-2019	IPR025724	GAG-pre-integrase domain
NbD020938.1	3bb619ace4f1d3a207900a49f22b76eb	499	Pfam	PF00665	Integrase core domain	179	295	4.8e-25	TRUE	05-03-2019	IPR001584	Integrase, catalytic core	GO:0015074
NbD020938.1	3bb619ace4f1d3a207900a49f22b76eb	499	Pfam	PF13976	GAG-pre-integrase domain	96	165	1.9e-16	TRUE	05-03-2019	IPR025724	GAG-pre-integrase domain
NbD004710.1	3bb619ace4f1d3a207900a49f22b76eb	499	Pfam	PF00665	Integrase core domain	179	295	4.8e-25	TRUE	05-03-2019	IPR001584	Integrase, catalytic core	GO:0015074
NbD004710.1	3bb619ace4f1d3a207900a49f22b76eb	499	Pfam	PF13976	GAG-pre-integrase domain	96	165	1.9e-16	TRUE	05-03-2019	IPR025724	GAG-pre-integrase domain
NbD004771.1	3bb619ace4f1d3a207900a49f22b76eb	499	Pfam	PF00665	Integrase core domain	179	295	4.8e-25	TRUE	05-03-2019	IPR001584	Integrase, catalytic core	GO:0015074
NbD004771.1	3bb619ace4f1d3a207900a49f22b76eb	499	Pfam	PF13976	GAG-pre-integrase domain	96	165	1.9e-16	TRUE	05-03-2019	IPR025724	GAG-pre-integrase domain
NbD024972.1	3bb619ace4f1d3a207900a49f22b76eb	499	Pfam	PF00665	Integrase core domain	179	295	4.8e-25	TRUE	05-03-2019	IPR001584	Integrase, catalytic core	GO:0015074
NbD024972.1	3bb619ace4f1d3a207900a49f22b76eb	499	Pfam	PF13976	GAG-pre-integrase domain	96	165	1.9e-16	TRUE	05-03-2019	IPR025724	GAG-pre-integrase domain
NbD002810.1	3bb619ace4f1d3a207900a49f22b76eb	499	Pfam	PF00665	Integrase core domain	179	295	4.8e-25	TRUE	05-03-2019	IPR001584	Integrase, catalytic core	GO:0015074
NbD002810.1	3bb619ace4f1d3a207900a49f22b76eb	499	Pfam	PF13976	GAG-pre-integrase domain	96	165	1.9e-16	TRUE	05-03-2019	IPR025724	GAG-pre-integrase domain
NbD044190.1	3bb619ace4f1d3a207900a49f22b76eb	499	Pfam	PF00665	Integrase core domain	179	295	4.8e-25	TRUE	05-03-2019	IPR001584	Integrase, catalytic core	GO:0015074
NbD044190.1	3bb619ace4f1d3a207900a49f22b76eb	499	Pfam	PF13976	GAG-pre-integrase domain	96	165	1.9e-16	TRUE	05-03-2019	IPR025724	GAG-pre-integrase domain
NbD034036.1	3bb619ace4f1d3a207900a49f22b76eb	499	Pfam	PF00665	Integrase core domain	179	295	4.8e-25	TRUE	05-03-2019	IPR001584	Integrase, catalytic core	GO:0015074
NbD034036.1	3bb619ace4f1d3a207900a49f22b76eb	499	Pfam	PF13976	GAG-pre-integrase domain	96	165	1.9e-16	TRUE	05-03-2019	IPR025724	GAG-pre-integrase domain
NbD050990.1	3bb619ace4f1d3a207900a49f22b76eb	499	Pfam	PF00665	Integrase core domain	179	295	4.8e-25	TRUE	05-03-2019	IPR001584	Integrase, catalytic core	GO:0015074
NbD050990.1	3bb619ace4f1d3a207900a49f22b76eb	499	Pfam	PF13976	GAG-pre-integrase domain	96	165	1.9e-16	TRUE	05-03-2019	IPR025724	GAG-pre-integrase domain
NbD033006.1	3bb619ace4f1d3a207900a49f22b76eb	499	Pfam	PF00665	Integrase core domain	179	295	4.8e-25	TRUE	05-03-2019	IPR001584	Integrase, catalytic core	GO:0015074
NbD033006.1	3bb619ace4f1d3a207900a49f22b76eb	499	Pfam	PF13976	GAG-pre-integrase domain	96	165	1.9e-16	TRUE	05-03-2019	IPR025724	GAG-pre-integrase domain
NbD007328.1	3bb619ace4f1d3a207900a49f22b76eb	499	Pfam	PF00665	Integrase core domain	179	295	4.8e-25	TRUE	05-03-2019	IPR001584	Integrase, catalytic core	GO:0015074
NbD007328.1	3bb619ace4f1d3a207900a49f22b76eb	499	Pfam	PF13976	GAG-pre-integrase domain	96	165	1.9e-16	TRUE	05-03-2019	IPR025724	GAG-pre-integrase domain
NbD043808.1	3bb619ace4f1d3a207900a49f22b76eb	499	Pfam	PF00665	Integrase core domain	179	295	4.8e-25	TRUE	05-03-2019	IPR001584	Integrase, catalytic core	GO:0015074
NbD043808.1	3bb619ace4f1d3a207900a49f22b76eb	499	Pfam	PF13976	GAG-pre-integrase domain	96	165	1.9e-16	TRUE	05-03-2019	IPR025724	GAG-pre-integrase domain
NbD015683.1	3bb619ace4f1d3a207900a49f22b76eb	499	Pfam	PF00665	Integrase core domain	179	295	4.8e-25	TRUE	05-03-2019	IPR001584	Integrase, catalytic core	GO:0015074
NbD015683.1	3bb619ace4f1d3a207900a49f22b76eb	499	Pfam	PF13976	GAG-pre-integrase domain	96	165	1.9e-16	TRUE	05-03-2019	IPR025724	GAG-pre-integrase domain
NbD013983.1	3bb619ace4f1d3a207900a49f22b76eb	499	Pfam	PF00665	Integrase core domain	179	295	4.8e-25	TRUE	05-03-2019	IPR001584	Integrase, catalytic core	GO:0015074
NbD013983.1	3bb619ace4f1d3a207900a49f22b76eb	499	Pfam	PF13976	GAG-pre-integrase domain	96	165	1.9e-16	TRUE	05-03-2019	IPR025724	GAG-pre-integrase domain
NbD043383.1	3bb619ace4f1d3a207900a49f22b76eb	499	Pfam	PF00665	Integrase core domain	179	295	4.8e-25	TRUE	05-03-2019	IPR001584	Integrase, catalytic core	GO:0015074
NbD043383.1	3bb619ace4f1d3a207900a49f22b76eb	499	Pfam	PF13976	GAG-pre-integrase domain	96	165	1.9e-16	TRUE	05-03-2019	IPR025724	GAG-pre-integrase domain
NbD010256.1	3bb619ace4f1d3a207900a49f22b76eb	499	Pfam	PF00665	Integrase core domain	179	295	4.8e-25	TRUE	05-03-2019	IPR001584	Integrase, catalytic core	GO:0015074
NbD010256.1	3bb619ace4f1d3a207900a49f22b76eb	499	Pfam	PF13976	GAG-pre-integrase domain	96	165	1.9e-16	TRUE	05-03-2019	IPR025724	GAG-pre-integrase domain
NbD020951.1	3bb619ace4f1d3a207900a49f22b76eb	499	Pfam	PF00665	Integrase core domain	179	295	4.8e-25	TRUE	05-03-2019	IPR001584	Integrase, catalytic core	GO:0015074
NbD020951.1	3bb619ace4f1d3a207900a49f22b76eb	499	Pfam	PF13976	GAG-pre-integrase domain	96	165	1.9e-16	TRUE	05-03-2019	IPR025724	GAG-pre-integrase domain
NbD046270.1	3bb619ace4f1d3a207900a49f22b76eb	499	Pfam	PF00665	Integrase core domain	179	295	4.8e-25	TRUE	05-03-2019	IPR001584	Integrase, catalytic core	GO:0015074
NbD046270.1	3bb619ace4f1d3a207900a49f22b76eb	499	Pfam	PF13976	GAG-pre-integrase domain	96	165	1.9e-16	TRUE	05-03-2019	IPR025724	GAG-pre-integrase domain
NbD032879.1	3bb619ace4f1d3a207900a49f22b76eb	499	Pfam	PF00665	Integrase core domain	179	295	4.8e-25	TRUE	05-03-2019	IPR001584	Integrase, catalytic core	GO:0015074
NbD032879.1	3bb619ace4f1d3a207900a49f22b76eb	499	Pfam	PF13976	GAG-pre-integrase domain	96	165	1.9e-16	TRUE	05-03-2019	IPR025724	GAG-pre-integrase domain
NbD027983.1	3bb619ace4f1d3a207900a49f22b76eb	499	Pfam	PF00665	Integrase core domain	179	295	4.8e-25	TRUE	05-03-2019	IPR001584	Integrase, catalytic core	GO:0015074
NbD027983.1	3bb619ace4f1d3a207900a49f22b76eb	499	Pfam	PF13976	GAG-pre-integrase domain	96	165	1.9e-16	TRUE	05-03-2019	IPR025724	GAG-pre-integrase domain
NbD027933.1	3bb619ace4f1d3a207900a49f22b76eb	499	Pfam	PF00665	Integrase core domain	179	295	4.8e-25	TRUE	05-03-2019	IPR001584	Integrase, catalytic core	GO:0015074
NbD027933.1	3bb619ace4f1d3a207900a49f22b76eb	499	Pfam	PF13976	GAG-pre-integrase domain	96	165	1.9e-16	TRUE	05-03-2019	IPR025724	GAG-pre-integrase domain
NbD036251.1	3bb619ace4f1d3a207900a49f22b76eb	499	Pfam	PF00665	Integrase core domain	179	295	4.8e-25	TRUE	05-03-2019	IPR001584	Integrase, catalytic core	GO:0015074
NbD036251.1	3bb619ace4f1d3a207900a49f22b76eb	499	Pfam	PF13976	GAG-pre-integrase domain	96	165	1.9e-16	TRUE	05-03-2019	IPR025724	GAG-pre-integrase domain
NbD042112.1	3bb619ace4f1d3a207900a49f22b76eb	499	Pfam	PF00665	Integrase core domain	179	295	4.8e-25	TRUE	05-03-2019	IPR001584	Integrase, catalytic core	GO:0015074
NbD042112.1	3bb619ace4f1d3a207900a49f22b76eb	499	Pfam	PF13976	GAG-pre-integrase domain	96	165	1.9e-16	TRUE	05-03-2019	IPR025724	GAG-pre-integrase domain
NbD023582.1	3bb619ace4f1d3a207900a49f22b76eb	499	Pfam	PF00665	Integrase core domain	179	295	4.8e-25	TRUE	05-03-2019	IPR001584	Integrase, catalytic core	GO:0015074
NbD023582.1	3bb619ace4f1d3a207900a49f22b76eb	499	Pfam	PF13976	GAG-pre-integrase domain	96	165	1.9e-16	TRUE	05-03-2019	IPR025724	GAG-pre-integrase domain
NbD043097.1	3bb619ace4f1d3a207900a49f22b76eb	499	Pfam	PF00665	Integrase core domain	179	295	4.8e-25	TRUE	05-03-2019	IPR001584	Integrase, catalytic core	GO:0015074
NbD043097.1	3bb619ace4f1d3a207900a49f22b76eb	499	Pfam	PF13976	GAG-pre-integrase domain	96	165	1.9e-16	TRUE	05-03-2019	IPR025724	GAG-pre-integrase domain
NbD051561.1	3bb619ace4f1d3a207900a49f22b76eb	499	Pfam	PF00665	Integrase core domain	179	295	4.8e-25	TRUE	05-03-2019	IPR001584	Integrase, catalytic core	GO:0015074
NbD051561.1	3bb619ace4f1d3a207900a49f22b76eb	499	Pfam	PF13976	GAG-pre-integrase domain	96	165	1.9e-16	TRUE	05-03-2019	IPR025724	GAG-pre-integrase domain
NbD051187.1	3bb619ace4f1d3a207900a49f22b76eb	499	Pfam	PF00665	Integrase core domain	179	295	4.8e-25	TRUE	05-03-2019	IPR001584	Integrase, catalytic core	GO:0015074
NbD051187.1	3bb619ace4f1d3a207900a49f22b76eb	499	Pfam	PF13976	GAG-pre-integrase domain	96	165	1.9e-16	TRUE	05-03-2019	IPR025724	GAG-pre-integrase domain
NbD041827.1	3bb619ace4f1d3a207900a49f22b76eb	499	Pfam	PF00665	Integrase core domain	179	295	4.8e-25	TRUE	05-03-2019	IPR001584	Integrase, catalytic core	GO:0015074
NbD041827.1	3bb619ace4f1d3a207900a49f22b76eb	499	Pfam	PF13976	GAG-pre-integrase domain	96	165	1.9e-16	TRUE	05-03-2019	IPR025724	GAG-pre-integrase domain
NbD017604.1	3bb619ace4f1d3a207900a49f22b76eb	499	Pfam	PF00665	Integrase core domain	179	295	4.8e-25	TRUE	05-03-2019	IPR001584	Integrase, catalytic core	GO:0015074
NbD017604.1	3bb619ace4f1d3a207900a49f22b76eb	499	Pfam	PF13976	GAG-pre-integrase domain	96	165	1.9e-16	TRUE	05-03-2019	IPR025724	GAG-pre-integrase domain
NbE03060601.1	a391dff584aa8caba306d3a775092045	760	Pfam	PF08700	Vps51/Vps67	30	105	1e-10	TRUE	05-03-2019
NbE03060601.1	a391dff584aa8caba306d3a775092045	760	Pfam	PF16528	Exocyst component 84 C-terminal	147	354	4.9e-19	TRUE	05-03-2019	IPR032403	Exocyst component Exo84, C-terminal		Reactome: R-HSA-1445148|Reactome: R-HSA-264876|Reactome: R-HSA-5620916
NbE05067668.1	11a44ae81544089ba622dfb4b661e60b	1175	Pfam	PF02463	RecF/RecN/SMC N terminal domain	2	435	3.4e-31	TRUE	05-03-2019	IPR003395	RecF/RecN/SMC, N-terminal
NbE05067668.1	11a44ae81544089ba622dfb4b661e60b	1175	Pfam	PF02463	RecF/RecN/SMC N terminal domain	852	1163	8.4e-30	TRUE	05-03-2019	IPR003395	RecF/RecN/SMC, N-terminal
NbE05067668.1	11a44ae81544089ba622dfb4b661e60b	1175	Pfam	PF06470	SMC proteins Flexible Hinge Domain	518	638	3.3e-24	TRUE	05-03-2019	IPR010935	SMCs flexible hinge	GO:0005515|GO:0005524|GO:0005694|GO:0051276
NbD035352.1	8dfcd4f5fcc77adb6b6e9d4f3d403bac	273	Pfam	PF00583	Acetyltransferase (GNAT) family	133	251	2.4e-13	TRUE	05-03-2019	IPR000182	GNAT domain
NbE05063922.1	88681941c7e4b9d2f36186000135fa3b	579	Pfam	PF13178	Protein of unknown function (DUF4005)	474	551	9.1e-13	TRUE	05-03-2019	IPR025064	Domain of unknown function DUF4005
NbE05063922.1	88681941c7e4b9d2f36186000135fa3b	579	Pfam	PF00612	IQ calmodulin-binding motif	124	141	0.002	TRUE	05-03-2019	IPR000048	IQ motif, EF-hand binding site	GO:0005515
NbE05063922.1	88681941c7e4b9d2f36186000135fa3b	579	Pfam	PF00612	IQ calmodulin-binding motif	102	121	2.1e-05	TRUE	05-03-2019	IPR000048	IQ motif, EF-hand binding site	GO:0005515
NbD018886.1	ef7b09473edefe8edc6a02b3cee3f078	964	Pfam	PF00702	haloacid dehalogenase-like hydrolase	593	827	1.5e-36	TRUE	05-03-2019
NbD018886.1	ef7b09473edefe8edc6a02b3cee3f078	964	Pfam	PF00122	E1-E2 ATPase	383	575	2e-45	TRUE	05-03-2019
NbD018886.1	ef7b09473edefe8edc6a02b3cee3f078	964	Pfam	PF00403	Heavy-metal-associated domain	151	195	1.1e-09	TRUE	05-03-2019	IPR006121	Heavy metal-associated domain, HMA	GO:0030001|GO:0046872
NbD029275.1	f619174da0f453373a212a01f7461eb5	877	Pfam	PF00397	WW domain	174	202	1.1e-08	TRUE	05-03-2019	IPR001202	WW domain	GO:0005515
NbE05063259.1	e2d0187440a4e46930a11649a264ec0c	707	Pfam	PF13415	Galactose oxidase, central domain	204	246	1.1e-06	TRUE	05-03-2019
NbE05063259.1	e2d0187440a4e46930a11649a264ec0c	707	Pfam	PF01344	Kelch motif	82	125	4.1e-08	TRUE	05-03-2019	IPR006652	Kelch repeat type 1	GO:0005515
NbD027432.1	29cb27ca7e3577d3617172341517d827	1008	Pfam	PF00069	Protein kinase domain	688	970	8.8e-47	TRUE	05-03-2019	IPR000719	Protein kinase domain	GO:0004672|GO:0005524|GO:0006468
NbD027432.1	29cb27ca7e3577d3617172341517d827	1008	Pfam	PF08263	Leucine rich repeat N-terminal domain	46	86	2.5e-05	TRUE	05-03-2019	IPR013210	Leucine-rich repeat-containing N-terminal, plant-type
NbE03061019.1	931aff2c2a2fb0d9b4ed6ce3c1e1e2eb	315	Pfam	PF13405	EF-hand domain	214	243	8.3e-06	TRUE	05-03-2019	IPR002048	EF-hand domain	GO:0005509
NbE03061019.1	931aff2c2a2fb0d9b4ed6ce3c1e1e2eb	315	Pfam	PF13202	EF hand	151	171	0.0014	TRUE	05-03-2019	IPR002048	EF-hand domain	GO:0005509
NbD020085.1	dd8f1cf58ca9f7bc15cff72789901651	135	Pfam	PF13639	Ring finger domain	89	132	7.2e-12	TRUE	05-03-2019	IPR001841	Zinc finger, RING-type
NbD016476.1	091f2b3e7f28529e49535edd074b27d6	1198	Pfam	PF16212	Phospholipid-translocating P-type ATPase C-terminal	925	1164	4e-71	TRUE	05-03-2019	IPR032630	P-type ATPase, C-terminal		Reactome: R-HSA-936837
NbD016476.1	091f2b3e7f28529e49535edd074b27d6	1198	Pfam	PF00122	E1-E2 ATPase	215	456	2.5e-07	TRUE	05-03-2019
NbD016476.1	091f2b3e7f28529e49535edd074b27d6	1198	Pfam	PF16209	Phospholipid-translocating ATPase N-terminal	116	180	2.4e-24	TRUE	05-03-2019	IPR032631	P-type ATPase, N-terminal		Reactome: R-HSA-936837
NbD016476.1	091f2b3e7f28529e49535edd074b27d6	1198	Pfam	PF13246	Cation transport ATPase (P-type)	587	665	1.9e-09	TRUE	05-03-2019
NbE44071030.1	3f505efc262ea31dba2093e8c2f49e12	312	Pfam	PF00795	Carbon-nitrogen hydrolase	22	285	3.2e-52	TRUE	05-03-2019	IPR003010	Carbon-nitrogen hydrolase	GO:0006807
NbD001417.1	dd37564dae14e7ba5b323563c7114b72	532	Pfam	PF00916	Sulfate permease family	84	455	3.3e-107	TRUE	05-03-2019	IPR011547	SLC26A/SulP transporter domain	GO:0008272|GO:0015116|GO:0016021
NbD007079.1	c7629fcfb3856af21e58a415ab67778a	184	Pfam	PF00025	ADP-ribosylation factor family	9	178	8.8e-45	TRUE	05-03-2019	IPR006689	Small GTPase superfamily, ARF/SAR type	GO:0005525
NbD024941.1	f750ff281205ea7cb664e38355fc69b2	1323	Pfam	PF14223	gag-polypeptide of LTR copia-type	36	172	1.4e-19	TRUE	05-03-2019
NbD024941.1	f750ff281205ea7cb664e38355fc69b2	1323	Pfam	PF00665	Integrase core domain	460	584	1.1e-19	TRUE	05-03-2019	IPR001584	Integrase, catalytic core	GO:0015074
NbD024941.1	f750ff281205ea7cb664e38355fc69b2	1323	Pfam	PF13976	GAG-pre-integrase domain	372	445	4.5e-17	TRUE	05-03-2019	IPR025724	GAG-pre-integrase domain
NbD024941.1	f750ff281205ea7cb664e38355fc69b2	1323	Pfam	PF07727	Reverse transcriptase (RNA-dependent DNA polymerase)	829	1071	1.1e-77	TRUE	05-03-2019	IPR013103	Reverse transcriptase, RNA-dependent DNA polymerase		KEGG: 00230+2.7.7.7|KEGG: 00240+2.7.7.7
NbD013950.1	7da243b8a9d9f269c82b9f546d3c62d2	1611	Pfam	PF03368	Dicer dimerisation domain	565	650	2.7e-22	TRUE	05-03-2019	IPR005034	Dicer dimerisation domain	GO:0016891	Reactome: R-HSA-203927|Reactome: R-HSA-426486
NbD013950.1	7da243b8a9d9f269c82b9f546d3c62d2	1611	Pfam	PF00270	DEAD/DEAH box helicase	53	189	2.2e-14	TRUE	05-03-2019	IPR011545	DEAD/DEAH box helicase domain	GO:0003676|GO:0005524
NbD013950.1	7da243b8a9d9f269c82b9f546d3c62d2	1611	Pfam	PF14709	double strand RNA binding domain from DEAD END PROTEIN 1	1533	1606	4e-14	TRUE	05-03-2019
NbD013950.1	7da243b8a9d9f269c82b9f546d3c62d2	1611	Pfam	PF00636	Ribonuclease III domain	1223	1332	8.3e-19	TRUE	05-03-2019	IPR000999	Ribonuclease III domain	GO:0004525|GO:0006396	Reactome: R-HSA-203927
NbD013950.1	7da243b8a9d9f269c82b9f546d3c62d2	1611	Pfam	PF00636	Ribonuclease III domain	1017	1147	1.4e-21	TRUE	05-03-2019	IPR000999	Ribonuclease III domain	GO:0004525|GO:0006396	Reactome: R-HSA-203927
NbD013950.1	7da243b8a9d9f269c82b9f546d3c62d2	1611	Pfam	PF00271	Helicase conserved C-terminal domain	394	499	3.3e-19	TRUE	05-03-2019	IPR001650	Helicase, C-terminal
NbD033852.1	5184072df47d4ffa18dce3847d7f96cf	475	Pfam	PF01556	DnaJ C terminal domain	203	413	1e-38	TRUE	05-03-2019	IPR002939	Chaperone DnaJ, C-terminal
NbD033852.1	5184072df47d4ffa18dce3847d7f96cf	475	Pfam	PF00226	DnaJ domain	88	150	3.8e-26	TRUE	05-03-2019	IPR001623	DnaJ domain
NbD033852.1	5184072df47d4ffa18dce3847d7f96cf	475	Pfam	PF00684	DnaJ central domain	230	286	1.5e-09	TRUE	05-03-2019	IPR001305	Heat shock protein DnaJ, cysteine-rich domain	GO:0031072|GO:0051082
NbD039086.1	9ab0f3aa33ee1a1be7552524a75662aa	351	Pfam	PF00249	Myb-like DNA-binding domain	14	61	9.4e-15	TRUE	05-03-2019	IPR001005	SANT/Myb domain
NbD039086.1	9ab0f3aa33ee1a1be7552524a75662aa	351	Pfam	PF00249	Myb-like DNA-binding domain	67	112	8.7e-14	TRUE	05-03-2019	IPR001005	SANT/Myb domain
NbD047277.1	afa5ff980bf780e82a631acea01b15c6	240	Pfam	PF04884	Vitamin B6 photo-protection and homoeostasis	42	233	1.5e-58	TRUE	05-03-2019	IPR006968	Root UVB sensitive family
NbE03059391.1	e7b8a3f0ceab82a42fdf615c196b09d5	1639	Pfam	PF01504	Phosphatidylinositol-4-phosphate 5-Kinase	1406	1571	1.7e-32	TRUE	05-03-2019	IPR002498	Phosphatidylinositol-4-phosphate 5-kinase, core	GO:0016307|GO:0046488
NbE03059391.1	e7b8a3f0ceab82a42fdf615c196b09d5	1639	Pfam	PF01504	Phosphatidylinositol-4-phosphate 5-Kinase	1573	1628	5.6e-07	TRUE	05-03-2019	IPR002498	Phosphatidylinositol-4-phosphate 5-kinase, core	GO:0016307|GO:0046488
NbE03059391.1	e7b8a3f0ceab82a42fdf615c196b09d5	1639	Pfam	PF00118	TCP-1/cpn60 chaperonin family	325	571	3e-30	TRUE	05-03-2019	IPR002423	Chaperonin Cpn60/TCP-1 family	GO:0005524
NbD001128.1	1bbd34668498556a25d315831c8d2778	180	Pfam	PF00320	GATA zinc finger	41	75	2.5e-16	TRUE	05-03-2019	IPR000679	Zinc finger, GATA-type	GO:0006355|GO:0008270|GO:0043565
NbE05066136.1	40b98384727d3d329c0276e74635e8f5	275	Pfam	PF03106	WRKY DNA -binding domain	125	185	2.6e-22	TRUE	05-03-2019	IPR003657	WRKY domain	GO:0003700|GO:0006355|GO:0043565
NbD040527.1	a13555142b1615e24b8b9cc22fcab095	183	Pfam	PF13563	2'-5' RNA ligase superfamily	41	166	5.2e-07	TRUE	05-03-2019
NbD012735.1	98c8f5d8372a867b3846e27dbe4a5c2c	284	Pfam	PF00383	Cytidine and deoxycytidylate deaminase zinc-binding region	2	71	2.3e-08	TRUE	05-03-2019	IPR002125	Cytidine and deoxycytidylate deaminase domain
NbD012735.1	98c8f5d8372a867b3846e27dbe4a5c2c	284	Pfam	PF08211	Cytidine and deoxycytidylate deaminase zinc-binding region	96	257	1.8e-49	TRUE	05-03-2019	IPR013171	Cytidine/deoxycytidylate deaminase, zinc-binding domain	GO:0004126|GO:0008270|GO:0009972	KEGG: 00240+3.5.4.5|KEGG: 00983+3.5.4.5|MetaCyc: PWY-6556|MetaCyc: PWY-7181|MetaCyc: PWY-7193|MetaCyc: PWY-7199
NbD044393.1	eef6c1a513ae9f8b7ce1a7e5f949d4e9	1152	Pfam	PF00665	Integrase core domain	303	417	2.7e-22	TRUE	05-03-2019	IPR001584	Integrase, catalytic core	GO:0015074
NbD044393.1	eef6c1a513ae9f8b7ce1a7e5f949d4e9	1152	Pfam	PF00098	Zinc knuckle	62	77	3.1e-05	TRUE	05-03-2019	IPR001878	Zinc finger, CCHC-type	GO:0003676|GO:0008270
NbD044393.1	eef6c1a513ae9f8b7ce1a7e5f949d4e9	1152	Pfam	PF13976	GAG-pre-integrase domain	231	289	3.3e-12	TRUE	05-03-2019	IPR025724	GAG-pre-integrase domain
NbD044393.1	eef6c1a513ae9f8b7ce1a7e5f949d4e9	1152	Pfam	PF07727	Reverse transcriptase (RNA-dependent DNA polymerase)	672	914	1.7e-85	TRUE	05-03-2019	IPR013103	Reverse transcriptase, RNA-dependent DNA polymerase		KEGG: 00230+2.7.7.7|KEGG: 00240+2.7.7.7
NbD013994.1	24d3517974777b78751d6d4acce8b110	657	Pfam	PF14432	DYW family of nucleic acid deaminases	523	646	4.3e-39	TRUE	05-03-2019	IPR032867	DYW domain	GO:0008270
NbD013994.1	24d3517974777b78751d6d4acce8b110	657	Pfam	PF13041	PPR repeat family	350	397	1.3e-09	TRUE	05-03-2019	IPR002885	Pentatricopeptide repeat
NbD013994.1	24d3517974777b78751d6d4acce8b110	657	Pfam	PF13041	PPR repeat family	249	297	4.6e-12	TRUE	05-03-2019	IPR002885	Pentatricopeptide repeat
NbD013994.1	24d3517974777b78751d6d4acce8b110	657	Pfam	PF13041	PPR repeat family	149	194	8.6e-11	TRUE	05-03-2019	IPR002885	Pentatricopeptide repeat
NbD023152.1	93b0bc01f9227f6fe4124cc893fe8234	530	Pfam	PF00400	WD domain, G-beta repeat	69	95	0.029	TRUE	05-03-2019	IPR001680	WD40 repeat	GO:0005515
NbD023152.1	93b0bc01f9227f6fe4124cc893fe8234	530	Pfam	PF00400	WD domain, G-beta repeat	25	51	0.0049	TRUE	05-03-2019	IPR001680	WD40 repeat	GO:0005515
NbD023152.1	93b0bc01f9227f6fe4124cc893fe8234	530	Pfam	PF00400	WD domain, G-beta repeat	278	323	0.068	TRUE	05-03-2019	IPR001680	WD40 repeat	GO:0005515
NbD023152.1	93b0bc01f9227f6fe4124cc893fe8234	530	Pfam	PF00400	WD domain, G-beta repeat	219	243	0.26	TRUE	05-03-2019	IPR001680	WD40 repeat	GO:0005515
NbD015907.1	feee77006f1de46365e6a9a4499076d1	988	Pfam	PF00637	Region in Clathrin and VPS	600	746	8e-12	TRUE	05-03-2019	IPR000547	Clathrin, heavy chain/VPS, 7-fold repeat	GO:0006886|GO:0016192
NbD015907.1	feee77006f1de46365e6a9a4499076d1	988	Pfam	PF05131	Pep3/Vps18/deep orange family	249	403	1.5e-36	TRUE	05-03-2019	IPR007810	Pep3/Vps18/deep orange
NbD005255.1	cccd57f5f233377250fe6c8e66295b33	145	Pfam	PF00230	Major intrinsic protein	33	136	2.7e-24	TRUE	05-03-2019	IPR000425	Major intrinsic protein	GO:0015267|GO:0016020|GO:0055085	Reactome: R-HSA-432047
NbD023608.1	bbef44f88e97e76265cabdf8ee92dc9b	351	Pfam	PF18044	CCCH-type zinc finger	174	196	3.1e-06	TRUE	05-03-2019	IPR041367	E3 ligase, CCCH-type zinc finger
NbD023608.1	bbef44f88e97e76265cabdf8ee92dc9b	351	Pfam	PF00642	Zinc finger C-x8-C-x5-C-x3-H type (and similar)	230	255	7e-11	TRUE	05-03-2019	IPR000571	Zinc finger, CCCH-type	GO:0046872
NbD023608.1	bbef44f88e97e76265cabdf8ee92dc9b	351	Pfam	PF00642	Zinc finger C-x8-C-x5-C-x3-H type (and similar)	93	117	2.7e-05	TRUE	05-03-2019	IPR000571	Zinc finger, CCCH-type	GO:0046872
NbD007442.1	751c4ccb00aabbd5df136b21b8d31796	251	Pfam	PF14108	Domain of unknown function (DUF4281)	105	233	6.2e-39	TRUE	05-03-2019	IPR025461	ABA DEFICIENT 4-like
NbE05065972.1	753d60b944d4a6f57fd7a047be8032a9	673	Pfam	PF00520	Ion transport protein	78	389	6.3e-12	TRUE	05-03-2019	IPR005821	Ion transport domain	GO:0005216|GO:0006811|GO:0016020|GO:0055085
NbD053062.1	3e73338d25ce540516eb70610e8139f9	624	Pfam	PF13359	DDE superfamily endonuclease	412	568	8.3e-35	TRUE	05-03-2019	IPR027806	Harbinger transposase-derived nuclease domain
NbE03057726.1	31d007878e8c0859d3fe8139b60e3f2c	236	Pfam	PF14223	gag-polypeptide of LTR copia-type	25	155	2.6e-22	TRUE	05-03-2019
NbD015272.1	35a0a95ea7eef80b82eb3f3c5f509d14	1014	Pfam	PF13976	GAG-pre-integrase domain	95	165	4e-17	TRUE	05-03-2019	IPR025724	GAG-pre-integrase domain
NbD015272.1	35a0a95ea7eef80b82eb3f3c5f509d14	1014	Pfam	PF07727	Reverse transcriptase (RNA-dependent DNA polymerase)	534	774	3.6e-79	TRUE	05-03-2019	IPR013103	Reverse transcriptase, RNA-dependent DNA polymerase		KEGG: 00230+2.7.7.7|KEGG: 00240+2.7.7.7
NbD015272.1	35a0a95ea7eef80b82eb3f3c5f509d14	1014	Pfam	PF00665	Integrase core domain	179	295	4.2e-24	TRUE	05-03-2019	IPR001584	Integrase, catalytic core	GO:0015074
NbD018063.1	35a0a95ea7eef80b82eb3f3c5f509d14	1014	Pfam	PF13976	GAG-pre-integrase domain	95	165	4e-17	TRUE	05-03-2019	IPR025724	GAG-pre-integrase domain
NbD018063.1	35a0a95ea7eef80b82eb3f3c5f509d14	1014	Pfam	PF07727	Reverse transcriptase (RNA-dependent DNA polymerase)	534	774	3.6e-79	TRUE	05-03-2019	IPR013103	Reverse transcriptase, RNA-dependent DNA polymerase		KEGG: 00230+2.7.7.7|KEGG: 00240+2.7.7.7
NbD018063.1	35a0a95ea7eef80b82eb3f3c5f509d14	1014	Pfam	PF00665	Integrase core domain	179	295	4.2e-24	TRUE	05-03-2019	IPR001584	Integrase, catalytic core	GO:0015074
NbD038398.1	35a0a95ea7eef80b82eb3f3c5f509d14	1014	Pfam	PF13976	GAG-pre-integrase domain	95	165	4e-17	TRUE	05-03-2019	IPR025724	GAG-pre-integrase domain
NbD038398.1	35a0a95ea7eef80b82eb3f3c5f509d14	1014	Pfam	PF07727	Reverse transcriptase (RNA-dependent DNA polymerase)	534	774	3.6e-79	TRUE	05-03-2019	IPR013103	Reverse transcriptase, RNA-dependent DNA polymerase		KEGG: 00230+2.7.7.7|KEGG: 00240+2.7.7.7
NbD038398.1	35a0a95ea7eef80b82eb3f3c5f509d14	1014	Pfam	PF00665	Integrase core domain	179	295	4.2e-24	TRUE	05-03-2019	IPR001584	Integrase, catalytic core	GO:0015074
NbD028137.1	35a0a95ea7eef80b82eb3f3c5f509d14	1014	Pfam	PF13976	GAG-pre-integrase domain	95	165	4e-17	TRUE	05-03-2019	IPR025724	GAG-pre-integrase domain
NbD028137.1	35a0a95ea7eef80b82eb3f3c5f509d14	1014	Pfam	PF07727	Reverse transcriptase (RNA-dependent DNA polymerase)	534	774	3.6e-79	TRUE	05-03-2019	IPR013103	Reverse transcriptase, RNA-dependent DNA polymerase		KEGG: 00230+2.7.7.7|KEGG: 00240+2.7.7.7
NbD028137.1	35a0a95ea7eef80b82eb3f3c5f509d14	1014	Pfam	PF00665	Integrase core domain	179	295	4.2e-24	TRUE	05-03-2019	IPR001584	Integrase, catalytic core	GO:0015074
NbD018513.1	35a0a95ea7eef80b82eb3f3c5f509d14	1014	Pfam	PF13976	GAG-pre-integrase domain	95	165	4e-17	TRUE	05-03-2019	IPR025724	GAG-pre-integrase domain
NbD018513.1	35a0a95ea7eef80b82eb3f3c5f509d14	1014	Pfam	PF07727	Reverse transcriptase (RNA-dependent DNA polymerase)	534	774	3.6e-79	TRUE	05-03-2019	IPR013103	Reverse transcriptase, RNA-dependent DNA polymerase		KEGG: 00230+2.7.7.7|KEGG: 00240+2.7.7.7
NbD018513.1	35a0a95ea7eef80b82eb3f3c5f509d14	1014	Pfam	PF00665	Integrase core domain	179	295	4.2e-24	TRUE	05-03-2019	IPR001584	Integrase, catalytic core	GO:0015074
NbD018810.1	35a0a95ea7eef80b82eb3f3c5f509d14	1014	Pfam	PF13976	GAG-pre-integrase domain	95	165	4e-17	TRUE	05-03-2019	IPR025724	GAG-pre-integrase domain
NbD018810.1	35a0a95ea7eef80b82eb3f3c5f509d14	1014	Pfam	PF07727	Reverse transcriptase (RNA-dependent DNA polymerase)	534	774	3.6e-79	TRUE	05-03-2019	IPR013103	Reverse transcriptase, RNA-dependent DNA polymerase		KEGG: 00230+2.7.7.7|KEGG: 00240+2.7.7.7
NbD018810.1	35a0a95ea7eef80b82eb3f3c5f509d14	1014	Pfam	PF00665	Integrase core domain	179	295	4.2e-24	TRUE	05-03-2019	IPR001584	Integrase, catalytic core	GO:0015074
NbD008851.1	35a0a95ea7eef80b82eb3f3c5f509d14	1014	Pfam	PF13976	GAG-pre-integrase domain	95	165	4e-17	TRUE	05-03-2019	IPR025724	GAG-pre-integrase domain
NbD008851.1	35a0a95ea7eef80b82eb3f3c5f509d14	1014	Pfam	PF07727	Reverse transcriptase (RNA-dependent DNA polymerase)	534	774	3.6e-79	TRUE	05-03-2019	IPR013103	Reverse transcriptase, RNA-dependent DNA polymerase		KEGG: 00230+2.7.7.7|KEGG: 00240+2.7.7.7
NbD008851.1	35a0a95ea7eef80b82eb3f3c5f509d14	1014	Pfam	PF00665	Integrase core domain	179	295	4.2e-24	TRUE	05-03-2019	IPR001584	Integrase, catalytic core	GO:0015074
NbD005066.1	35a0a95ea7eef80b82eb3f3c5f509d14	1014	Pfam	PF13976	GAG-pre-integrase domain	95	165	4e-17	TRUE	05-03-2019	IPR025724	GAG-pre-integrase domain
NbD005066.1	35a0a95ea7eef80b82eb3f3c5f509d14	1014	Pfam	PF07727	Reverse transcriptase (RNA-dependent DNA polymerase)	534	774	3.6e-79	TRUE	05-03-2019	IPR013103	Reverse transcriptase, RNA-dependent DNA polymerase		KEGG: 00230+2.7.7.7|KEGG: 00240+2.7.7.7
NbD005066.1	35a0a95ea7eef80b82eb3f3c5f509d14	1014	Pfam	PF00665	Integrase core domain	179	295	4.2e-24	TRUE	05-03-2019	IPR001584	Integrase, catalytic core	GO:0015074
NbD050068.1	35a0a95ea7eef80b82eb3f3c5f509d14	1014	Pfam	PF13976	GAG-pre-integrase domain	95	165	4e-17	TRUE	05-03-2019	IPR025724	GAG-pre-integrase domain
NbD050068.1	35a0a95ea7eef80b82eb3f3c5f509d14	1014	Pfam	PF07727	Reverse transcriptase (RNA-dependent DNA polymerase)	534	774	3.6e-79	TRUE	05-03-2019	IPR013103	Reverse transcriptase, RNA-dependent DNA polymerase		KEGG: 00230+2.7.7.7|KEGG: 00240+2.7.7.7
NbD050068.1	35a0a95ea7eef80b82eb3f3c5f509d14	1014	Pfam	PF00665	Integrase core domain	179	295	4.2e-24	TRUE	05-03-2019	IPR001584	Integrase, catalytic core	GO:0015074
NbD012993.1	f8bdfbde3f95f2168f5ddd974ebacd08	178	Pfam	PF05512	AWPM-19-like family	15	143	1.8e-53	TRUE	05-03-2019	IPR008390	AWPM-19-like
NbD046733.1	c0a4f96341ad8bd129eb0cd7c1bb7923	386	Pfam	PF01643	Acyl-ACP thioesterase	114	383	4.3e-73	TRUE	05-03-2019	IPR002864	Acyl-ACP thioesterase	GO:0006633|GO:0016790
NbD045585.1	8ec41017083f5b7f3c3b5f0d8f4ee660	402	Pfam	PF13087	AAA domain	2	28	1.7e-08	TRUE	05-03-2019	IPR041679	DNA2/NAM7 helicase-like, AAA domain
NbD051396.1	1837d5186fc862e62ee781822bd98b8a	2213	Pfam	PF07992	Pyridine nucleotide-disulphide oxidoreductase	1843	2169	8.8e-25	TRUE	05-03-2019	IPR023753	FAD/NAD(P)-binding domain	GO:0016491|GO:0055114
NbD051396.1	1837d5186fc862e62ee781822bd98b8a	2213	Pfam	PF04898	Glutamate synthase central domain	591	879	9.1e-114	TRUE	05-03-2019	IPR006982	Glutamate synthase, central-N	GO:0006807|GO:0015930|GO:0055114
NbD051396.1	1837d5186fc862e62ee781822bd98b8a	2213	Pfam	PF00310	Glutamine amidotransferases class-II	114	541	6e-183	TRUE	05-03-2019	IPR017932	Glutamine amidotransferase type 2 domain
NbD051396.1	1837d5186fc862e62ee781822bd98b8a	2213	Pfam	PF01493	GXGXG motif	1398	1584	8.4e-88	TRUE	05-03-2019	IPR002489	Glutamate synthase, alpha subunit, C-terminal	GO:0016491|GO:0055114
NbD051396.1	1837d5186fc862e62ee781822bd98b8a	2213	Pfam	PF14691	Dihydroprymidine dehydrogenase domain II, 4Fe-4S cluster	1719	1830	1.3e-21	TRUE	05-03-2019	IPR028261	Dihydroprymidine dehydrogenase domain II		Reactome: R-HSA-73621
NbD051396.1	1837d5186fc862e62ee781822bd98b8a	2213	Pfam	PF01645	Conserved region in glutamate synthase	946	1315	1.6e-152	TRUE	05-03-2019	IPR002932	Glutamate synthase domain	GO:0006537|GO:0015930|GO:0016638|GO:0055114
NbD032792.1	c3997885bb3dda500b156045be47c5cd	509	Pfam	PF13193	AMP-binding enzyme C-terminal domain	459	508	1.9e-09	TRUE	05-03-2019	IPR025110	AMP-binding enzyme, C-terminal domain
NbD032792.1	c3997885bb3dda500b156045be47c5cd	509	Pfam	PF00501	AMP-binding enzyme	22	450	2.4e-92	TRUE	05-03-2019	IPR000873	AMP-dependent synthetase/ligase	GO:0003824
NbD051542.1	5115f69780c4524ed54dee43cbf69da4	167	Pfam	PF10551	MULE transposase domain	40	88	3.5e-12	TRUE	05-03-2019	IPR018289	MULE transposase domain
NbD051542.1	5115f69780c4524ed54dee43cbf69da4	167	Pfam	PF02362	B3 DNA binding domain	75	153	1.6e-11	TRUE	05-03-2019	IPR003340	B3 DNA binding domain	GO:0003677
NbE03053692.1	1acac2b5fe4bd1b3e3813ac0ec832434	547	Pfam	PF14543	Xylanase inhibitor N-terminal	105	297	3.6e-35	TRUE	05-03-2019	IPR032861	Xylanase inhibitor, N-terminal
NbE03053692.1	1acac2b5fe4bd1b3e3813ac0ec832434	547	Pfam	PF14541	Xylanase inhibitor C-terminal	335	459	1.1e-13	TRUE	05-03-2019	IPR032799	Xylanase inhibitor, C-terminal
NbD043810.1	8f6c010e6c9e474bf106b1b8516f567d	696	Pfam	PF00069	Protein kinase domain	420	670	1.1e-39	TRUE	05-03-2019	IPR000719	Protein kinase domain	GO:0004672|GO:0005524|GO:0006468
NbD043810.1	8f6c010e6c9e474bf106b1b8516f567d	696	Pfam	PF00582	Universal stress protein family	12	130	1e-08	TRUE	05-03-2019	IPR006016	UspA
NbE03056337.1	7dbbd18930024e10b9b6f7d8897b362d	266	Pfam	PF02701	Dof domain, zinc finger	35	91	1.3e-33	TRUE	05-03-2019	IPR003851	Zinc finger, Dof-type	GO:0003677|GO:0006355
NbE03058658.1	5b6d61dbc0e5a0e19d349076f9412b09	82	Pfam	PF04588	Hypoxia induced protein conserved region	20	69	3.2e-18	TRUE	05-03-2019	IPR007667	Hypoxia induced protein, domain
NbE03062357.1	5af695171226c2ab9e27aa2989f07f4d	196	Pfam	PF13302	Acetyltransferase (GNAT) domain	33	164	6.2e-27	TRUE	05-03-2019	IPR000182	GNAT domain
NbD000895.1	47010ed5365986b91f49e7bc16cbc2f4	1327	Pfam	PF07727	Reverse transcriptase (RNA-dependent DNA polymerase)	833	1075	1.1e-77	TRUE	05-03-2019	IPR013103	Reverse transcriptase, RNA-dependent DNA polymerase		KEGG: 00230+2.7.7.7|KEGG: 00240+2.7.7.7
NbD000895.1	47010ed5365986b91f49e7bc16cbc2f4	1327	Pfam	PF14223	gag-polypeptide of LTR copia-type	36	170	3e-18	TRUE	05-03-2019
NbD000895.1	47010ed5365986b91f49e7bc16cbc2f4	1327	Pfam	PF13976	GAG-pre-integrase domain	372	445	1.7e-17	TRUE	05-03-2019	IPR025724	GAG-pre-integrase domain
NbD000895.1	47010ed5365986b91f49e7bc16cbc2f4	1327	Pfam	PF00665	Integrase core domain	460	584	5.7e-20	TRUE	05-03-2019	IPR001584	Integrase, catalytic core	GO:0015074
NbE05064667.1	d8d5bb6cbebddd707923e13fbb3c65dd	757	Pfam	PF13243	Squalene-hopene cyclase C-terminal domain	415	750	1.7e-47	TRUE	05-03-2019	IPR032696	Squalene cyclase, C-terminal		Reactome: R-HSA-191273|Reactome: R-HSA-2426168
NbE05064667.1	d8d5bb6cbebddd707923e13fbb3c65dd	757	Pfam	PF13249	Squalene-hopene cyclase N-terminal domain	98	401	7.3e-41	TRUE	05-03-2019	IPR032697	Squalene cyclase, N-terminal		Reactome: R-HSA-191273|Reactome: R-HSA-2426168
NbE03059662.1	dedd835c54dadc443e93957115c22248	753	Pfam	PF15612	WSTF, HB1, Itc1p, MBD9 motif 1	249	277	0.00032	TRUE	05-03-2019	IPR028942	WHIM1 domain
NbE03059662.1	dedd835c54dadc443e93957115c22248	753	Pfam	PF02791	DDT domain	156	201	9.1e-06	TRUE	05-03-2019	IPR018501	DDT domain
NbD050733.1	6590a6dfd7d677f91f6457085eff747c	326	Pfam	PF13947	Wall-associated receptor kinase galacturonan-binding	35	135	3.5e-17	TRUE	05-03-2019	IPR025287	Wall-associated receptor kinase, galacturonan-binding domain	GO:0030247
NbD023465.1	0b54f931c49ac8f8a42bf11f982243c3	331	Pfam	PF00078	Reverse transcriptase (RNA-dependent DNA polymerase)	3	118	1.2e-21	TRUE	05-03-2019	IPR000477	Reverse transcriptase domain
NbD040313.1	57a85466b1995b4242809039b611957f	679	Pfam	PF04841	Vps16, N-terminal region	8	410	3.1e-77	TRUE	05-03-2019	IPR006926	Vps16, N-terminal	GO:0005737|GO:0006886
NbD040313.1	57a85466b1995b4242809039b611957f	679	Pfam	PF04840	Vps16, C-terminal region	508	679	5e-25	TRUE	05-03-2019	IPR006925	Vps16, C-terminal	GO:0005737|GO:0006886
NbE05063766.1	4ca211f2814465563302ac6730a300c0	81	Pfam	PF14547	Hydrophobic seed protein	33	81	1.8e-07	TRUE	05-03-2019	IPR027923	Hydrophobic seed protein domain
NbE44070968.1	9ce5e1c5ce889dce8ae0ab8937ff0c24	3216	Pfam	PF00176	SNF2 family N-terminal domain	862	1144	5.3e-67	TRUE	05-03-2019	IPR000330	SNF2-related, N-terminal domain	GO:0005524
NbE44070968.1	9ce5e1c5ce889dce8ae0ab8937ff0c24	3216	Pfam	PF14619	Snf2-ATP coupling, chromatin remodelling complex	1377	1472	2.9e-21	TRUE	05-03-2019	IPR029295	Snf2, ATP coupling domain	GO:0042393	Reactome: R-HSA-3214858|Reactome: R-HSA-8939243
NbE44070968.1	9ce5e1c5ce889dce8ae0ab8937ff0c24	3216	Pfam	PF00271	Helicase conserved C-terminal domain	1170	1283	1.4e-15	TRUE	05-03-2019	IPR001650	Helicase, C-terminal
NbE03054687.1	dcfb66ecffecd7f950c9fc4e11688136	548	Pfam	PF13639	Ring finger domain	368	410	2.9e-10	TRUE	05-03-2019	IPR001841	Zinc finger, RING-type
NbD018667.1	b7bf82eb5bc9de89315258674c5cc319	48	Pfam	PF01585	G-patch domain	13	37	2.8e-06	TRUE	05-03-2019	IPR000467	G-patch domain	GO:0003676
NbD042993.1	155b3322ba8e2e6e3bab5fc43404bd03	258	Pfam	PF00956	Nucleosome assembly protein (NAP)	27	71	1e-06	TRUE	05-03-2019	IPR002164	Nucleosome assembly protein (NAP)	GO:0005634|GO:0006334
NbD042993.1	155b3322ba8e2e6e3bab5fc43404bd03	258	Pfam	PF00956	Nucleosome assembly protein (NAP)	72	225	8.4e-33	TRUE	05-03-2019	IPR002164	Nucleosome assembly protein (NAP)	GO:0005634|GO:0006334
NbE05064572.1	5981f471557e4f59294ed4c6ff75a668	828	Pfam	PF01453	D-mannose binding lectin	72	174	6.6e-35	TRUE	05-03-2019	IPR001480	Bulb-type lectin domain
NbE05064572.1	5981f471557e4f59294ed4c6ff75a668	828	Pfam	PF11883	Domain of unknown function (DUF3403)	786	828	8.9e-09	TRUE	05-03-2019	IPR021820	S-locus receptor kinase, C-terminal	GO:0004674	KEGG: 04150+2.7.11.1|KEGG: 04151+2.7.11.1|KEGG: 04714+2.7.11.1|KEGG: 04926+2.7.11.1|KEGG: 05163+2.7.11.1|KEGG: 05165+2.7.11.1|KEGG: 05170+2.7.11.1
NbE05064572.1	5981f471557e4f59294ed4c6ff75a668	828	Pfam	PF07714	Protein tyrosine kinase	512	778	1.1e-47	TRUE	05-03-2019	IPR001245	Serine-threonine/tyrosine-protein kinase, catalytic domain	GO:0004672|GO:0006468
NbE05064572.1	5981f471557e4f59294ed4c6ff75a668	828	Pfam	PF00954	S-locus glycoprotein domain	207	317	2.5e-31	TRUE	05-03-2019	IPR000858	S-locus glycoprotein domain	GO:0048544	KEGG: 04150+2.7.11.1|KEGG: 04151+2.7.11.1|KEGG: 04714+2.7.11.1|KEGG: 04926+2.7.11.1|KEGG: 05163+2.7.11.1|KEGG: 05165+2.7.11.1|KEGG: 05170+2.7.11.1
NbE05064572.1	5981f471557e4f59294ed4c6ff75a668	828	Pfam	PF08276	PAN-like domain	349	406	3.7e-10	TRUE	05-03-2019	IPR003609	PAN/Apple domain
NbD011763.1	3005dc2c17a36050e42f331ffa26312d	1272	Pfam	PF07727	Reverse transcriptase (RNA-dependent DNA polymerase)	842	1085	1.8e-80	TRUE	05-03-2019	IPR013103	Reverse transcriptase, RNA-dependent DNA polymerase		KEGG: 00230+2.7.7.7|KEGG: 00240+2.7.7.7
NbD011763.1	3005dc2c17a36050e42f331ffa26312d	1272	Pfam	PF14223	gag-polypeptide of LTR copia-type	52	188	2.4e-41	TRUE	05-03-2019
NbD011763.1	3005dc2c17a36050e42f331ffa26312d	1272	Pfam	PF13976	GAG-pre-integrase domain	401	465	5.2e-11	TRUE	05-03-2019	IPR025724	GAG-pre-integrase domain
NbD011763.1	3005dc2c17a36050e42f331ffa26312d	1272	Pfam	PF00665	Integrase core domain	482	594	1e-26	TRUE	05-03-2019	IPR001584	Integrase, catalytic core	GO:0015074
NbD011763.1	3005dc2c17a36050e42f331ffa26312d	1272	Pfam	PF00098	Zinc knuckle	230	247	8.3e-07	TRUE	05-03-2019	IPR001878	Zinc finger, CCHC-type	GO:0003676|GO:0008270
NbD038567.1	ad569aca816fa4100b92f5132d4b89dc	218	Pfam	PF03946	Ribosomal protein L11, N-terminal domain	67	131	7.4e-32	TRUE	05-03-2019	IPR020784	Ribosomal protein L11, N-terminal
NbD038567.1	ad569aca816fa4100b92f5132d4b89dc	218	Pfam	PF00298	Ribosomal protein L11, RNA binding domain	136	204	1.8e-25	TRUE	05-03-2019	IPR020783	Ribosomal protein L11, C-terminal	GO:0003735|GO:0005840|GO:0006412
NbD001047.1	8a146cb7f16b0591635407105ad9528d	653	Pfam	PF16363	GDP-mannose 4,6 dehydratase	13	318	5e-66	TRUE	05-03-2019	IPR016040	NAD(P)-binding domain
NbD001047.1	8a146cb7f16b0591635407105ad9528d	653	Pfam	PF04321	RmlD substrate binding domain	370	542	5.8e-11	TRUE	05-03-2019	IPR029903	RmlD-like substrate binding domain		Reactome: R-HSA-156581|Reactome: R-HSA-5689880
NbD004597.1	dadd36dac87de1c72e89af99e899de5e	481	Pfam	PF07995	Glucose / Sorbosone dehydrogenase	10	304	3e-24	TRUE	05-03-2019	IPR012938	Glucose/Sorbosone dehydrogenase
NbE44073801.1	748ed02d9d343356c8d880f185ab55ae	407	Pfam	PF00010	Helix-loop-helix DNA-binding domain	214	260	2e-13	TRUE	05-03-2019	IPR011598	Myc-type, basic helix-loop-helix (bHLH) domain	GO:0046983
NbD036240.1	4d49a672e3f6ca894e4dbee87fe968b1	1270	Pfam	PF16987	KIX domain	35	114	4.6e-38	TRUE	05-03-2019	IPR036546	Mediator complex subunit 15, KIX domain
NbE05062852.1	1efc89a85afb898649fb65b8fb6c209a	1284	Pfam	PF00271	Helicase conserved C-terminal domain	791	920	6.1e-12	TRUE	05-03-2019	IPR001650	Helicase, C-terminal
NbE05062852.1	1efc89a85afb898649fb65b8fb6c209a	1284	Pfam	PF00270	DEAD/DEAH box helicase	597	745	1.9e-06	TRUE	05-03-2019	IPR011545	DEAD/DEAH box helicase domain	GO:0003676|GO:0005524
NbE05062852.1	1efc89a85afb898649fb65b8fb6c209a	1284	Pfam	PF04408	Helicase associated domain (HA2)	984	1070	9e-22	TRUE	05-03-2019	IPR007502	Helicase-associated domain	GO:0004386
NbE05062852.1	1efc89a85afb898649fb65b8fb6c209a	1284	Pfam	PF07717	Oligonucleotide/oligosaccharide-binding (OB)-fold	1128	1205	3.3e-14	TRUE	05-03-2019	IPR011709	Domain of unknown function DUF1605
NbE05066295.1	907c57f459e221b8dc8b7288249a4ad5	158	Pfam	PF04434	SWIM zinc finger	29	60	1.4e-08	TRUE	05-03-2019	IPR007527	Zinc finger, SWIM-type	GO:0008270
NbD001163.1	b77660799134951227bb22c2fd5ec790	384	Pfam	PF13639	Ring finger domain	28	70	3.1e-09	TRUE	05-03-2019	IPR001841	Zinc finger, RING-type
NbD000441.1	e84c03c3aff1a27539a0d3b3e4ce4394	467	Pfam	PF00069	Protein kinase domain	86	353	4.5e-49	TRUE	05-03-2019	IPR000719	Protein kinase domain	GO:0004672|GO:0005524|GO:0006468
NbE44069275.1	b6a90f4fc2b233e36950af130ef980bd	81	Pfam	PF07727	Reverse transcriptase (RNA-dependent DNA polymerase)	8	81	6.2e-18	TRUE	05-03-2019	IPR013103	Reverse transcriptase, RNA-dependent DNA polymerase		KEGG: 00230+2.7.7.7|KEGG: 00240+2.7.7.7
NbD014217.1	cf4e4e35c4e0d95a589cb216473f770f	387	Pfam	PF03372	Endonuclease/Exonuclease/phosphatase family	73	370	5.5e-14	TRUE	05-03-2019	IPR005135	Endonuclease/exonuclease/phosphatase
NbD000625.1	a68b0f6948709e12327134656cff5369	486	Pfam	PF13920	Zinc finger, C3HC4 type (RING finger)	440	481	1.3e-08	TRUE	05-03-2019
NbD000625.1	a68b0f6948709e12327134656cff5369	486	Pfam	PF07002	Copine	135	348	3.5e-75	TRUE	05-03-2019	IPR010734	Copine
NbD023577.1	d453313b4892e2ec2bf34a80b21994c2	553	Pfam	PF12796	Ankyrin repeats (3 copies)	223	307	2.8e-10	TRUE	05-03-2019	IPR020683	Ankyrin repeat-containing domain
NbD023577.1	d453313b4892e2ec2bf34a80b21994c2	553	Pfam	PF12796	Ankyrin repeats (3 copies)	38	104	2.5e-06	TRUE	05-03-2019	IPR020683	Ankyrin repeat-containing domain
NbD023577.1	d453313b4892e2ec2bf34a80b21994c2	553	Pfam	PF12796	Ankyrin repeats (3 copies)	122	211	1.4e-16	TRUE	05-03-2019	IPR020683	Ankyrin repeat-containing domain
NbD023577.1	d453313b4892e2ec2bf34a80b21994c2	553	Pfam	PF13962	Domain of unknown function	367	478	4.3e-25	TRUE	05-03-2019	IPR026961	PGG domain
NbD009740.1	af5a0c806988832ac1f7177ea6147ff5	74	Pfam	PF01585	G-patch domain	39	72	3.9e-08	TRUE	05-03-2019	IPR000467	G-patch domain	GO:0003676
NbD013629.1	cf7312a2c648620d3b5aa376157272a6	1393	Pfam	PF14223	gag-polypeptide of LTR copia-type	68	204	2.3e-06	TRUE	05-03-2019
NbD013629.1	cf7312a2c648620d3b5aa376157272a6	1393	Pfam	PF13976	GAG-pre-integrase domain	446	503	3.4e-11	TRUE	05-03-2019	IPR025724	GAG-pre-integrase domain
NbD013629.1	cf7312a2c648620d3b5aa376157272a6	1393	Pfam	PF00665	Integrase core domain	520	631	9e-22	TRUE	05-03-2019	IPR001584	Integrase, catalytic core	GO:0015074
NbD013629.1	cf7312a2c648620d3b5aa376157272a6	1393	Pfam	PF07727	Reverse transcriptase (RNA-dependent DNA polymerase)	909	1151	3.9e-77	TRUE	05-03-2019	IPR013103	Reverse transcriptase, RNA-dependent DNA polymerase		KEGG: 00230+2.7.7.7|KEGG: 00240+2.7.7.7
NbE44070774.1	88cdf5f2e4b381e4183468b87995396a	380	Pfam	PF10551	MULE transposase domain	166	235	6.7e-14	TRUE	05-03-2019	IPR018289	MULE transposase domain
NbE44070774.1	88cdf5f2e4b381e4183468b87995396a	380	Pfam	PF03108	MuDR family transposase	7	47	5.4e-07	TRUE	05-03-2019	IPR004332	Transposase, MuDR, plant
NbD013577.1	fb9fe615a2768c5594c3171f55651751	388	Pfam	PF00657	GDSL-like Lipase/Acylhydrolase	56	377	3.4e-12	TRUE	05-03-2019	IPR001087	GDSL lipase/esterase	GO:0016788
NbD028093.1	eaabdf4f3c755375259597366d10bf51	1292	Pfam	PF13976	GAG-pre-integrase domain	446	503	3.1e-11	TRUE	05-03-2019	IPR025724	GAG-pre-integrase domain
NbD028093.1	eaabdf4f3c755375259597366d10bf51	1292	Pfam	PF00665	Integrase core domain	520	631	2.3e-21	TRUE	05-03-2019	IPR001584	Integrase, catalytic core	GO:0015074
NbD028093.1	eaabdf4f3c755375259597366d10bf51	1292	Pfam	PF14223	gag-polypeptide of LTR copia-type	68	204	5.8e-07	TRUE	05-03-2019
NbD028093.1	eaabdf4f3c755375259597366d10bf51	1292	Pfam	PF07727	Reverse transcriptase (RNA-dependent DNA polymerase)	910	1152	2.2e-76	TRUE	05-03-2019	IPR013103	Reverse transcriptase, RNA-dependent DNA polymerase		KEGG: 00230+2.7.7.7|KEGG: 00240+2.7.7.7
NbD003153.1	396cf94aa4d76ba91cd5f8650fbe5205	317	Pfam	PF13912	C2H2-type zinc finger	4	26	9.7e-06	TRUE	05-03-2019
NbD003153.1	396cf94aa4d76ba91cd5f8650fbe5205	317	Pfam	PF13912	C2H2-type zinc finger	180	203	0.0025	TRUE	05-03-2019
NbD003153.1	396cf94aa4d76ba91cd5f8650fbe5205	317	Pfam	PF13912	C2H2-type zinc finger	236	259	8.2e-10	TRUE	05-03-2019
NbD042537.1	c7a958773eb79db502a8b5f4ba6d1be0	1027	Pfam	PF14381	Ethylene-responsive protein kinase Le-CTR1	156	358	2.3e-73	TRUE	05-03-2019
NbD042537.1	c7a958773eb79db502a8b5f4ba6d1be0	1027	Pfam	PF07714	Protein tyrosine kinase	739	989	7.2e-68	TRUE	05-03-2019	IPR001245	Serine-threonine/tyrosine-protein kinase, catalytic domain	GO:0004672|GO:0006468
NbD033856.1	149b6fdf14c040412c18fdcd82d16abc	182	Pfam	PF02298	Plastocyanin-like domain	38	121	2e-31	TRUE	05-03-2019	IPR003245	Phytocyanin domain	GO:0009055
NbD020535.1	6d35e2bf58ee315f385e96a27b46fb6c	735	Pfam	PF01142	tRNA pseudouridine synthase D (TruD)	233	610	1.3e-70	TRUE	05-03-2019	IPR001656	Pseudouridine synthase, TruD	GO:0001522|GO:0003723|GO:0009451|GO:0009982
NbE05065443.1	cf47e5eebdb5e00c8c8e3f6a701ddd9a	469	Pfam	PF14363	Domain associated at C-terminal with AAA	36	128	6.2e-19	TRUE	05-03-2019	IPR025753	AAA-type ATPase, N-terminal domain		KEGG: 00230+3.6.1.3
NbE05065443.1	cf47e5eebdb5e00c8c8e3f6a701ddd9a	469	Pfam	PF00004	ATPase family associated with various cellular activities (AAA)	241	366	1.7e-19	TRUE	05-03-2019	IPR003959	ATPase, AAA-type, core	GO:0005524
NbE44071732.1	b3721b420c3a74344a482f59f69c1540	613	Pfam	PF01535	PPR repeat	310	340	0.046	TRUE	05-03-2019	IPR002885	Pentatricopeptide repeat
NbE44071732.1	b3721b420c3a74344a482f59f69c1540	613	Pfam	PF01535	PPR repeat	275	300	0.04	TRUE	05-03-2019	IPR002885	Pentatricopeptide repeat
NbE44071732.1	b3721b420c3a74344a482f59f69c1540	613	Pfam	PF01535	PPR repeat	347	373	0.011	TRUE	05-03-2019	IPR002885	Pentatricopeptide repeat
NbE44071732.1	b3721b420c3a74344a482f59f69c1540	613	Pfam	PF01535	PPR repeat	453	480	0.0089	TRUE	05-03-2019	IPR002885	Pentatricopeptide repeat
NbE44071732.1	b3721b420c3a74344a482f59f69c1540	613	Pfam	PF13041	PPR repeat family	200	247	4.5e-08	TRUE	05-03-2019	IPR002885	Pentatricopeptide repeat
NbE44071732.1	b3721b420c3a74344a482f59f69c1540	613	Pfam	PF13041	PPR repeat family	550	596	4e-08	TRUE	05-03-2019	IPR002885	Pentatricopeptide repeat
NbE44071732.1	b3721b420c3a74344a482f59f69c1540	613	Pfam	PF13041	PPR repeat family	377	425	3.9e-08	TRUE	05-03-2019	IPR002885	Pentatricopeptide repeat
NbE44072872.1	812dbda18b81afdf3715ca185be2527d	453	Pfam	PF04576	Zein-binding	14	104	3.8e-33	TRUE	05-03-2019	IPR007656	GTD-binding domain
NbD001228.1	93b2cd5055c4abcfa8b3fc70ad5c5f1b	694	Pfam	PF12146	Serine aminopeptidase, S33	158	240	6.5e-08	TRUE	05-03-2019	IPR022742	Serine aminopeptidase, S33
NbD001228.1	93b2cd5055c4abcfa8b3fc70ad5c5f1b	694	Pfam	PF03982	Diacylglycerol acyltransferase	492	565	1.3e-07	TRUE	05-03-2019	IPR007130	Diacylglycerol acyltransferase	GO:0016747
NbE44073758.1	03480200a7e796b66bdc81bac9730892	628	Pfam	PF04116	Fatty acid hydroxylase superfamily	128	268	1.4e-17	TRUE	05-03-2019	IPR006694	Fatty acid hydroxylase	GO:0005506|GO:0008610|GO:0016491|GO:0055114
NbE44073758.1	03480200a7e796b66bdc81bac9730892	628	Pfam	PF12076	WAX2 C-terminal domain	451	620	8.3e-67	TRUE	05-03-2019	IPR021940	Uncharacterised domain Wax2, C-terminal
NbD016550.1	fd72502939e472cfffa87b7ab00c16ed	152	Pfam	PF00125	Core histone H2A/H2B/H3/H4	1	128	1.6e-22	TRUE	05-03-2019	IPR007125	Histone H2A/H2B/H3	GO:0000786|GO:0003677
NbE03053902.1	ac42501746552324c6010f0ac3e25331	306	Pfam	PF00149	Calcineurin-like phosphoesterase	48	239	2.7e-36	TRUE	05-03-2019	IPR004843	Calcineurin-like phosphoesterase domain, ApaH type	GO:0016787
NbE05065204.1	4c89a732b421cbcd2163a8e62ae91c8b	321	Pfam	PF00153	Mitochondrial carrier protein	37	109	1.3e-15	TRUE	05-03-2019	IPR018108	Mitochondrial substrate/solute carrier
NbE05065204.1	4c89a732b421cbcd2163a8e62ae91c8b	321	Pfam	PF00153	Mitochondrial carrier protein	236	317	1.9e-19	TRUE	05-03-2019	IPR018108	Mitochondrial substrate/solute carrier
NbE05065204.1	4c89a732b421cbcd2163a8e62ae91c8b	321	Pfam	PF00153	Mitochondrial carrier protein	125	212	1.9e-19	TRUE	05-03-2019	IPR018108	Mitochondrial substrate/solute carrier
NbD049283.1	6fc354e309c50ab35ef94fdf49d22b6b	1528	Pfam	PF00665	Integrase core domain	610	726	1.7e-19	TRUE	05-03-2019	IPR001584	Integrase, catalytic core	GO:0015074
NbD049283.1	6fc354e309c50ab35ef94fdf49d22b6b	1528	Pfam	PF14244	gag-polypeptide of LTR copia-type	27	73	7.9e-09	TRUE	05-03-2019	IPR029472	Retrotransposon Copia-like, N-terminal
NbD049283.1	6fc354e309c50ab35ef94fdf49d22b6b	1528	Pfam	PF07727	Reverse transcriptase (RNA-dependent DNA polymerase)	1135	1264	1.5e-26	TRUE	05-03-2019	IPR013103	Reverse transcriptase, RNA-dependent DNA polymerase		KEGG: 00230+2.7.7.7|KEGG: 00240+2.7.7.7
NbD049283.1	6fc354e309c50ab35ef94fdf49d22b6b	1528	Pfam	PF07727	Reverse transcriptase (RNA-dependent DNA polymerase)	1000	1104	3e-34	TRUE	05-03-2019	IPR013103	Reverse transcriptase, RNA-dependent DNA polymerase		KEGG: 00230+2.7.7.7|KEGG: 00240+2.7.7.7
NbD049283.1	6fc354e309c50ab35ef94fdf49d22b6b	1528	Pfam	PF13976	GAG-pre-integrase domain	542	597	2.9e-07	TRUE	05-03-2019	IPR025724	GAG-pre-integrase domain
NbD049283.1	6fc354e309c50ab35ef94fdf49d22b6b	1528	Pfam	PF14223	gag-polypeptide of LTR copia-type	82	164	2.6e-07	TRUE	05-03-2019
NbD019387.1	33607e43e5d82b210a0a72ab6f0d1d29	509	Pfam	PF16561	Glycogen recognition site of AMP-activated protein kinase	46	129	1.5e-26	TRUE	05-03-2019	IPR032640	AMP-activated protein kinase, glycogen-binding domain		Reactome: R-HSA-1445148|Reactome: R-HSA-1632852|Reactome: R-HSA-2151209|Reactome: R-HSA-380972|Reactome: R-HSA-5628897|Reactome: R-HSA-6804756
NbD019387.1	33607e43e5d82b210a0a72ab6f0d1d29	509	Pfam	PF00571	CBS domain	462	508	4.6e-05	TRUE	05-03-2019	IPR000644	CBS domain
NbD019387.1	33607e43e5d82b210a0a72ab6f0d1d29	509	Pfam	PF00571	CBS domain	382	428	3.2e-05	TRUE	05-03-2019	IPR000644	CBS domain
NbE44070865.1	6705ff03badefcb5410d98a7c6f2e1b4	570	Pfam	PF07993	Male sterility protein	89	395	7e-76	TRUE	05-03-2019	IPR013120	Male sterility, NAD-binding		Reactome: R-HSA-8848584
NbE44070865.1	6705ff03badefcb5410d98a7c6f2e1b4	570	Pfam	PF03015	Male sterility protein	487	564	3.3e-15	TRUE	05-03-2019	IPR033640	Fatty acyl-CoA reductase, C-terminal		KEGG: 00073+1.2.1.84|MetaCyc: PWY-5884|MetaCyc: PWY-6733|MetaCyc: PWY-7656|MetaCyc: PWY-7782|Reactome: R-HSA-8848584
NbD032348.1	b2676447e86f868df82f59d0036e47ac	844	Pfam	PF00169	PH domain	2	106	2.6e-11	TRUE	05-03-2019	IPR001849	Pleckstrin homology domain
NbD032348.1	b2676447e86f868df82f59d0036e47ac	844	Pfam	PF14389	Leucine-zipper of ternary complex factor MIP1	594	674	7.4e-20	TRUE	05-03-2019	IPR025757	Ternary complex factor MIP1, leucine-zipper
NbD032348.1	b2676447e86f868df82f59d0036e47ac	844	Pfam	PF00620	RhoGAP domain	163	307	6.6e-31	TRUE	05-03-2019	IPR000198	Rho GTPase-activating protein domain	GO:0007165	Reactome: R-HSA-194840
NbD009880.1	d26d0cf9630852456502fb5dd43ff3f7	1114	Pfam	PF13966	zinc-binding in reverse transcriptase	939	1020	1.3e-19	TRUE	05-03-2019	IPR026960	Reverse transcriptase zinc-binding domain
NbD009880.1	d26d0cf9630852456502fb5dd43ff3f7	1114	Pfam	PF00078	Reverse transcriptase (RNA-dependent DNA polymerase)	510	763	2.2e-52	TRUE	05-03-2019	IPR000477	Reverse transcriptase domain
NbD009195.1	d26d0cf9630852456502fb5dd43ff3f7	1114	Pfam	PF13966	zinc-binding in reverse transcriptase	939	1020	1.3e-19	TRUE	05-03-2019	IPR026960	Reverse transcriptase zinc-binding domain
NbD009195.1	d26d0cf9630852456502fb5dd43ff3f7	1114	Pfam	PF00078	Reverse transcriptase (RNA-dependent DNA polymerase)	510	763	2.2e-52	TRUE	05-03-2019	IPR000477	Reverse transcriptase domain
NbD052229.1	d26d0cf9630852456502fb5dd43ff3f7	1114	Pfam	PF13966	zinc-binding in reverse transcriptase	939	1020	1.3e-19	TRUE	05-03-2019	IPR026960	Reverse transcriptase zinc-binding domain
NbD052229.1	d26d0cf9630852456502fb5dd43ff3f7	1114	Pfam	PF00078	Reverse transcriptase (RNA-dependent DNA polymerase)	510	763	2.2e-52	TRUE	05-03-2019	IPR000477	Reverse transcriptase domain
NbD049589.1	d26d0cf9630852456502fb5dd43ff3f7	1114	Pfam	PF13966	zinc-binding in reverse transcriptase	939	1020	1.3e-19	TRUE	05-03-2019	IPR026960	Reverse transcriptase zinc-binding domain
NbD049589.1	d26d0cf9630852456502fb5dd43ff3f7	1114	Pfam	PF00078	Reverse transcriptase (RNA-dependent DNA polymerase)	510	763	2.2e-52	TRUE	05-03-2019	IPR000477	Reverse transcriptase domain
NbD029772.1	d26d0cf9630852456502fb5dd43ff3f7	1114	Pfam	PF13966	zinc-binding in reverse transcriptase	939	1020	1.3e-19	TRUE	05-03-2019	IPR026960	Reverse transcriptase zinc-binding domain
NbD029772.1	d26d0cf9630852456502fb5dd43ff3f7	1114	Pfam	PF00078	Reverse transcriptase (RNA-dependent DNA polymerase)	510	763	2.2e-52	TRUE	05-03-2019	IPR000477	Reverse transcriptase domain
NbD043544.1	d26d0cf9630852456502fb5dd43ff3f7	1114	Pfam	PF13966	zinc-binding in reverse transcriptase	939	1020	1.3e-19	TRUE	05-03-2019	IPR026960	Reverse transcriptase zinc-binding domain
NbD043544.1	d26d0cf9630852456502fb5dd43ff3f7	1114	Pfam	PF00078	Reverse transcriptase (RNA-dependent DNA polymerase)	510	763	2.2e-52	TRUE	05-03-2019	IPR000477	Reverse transcriptase domain
NbD045148.1	d26d0cf9630852456502fb5dd43ff3f7	1114	Pfam	PF13966	zinc-binding in reverse transcriptase	939	1020	1.3e-19	TRUE	05-03-2019	IPR026960	Reverse transcriptase zinc-binding domain
NbD045148.1	d26d0cf9630852456502fb5dd43ff3f7	1114	Pfam	PF00078	Reverse transcriptase (RNA-dependent DNA polymerase)	510	763	2.2e-52	TRUE	05-03-2019	IPR000477	Reverse transcriptase domain
NbD050558.1	d26d0cf9630852456502fb5dd43ff3f7	1114	Pfam	PF13966	zinc-binding in reverse transcriptase	939	1020	1.3e-19	TRUE	05-03-2019	IPR026960	Reverse transcriptase zinc-binding domain
NbD050558.1	d26d0cf9630852456502fb5dd43ff3f7	1114	Pfam	PF00078	Reverse transcriptase (RNA-dependent DNA polymerase)	510	763	2.2e-52	TRUE	05-03-2019	IPR000477	Reverse transcriptase domain
NbD034309.1	8203e2eb3eae1e10776a2c4aa2b39ad4	236	Pfam	PF00076	RNA recognition motif. (a.k.a. RRM, RBD, or RNP domain)	86	155	5.8e-16	TRUE	05-03-2019	IPR000504	RNA recognition motif domain	GO:0003676
NbD034309.1	8203e2eb3eae1e10776a2c4aa2b39ad4	236	Pfam	PF13865	C-terminal duplication domain of Friend of PRMT1	175	230	2.7e-08	TRUE	05-03-2019	IPR025715	Chromatin target of PRMT1 protein, C-terminal		Reactome: R-HSA-109688|Reactome: R-HSA-159236|Reactome: R-HSA-72187
NbE05066513.1	c5907f9eaa6eb9c9db99cae4b39847f9	346	Pfam	PF00078	Reverse transcriptase (RNA-dependent DNA polymerase)	2	136	7.2e-21	TRUE	05-03-2019	IPR000477	Reverse transcriptase domain
NbE05067875.1	f2729b4ab355a4c40e214b555ece5023	2470	Pfam	PF00588	SpoU rRNA Methylase family	1555	1697	2.9e-25	TRUE	05-03-2019	IPR001537	tRNA/rRNA methyltransferase, SpoU type	GO:0003723|GO:0006396|GO:0008173
NbE05067875.1	f2729b4ab355a4c40e214b555ece5023	2470	Pfam	PF00082	Subtilase family	1800	2314	8.1e-43	TRUE	05-03-2019	IPR000209	Peptidase S8/S53 domain	GO:0004252|GO:0006508
NbE05067875.1	f2729b4ab355a4c40e214b555ece5023	2470	Pfam	PF05922	Peptidase inhibitor I9	1706	1773	2.6e-09	TRUE	05-03-2019	IPR010259	Peptidase S8 propeptide/proteinase inhibitor I9		Reactome: R-HSA-381426|Reactome: R-HSA-8866427|Reactome: R-HSA-8957275|Reactome: R-HSA-8964038
NbE05067875.1	f2729b4ab355a4c40e214b555ece5023	2470	Pfam	PF17766	Fibronectin type-III domain	2368	2462	1.7e-16	TRUE	05-03-2019	IPR041469	Subtilisin-like protease, fibronectin type-III domain
NbD005742.1	cf40d47a20384025e43cfcd0e8668312	264	Pfam	PF00335	Tetraspanin family	9	253	6.8e-29	TRUE	05-03-2019	IPR018499	Tetraspanin/Peripherin	GO:0016021
NbE03060516.1	f6eb703ba1272235d501f08eb115aeab	513	Pfam	PF00249	Myb-like DNA-binding domain	259	305	1.1e-05	TRUE	05-03-2019	IPR001005	SANT/Myb domain
NbD045684.1	579fb7c6b81180e7799f133cb204563a	464	Pfam	PF05057	Putative serine esterase (DUF676)	83	311	5.6e-63	TRUE	05-03-2019	IPR007751	Domain of unknown function DUF676, lipase-like
NbD009292.1	ff3670f899babfa1ed14380c654b0e0d	389	Pfam	PF00195	Chalcone and stilbene synthases, N-terminal domain	5	228	4.7e-127	TRUE	05-03-2019	IPR001099	Chalcone/stilbene synthase, N-terminal
NbD009292.1	ff3670f899babfa1ed14380c654b0e0d	389	Pfam	PF02797	Chalcone and stilbene synthases, C-terminal domain	238	387	2.1e-71	TRUE	05-03-2019	IPR012328	Chalcone/stilbene synthase, C-terminal
NbD020352.1	01290733ecab7553d8ce4792d198bd59	1309	Pfam	PF13961	Domain of unknown function (DUF4219)	15	41	6.4e-08	TRUE	05-03-2019	IPR025314	Domain of unknown function DUF4219
NbD020352.1	01290733ecab7553d8ce4792d198bd59	1309	Pfam	PF00665	Integrase core domain	513	627	2e-23	TRUE	05-03-2019	IPR001584	Integrase, catalytic core	GO:0015074
NbD020352.1	01290733ecab7553d8ce4792d198bd59	1309	Pfam	PF13976	GAG-pre-integrase domain	445	498	3.7e-09	TRUE	05-03-2019	IPR025724	GAG-pre-integrase domain
NbD020352.1	01290733ecab7553d8ce4792d198bd59	1309	Pfam	PF07727	Reverse transcriptase (RNA-dependent DNA polymerase)	830	1071	1.6e-88	TRUE	05-03-2019	IPR013103	Reverse transcriptase, RNA-dependent DNA polymerase		KEGG: 00230+2.7.7.7|KEGG: 00240+2.7.7.7
NbD020352.1	01290733ecab7553d8ce4792d198bd59	1309	Pfam	PF14223	gag-polypeptide of LTR copia-type	65	205	7.7e-25	TRUE	05-03-2019
NbE03054890.1	e7f45a0cd13dfe3a350630795693b3f6	960	Pfam	PF03126	Plus-3 domain	837	934	2.4e-11	TRUE	05-03-2019	IPR004343	Plus-3 domain	GO:0003677	Reactome: R-HSA-112382|Reactome: R-HSA-674695|Reactome: R-HSA-75955|Reactome: R-HSA-8866654
NbD040568.1	7731bcdbf7a86b1e396da8a6682f2d59	366	Pfam	PF00443	Ubiquitin carboxyl-terminal hydrolase	23	358	2e-60	TRUE	05-03-2019	IPR001394	Peptidase C19, ubiquitin carboxyl-terminal hydrolase	GO:0016579|GO:0036459
NbD040502.1	d18576a05b65de271c5e2c84f3e3a933	421	Pfam	PF02225	PA domain	246	322	2e-05	TRUE	05-03-2019	IPR003137	PA domain
NbD040502.1	d18576a05b65de271c5e2c84f3e3a933	421	Pfam	PF00082	Subtilase family	56	420	4.3e-27	TRUE	05-03-2019	IPR000209	Peptidase S8/S53 domain	GO:0004252|GO:0006508
NbD038811.1	4f2d85cea2d24a5032204e68fcb2feeb	1126	Pfam	PF13966	zinc-binding in reverse transcriptase	948	1032	2.3e-18	TRUE	05-03-2019	IPR026960	Reverse transcriptase zinc-binding domain
NbD038811.1	4f2d85cea2d24a5032204e68fcb2feeb	1126	Pfam	PF00078	Reverse transcriptase (RNA-dependent DNA polymerase)	507	762	6.1e-46	TRUE	05-03-2019	IPR000477	Reverse transcriptase domain
NbE03056629.1	1a95ed79364cc3a9e4a74b4b22d2e70b	699	Pfam	PF07526	Associated with HOX	267	404	1.1e-51	TRUE	05-03-2019	IPR006563	POX domain
NbE03056629.1	1a95ed79364cc3a9e4a74b4b22d2e70b	699	Pfam	PF05920	Homeobox KN domain	474	513	7.5e-18	TRUE	05-03-2019	IPR008422	Homeobox KN domain	GO:0003677|GO:0006355
NbD018799.1	432f544ddc1524c5a217ad6f8f43fa3d	651	Pfam	PF14223	gag-polypeptide of LTR copia-type	82	216	2.3e-25	TRUE	05-03-2019
NbD018799.1	432f544ddc1524c5a217ad6f8f43fa3d	651	Pfam	PF00098	Zinc knuckle	277	294	6e-06	TRUE	05-03-2019	IPR001878	Zinc finger, CCHC-type	GO:0003676|GO:0008270
NbD005347.1	7291bf5c1339e6d4f291f170af154d8a	1341	Pfam	PF13976	GAG-pre-integrase domain	446	504	2.4e-13	TRUE	05-03-2019	IPR025724	GAG-pre-integrase domain
NbD005347.1	7291bf5c1339e6d4f291f170af154d8a	1341	Pfam	PF13961	Domain of unknown function (DUF4219)	13	39	2.4e-10	TRUE	05-03-2019	IPR025314	Domain of unknown function DUF4219
NbD005347.1	7291bf5c1339e6d4f291f170af154d8a	1341	Pfam	PF07727	Reverse transcriptase (RNA-dependent DNA polymerase)	861	1102	1.8e-91	TRUE	05-03-2019	IPR013103	Reverse transcriptase, RNA-dependent DNA polymerase		KEGG: 00230+2.7.7.7|KEGG: 00240+2.7.7.7
NbD005347.1	7291bf5c1339e6d4f291f170af154d8a	1341	Pfam	PF00665	Integrase core domain	518	634	2.3e-26	TRUE	05-03-2019	IPR001584	Integrase, catalytic core	GO:0015074
NbD005347.1	7291bf5c1339e6d4f291f170af154d8a	1341	Pfam	PF14223	gag-polypeptide of LTR copia-type	63	203	4.9e-28	TRUE	05-03-2019
NbE03060663.1	4ae5bf55f9b039e194d589651ca7b97e	519	Pfam	PF05667	Protein of unknown function (DUF812)	283	478	1.1e-39	TRUE	05-03-2019	IPR008530	Coiled-coil domain-containing protein 22		Reactome: R-HSA-8951664
NbE03060663.1	4ae5bf55f9b039e194d589651ca7b97e	519	Pfam	PF05667	Protein of unknown function (DUF812)	1	112	4.7e-22	TRUE	05-03-2019	IPR008530	Coiled-coil domain-containing protein 22		Reactome: R-HSA-8951664
NbD035330.1	3d720613ecf72a3c30b2d566b20cfff8	425	Pfam	PF07059	Protein of unknown function (DUF1336)	168	409	3.9e-61	TRUE	05-03-2019	IPR009769	Protein ENHANCED DISEASE RESISTANCE 2, C-terminal
NbD008497.1	c27f6547a752434dec72bc1e4cfd9bd5	1014	Pfam	PF00665	Integrase core domain	179	295	2.1e-23	TRUE	05-03-2019	IPR001584	Integrase, catalytic core	GO:0015074
NbD008497.1	c27f6547a752434dec72bc1e4cfd9bd5	1014	Pfam	PF07727	Reverse transcriptase (RNA-dependent DNA polymerase)	534	774	2.7e-79	TRUE	05-03-2019	IPR013103	Reverse transcriptase, RNA-dependent DNA polymerase		KEGG: 00230+2.7.7.7|KEGG: 00240+2.7.7.7
NbD008497.1	c27f6547a752434dec72bc1e4cfd9bd5	1014	Pfam	PF13976	GAG-pre-integrase domain	96	165	1.2e-16	TRUE	05-03-2019	IPR025724	GAG-pre-integrase domain
NbD033767.1	0a033a05868a5f37b3a176c6314c2fd4	661	Pfam	PF03141	Putative S-adenosyl-L-methionine-dependent methyltransferase	153	656	2e-231	TRUE	05-03-2019	IPR004159	Putative S-adenosyl-L-methionine-dependent methyltransferase	GO:0008168
NbE03055768.1	8cc2aa037023a02b448d9c8fbcd1c8e5	148	Pfam	PF00078	Reverse transcriptase (RNA-dependent DNA polymerase)	2	142	9.6e-25	TRUE	05-03-2019	IPR000477	Reverse transcriptase domain
NbE03056726.1	525a6cb4549a96c512e66ff489dc9f3a	518	Pfam	PF00464	Serine hydroxymethyltransferase	72	462	1.1e-189	TRUE	05-03-2019	IPR039429	Serine hydroxymethyltransferase-like domain		KEGG: 00260+2.1.2.1|KEGG: 00460+2.1.2.1|KEGG: 00630+2.1.2.1|KEGG: 00670+2.1.2.1|KEGG: 00680+2.1.2.1|MetaCyc: PWY-1622|MetaCyc: PWY-181|MetaCyc: PWY-2161|MetaCyc: PWY-2201|MetaCyc: PWY-3661|MetaCyc: PWY-3661-1|MetaCyc: PWY-3841|MetaCyc: PWY-5497|Reactome: R-HSA-196757
NbE44073512.1	8393237e2ff5bf1be7b7ab2410b50b2d	893	Pfam	PF16488	Argonaute linker 2 domain	431	468	2.8e-10	TRUE	05-03-2019	IPR032472	Argonaute linker 2 domain		Reactome: R-HSA-1912408|Reactome: R-HSA-203927|Reactome: R-HSA-4086398|Reactome: R-HSA-426486|Reactome: R-HSA-426496|Reactome: R-HSA-5628897|Reactome: R-HSA-5687128|Reactome: R-HSA-8934593|Reactome: R-HSA-8943723|Reactome: R-HSA-8948700|Reactome: R-HSA-8986944|Reactome: R-HSA-9018519|Reactome: R-HSA-9022692
NbE44073512.1	8393237e2ff5bf1be7b7ab2410b50b2d	893	Pfam	PF16486	N-terminal domain of argonaute	56	216	3.5e-17	TRUE	05-03-2019	IPR032474	Protein argonaute, N-terminal		Reactome: R-HSA-1912408|Reactome: R-HSA-203927|Reactome: R-HSA-4086398|Reactome: R-HSA-426486|Reactome: R-HSA-426496|Reactome: R-HSA-5628897|Reactome: R-HSA-5687128|Reactome: R-HSA-8934593|Reactome: R-HSA-8943723|Reactome: R-HSA-8948700|Reactome: R-HSA-8986944|Reactome: R-HSA-9018519|Reactome: R-HSA-9022692
NbE44073512.1	8393237e2ff5bf1be7b7ab2410b50b2d	893	Pfam	PF02170	PAZ domain	283	412	7.7e-22	TRUE	05-03-2019	IPR003100	PAZ domain	GO:0005515
NbE44073512.1	8393237e2ff5bf1be7b7ab2410b50b2d	893	Pfam	PF02171	Piwi domain	567	872	1.2e-84	TRUE	05-03-2019	IPR003165	Piwi domain	GO:0003676
NbE44073512.1	8393237e2ff5bf1be7b7ab2410b50b2d	893	Pfam	PF08699	Argonaute linker 1 domain	229	276	1.5e-10	TRUE	05-03-2019	IPR014811	Argonaute, linker 1 domain
NbD012197.1	df9e901534d7732073427056da37479c	643	Pfam	PF00098	Zinc knuckle	277	294	5.9e-06	TRUE	05-03-2019	IPR001878	Zinc finger, CCHC-type	GO:0003676|GO:0008270
NbD012197.1	df9e901534d7732073427056da37479c	643	Pfam	PF14223	gag-polypeptide of LTR copia-type	82	216	7.4e-26	TRUE	05-03-2019
NbD004825.1	f3b33ddd35300a785d499ccf4ce3a31d	180	Pfam	PF05822	Pyrimidine 5'-nucleotidase (UMPH-1)	7	159	4.5e-59	TRUE	05-03-2019	IPR006434	Pyrimidine 5'-nucleotidase, eukaryotic	GO:0000287|GO:0005737|GO:0008253	KEGG: 00230+3.1.3.5|KEGG: 00240+3.1.3.5|KEGG: 00760+3.1.3.5|MetaCyc: PWY-5381|MetaCyc: PWY-5695|MetaCyc: PWY-6596|MetaCyc: PWY-6606|MetaCyc: PWY-6607|MetaCyc: PWY-6608|MetaCyc: PWY-7185|MetaCyc: PWY-7821
NbE44073985.1	1d01ae91d5614ca45b1fa57c60784f4b	600	Pfam	PF13855	Leucine rich repeat	51	110	9.1e-07	TRUE	05-03-2019	IPR001611	Leucine-rich repeat	GO:0005515
NbE44073985.1	1d01ae91d5614ca45b1fa57c60784f4b	600	Pfam	PF00560	Leucine Rich Repeat	286	302	0.68	TRUE	05-03-2019	IPR001611	Leucine-rich repeat	GO:0005515
NbE44073985.1	1d01ae91d5614ca45b1fa57c60784f4b	600	Pfam	PF07714	Protein tyrosine kinase	463	599	6.5e-25	TRUE	05-03-2019	IPR001245	Serine-threonine/tyrosine-protein kinase, catalytic domain	GO:0004672|GO:0006468
NbD018441.1	e6702293db5bcd8a4661c86289e31f2e	522	Pfam	PF00370	FGGY family of carbohydrate kinases, N-terminal domain	8	262	2.4e-71	TRUE	05-03-2019	IPR018484	Carbohydrate kinase, FGGY, N-terminal	GO:0005975|GO:0016773
NbD018441.1	e6702293db5bcd8a4661c86289e31f2e	522	Pfam	PF02782	FGGY family of carbohydrate kinases, C-terminal domain	270	469	4.6e-59	TRUE	05-03-2019	IPR018485	Carbohydrate kinase, FGGY, C-terminal	GO:0005975|GO:0016773
NbD023496.1	8c1e321c097251f1d0b0aa2f21369e55	55	Pfam	PF01585	G-patch domain	21	52	0.00012	TRUE	05-03-2019	IPR000467	G-patch domain	GO:0003676
NbD051292.1	a4a0de521e9346a953997e53b3ca2eec	317	Pfam	PF12706	Beta-lactamase superfamily domain	77	278	4e-23	TRUE	05-03-2019	IPR001279	Metallo-beta-lactamase
NbD027533.1	abddf65ee25f4bdec95acdd5c407cc55	332	Pfam	PF00249	Myb-like DNA-binding domain	23	74	9.9e-06	TRUE	05-03-2019	IPR001005	SANT/Myb domain
NbD027533.1	abddf65ee25f4bdec95acdd5c407cc55	332	Pfam	PF14379	MYB-CC type transfactor, LHEQLE motif	118	164	9.6e-22	TRUE	05-03-2019	IPR025756	MYB-CC type transcription factor, LHEQLE-containing domain
NbD031665.1	232a188775907fd7620653ac79cc9c44	675	Pfam	PF07727	Reverse transcriptase (RNA-dependent DNA polymerase)	337	586	2.1e-64	TRUE	05-03-2019	IPR013103	Reverse transcriptase, RNA-dependent DNA polymerase		KEGG: 00230+2.7.7.7|KEGG: 00240+2.7.7.7
NbD019019.1	62d81ba3484e321d94fe6ef99a1a26ca	1155	Pfam	PF00069	Protein kinase domain	873	1138	4.8e-45	TRUE	05-03-2019	IPR000719	Protein kinase domain	GO:0004672|GO:0005524|GO:0006468
NbD019019.1	62d81ba3484e321d94fe6ef99a1a26ca	1155	Pfam	PF13855	Leucine rich repeat	124	184	2.6e-07	TRUE	05-03-2019	IPR001611	Leucine-rich repeat	GO:0005515
NbD019019.1	62d81ba3484e321d94fe6ef99a1a26ca	1155	Pfam	PF13855	Leucine rich repeat	563	622	1.8e-07	TRUE	05-03-2019	IPR001611	Leucine-rich repeat	GO:0005515
NbD019019.1	62d81ba3484e321d94fe6ef99a1a26ca	1155	Pfam	PF13855	Leucine rich repeat	414	474	3e-07	TRUE	05-03-2019	IPR001611	Leucine-rich repeat	GO:0005515
NbD019019.1	62d81ba3484e321d94fe6ef99a1a26ca	1155	Pfam	PF13855	Leucine rich repeat	708	767	1.9e-11	TRUE	05-03-2019	IPR001611	Leucine-rich repeat	GO:0005515
NbD019019.1	62d81ba3484e321d94fe6ef99a1a26ca	1155	Pfam	PF08263	Leucine rich repeat N-terminal domain	32	71	2.8e-08	TRUE	05-03-2019	IPR013210	Leucine-rich repeat-containing N-terminal, plant-type
NbD012275.1	f43f4927b3c0e81b1f5432ccd6171862	1076	Pfam	PF00665	Integrase core domain	511	624	7.3e-22	TRUE	05-03-2019	IPR001584	Integrase, catalytic core	GO:0015074
NbD012275.1	f43f4927b3c0e81b1f5432ccd6171862	1076	Pfam	PF07727	Reverse transcriptase (RNA-dependent DNA polymerase)	884	1061	3.4e-62	TRUE	05-03-2019	IPR013103	Reverse transcriptase, RNA-dependent DNA polymerase		KEGG: 00230+2.7.7.7|KEGG: 00240+2.7.7.7
NbD012275.1	f43f4927b3c0e81b1f5432ccd6171862	1076	Pfam	PF14223	gag-polypeptide of LTR copia-type	87	214	1.6e-18	TRUE	05-03-2019
NbD012275.1	f43f4927b3c0e81b1f5432ccd6171862	1076	Pfam	PF13976	GAG-pre-integrase domain	423	494	1.4e-13	TRUE	05-03-2019	IPR025724	GAG-pre-integrase domain
NbD012275.1	f43f4927b3c0e81b1f5432ccd6171862	1076	Pfam	PF00098	Zinc knuckle	267	283	3e-04	TRUE	05-03-2019	IPR001878	Zinc finger, CCHC-type	GO:0003676|GO:0008270
NbE03062184.1	dd56213d7a0a10b5d9f27cf372a74e65	770	Pfam	PF02225	PA domain	397	472	3.3e-11	TRUE	05-03-2019	IPR003137	PA domain
NbE03062184.1	dd56213d7a0a10b5d9f27cf372a74e65	770	Pfam	PF17766	Fibronectin type-III domain	667	765	1.4e-29	TRUE	05-03-2019	IPR041469	Subtilisin-like protease, fibronectin type-III domain
NbE03062184.1	dd56213d7a0a10b5d9f27cf372a74e65	770	Pfam	PF00082	Subtilase family	161	596	6.8e-54	TRUE	05-03-2019	IPR000209	Peptidase S8/S53 domain	GO:0004252|GO:0006508
NbE03062184.1	dd56213d7a0a10b5d9f27cf372a74e65	770	Pfam	PF05922	Peptidase inhibitor I9	56	138	4.1e-10	TRUE	05-03-2019	IPR010259	Peptidase S8 propeptide/proteinase inhibitor I9		Reactome: R-HSA-381426|Reactome: R-HSA-8866427|Reactome: R-HSA-8957275|Reactome: R-HSA-8964038
NbD044181.1	3efc5581c486fac88ef768d4b9c15a8d	978	Pfam	PF00004	ATPase family associated with various cellular activities (AAA)	468	605	3.3e-20	TRUE	05-03-2019	IPR003959	ATPase, AAA-type, core	GO:0005524
NbD044181.1	3efc5581c486fac88ef768d4b9c15a8d	978	Pfam	PF02190	ATP-dependent protease La (LON) substrate-binding domain	106	315	2.2e-33	TRUE	05-03-2019	IPR003111	Lon, substrate-binding domain
NbD044181.1	3efc5581c486fac88ef768d4b9c15a8d	978	Pfam	PF05362	Lon protease (S16) C-terminal proteolytic domain	774	977	7.6e-77	TRUE	05-03-2019	IPR008269	Peptidase S16, Lon proteolytic domain	GO:0004176|GO:0004252|GO:0006508
NbD025881.1	990492f51a394d6e21c18c55fede3bbd	776	Pfam	PF00400	WD domain, G-beta repeat	31	65	0.096	TRUE	05-03-2019	IPR001680	WD40 repeat	GO:0005515
NbD049711.1	6b17b842858648f98b8f433b4e7ba250	141	Pfam	PF13639	Ring finger domain	93	136	7.2e-14	TRUE	05-03-2019	IPR001841	Zinc finger, RING-type
NbE05066812.1	d8e4b22086e29027abf662bcbc06c1e4	143	Pfam	PF05419	GUN4-like	7	96	3.9e-22	TRUE	05-03-2019	IPR008629	GUN4-like
NbD011560.1	ce690fd93e367563ef20781d28d65632	1424	Pfam	PF00176	SNF2 family N-terminal domain	254	534	1.2e-67	TRUE	05-03-2019	IPR000330	SNF2-related, N-terminal domain	GO:0005524
NbD011560.1	ce690fd93e367563ef20781d28d65632	1424	Pfam	PF06461	Domain of Unknown Function (DUF1086)	887	1018	2.2e-54	TRUE	05-03-2019	IPR009462	Domain of unknown function DUF1086
NbD011560.1	ce690fd93e367563ef20781d28d65632	1424	Pfam	PF00628	PHD-finger	5	47	1.5e-08	TRUE	05-03-2019	IPR019787	Zinc finger, PHD-finger
NbD011560.1	ce690fd93e367563ef20781d28d65632	1424	Pfam	PF00385	Chromo (CHRromatin Organisation MOdifier) domain	53	107	1.1e-09	TRUE	05-03-2019	IPR023780	Chromo domain
NbD011560.1	ce690fd93e367563ef20781d28d65632	1424	Pfam	PF00385	Chromo (CHRromatin Organisation MOdifier) domain	144	192	1.4e-15	TRUE	05-03-2019	IPR023780	Chromo domain
NbD011560.1	ce690fd93e367563ef20781d28d65632	1424	Pfam	PF00271	Helicase conserved C-terminal domain	556	669	1.4e-16	TRUE	05-03-2019	IPR001650	Helicase, C-terminal
NbD011560.1	ce690fd93e367563ef20781d28d65632	1424	Pfam	PF06465	Domain of Unknown Function (DUF1087)	792	852	6.7e-23	TRUE	05-03-2019	IPR009463	Domain of unknown function DUF1087
NbE03060401.1	a0d4d99e6b175b8d5eadae421f977dfa	874	Pfam	PF13513	HEAT-like repeat	382	437	8.5e-07	TRUE	05-03-2019
NbE03060401.1	a0d4d99e6b175b8d5eadae421f977dfa	874	Pfam	PF03810	Importin-beta N-terminal domain	23	103	3.1e-10	TRUE	05-03-2019	IPR001494	Importin-beta, N-terminal domain	GO:0006886|GO:0008536
NbE03058425.1	a66189cd2d4d605c036ff706a954c28d	104	Pfam	PF00078	Reverse transcriptase (RNA-dependent DNA polymerase)	1	75	3.9e-07	TRUE	05-03-2019	IPR000477	Reverse transcriptase domain
NbD027299.1	a52c76430df7050e29b301ca11789a31	191	Pfam	PF10551	MULE transposase domain	146	191	2.1e-09	TRUE	05-03-2019	IPR018289	MULE transposase domain
NbD027678.1	4b2bf3db8278b3ab0c3d3846975099d8	514	Pfam	PF00588	SpoU rRNA Methylase family	338	462	2.3e-24	TRUE	05-03-2019	IPR001537	tRNA/rRNA methyltransferase, SpoU type	GO:0003723|GO:0006396|GO:0008173
NbD027678.1	4b2bf3db8278b3ab0c3d3846975099d8	514	Pfam	PF08032	RNA 2'-O ribose methyltransferase substrate binding	236	319	4.4e-12	TRUE	05-03-2019	IPR013123	RNA 2-O ribose methyltransferase, substrate binding	GO:0008168	Reactome: R-HSA-6793080
NbD045302.1	0f1c6775b152c860174c0d63dffb7b98	391	Pfam	PF00069	Protein kinase domain	63	368	1.3e-48	TRUE	05-03-2019	IPR000719	Protein kinase domain	GO:0004672|GO:0005524|GO:0006468
NbE44072492.1	7d18b4f180337e156f910da97540fd2d	459	Pfam	PF00789	UBX domain	343	393	4.4e-05	TRUE	05-03-2019	IPR001012	UBX domain	GO:0005515
NbE44072492.1	7d18b4f180337e156f910da97540fd2d	459	Pfam	PF09409	PUB domain	173	246	1.5e-15	TRUE	05-03-2019	IPR018997	PUB domain
NbD007557.1	3238456f58d1ba7256a058c30713aaf3	429	Pfam	PF01467	Cytidylyltransferase-like	68	196	3.8e-24	TRUE	05-03-2019	IPR004821	Cytidyltransferase-like domain	GO:0003824|GO:0009058
NbD007557.1	3238456f58d1ba7256a058c30713aaf3	429	Pfam	PF01467	Cytidylyltransferase-like	266	361	2.3e-15	TRUE	05-03-2019	IPR004821	Cytidyltransferase-like domain	GO:0003824|GO:0009058
NbD041221.1	95abcd903bdd62d66691d03fe78594c2	470	Pfam	PF14008	Iron/zinc purple acid phosphatase-like protein C	386	443	3.1e-18	TRUE	05-03-2019	IPR025733	Iron/zinc purple acid phosphatase-like C-terminal domain
NbD041221.1	95abcd903bdd62d66691d03fe78594c2	470	Pfam	PF16656	Purple acid Phosphatase, N-terminal domain	60	151	1.2e-19	TRUE	05-03-2019	IPR015914	Purple acid phosphatase, N-terminal	GO:0003993|GO:0046872
NbD041221.1	95abcd903bdd62d66691d03fe78594c2	470	Pfam	PF00149	Calcineurin-like phosphoesterase	162	360	1.2e-24	TRUE	05-03-2019	IPR004843	Calcineurin-like phosphoesterase domain, ApaH type	GO:0016787
NbD039423.1	13d4eadfdaec625162d4511e9c4b6183	1014	Pfam	PF00665	Integrase core domain	179	295	2.1e-23	TRUE	05-03-2019	IPR001584	Integrase, catalytic core	GO:0015074
NbD039423.1	13d4eadfdaec625162d4511e9c4b6183	1014	Pfam	PF07727	Reverse transcriptase (RNA-dependent DNA polymerase)	534	774	2.7e-79	TRUE	05-03-2019	IPR013103	Reverse transcriptase, RNA-dependent DNA polymerase		KEGG: 00230+2.7.7.7|KEGG: 00240+2.7.7.7
NbD039423.1	13d4eadfdaec625162d4511e9c4b6183	1014	Pfam	PF13976	GAG-pre-integrase domain	96	165	1.9e-16	TRUE	05-03-2019	IPR025724	GAG-pre-integrase domain
NbD017065.1	113264ad90e05636d8b4c5d08f51cad6	415	Pfam	PF00132	Bacterial transferase hexapeptide (six repeats)	296	328	0.00014	TRUE	05-03-2019	IPR001451	Hexapeptide repeat
NbD017065.1	113264ad90e05636d8b4c5d08f51cad6	415	Pfam	PF00483	Nucleotidyl transferase	10	209	3.7e-27	TRUE	05-03-2019	IPR005835	Nucleotidyl transferase domain	GO:0009058|GO:0016779
NbE05065058.1	818c41f29325540d7c8b26925552cd48	1158	Pfam	PF16312	Coiled-coil region of Oberon	1045	1146	1.1e-39	TRUE	05-03-2019	IPR032535	Oberon, coiled-coil region
NbE05065058.1	818c41f29325540d7c8b26925552cd48	1158	Pfam	PF07227	PHD - plant homeodomain finger protein	800	923	1.8e-38	TRUE	05-03-2019	IPR032881	Oberon, PHD finger domain
NbD017446.1	84d870f6c03113f4ea8825dddc28e493	124	Pfam	PF02271	Ubiquinol-cytochrome C reductase complex 14kD subunit	8	111	1.5e-29	TRUE	05-03-2019	IPR003197	Cytochrome b-c1 complex subunit 7	GO:0005750|GO:0006122	Reactome: R-HSA-611105
NbE03057570.1	4102fffbfb2fde079c499ea44118f4ca	475	Pfam	PF00571	CBS domain	428	474	4.2e-05	TRUE	05-03-2019	IPR000644	CBS domain
NbE03057570.1	4102fffbfb2fde079c499ea44118f4ca	475	Pfam	PF16561	Glycogen recognition site of AMP-activated protein kinase	46	129	1.3e-26	TRUE	05-03-2019	IPR032640	AMP-activated protein kinase, glycogen-binding domain		Reactome: R-HSA-1445148|Reactome: R-HSA-1632852|Reactome: R-HSA-2151209|Reactome: R-HSA-380972|Reactome: R-HSA-5628897|Reactome: R-HSA-6804756
NbD013591.1	7e097e0fcb6368b257812768d57cd850	1158	Pfam	PF00176	SNF2 family N-terminal domain	609	896	2.5e-20	TRUE	05-03-2019	IPR000330	SNF2-related, N-terminal domain	GO:0005524
NbD013591.1	7e097e0fcb6368b257812768d57cd850	1158	Pfam	PF00271	Helicase conserved C-terminal domain	960	1066	5.9e-13	TRUE	05-03-2019	IPR001650	Helicase, C-terminal
NbE03059341.1	b6a51e7f709be78dcbe201ef693a2759	767	Pfam	PF12854	PPR repeat	336	369	5.6e-07	TRUE	05-03-2019	IPR002885	Pentatricopeptide repeat
NbE03059341.1	b6a51e7f709be78dcbe201ef693a2759	767	Pfam	PF12854	PPR repeat	546	579	1.3e-06	TRUE	05-03-2019	IPR002885	Pentatricopeptide repeat
NbE03059341.1	b6a51e7f709be78dcbe201ef693a2759	767	Pfam	PF13041	PPR repeat family	585	632	2.3e-14	TRUE	05-03-2019	IPR002885	Pentatricopeptide repeat
NbE03059341.1	b6a51e7f709be78dcbe201ef693a2759	767	Pfam	PF13041	PPR repeat family	375	424	5.8e-14	TRUE	05-03-2019	IPR002885	Pentatricopeptide repeat
NbE03059341.1	b6a51e7f709be78dcbe201ef693a2759	767	Pfam	PF13041	PPR repeat family	270	319	1.8e-20	TRUE	05-03-2019	IPR002885	Pentatricopeptide repeat
NbE03059341.1	b6a51e7f709be78dcbe201ef693a2759	767	Pfam	PF13041	PPR repeat family	655	703	9.4e-19	TRUE	05-03-2019	IPR002885	Pentatricopeptide repeat
NbE03059341.1	b6a51e7f709be78dcbe201ef693a2759	767	Pfam	PF13041	PPR repeat family	445	494	1e-18	TRUE	05-03-2019	IPR002885	Pentatricopeptide repeat
NbE03059341.1	b6a51e7f709be78dcbe201ef693a2759	767	Pfam	PF01535	PPR repeat	206	231	1.4	TRUE	05-03-2019	IPR002885	Pentatricopeptide repeat
NbD024671.1	27467554bdb365c525155a061783760d	412	Pfam	PF06203	CCT motif	356	398	4e-15	TRUE	05-03-2019	IPR010402	CCT domain	GO:0005515
NbE05062828.1	74f954ff030a7f73a5f9a99304c3002c	1680	Pfam	PF09324	Domain of unknown function (DUF1981)	1002	1084	5.1e-26	TRUE	05-03-2019	IPR015403	Sec7, C-terminal
NbE05062828.1	74f954ff030a7f73a5f9a99304c3002c	1680	Pfam	PF16213	Dimerisation and cyclophilin-binding domain of Mon2	74	235	1.3e-26	TRUE	05-03-2019	IPR032629	Mon2, dimerisation and cyclophilin-binding domain
NbE05062828.1	74f954ff030a7f73a5f9a99304c3002c	1680	Pfam	PF12783	Guanine nucleotide exchange factor in Golgi transport N-terminal	337	486	2.4e-34	TRUE	05-03-2019	IPR032691	Guanine nucleotide exchange factor, N-terminal
NbE05062828.1	74f954ff030a7f73a5f9a99304c3002c	1680	Pfam	PF01369	Sec7 domain	582	763	4.2e-69	TRUE	05-03-2019	IPR000904	Sec7 domain	GO:0005086|GO:0032012
NbD023831.1	3a56b1241a7c6fe7fbbd2a7cb1e4fe00	817	Pfam	PF00271	Helicase conserved C-terminal domain	464	571	2e-18	TRUE	05-03-2019	IPR001650	Helicase, C-terminal
NbD023831.1	3a56b1241a7c6fe7fbbd2a7cb1e4fe00	817	Pfam	PF00270	DEAD/DEAH box helicase	286	424	6.5e-18	TRUE	05-03-2019	IPR011545	DEAD/DEAH box helicase domain	GO:0003676|GO:0005524
NbD023831.1	3a56b1241a7c6fe7fbbd2a7cb1e4fe00	817	Pfam	PF02559	CarD-like/TRCF domain	136	236	1.2e-13	TRUE	05-03-2019	IPR003711	CarD-like/TRCF domain
NbD018089.1	8712b29407b25052b1a1219e5b961046	148	Pfam	PF00334	Nucleoside diphosphate kinase	2	133	1.1e-53	TRUE	05-03-2019	IPR034907	Nucleoside diphosphate kinase-like domain		KEGG: 00230+2.7.4.6|KEGG: 00240+2.7.4.6|KEGG: 00983+2.7.4.6|MetaCyc: PWY-6545|MetaCyc: PWY-7176|MetaCyc: PWY-7184|MetaCyc: PWY-7187|MetaCyc: PWY-7197|MetaCyc: PWY-7198|MetaCyc: PWY-7205|MetaCyc: PWY-7210|MetaCyc: PWY-7220|MetaCyc: PWY-7221|MetaCyc: PWY-7222|MetaCyc: PWY-7224|MetaCyc: PWY-7226|MetaCyc: PWY-7227
NbD008127.1	1acca12ea92d14851f66ed0ea57edb78	801	Pfam	PF00078	Reverse transcriptase (RNA-dependent DNA polymerase)	193	448	5.1e-51	TRUE	05-03-2019	IPR000477	Reverse transcriptase domain
NbD008127.1	1acca12ea92d14851f66ed0ea57edb78	801	Pfam	PF13966	zinc-binding in reverse transcriptase	623	703	2e-18	TRUE	05-03-2019	IPR026960	Reverse transcriptase zinc-binding domain
NbE03058498.1	c905f87df9dc00217169fcd2de5dfc43	942	Pfam	PF04685	Glycosyl-hydrolase family 116, catalytic region	528	889	2.5e-155	TRUE	05-03-2019	IPR006775	Glycosyl-hydrolase family 116, catalytic region	GO:0004553	KEGG: 00511+3.2.1.45|KEGG: 00600+3.2.1.45|Reactome: R-HSA-1660662
NbE03058498.1	c905f87df9dc00217169fcd2de5dfc43	942	Pfam	PF12215	beta-glucosidase 2, glycosyl-hydrolase family 116 N-term	102	420	7.8e-107	TRUE	05-03-2019	IPR024462	Glycosyl-hydrolase family 116, N-terminal		KEGG: 00511+3.2.1.45|KEGG: 00600+3.2.1.45|Reactome: R-HSA-1660662
NbE03062200.1	1018f0b51d6cde42b480ae73f2ca3369	477	Pfam	PF11250	Fantastic Four meristem regulator	212	266	8.8e-21	TRUE	05-03-2019	IPR021410	The fantastic four family
NbD030739.1	88891af88a0cb201ac2945264b02f3ac	815	Pfam	PF15862	Coilin N-terminus	4	219	1.6e-21	TRUE	05-03-2019	IPR031722	Coilin, N-terminal domain
NbE44071901.1	81bb0dc5ece72c05c1823dd7abd722e3	522	Pfam	PF15982	N-terminal cysteine-rich region of Transmembrane protein 135	293	421	2.5e-07	TRUE	05-03-2019	IPR031926	Transmembrane protein 135, N-terminal domain
NbE44071901.1	81bb0dc5ece72c05c1823dd7abd722e3	522	Pfam	PF02466	Tim17/Tim22/Tim23/Pmp24 family	71	166	3.3e-08	TRUE	05-03-2019
NbD023647.1	e4fd23a5f6cfdf25b82b92c5797d1135	246	Pfam	PF04640	PLATZ transcription factor	64	135	2.1e-23	TRUE	05-03-2019	IPR006734	Protein of unknown function DUF597
NbD010767.1	1f840d90bafad153843cb50b61c9bd51	910	Pfam	PF14223	gag-polypeptide of LTR copia-type	2	82	1.3e-08	TRUE	05-03-2019
NbD010767.1	1f840d90bafad153843cb50b61c9bd51	910	Pfam	PF00665	Integrase core domain	387	500	4.3e-22	TRUE	05-03-2019	IPR001584	Integrase, catalytic core	GO:0015074
NbD010767.1	1f840d90bafad153843cb50b61c9bd51	910	Pfam	PF13976	GAG-pre-integrase domain	324	373	4.3e-10	TRUE	05-03-2019	IPR025724	GAG-pre-integrase domain
NbD010767.1	1f840d90bafad153843cb50b61c9bd51	910	Pfam	PF07727	Reverse transcriptase (RNA-dependent DNA polymerase)	750	902	6.8e-49	TRUE	05-03-2019	IPR013103	Reverse transcriptase, RNA-dependent DNA polymerase		KEGG: 00230+2.7.7.7|KEGG: 00240+2.7.7.7
NbD015081.1	9740cf8269ee82205924d4fa8273ea1a	186	Pfam	PF04770	ZF-HD protein dimerisation region	2	36	5.1e-13	TRUE	05-03-2019	IPR006456	ZF-HD homeobox protein, Cys/His-rich dimerisation domain
NbE44071522.1	709ed01710cbbfd37fd327e931cb143a	215	Pfam	PF10674	Protein of unknown function (DUF2488)	77	167	2.6e-32	TRUE	05-03-2019	IPR019616	Uncharacterised protein family Ycf54
NbD011841.1	6d916afac139a276982c3ed9e5bf477c	614	Pfam	PF13516	Leucine Rich repeat	289	311	0.45	TRUE	05-03-2019	IPR001611	Leucine-rich repeat	GO:0005515
NbD011841.1	6d916afac139a276982c3ed9e5bf477c	614	Pfam	PF13516	Leucine Rich repeat	514	537	0.011	TRUE	05-03-2019	IPR001611	Leucine-rich repeat	GO:0005515
NbD011841.1	6d916afac139a276982c3ed9e5bf477c	614	Pfam	PF13516	Leucine Rich repeat	459	481	0.00041	TRUE	05-03-2019	IPR001611	Leucine-rich repeat	GO:0005515
NbD011841.1	6d916afac139a276982c3ed9e5bf477c	614	Pfam	PF13516	Leucine Rich repeat	346	367	0.00031	TRUE	05-03-2019	IPR001611	Leucine-rich repeat	GO:0005515
NbD011841.1	6d916afac139a276982c3ed9e5bf477c	614	Pfam	PF13516	Leucine Rich repeat	431	453	0.013	TRUE	05-03-2019	IPR001611	Leucine-rich repeat	GO:0005515
NbD011841.1	6d916afac139a276982c3ed9e5bf477c	614	Pfam	PF13516	Leucine Rich repeat	235	256	3.2e-06	TRUE	05-03-2019	IPR001611	Leucine-rich repeat	GO:0005515
NbD011841.1	6d916afac139a276982c3ed9e5bf477c	614	Pfam	PF13516	Leucine Rich repeat	406	425	0.1	TRUE	05-03-2019	IPR001611	Leucine-rich repeat	GO:0005515
NbD011841.1	6d916afac139a276982c3ed9e5bf477c	614	Pfam	PF13516	Leucine Rich repeat	547	566	0.00034	TRUE	05-03-2019	IPR001611	Leucine-rich repeat	GO:0005515
NbD011841.1	6d916afac139a276982c3ed9e5bf477c	614	Pfam	PF13516	Leucine Rich repeat	261	283	0.034	TRUE	05-03-2019	IPR001611	Leucine-rich repeat	GO:0005515
NbD011841.1	6d916afac139a276982c3ed9e5bf477c	614	Pfam	PF13516	Leucine Rich repeat	490	509	0.14	TRUE	05-03-2019	IPR001611	Leucine-rich repeat	GO:0005515
NbD025770.1	4d71c00a7210398b5eaf77b8cd6bad95	111	Pfam	PF10163	Transcription factor e(y)2	27	106	2.1e-32	TRUE	05-03-2019	IPR018783	Transcription factor, enhancer of yellow 2	GO:0000124|GO:0003713|GO:0005643|GO:0006406|GO:0045893	Reactome: R-HSA-3214847
NbD035508.1	2125df374eea8ea6665700c8a6b9be60	377	Pfam	PF00022	Actin	5	377	0	TRUE	05-03-2019	IPR004000	Actin family
NbD040476.1	6b9905f95360485a9f0058d7268f8caa	331	Pfam	PF00060	Ligand-gated ion channel	14	208	2e-16	TRUE	05-03-2019	IPR001320	Ionotropic glutamate receptor	GO:0004970|GO:0016020
NbD040476.1	6b9905f95360485a9f0058d7268f8caa	331	Pfam	PF00497	Bacterial extracellular solute-binding proteins, family 3	49	177	3.4e-07	TRUE	05-03-2019	IPR001638	Solute-binding protein family 3/N-terminal domain of MltF
NbD049412.1	3b40630a16284e42b533baf2b292eef9	385	Pfam	PF01145	SPFH domain / Band 7 family	6	185	8.1e-15	TRUE	05-03-2019	IPR001107	Band 7 domain
NbE03060267.1	e01df484c1cbc1576790c917fcac6563	365	Pfam	PF00249	Myb-like DNA-binding domain	234	285	5.9e-07	TRUE	05-03-2019	IPR001005	SANT/Myb domain
NbD036962.1	ede7fa466e8b794533b302fe672fc802	121	Pfam	PF14368	Probable lipid transfer	29	115	1.4e-13	TRUE	05-03-2019	IPR016140	Bifunctional inhibitor/plant lipid transfer protein/seed storage helical domain
NbD017263.1	ede7fa466e8b794533b302fe672fc802	121	Pfam	PF14368	Probable lipid transfer	29	115	1.4e-13	TRUE	05-03-2019	IPR016140	Bifunctional inhibitor/plant lipid transfer protein/seed storage helical domain
NbD019865.1	c0c782676c89d08351307076af16b8f8	626	Pfam	PF17919	RNase H-like domain found in reverse transcriptase	167	261	1.8e-27	TRUE	05-03-2019	IPR041577	Reverse transcriptase/retrotransposon-derived protein, RNase H-like domain
NbD019865.1	c0c782676c89d08351307076af16b8f8	626	Pfam	PF00665	Integrase core domain	449	558	2e-12	TRUE	05-03-2019	IPR001584	Integrase, catalytic core	GO:0015074
NbD019865.1	c0c782676c89d08351307076af16b8f8	626	Pfam	PF00078	Reverse transcriptase (RNA-dependent DNA polymerase)	12	103	3.1e-16	TRUE	05-03-2019	IPR000477	Reverse transcriptase domain
NbD019865.1	c0c782676c89d08351307076af16b8f8	626	Pfam	PF17921	Integrase zinc binding domain	373	428	1e-15	TRUE	05-03-2019	IPR041588	Integrase zinc-binding domain
NbE03057995.1	01b7b045205ad0a7eecf988f72973f21	102	Pfam	PF00078	Reverse transcriptase (RNA-dependent DNA polymerase)	37	102	1.8e-07	TRUE	05-03-2019	IPR000477	Reverse transcriptase domain
NbD025458.1	3cb7271bd32de29eb4555e5335c77dee	2295	Pfam	PF00271	Helicase conserved C-terminal domain	1039	1151	1e-16	TRUE	05-03-2019	IPR001650	Helicase, C-terminal
NbD025458.1	3cb7271bd32de29eb4555e5335c77dee	2295	Pfam	PF00628	PHD-finger	93	136	9.4e-08	TRUE	05-03-2019	IPR019787	Zinc finger, PHD-finger
NbD025458.1	3cb7271bd32de29eb4555e5335c77dee	2295	Pfam	PF06465	Domain of Unknown Function (DUF1087)	1327	1368	4.5e-08	TRUE	05-03-2019	IPR009463	Domain of unknown function DUF1087
NbD025458.1	3cb7271bd32de29eb4555e5335c77dee	2295	Pfam	PF00385	Chromo (CHRromatin Organisation MOdifier) domain	570	612	6.8e-06	TRUE	05-03-2019	IPR023780	Chromo domain
[truncated: 100,441 more rows]
