# Supplementary material for: A homology-guided, genome-based proteome for improved proteomics in the alloploid Nicotiana benthamiana
Source: BMC Genomics. 2019 Oct 4;20:722. doi: 10.1186/s12864-019-6058-6 (PMC6778390; doi:10.1186/s12864-019-6058-6)
Supplement: Supplementary file 14 — Dataset S10. SignalP4.1 annotation of NbDE. (TSV 5130 kb) [file 12864_2019_6058_MOESM14_ESM.tsv]

name	Cmax	pos	Ymax	pos.1	Smax	pos.2	Smean	D	X.	Dmaxcut	Networks.used
NbD053290.1	0.111	37	0.105	37	0.116	12	0.096	0.1	N	0.45	SignalP-noTM
NbD053289.1	0.115	28	0.16	23	0.261	16	0.222	0.185	N	0.5	SignalP-TM
NbD053288.1	0.122	53	0.111	53	0.149	12	0.105	0.108	N	0.45	SignalP-noTM
NbD053287.1	0.172	23	0.131	23	0.151	37	0.1	0.114	N	0.45	SignalP-noTM
NbD053286.1	0.111	41	0.106	12	0.124	7	0.105	0.106	N	0.45	SignalP-noTM
NbD053285.1	0.118	36	0.113	36	0.165	31	0.11	0.111	N	0.45	SignalP-noTM
NbD053284.1	0.152	57	0.12	57	0.112	65	0.096	0.107	N	0.45	SignalP-noTM
NbD053283.1	0.108	32	0.106	27	0.115	9	0.104	0.105	N	0.45	SignalP-noTM
NbD053282.1	0.118	31	0.117	31	0.159	8	0.116	0.116	N	0.5	SignalP-TM
NbD053281.1	0.108	29	0.1	48	0.106	54	0.092	0.096	N	0.45	SignalP-noTM
NbD053280.1	0.11	19	0.109	68	0.123	3	0.102	0.105	N	0.45	SignalP-noTM
NbD053279.1	0.117	18	0.116	18	0.169	12	0.12	0.118	N	0.45	SignalP-noTM
NbD053278.1	0.144	17	0.159	17	0.278	3	0.156	0.157	N	0.45	SignalP-noTM
NbD053277.1	0.165	25	0.133	25	0.164	24	0.106	0.119	N	0.45	SignalP-noTM
NbD053276.1	0.294	28	0.353	28	0.749	8	0.452	0.406	N	0.45	SignalP-noTM
NbD053275.1	0.282	23	0.424	23	0.747	1	0.63	0.507	Y	0.5	SignalP-TM
NbD053274.1	0.116	23	0.107	38	0.118	22	0.101	0.103	N	0.45	SignalP-noTM
NbD053273.1	0.119	31	0.112	31	0.126	12	0.107	0.11	N	0.45	SignalP-noTM
NbD053272.1	0.121	40	0.113	31	0.18	12	0.111	0.112	N	0.45	SignalP-noTM
NbD053271.1	0.115	53	0.105	53	0.116	63	0.096	0.1	N	0.45	SignalP-noTM
NbD053270.1	0.11	57	0.112	37	0.129	25	0.104	0.108	N	0.45	SignalP-noTM
NbD053269.1	0.798	27	0.755	27	0.938	18	0.751	0.753	Y	0.5	SignalP-TM
NbD053268.1	0.139	19	0.141	53	0.265	43	0.135	0.139	N	0.5	SignalP-TM
NbD053267.1	0.11	38	0.105	38	0.119	35	0.097	0.1	N	0.45	SignalP-noTM
NbD053266.1	0.107	34	0.105	34	0.118	12	0.1	0.102	N	0.45	SignalP-noTM
NbD053265.1	0.119	30	0.12	30	0.168	27	0.121	0.121	N	0.45	SignalP-noTM
NbD053264.1	0.138	27	0.144	27	0.212	23	0.132	0.139	N	0.5	SignalP-TM
NbD053263.1	0.109	67	0.106	67	0.109	50	0.097	0.101	N	0.45	SignalP-noTM
NbD053262.1	0.12	39	0.134	39	0.262	38	0.139	0.137	N	0.45	SignalP-noTM
NbD053261.1	0.123	67	0.111	11	0.128	1	0.107	0.109	N	0.45	SignalP-noTM
NbD053260.1	0.197	22	0.15	22	0.196	1	0.11	0.129	N	0.45	SignalP-noTM
NbD053259.1	0.112	33	0.114	12	0.191	4	0.129	0.122	N	0.45	SignalP-noTM
NbD053258.1	0.111	60	0.108	60	0.12	41	0.101	0.104	N	0.45	SignalP-noTM
NbD053257.1	0.107	47	0.104	38	0.116	20	0.094	0.099	N	0.45	SignalP-noTM
NbD053256.1	0.127	15	0.135	15	0.231	14	0.134	0.134	N	0.45	SignalP-noTM
NbD053255.1	0.774	29	0.643	29	0.622	26	0.492	0.583	Y	0.5	SignalP-TM
NbD053254.1	0.116	42	0.104	42	0.117	2	0.095	0.099	N	0.45	SignalP-noTM
NbD053253.1	0.114	33	0.107	33	0.112	13	0.101	0.104	N	0.45	SignalP-noTM
NbD053252.1	0.111	70	0.11	12	0.155	3	0.118	0.114	N	0.45	SignalP-noTM
NbD053251.1	0.123	43	0.115	22	0.138	7	0.116	0.115	N	0.45	SignalP-noTM
NbD053250.1	0.112	63	0.108	40	0.12	55	0.102	0.105	N	0.45	SignalP-noTM
NbD053249.1	0.126	48	0.109	54	0.133	52	0.087	0.101	N	0.5	SignalP-TM
NbD053248.1	0.125	23	0.142	23	0.276	17	0.16	0.152	N	0.45	SignalP-noTM
NbD053247.1	0.118	40	0.128	17	0.22	13	0.151	0.14	N	0.45	SignalP-noTM
NbD053246.1	0.149	68	0.126	68	0.126	50	0.105	0.114	N	0.45	SignalP-noTM
NbD053245.1	0.108	60	0.106	43	0.118	39	0.101	0.103	N	0.45	SignalP-noTM
NbD053244.1	0.122	17	0.133	17	0.175	16	0.141	0.137	N	0.45	SignalP-noTM
NbD053243.1	0.379	24	0.372	20	0.544	1	0.414	0.389	N	0.5	SignalP-TM
NbD053242.1	0.121	25	0.14	25	0.202	13	0.164	0.153	N	0.45	SignalP-noTM
NbD053241.1	0.129	20	0.124	20	0.145	2	0.116	0.12	N	0.45	SignalP-noTM
NbD053240.1	0.109	67	0.107	11	0.122	1	0.095	0.1	N	0.45	SignalP-noTM
NbD053239.1	0.108	47	0.117	15	0.143	5	0.12	0.118	N	0.45	SignalP-noTM
NbD053238.1	0.109	53	0.106	53	0.111	41	0.096	0.101	N	0.45	SignalP-noTM
NbD053237.1	0.135	18	0.113	18	0.151	50	0.094	0.103	N	0.45	SignalP-noTM
NbD053236.1	0.109	55	0.105	11	0.114	54	0.102	0.104	N	0.45	SignalP-noTM
NbD053235.1	0.117	19	0.109	19	0.118	3	0.1	0.104	N	0.45	SignalP-noTM
NbD053234.1	0.158	17	0.12	17	0.107	39	0.09	0.104	N	0.45	SignalP-noTM
NbD053233.1	0.119	17	0.108	65	0.137	47	0.099	0.103	N	0.45	SignalP-noTM
NbD053232.1	0.143	26	0.121	26	0.127	25	0.102	0.111	N	0.45	SignalP-noTM
NbD053231.1	0.108	58	0.106	11	0.124	1	0.1	0.103	N	0.45	SignalP-noTM
NbD053230.1	0.109	62	0.11	16	0.149	9	0.118	0.114	N	0.45	SignalP-noTM
NbD053229.1	0.108	46	0.119	12	0.148	1	0.125	0.122	N	0.45	SignalP-noTM
NbD053228.1	0.137	18	0.125	18	0.133	25	0.115	0.12	N	0.45	SignalP-noTM
NbD053227.1	0.121	24	0.115	24	0.141	2	0.111	0.113	N	0.45	SignalP-noTM
NbD053226.1	0.113	31	0.107	31	0.12	6	0.102	0.104	N	0.45	SignalP-noTM
NbD053225.1	0.108	70	0.106	12	0.123	4	0.109	0.107	N	0.45	SignalP-noTM
NbD053224.1	0.146	17	0.151	17	0.194	1	0.143	0.146	N	0.45	SignalP-noTM
NbD053223.1	0.877	25	0.891	25	0.967	5	0.905	0.899	Y	0.45	SignalP-noTM
NbD053222.1	0.109	49	0.102	70	0.125	3	0.097	0.099	N	0.45	SignalP-noTM
NbD053221.1	0.334	18	0.458	18	0.837	8	0.628	0.526	Y	0.5	SignalP-TM
NbD053220.1	0.109	57	0.104	57	0.11	1	0.097	0.101	N	0.45	SignalP-noTM
NbD053219.1	0.119	22	0.162	22	0.314	13	0.219	0.193	N	0.45	SignalP-noTM
NbD053218.1	0.119	58	0.115	58	0.136	41	0.1	0.107	N	0.45	SignalP-noTM
NbD053217.1	0.11	54	0.106	12	0.129	3	0.111	0.109	N	0.45	SignalP-noTM
NbD053216.1	0.108	37	0.103	64	0.108	9	0.096	0.099	N	0.45	SignalP-noTM
NbD053215.1	0.118	25	0.11	25	0.121	24	0.103	0.106	N	0.45	SignalP-noTM
NbD053214.1	0.116	12	0.107	12	0.109	19	0.1	0.103	N	0.45	SignalP-noTM
NbD053213.1	0.108	61	0.105	34	0.122	40	0.1	0.102	N	0.45	SignalP-noTM
NbD053212.1	0.129	57	0.114	57	0.128	3	0.098	0.105	N	0.45	SignalP-noTM
NbD053211.1	0.126	30	0.108	30	0.12	29	0.097	0.102	N	0.45	SignalP-noTM
NbD053210.1	0.108	67	0.104	43	0.113	26	0.095	0.099	N	0.45	SignalP-noTM
NbD053209.1	0.624	29	0.742	29	0.964	18	0.887	0.821	Y	0.45	SignalP-noTM
NbD053208.1	0.112	27	0.105	12	0.111	2	0.103	0.104	N	0.45	SignalP-noTM
NbD053207.1	0.11	45	0.105	57	0.113	50	0.097	0.1	N	0.45	SignalP-noTM
NbD053206.1	0.205	39	0.222	39	0.477	37	0.218	0.22	N	0.45	SignalP-noTM
NbD053205.1	0.108	55	0.105	55	0.12	49	0.098	0.101	N	0.45	SignalP-noTM
NbD053204.1	0.111	26	0.11	26	0.13	22	0.106	0.108	N	0.45	SignalP-noTM
NbD053203.1	0.119	20	0.126	20	0.188	18	0.133	0.13	N	0.45	SignalP-noTM
NbD053202.1	0.196	25	0.188	25	0.345	9	0.187	0.188	N	0.45	SignalP-noTM
NbD053201.1	0.111	56	0.104	56	0.11	52	0.095	0.099	N	0.45	SignalP-noTM
NbD053200.1	0.108	16	0.102	53	0.11	10	0.098	0.1	N	0.45	SignalP-noTM
NbD053199.1	0.127	48	0.114	48	0.117	1	0.1	0.106	N	0.45	SignalP-noTM
NbD053198.1	0.178	32	0.136	32	0.168	1	0.105	0.119	N	0.45	SignalP-noTM
NbD053197.1	0.113	48	0.109	26	0.129	22	0.1	0.105	N	0.5	SignalP-TM
NbD053196.1	0.111	33	0.108	33	0.118	50	0.101	0.104	N	0.45	SignalP-noTM
NbD053195.1	0.341	22	0.4	22	0.672	18	0.493	0.437	N	0.5	SignalP-TM
NbD053194.1	0.135	23	0.309	23	0.822	1	0.709	0.525	Y	0.45	SignalP-noTM
NbD053193.1	0.448	31	0.596	31	0.991	15	0.835	0.725	Y	0.45	SignalP-noTM
NbD053192.1	0.159	21	0.204	21	0.355	13	0.257	0.233	N	0.45	SignalP-noTM
NbD053191.1	0.111	52	0.155	16	0.37	15	0.241	0.201	N	0.45	SignalP-noTM
NbD053190.1	0.109	62	0.11	36	0.133	24	0.108	0.109	N	0.45	SignalP-noTM
NbD053189.1	0.157	43	0.155	43	0.249	4	0.131	0.146	N	0.5	SignalP-TM
NbD053188.1	0.123	22	0.194	22	0.607	15	0.307	0.255	N	0.45	SignalP-noTM
NbD053187.1	0.125	56	0.116	12	0.145	1	0.111	0.114	N	0.45	SignalP-noTM
NbD053186.1	0.145	24	0.119	24	0.162	21	0.097	0.107	N	0.45	SignalP-noTM
NbD053185.1	0.672	43	0.284	43	0.235	42	0.112	0.215	N	0.5	SignalP-TM
NbD053184.1	0.164	21	0.182	21	0.335	5	0.198	0.191	N	0.45	SignalP-noTM
NbD053183.1	0.119	45	0.108	45	0.124	43	0.096	0.101	N	0.45	SignalP-noTM
NbD053182.1	0.111	68	0.112	44	0.124	32	0.107	0.109	N	0.45	SignalP-noTM
NbD053181.1	0.108	28	0.123	16	0.199	14	0.145	0.135	N	0.45	SignalP-noTM
NbD053180.1	0.11	32	0.12	11	0.157	1	0.119	0.119	N	0.45	SignalP-noTM
NbD053179.1	0.466	30	0.618	30	0.91	25	0.794	0.713	Y	0.45	SignalP-noTM
NbD053178.1	0.677	30	0.655	30	0.814	27	0.539	0.609	Y	0.5	SignalP-TM
NbD053177.1	0.109	58	0.103	62	0.103	57	0.092	0.097	N	0.45	SignalP-noTM
NbD053176.1	0.194	32	0.171	32	0.303	2	0.177	0.174	N	0.45	SignalP-noTM
NbD053175.1	0.108	11	0.106	11	0.116	44	0.102	0.104	N	0.45	SignalP-noTM
NbD053174.1	0.113	44	0.123	44	0.175	39	0.121	0.122	N	0.45	SignalP-noTM
NbD053173.1	0.172	25	0.172	11	0.363	1	0.267	0.21	N	0.5	SignalP-TM
NbD053172.1	0.126	26	0.118	26	0.135	21	0.11	0.114	N	0.45	SignalP-noTM
NbD053171.1	0.157	44	0.217	11	0.577	1	0.424	0.3	N	0.5	SignalP-TM
NbD053170.1	0.528	28	0.55	28	0.872	3	0.69	0.606	Y	0.5	SignalP-TM
NbD053169.1	0.829	22	0.867	22	0.943	16	0.908	0.889	Y	0.45	SignalP-noTM
NbD053168.1	0.228	29	0.237	29	0.455	2	0.319	0.27	N	0.5	SignalP-TM
NbD053167.1	0.123	59	0.109	28	0.142	11	0.108	0.109	N	0.45	SignalP-noTM
NbD053166.1	0.111	49	0.11	49	0.119	35	0.097	0.103	N	0.45	SignalP-noTM
NbD053165.1	0.157	13	0.221	13	0.538	10	0.337	0.267	N	0.5	SignalP-TM
NbD053164.1	0.132	27	0.114	27	0.109	24	0.1	0.106	N	0.45	SignalP-noTM
NbD053163.1	0.109	50	0.104	50	0.115	55	0.099	0.101	N	0.45	SignalP-noTM
NbD053162.1	0.108	52	0.106	52	0.134	6	0.1	0.102	N	0.45	SignalP-noTM
NbD053161.1	0.108	40	0.111	11	0.129	1	0.104	0.107	N	0.45	SignalP-noTM
NbD053160.1	0.112	50	0.113	40	0.129	14	0.113	0.113	N	0.45	SignalP-noTM
NbD053159.1	0.11	47	0.109	47	0.126	12	0.105	0.107	N	0.45	SignalP-noTM
NbD053158.1	0.269	16	0.24	16	0.287	15	0.22	0.229	N	0.45	SignalP-noTM
NbD053157.1	0.889	24	0.824	24	0.924	20	0.765	0.792	Y	0.45	SignalP-noTM
NbD053156.1	0.143	40	0.12	40	0.142	34	0.096	0.107	N	0.45	SignalP-noTM
NbD053155.1	0.125	47	0.124	11	0.195	30	0.136	0.129	N	0.5	SignalP-TM
NbD053154.1	0.116	35	0.109	35	0.116	13	0.101	0.104	N	0.45	SignalP-noTM
NbD053153.1	0.109	70	0.105	70	0.112	3	0.098	0.101	N	0.45	SignalP-noTM
NbD053152.1	0.731	28	0.824	28	0.979	8	0.928	0.88	Y	0.45	SignalP-noTM
NbD053151.1	0.116	52	0.107	52	0.114	45	0.093	0.099	N	0.45	SignalP-noTM
NbD053150.1	0.136	46	0.22	17	0.492	7	0.414	0.325	N	0.45	SignalP-noTM
NbD053149.1	0.205	19	0.191	19	0.284	16	0.176	0.183	N	0.45	SignalP-noTM
NbD053148.1	0.121	18	0.164	11	0.34	1	0.179	0.172	N	0.45	SignalP-noTM
NbD053147.1	0.175	29	0.253	11	0.792	1	0.434	0.351	N	0.45	SignalP-noTM
NbD053146.1	0.126	66	0.112	66	0.107	23	0.096	0.104	N	0.45	SignalP-noTM
NbD053145.1	0.225	17	0.198	17	0.299	1	0.187	0.193	N	0.5	SignalP-TM
NbD053144.1	0.154	40	0.125	25	0.161	21	0.115	0.121	N	0.5	SignalP-TM
NbD053143.1	0.11	49	0.112	49	0.128	39	0.098	0.104	N	0.45	SignalP-noTM
NbD053142.1	0.124	22	0.12	22	0.143	12	0.115	0.117	N	0.45	SignalP-noTM
NbD053141.1	0.108	29	0.11	40	0.137	22	0.104	0.106	N	0.45	SignalP-noTM
NbD053140.1	0.11	16	0.148	11	0.268	1	0.151	0.15	N	0.45	SignalP-noTM
NbD053139.1	0.109	68	0.107	44	0.121	34	0.099	0.103	N	0.45	SignalP-noTM
NbD053138.1	0.137	18	0.125	18	0.133	25	0.115	0.12	N	0.45	SignalP-noTM
NbD053137.1	0.109	53	0.129	14	0.198	1	0.127	0.128	N	0.45	SignalP-noTM
NbD053136.1	0.869	27	0.837	27	0.954	7	0.825	0.831	Y	0.45	SignalP-noTM
NbD053135.1	0.12	51	0.108	51	0.114	24	0.096	0.101	N	0.45	SignalP-noTM
NbD053134.1	0.11	59	0.112	18	0.158	14	0.123	0.118	N	0.45	SignalP-noTM
NbD053133.1	0.111	50	0.106	19	0.12	12	0.107	0.107	N	0.45	SignalP-noTM
NbD053132.1	0.108	24	0.12	11	0.163	1	0.116	0.118	N	0.45	SignalP-noTM
NbD053131.1	0.133	21	0.148	21	0.253	13	0.169	0.159	N	0.45	SignalP-noTM
NbD053130.1	0.134	17	0.125	17	0.131	16	0.116	0.12	N	0.45	SignalP-noTM
NbD053129.1	0.118	31	0.105	31	0.109	45	0.093	0.099	N	0.45	SignalP-noTM
NbD053128.1	0.108	33	0.107	12	0.122	1	0.103	0.105	N	0.45	SignalP-noTM
NbD053127.1	0.125	19	0.116	19	0.125	7	0.105	0.11	N	0.45	SignalP-noTM
NbD053126.1	0.107	67	0.105	55	0.117	35	0.095	0.1	N	0.45	SignalP-noTM
NbD053125.1	0.127	15	0.135	15	0.231	14	0.134	0.134	N	0.45	SignalP-noTM
NbD053124.1	0.754	23	0.84	23	0.978	14	0.936	0.892	Y	0.45	SignalP-noTM
NbD053123.1	0.148	31	0.121	31	0.182	30	0.099	0.109	N	0.45	SignalP-noTM
NbD053122.1	0.124	43	0.115	43	0.119	23	0.103	0.108	N	0.45	SignalP-noTM
NbD053121.1	0.114	31	0.116	11	0.2	2	0.133	0.125	N	0.45	SignalP-noTM
NbD053120.1	0.129	16	0.121	16	0.141	1	0.101	0.11	N	0.45	SignalP-noTM
NbD053119.1	0.111	54	0.118	11	0.145	1	0.12	0.119	N	0.45	SignalP-noTM
NbD053118.1	0.111	49	0.106	49	0.122	45	0.099	0.102	N	0.45	SignalP-noTM
NbD053117.1	0.11	28	0.104	44	0.107	43	0.094	0.099	N	0.45	SignalP-noTM
NbD053116.1	0.11	58	0.103	66	0.108	50	0.092	0.097	N	0.45	SignalP-noTM
NbD053115.1	0.11	52	0.115	60	0.175	50	0.101	0.11	N	0.5	SignalP-TM
NbD053114.1	0.211	39	0.178	39	0.28	33	0.147	0.166	N	0.5	SignalP-TM
NbD053113.1	0.12	24	0.11	24	0.128	21	0.101	0.105	N	0.45	SignalP-noTM
NbD053112.1	0.165	21	0.207	21	0.336	2	0.253	0.232	N	0.45	SignalP-noTM
NbD053111.1	0.11	58	0.112	58	0.134	45	0.104	0.108	N	0.45	SignalP-noTM
NbD053110.1	0.114	7	0.103	70	0.107	69	0.097	0.1	N	0.45	SignalP-noTM
NbD053109.1	0.111	46	0.108	31	0.146	16	0.106	0.107	N	0.45	SignalP-noTM
NbD053108.1	0.129	45	0.115	45	0.13	20	0.106	0.11	N	0.45	SignalP-noTM
NbD053107.1	0.115	40	0.103	16	0.11	10	0.1	0.101	N	0.45	SignalP-noTM
NbD053106.1	0.107	52	0.105	29	0.123	51	0.091	0.099	N	0.5	SignalP-TM
NbD053105.1	0.108	27	0.103	42	0.115	53	0.096	0.099	N	0.45	SignalP-noTM
NbD053104.1	0.144	17	0.118	17	0.11	24	0.094	0.105	N	0.45	SignalP-noTM
NbD053103.1	0.109	50	0.105	50	0.118	2	0.096	0.1	N	0.45	SignalP-noTM
NbD053102.1	0.127	31	0.11	31	0.113	3	0.098	0.104	N	0.45	SignalP-noTM
NbD053101.1	0.109	52	0.105	70	0.118	31	0.096	0.1	N	0.45	SignalP-noTM
NbD053100.1	0.124	25	0.141	11	0.23	2	0.154	0.148	N	0.45	SignalP-noTM
NbD053099.1	0.112	30	0.117	20	0.147	33	0.125	0.121	N	0.45	SignalP-noTM
NbD053098.1	0.154	27	0.186	27	0.47	8	0.229	0.209	N	0.45	SignalP-noTM
NbD053097.1	0.711	31	0.782	31	0.966	17	0.872	0.83	Y	0.45	SignalP-noTM
NbD053096.1	0.108	54	0.111	54	0.124	37	0.102	0.106	N	0.45	SignalP-noTM
NbD053095.1	0.12	31	0.182	13	0.573	3	0.318	0.256	N	0.45	SignalP-noTM
NbD053094.1	0.11	33	0.106	43	0.113	31	0.095	0.1	N	0.45	SignalP-noTM
NbD053093.1	0.191	21	0.153	21	0.174	50	0.122	0.136	N	0.45	SignalP-noTM
NbD000414.1	0.11	18	0.105	46	0.114	34	0.095	0.1	N	0.45	SignalP-noTM
NbD000413.1	0.155	37	0.13	37	0.192	22	0.111	0.122	N	0.5	SignalP-TM
NbD000412.1	0.155	48	0.117	24	0.151	11	0.12	0.118	N	0.5	SignalP-TM
NbD000411.1	0.145	22	0.125	22	0.126	1	0.107	0.115	N	0.45	SignalP-noTM
NbD000410.1	0.195	25	0.149	25	0.236	1	0.124	0.135	N	0.45	SignalP-noTM
NbD000409.1	0.15	20	0.198	20	0.379	1	0.242	0.222	N	0.45	SignalP-noTM
NbD000408.1	0.11	50	0.112	11	0.158	4	0.122	0.117	N	0.45	SignalP-noTM
NbD000407.1	0.17	35	0.136	35	0.219	38	0.104	0.123	N	0.5	SignalP-TM
NbD000406.1	0.147	45	0.164	17	0.315	11	0.26	0.202	N	0.5	SignalP-TM
NbD000405.1	0.108	64	0.11	13	0.128	7	0.115	0.113	N	0.45	SignalP-noTM
NbD000404.1	0.11	41	0.109	41	0.121	35	0.098	0.103	N	0.45	SignalP-noTM
NbD000403.1	0.116	26	0.173	11	0.352	1	0.212	0.194	N	0.45	SignalP-noTM
NbD000402.1	0.11	63	0.109	58	0.126	38	0.106	0.108	N	0.45	SignalP-noTM
NbD000401.1	0.112	32	0.11	32	0.12	21	0.103	0.106	N	0.45	SignalP-noTM
NbD000400.1	0.125	26	0.119	26	0.143	20	0.115	0.117	N	0.45	SignalP-noTM
NbD000399.1	0.174	55	0.14	55	0.129	49	0.102	0.119	N	0.45	SignalP-noTM
NbD000398.1	0.341	28	0.532	28	0.959	7	0.835	0.696	Y	0.45	SignalP-noTM
NbD000397.1	0.108	47	0.108	37	0.122	26	0.101	0.104	N	0.45	SignalP-noTM
NbD000396.1	0.121	38	0.109	38	0.114	16	0.097	0.102	N	0.45	SignalP-noTM
NbD000395.1	0.123	19	0.113	19	0.162	12	0.107	0.11	N	0.45	SignalP-noTM
NbD000394.1	0.303	44	0.115	15	0.154	3	0.129	0.12	N	0.5	SignalP-TM
NbD000393.1	0.791	24	0.792	24	0.873	20	0.791	0.792	Y	0.45	SignalP-noTM
NbD000392.1	0.192	68	0.158	68	0.194	67	0.097	0.134	N	0.5	SignalP-TM
NbD000391.1	0.107	23	0.107	40	0.13	21	0.102	0.104	N	0.45	SignalP-noTM
NbD000390.1	0.138	34	0.215	22	0.451	15	0.342	0.266	N	0.5	SignalP-TM
NbD000389.1	0.166	30	0.145	30	0.224	27	0.127	0.135	N	0.45	SignalP-noTM
NbD000388.1	0.11	64	0.103	49	0.107	33	0.096	0.099	N	0.45	SignalP-noTM
NbD000387.1	0.126	17	0.13	17	0.183	34	0.131	0.13	N	0.45	SignalP-noTM
NbD000386.1	0.111	30	0.107	44	0.136	37	0.099	0.103	N	0.45	SignalP-noTM
NbD000385.1	0.109	12	0.114	12	0.136	1	0.105	0.109	N	0.45	SignalP-noTM
NbD000384.1	0.109	51	0.12	11	0.161	2	0.117	0.118	N	0.45	SignalP-noTM
NbD000383.1	0.152	60	0.125	60	0.125	8	0.105	0.114	N	0.45	SignalP-noTM
NbD000382.1	0.159	16	0.157	38	0.275	31	0.182	0.167	N	0.5	SignalP-TM
NbD000381.1	0.127	39	0.114	39	0.126	46	0.099	0.106	N	0.45	SignalP-noTM
NbD000380.1	0.108	44	0.105	17	0.119	2	0.099	0.102	N	0.45	SignalP-noTM
NbD000379.1	0.122	17	0.16	17	0.301	15	0.206	0.185	N	0.45	SignalP-noTM
NbD000378.1	0.166	20	0.189	20	0.287	14	0.214	0.202	N	0.45	SignalP-noTM
NbD000377.1	0.112	25	0.104	50	0.12	8	0.099	0.101	N	0.45	SignalP-noTM
NbD000376.1	0.175	38	0.134	38	0.146	12	0.104	0.118	N	0.45	SignalP-noTM
NbD000375.1	0.11	66	0.112	44	0.129	27	0.102	0.106	N	0.45	SignalP-noTM
NbD000374.1	0.125	29	0.136	12	0.205	1	0.143	0.14	N	0.45	SignalP-noTM
NbD000373.1	0.119	27	0.117	27	0.137	26	0.117	0.117	N	0.45	SignalP-noTM
NbD000372.1	0.112	51	0.108	21	0.12	6	0.106	0.107	N	0.45	SignalP-noTM
NbD000371.1	0.12	23	0.126	11	0.186	1	0.122	0.124	N	0.45	SignalP-noTM
NbD000370.1	0.803	26	0.83	26	0.956	15	0.858	0.845	Y	0.45	SignalP-noTM
NbD000369.1	0.11	21	0.107	54	0.118	46	0.098	0.102	N	0.45	SignalP-noTM
NbD000368.1	0.109	45	0.106	45	0.113	31	0.097	0.101	N	0.45	SignalP-noTM
NbD000367.1	0.113	22	0.11	22	0.125	21	0.107	0.108	N	0.45	SignalP-noTM
NbD000366.1	0.142	39	0.144	39	0.247	35	0.146	0.145	N	0.45	SignalP-noTM
NbD000365.1	0.109	40	0.111	40	0.128	36	0.102	0.106	N	0.45	SignalP-noTM
NbD000364.1	0.162	31	0.249	31	0.645	29	0.427	0.32	N	0.5	SignalP-TM
NbD000363.1	0.129	25	0.15	11	0.381	1	0.165	0.156	N	0.5	SignalP-TM
NbD000362.1	0.201	48	0.146	48	0.128	47	0.1	0.128	N	0.5	SignalP-TM
NbD000361.1	0.111	60	0.108	60	0.119	43	0.099	0.103	N	0.45	SignalP-noTM
NbD000360.1	0.113	37	0.111	11	0.135	4	0.118	0.115	N	0.45	SignalP-noTM
NbD000359.1	0.108	42	0.105	42	0.121	2	0.096	0.1	N	0.45	SignalP-noTM
NbD000358.1	0.108	61	0.103	53	0.117	36	0.097	0.1	N	0.45	SignalP-noTM
NbD000357.1	0.149	21	0.147	21	0.204	16	0.144	0.145	N	0.45	SignalP-noTM
NbD000356.1	0.163	36	0.141	22	0.267	13	0.166	0.151	N	0.5	SignalP-TM
NbD000355.1	0.836	23	0.892	23	0.982	15	0.952	0.925	Y	0.45	SignalP-noTM
NbD000354.1	0.797	23	0.843	23	0.984	11	0.892	0.87	Y	0.45	SignalP-noTM
NbD000353.1	0.116	21	0.156	19	0.292	4	0.21	0.185	N	0.45	SignalP-noTM
NbD000352.1	0.298	35	0.325	35	0.611	18	0.375	0.352	N	0.45	SignalP-noTM
NbD000351.1	0.13	47	0.129	25	0.231	4	0.148	0.139	N	0.45	SignalP-noTM
NbD000350.1	0.11	55	0.105	55	0.109	54	0.095	0.1	N	0.45	SignalP-noTM
NbD000349.1	0.274	29	0.244	29	0.595	1	0.287	0.262	N	0.5	SignalP-TM
NbD000348.1	0.535	25	0.453	25	0.73	5	0.483	0.465	N	0.5	SignalP-TM
NbD000347.1	0.827	20	0.859	20	0.933	10	0.89	0.875	Y	0.45	SignalP-noTM
NbD000346.1	0.121	22	0.262	15	0.738	1	0.576	0.431	N	0.45	SignalP-noTM
NbD000345.1	0.512	46	0.354	46	0.567	41	0.295	0.322	N	0.45	SignalP-noTM
NbD000344.1	0.114	40	0.119	40	0.167	35	0.112	0.115	N	0.45	SignalP-noTM
NbD000343.1	0.133	30	0.121	23	0.145	1	0.112	0.117	N	0.45	SignalP-noTM
NbD000342.1	0.21	32	0.211	18	0.52	5	0.276	0.237	N	0.5	SignalP-TM
NbD000341.1	0.127	37	0.118	37	0.153	3	0.117	0.118	N	0.45	SignalP-noTM
NbD000340.1	0.111	33	0.104	56	0.109	7	0.096	0.1	N	0.45	SignalP-noTM
NbD000339.1	0.519	20	0.29	20	0.228	17	0.169	0.242	N	0.5	SignalP-TM
NbD000338.1	0.114	62	0.111	16	0.175	15	0.12	0.116	N	0.45	SignalP-noTM
NbD000337.1	0.317	43	0.177	43	0.127	50	0.098	0.134	N	0.45	SignalP-noTM
NbD000336.1	0.108	61	0.102	43	0.113	22	0.093	0.097	N	0.45	SignalP-noTM
NbD000335.1	0.133	24	0.128	24	0.166	50	0.124	0.126	N	0.45	SignalP-noTM
NbD000334.1	0.119	49	0.122	49	0.221	47	0.108	0.115	N	0.45	SignalP-noTM
NbD000333.1	0.227	31	0.187	31	0.456	2	0.179	0.183	N	0.45	SignalP-noTM
NbD000332.1	0.2	30	0.341	17	0.72	5	0.656	0.467	N	0.5	SignalP-TM
NbD000331.1	0.15	39	0.117	39	0.124	12	0.097	0.106	N	0.45	SignalP-noTM
NbD000330.1	0.214	25	0.208	11	0.566	5	0.42	0.293	N	0.5	SignalP-TM
NbD000329.1	0.111	30	0.108	30	0.117	14	0.102	0.105	N	0.45	SignalP-noTM
NbD000328.1	0.205	21	0.227	21	0.566	1	0.299	0.256	N	0.5	SignalP-TM
NbD000327.1	0.107	70	0.104	49	0.111	41	0.098	0.101	N	0.45	SignalP-noTM
NbD000326.1	0.108	58	0.103	58	0.109	54	0.095	0.099	N	0.45	SignalP-noTM
NbD000325.1	0.109	37	0.107	58	0.139	11	0.108	0.108	N	0.45	SignalP-noTM
NbD000324.1	0.738	31	0.704	31	0.755	20	0.588	0.657	Y	0.5	SignalP-TM
NbD000323.1	0.11	56	0.113	36	0.151	13	0.112	0.113	N	0.45	SignalP-noTM
NbD000322.1	0.132	23	0.116	23	0.143	1	0.101	0.108	N	0.45	SignalP-noTM
NbD000321.1	0.11	24	0.103	24	0.123	12	0.096	0.099	N	0.45	SignalP-noTM
NbD000320.1	0.108	68	0.107	24	0.14	17	0.107	0.107	N	0.45	SignalP-noTM
NbD000319.1	0.111	32	0.109	48	0.124	35	0.1	0.105	N	0.45	SignalP-noTM
NbD000318.1	0.11	64	0.104	35	0.119	22	0.1	0.102	N	0.45	SignalP-noTM
NbD000317.1	0.109	66	0.108	11	0.124	40	0.113	0.111	N	0.45	SignalP-noTM
NbD000316.1	0.121	36	0.121	70	0.19	65	0.107	0.115	N	0.5	SignalP-TM
NbD000315.1	0.13	48	0.112	48	0.113	50	0.093	0.102	N	0.45	SignalP-noTM
NbD000314.1	0.163	26	0.137	26	0.152	30	0.117	0.126	N	0.45	SignalP-noTM
NbD000313.1	0.157	16	0.148	16	0.202	1	0.108	0.126	N	0.45	SignalP-noTM
NbD000312.1	0.113	33	0.104	69	0.12	55	0.096	0.1	N	0.45	SignalP-noTM
NbD000311.1	0.11	69	0.104	69	0.118	12	0.098	0.101	N	0.45	SignalP-noTM
NbD000310.1	0.137	23	0.182	23	0.328	9	0.243	0.215	N	0.45	SignalP-noTM
NbD000309.1	0.23	27	0.26	27	0.537	6	0.359	0.3	N	0.5	SignalP-TM
NbD000308.1	0.136	24	0.138	24	0.314	3	0.143	0.141	N	0.45	SignalP-noTM
NbD000307.1	0.122	34	0.112	34	0.144	4	0.109	0.11	N	0.45	SignalP-noTM
NbD000306.1	0.127	32	0.14	32	0.211	30	0.154	0.148	N	0.45	SignalP-noTM
NbD000305.1	0.113	22	0.109	12	0.121	10	0.109	0.109	N	0.45	SignalP-noTM
NbD000304.1	0.108	56	0.105	36	0.116	22	0.098	0.101	N	0.45	SignalP-noTM
NbD000303.1	0.14	24	0.198	11	0.432	1	0.362	0.264	N	0.5	SignalP-TM
NbD000302.1	0.119	24	0.125	24	0.2	50	0.132	0.128	N	0.45	SignalP-noTM
NbD000301.1	0.107	30	0.118	30	0.163	28	0.118	0.118	N	0.5	SignalP-TM
NbD000300.1	0.109	36	0.151	11	0.284	6	0.196	0.175	N	0.45	SignalP-noTM
NbD000299.1	0.112	68	0.115	11	0.143	1	0.112	0.113	N	0.45	SignalP-noTM
NbD000298.1	0.109	13	0.104	46	0.113	41	0.097	0.1	N	0.45	SignalP-noTM
NbD000297.1	0.42	17	0.232	17	0.193	49	0.124	0.174	N	0.45	SignalP-noTM
NbD000296.1	0.129	20	0.122	20	0.136	1	0.113	0.117	N	0.45	SignalP-noTM
NbD000295.1	0.199	18	0.152	18	0.146	17	0.118	0.134	N	0.45	SignalP-noTM
NbD000294.1	0.713	25	0.811	25	0.981	15	0.921	0.87	Y	0.45	SignalP-noTM
NbD000293.1	0.112	60	0.109	17	0.125	13	0.106	0.108	N	0.45	SignalP-noTM
NbD000292.1	0.107	56	0.102	44	0.109	26	0.095	0.098	N	0.45	SignalP-noTM
NbD000291.1	0.185	51	0.111	25	0.164	17	0.102	0.108	N	0.5	SignalP-TM
NbD000290.1	0.201	51	0.171	21	0.308	47	0.153	0.161	N	0.45	SignalP-noTM
NbD000289.1	0.228	37	0.275	37	0.624	35	0.303	0.286	N	0.5	SignalP-TM
NbD000288.1	0.112	56	0.111	11	0.14	1	0.103	0.106	N	0.45	SignalP-noTM
NbD000287.1	0.14	31	0.122	31	0.144	29	0.104	0.112	N	0.45	SignalP-noTM
NbD000286.1	0.109	54	0.11	44	0.127	27	0.101	0.105	N	0.45	SignalP-noTM
NbD000285.1	0.109	70	0.108	70	0.122	54	0.097	0.102	N	0.45	SignalP-noTM
NbD000284.1	0.283	26	0.281	26	0.592	4	0.368	0.316	N	0.5	SignalP-TM
NbD000283.1	0.111	57	0.105	57	0.12	44	0.097	0.101	N	0.45	SignalP-noTM
NbD000282.1	0.118	29	0.111	29	0.16	68	0.094	0.104	N	0.5	SignalP-TM
NbD000281.1	0.17	28	0.212	20	0.541	1	0.303	0.261	N	0.45	SignalP-noTM
NbD000280.1	0.284	27	0.492	27	0.942	17	0.855	0.688	Y	0.45	SignalP-noTM
NbD000279.1	0.119	27	0.121	27	0.169	6	0.125	0.123	N	0.45	SignalP-noTM
NbD000278.1	0.115	24	0.112	24	0.202	23	0.109	0.111	N	0.45	SignalP-noTM
NbD000277.1	0.438	26	0.264	26	0.234	17	0.16	0.208	N	0.45	SignalP-noTM
NbD000276.1	0.126	30	0.127	11	0.17	1	0.136	0.132	N	0.45	SignalP-noTM
NbD000275.1	0.109	64	0.112	12	0.136	1	0.11	0.111	N	0.45	SignalP-noTM
NbD000274.1	0.416	54	0.257	20	0.309	13	0.222	0.238	N	0.45	SignalP-noTM
NbD000273.1	0.119	24	0.114	24	0.14	12	0.11	0.112	N	0.45	SignalP-noTM
NbD000272.1	0.182	62	0.14	19	0.276	9	0.155	0.146	N	0.5	SignalP-TM
NbD000271.1	0.126	21	0.11	21	0.115	51	0.096	0.102	N	0.45	SignalP-noTM
NbD000270.1	0.108	5	0.106	38	0.118	30	0.103	0.104	N	0.45	SignalP-noTM
NbD000269.1	0.118	27	0.16	13	0.307	1	0.181	0.171	N	0.45	SignalP-noTM
NbD000268.1	0.116	17	0.121	17	0.176	2	0.124	0.123	N	0.45	SignalP-noTM
NbD000267.1	0.11	62	0.113	62	0.148	48	0.103	0.108	N	0.45	SignalP-noTM
NbD000266.1	0.114	32	0.108	32	0.123	13	0.099	0.103	N	0.45	SignalP-noTM
NbD000265.1	0.111	35	0.103	16	0.113	2	0.1	0.101	N	0.45	SignalP-noTM
NbD000264.1	0.113	15	0.146	15	0.259	3	0.191	0.17	N	0.45	SignalP-noTM
NbD000263.1	0.155	27	0.135	27	0.189	3	0.128	0.131	N	0.45	SignalP-noTM
NbD000262.1	0.111	21	0.109	21	0.139	4	0.107	0.108	N	0.45	SignalP-noTM
NbD000261.1	0.163	32	0.143	32	0.173	22	0.126	0.134	N	0.45	SignalP-noTM
NbD000260.1	0.244	39	0.162	39	0.182	33	0.111	0.135	N	0.45	SignalP-noTM
NbD000259.1	0.666	27	0.764	27	0.975	15	0.88	0.826	Y	0.45	SignalP-noTM
NbD000258.1	0.123	46	0.109	46	0.122	1	0.094	0.101	N	0.45	SignalP-noTM
NbD000257.1	0.125	16	0.158	16	0.286	3	0.182	0.171	N	0.45	SignalP-noTM
NbD000256.1	0.114	30	0.104	53	0.118	39	0.094	0.099	N	0.45	SignalP-noTM
NbD000255.1	0.216	36	0.194	36	0.24	28	0.174	0.184	N	0.45	SignalP-noTM
NbD000254.1	0.122	26	0.119	14	0.144	1	0.123	0.121	N	0.45	SignalP-noTM
NbD000253.1	0.122	17	0.14	17	0.344	13	0.168	0.155	N	0.45	SignalP-noTM
NbD000252.1	0.213	37	0.258	37	0.578	6	0.359	0.299	N	0.5	SignalP-TM
NbD000251.1	0.121	28	0.113	28	0.13	35	0.108	0.111	N	0.45	SignalP-noTM
NbD000250.1	0.122	24	0.13	12	0.179	1	0.149	0.14	N	0.45	SignalP-noTM
NbD000249.1	0.164	40	0.128	40	0.138	35	0.094	0.11	N	0.45	SignalP-noTM
NbD000248.1	0.178	20	0.153	20	0.266	19	0.132	0.141	N	0.45	SignalP-noTM
NbD000247.1	0.158	20	0.187	20	0.301	19	0.214	0.202	N	0.45	SignalP-noTM
NbD000246.1	0.119	24	0.115	24	0.152	19	0.11	0.113	N	0.45	SignalP-noTM
NbD000245.1	0.117	33	0.102	33	0.103	31	0.09	0.096	N	0.45	SignalP-noTM
NbD000244.1	0.108	30	0.109	11	0.143	40	0.112	0.111	N	0.45	SignalP-noTM
NbD000243.1	0.108	62	0.109	46	0.125	35	0.1	0.104	N	0.45	SignalP-noTM
NbD000242.1	0.126	26	0.116	26	0.127	1	0.107	0.111	N	0.45	SignalP-noTM
NbD000241.1	0.11	68	0.111	12	0.139	12	0.106	0.109	N	0.45	SignalP-noTM
NbD000240.1	0.114	45	0.12	11	0.154	1	0.116	0.118	N	0.45	SignalP-noTM
NbD000239.1	0.149	38	0.132	38	0.151	32	0.118	0.124	N	0.45	SignalP-noTM
NbD000238.1	0.11	45	0.104	65	0.112	6	0.097	0.1	N	0.45	SignalP-noTM
NbD000237.1	0.118	24	0.142	17	0.208	7	0.179	0.162	N	0.45	SignalP-noTM
NbD000236.1	0.107	64	0.103	39	0.116	3	0.097	0.1	N	0.45	SignalP-noTM
NbD000235.1	0.11	29	0.105	53	0.11	65	0.098	0.101	N	0.45	SignalP-noTM
NbD000234.1	0.197	26	0.173	26	0.245	4	0.156	0.164	N	0.45	SignalP-noTM
NbD000233.1	0.128	36	0.123	36	0.148	24	0.12	0.121	N	0.45	SignalP-noTM
NbD000232.1	0.11	33	0.112	12	0.132	2	0.112	0.112	N	0.45	SignalP-noTM
NbD000231.1	0.113	40	0.106	22	0.132	39	0.105	0.106	N	0.45	SignalP-noTM
NbD000230.1	0.142	37	0.181	20	0.358	14	0.281	0.221	N	0.5	SignalP-TM
NbD000229.1	0.135	22	0.129	11	0.219	1	0.141	0.133	N	0.5	SignalP-TM
NbD000228.1	0.309	22	0.432	22	0.738	18	0.606	0.502	Y	0.5	SignalP-TM
NbD000227.1	0.588	26	0.64	26	0.87	25	0.701	0.673	Y	0.45	SignalP-noTM
NbD000226.1	0.11	29	0.102	41	0.119	3	0.096	0.099	N	0.45	SignalP-noTM
NbD000225.1	0.202	25	0.17	25	0.295	2	0.154	0.161	N	0.45	SignalP-noTM
NbD000224.1	0.108	61	0.105	12	0.118	56	0.1	0.102	N	0.45	SignalP-noTM
NbD000223.1	0.107	8	0.102	70	0.108	64	0.094	0.097	N	0.45	SignalP-noTM
NbD000222.1	0.112	64	0.107	27	0.128	21	0.103	0.105	N	0.45	SignalP-noTM
NbD000221.1	0.118	28	0.137	11	0.215	1	0.146	0.142	N	0.45	SignalP-noTM
NbD000220.1	0.508	25	0.67	20	0.96	4	0.921	0.805	Y	0.45	SignalP-noTM
NbD000219.1	0.11	32	0.107	12	0.138	2	0.109	0.108	N	0.45	SignalP-noTM
NbD000218.1	0.179	37	0.138	37	0.121	33	0.105	0.12	N	0.45	SignalP-noTM
NbD000217.1	0.136	46	0.22	17	0.492	7	0.414	0.325	N	0.45	SignalP-noTM
NbD000216.1	0.368	17	0.264	17	0.24	7	0.199	0.229	N	0.45	SignalP-noTM
NbD000215.1	0.536	31	0.352	31	0.548	2	0.215	0.297	N	0.5	SignalP-TM
NbD000214.1	0.123	51	0.125	51	0.222	49	0.117	0.121	N	0.45	SignalP-noTM
NbD000213.1	0.15	35	0.119	35	0.129	3	0.098	0.108	N	0.45	SignalP-noTM
NbD000212.1	0.144	33	0.124	33	0.152	19	0.11	0.119	N	0.5	SignalP-TM
NbD000211.1	0.666	26	0.607	26	0.74	1	0.567	0.591	Y	0.5	SignalP-TM
NbD000210.1	0.537	27	0.688	27	0.986	14	0.892	0.798	Y	0.45	SignalP-noTM
NbD000209.1	0.856	22	0.906	22	0.986	13	0.958	0.934	Y	0.45	SignalP-noTM
NbD000208.1	0.108	11	0.104	11	0.115	16	0.099	0.101	N	0.45	SignalP-noTM
NbD000207.1	0.111	19	0.105	19	0.109	52	0.098	0.102	N	0.45	SignalP-noTM
NbD000206.1	0.158	21	0.157	21	0.179	1	0.155	0.156	N	0.45	SignalP-noTM
NbD000205.1	0.299	39	0.169	39	0.243	23	0.124	0.151	N	0.5	SignalP-TM
NbD000204.1	0.113	35	0.106	11	0.114	1	0.104	0.105	N	0.45	SignalP-noTM
NbD000203.1	0.107	59	0.114	14	0.158	33	0.112	0.113	N	0.45	SignalP-noTM
NbD000202.1	0.107	25	0.104	25	0.137	47	0.1	0.102	N	0.45	SignalP-noTM
NbD000201.1	0.11	69	0.105	69	0.114	56	0.096	0.1	N	0.45	SignalP-noTM
NbD000200.1	0.121	22	0.11	22	0.123	1	0.099	0.104	N	0.45	SignalP-noTM
NbD000199.1	0.137	17	0.112	17	0.112	51	0.094	0.103	N	0.45	SignalP-noTM
NbD000198.1	0.139	59	0.218	23	0.52	8	0.367	0.299	N	0.45	SignalP-noTM
NbD000197.1	0.109	45	0.11	11	0.139	3	0.111	0.11	N	0.45	SignalP-noTM
NbD000196.1	0.109	60	0.104	60	0.112	55	0.096	0.1	N	0.45	SignalP-noTM
NbD000195.1	0.122	19	0.115	19	0.152	8	0.11	0.112	N	0.45	SignalP-noTM
NbD000194.1	0.126	16	0.147	16	0.238	3	0.158	0.153	N	0.45	SignalP-noTM
NbD000193.1	0.109	37	0.103	11	0.109	70	0.095	0.098	N	0.45	SignalP-noTM
NbD000192.1	0.105	10	0.113	32	0.135	23	0.117	0.115	N	0.45	SignalP-noTM
NbD000191.1	0.109	56	0.108	56	0.121	40	0.103	0.106	N	0.45	SignalP-noTM
NbD000190.1	0.108	60	0.123	12	0.164	1	0.127	0.125	N	0.45	SignalP-noTM
NbD000189.1	0.156	60	0.126	60	0.119	39	0.097	0.11	N	0.45	SignalP-noTM
NbD000188.1	0.176	25	0.149	25	0.17	3	0.127	0.137	N	0.45	SignalP-noTM
NbD000187.1	0.411	58	0.217	58	0.172	6	0.123	0.166	N	0.45	SignalP-noTM
NbD000186.1	0.108	58	0.104	58	0.109	38	0.094	0.099	N	0.45	SignalP-noTM
NbD000185.1	0.107	51	0.104	13	0.115	1	0.096	0.1	N	0.45	SignalP-noTM
NbD000184.1	0.159	27	0.128	27	0.21	26	0.106	0.116	N	0.45	SignalP-noTM
NbD000183.1	0.115	18	0.151	11	0.264	1	0.17	0.161	N	0.45	SignalP-noTM
NbD000182.1	0.173	37	0.133	37	0.123	5	0.105	0.118	N	0.45	SignalP-noTM
NbD000181.1	0.648	25	0.785	25	0.99	18	0.948	0.873	Y	0.45	SignalP-noTM
NbD000180.1	0.439	28	0.529	28	0.832	5	0.665	0.602	Y	0.45	SignalP-noTM
NbD000179.1	0.136	36	0.113	36	0.116	35	0.093	0.102	N	0.45	SignalP-noTM
NbD000178.1	0.731	26	0.76	26	0.893	20	0.781	0.768	Y	0.5	SignalP-TM
NbD000177.1	0.11	20	0.13	12	0.186	1	0.124	0.127	N	0.45	SignalP-noTM
NbD000176.1	0.138	45	0.123	45	0.186	44	0.108	0.115	N	0.45	SignalP-noTM
NbD000175.1	0.627	26	0.71	26	0.941	6	0.812	0.765	Y	0.45	SignalP-noTM
NbD000174.1	0.837	24	0.878	24	0.979	14	0.921	0.901	Y	0.45	SignalP-noTM
NbD000173.1	0.109	45	0.113	12	0.144	3	0.112	0.112	N	0.45	SignalP-noTM
NbD000172.1	0.197	34	0.157	34	0.201	25	0.128	0.141	N	0.45	SignalP-noTM
NbD000171.1	0.562	20	0.672	20	0.893	15	0.81	0.746	Y	0.45	SignalP-noTM
NbD000170.1	0.141	24	0.138	24	0.175	21	0.135	0.136	N	0.45	SignalP-noTM
NbD000169.1	0.11	33	0.109	11	0.153	30	0.106	0.107	N	0.45	SignalP-noTM
NbD000168.1	0.108	38	0.109	38	0.128	23	0.102	0.105	N	0.45	SignalP-noTM
NbD000167.1	0.788	29	0.862	29	0.991	16	0.946	0.907	Y	0.45	SignalP-noTM
NbD000166.1	0.113	20	0.152	17	0.304	16	0.199	0.177	N	0.45	SignalP-noTM
NbD000165.1	0.116	25	0.124	11	0.171	1	0.125	0.125	N	0.45	SignalP-noTM
NbD000164.1	0.114	25	0.132	20	0.21	16	0.161	0.148	N	0.45	SignalP-noTM
NbD000163.1	0.738	25	0.827	25	0.966	5	0.924	0.879	Y	0.45	SignalP-noTM
NbD000162.1	0.892	27	0.881	27	0.929	8	0.85	0.864	Y	0.45	SignalP-noTM
NbD000161.1	0.109	58	0.107	68	0.118	51	0.1	0.103	N	0.45	SignalP-noTM
NbD000160.1	0.108	36	0.107	36	0.12	28	0.1	0.103	N	0.45	SignalP-noTM
NbD000159.1	0.112	21	0.123	11	0.187	1	0.135	0.128	N	0.5	SignalP-TM
NbD000158.1	0.175	34	0.228	24	0.481	20	0.295	0.255	N	0.5	SignalP-TM
NbD000157.1	0.11	66	0.107	66	0.136	3	0.102	0.104	N	0.45	SignalP-noTM
NbD000156.1	0.144	16	0.16	16	0.258	15	0.159	0.159	N	0.45	SignalP-noTM
NbD000155.1	0.115	19	0.124	12	0.191	1	0.113	0.118	N	0.45	SignalP-noTM
NbD000154.1	0.595	25	0.735	25	0.977	14	0.906	0.827	Y	0.45	SignalP-noTM
NbD000153.1	0.106	57	0.104	27	0.125	67	0.093	0.1	N	0.5	SignalP-TM
NbD000152.1	0.356	30	0.383	28	0.681	24	0.403	0.394	N	0.45	SignalP-noTM
NbD000151.1	0.187	26	0.133	26	0.119	39	0.094	0.112	N	0.45	SignalP-noTM
NbD000150.1	0.128	50	0.112	50	0.116	23	0.094	0.102	N	0.45	SignalP-noTM
NbD000149.1	0.113	24	0.114	24	0.137	12	0.115	0.114	N	0.45	SignalP-noTM
NbD000148.1	0.233	19	0.152	19	0.12	5	0.099	0.124	N	0.45	SignalP-noTM
NbD000147.1	0.109	55	0.109	12	0.132	4	0.107	0.108	N	0.45	SignalP-noTM
NbD000146.1	0.116	39	0.11	12	0.142	4	0.117	0.114	N	0.45	SignalP-noTM
NbD000145.1	0.118	38	0.137	38	0.259	26	0.163	0.151	N	0.45	SignalP-noTM
NbD000144.1	0.358	26	0.543	26	0.93	14	0.822	0.694	Y	0.45	SignalP-noTM
NbD000143.1	0.108	54	0.126	12	0.199	2	0.135	0.131	N	0.45	SignalP-noTM
NbD000142.1	0.122	40	0.151	13	0.27	1	0.175	0.164	N	0.45	SignalP-noTM
NbD000141.1	0.108	57	0.11	14	0.137	8	0.111	0.11	N	0.45	SignalP-noTM
NbD000140.1	0.241	31	0.444	31	0.916	20	0.803	0.638	Y	0.45	SignalP-noTM
NbD000139.1	0.108	48	0.117	13	0.167	4	0.13	0.124	N	0.45	SignalP-noTM
NbD000138.1	0.121	21	0.128	57	0.205	49	0.119	0.125	N	0.5	SignalP-TM
NbD000137.1	0.362	22	0.323	22	0.491	14	0.288	0.304	N	0.45	SignalP-noTM
NbD000136.1	0.112	23	0.121	12	0.172	5	0.146	0.134	N	0.45	SignalP-noTM
NbD000135.1	0.344	19	0.562	19	0.948	4	0.913	0.751	Y	0.45	SignalP-noTM
NbD000134.1	0.108	49	0.107	49	0.114	46	0.099	0.102	N	0.45	SignalP-noTM
NbD000133.1	0.55	21	0.693	21	0.961	8	0.865	0.786	Y	0.45	SignalP-noTM
NbD000132.1	0.132	17	0.115	17	0.124	21	0.1	0.107	N	0.45	SignalP-noTM
NbD000131.1	0.108	41	0.107	36	0.116	24	0.094	0.102	N	0.5	SignalP-TM
NbD000130.1	0.176	36	0.145	36	0.285	35	0.112	0.127	N	0.45	SignalP-noTM
NbD000129.1	0.181	42	0.145	42	0.178	40	0.111	0.126	N	0.45	SignalP-noTM
NbD000128.1	0.144	40	0.124	40	0.128	35	0.103	0.113	N	0.45	SignalP-noTM
NbD000127.1	0.248	23	0.262	23	0.688	3	0.385	0.311	N	0.5	SignalP-TM
NbD000126.1	0.108	28	0.108	47	0.132	9	0.103	0.106	N	0.5	SignalP-TM
NbD000125.1	0.14	36	0.159	49	0.243	48	0.145	0.153	N	0.5	SignalP-TM
NbD000124.1	0.12	22	0.105	22	0.114	57	0.092	0.098	N	0.45	SignalP-noTM
NbD000123.1	0.201	38	0.221	38	0.584	16	0.244	0.233	N	0.45	SignalP-noTM
NbD000122.1	0.171	37	0.134	37	0.127	33	0.107	0.12	N	0.45	SignalP-noTM
NbD000121.1	0.171	18	0.134	18	0.155	25	0.1	0.116	N	0.45	SignalP-noTM
NbD000120.1	0.139	30	0.137	30	0.216	5	0.147	0.142	N	0.45	SignalP-noTM
NbD000119.1	0.215	33	0.172	33	0.237	1	0.147	0.159	N	0.45	SignalP-noTM
NbD000118.1	0.153	52	0.112	36	0.157	32	0.101	0.108	N	0.5	SignalP-TM
NbD000117.1	0.641	48	0.521	48	0.655	46	0.25	0.412	N	0.5	SignalP-TM
NbD000116.1	0.132	45	0.144	24	0.31	13	0.184	0.165	N	0.45	SignalP-noTM
NbD000115.1	0.188	26	0.191	26	0.306	24	0.19	0.191	N	0.45	SignalP-noTM
NbD000114.1	0.112	53	0.103	63	0.107	11	0.096	0.099	N	0.45	SignalP-noTM
NbD000113.1	0.109	55	0.103	36	0.113	5	0.098	0.1	N	0.45	SignalP-noTM
NbD000112.1	0.169	54	0.138	54	0.153	45	0.102	0.119	N	0.45	SignalP-noTM
NbD000111.1	0.153	41	0.198	27	0.441	17	0.287	0.246	N	0.45	SignalP-noTM
NbD000110.1	0.342	28	0.528	28	0.972	12	0.839	0.696	Y	0.45	SignalP-noTM
NbD000109.1	0.122	26	0.137	15	0.21	4	0.158	0.148	N	0.45	SignalP-noTM
NbD000108.1	0.14	39	0.121	39	0.142	33	0.101	0.11	N	0.45	SignalP-noTM
NbD000107.1	0.224	27	0.22	11	0.566	1	0.437	0.307	N	0.5	SignalP-TM
NbD000106.1	0.155	31	0.163	31	0.257	7	0.175	0.168	N	0.5	SignalP-TM
NbD000105.1	0.231	36	0.151	36	0.13	53	0.099	0.123	N	0.45	SignalP-noTM
NbD000104.1	0.141	47	0.123	11	0.18	5	0.138	0.129	N	0.5	SignalP-TM
NbD000103.1	0.107	70	0.103	70	0.106	3	0.095	0.099	N	0.45	SignalP-noTM
NbD000102.1	0.11	19	0.11	19	0.148	12	0.111	0.11	N	0.45	SignalP-noTM
NbD000101.1	0.132	16	0.122	16	0.127	14	0.113	0.117	N	0.45	SignalP-noTM
NbD000100.1	0.118	24	0.107	24	0.125	23	0.096	0.101	N	0.45	SignalP-noTM
NbD000099.1	0.114	22	0.145	22	0.248	13	0.184	0.166	N	0.45	SignalP-noTM
NbD000098.1	0.114	32	0.139	11	0.215	1	0.149	0.144	N	0.45	SignalP-noTM
NbD000097.1	0.123	29	0.11	12	0.136	1	0.096	0.102	N	0.45	SignalP-noTM
NbD000096.1	0.119	19	0.157	19	0.28	3	0.214	0.188	N	0.45	SignalP-noTM
NbD000095.1	0.364	26	0.565	26	0.994	14	0.889	0.74	Y	0.45	SignalP-noTM
NbD000094.1	0.118	21	0.118	57	0.181	49	0.102	0.112	N	0.5	SignalP-TM
NbD000093.1	0.13	26	0.118	26	0.138	5	0.109	0.113	N	0.45	SignalP-noTM
NbD000092.1	0.121	18	0.214	11	0.551	2	0.326	0.275	N	0.45	SignalP-noTM
NbD000091.1	0.11	58	0.111	11	0.127	2	0.106	0.108	N	0.45	SignalP-noTM
NbD000090.1	0.501	20	0.678	20	0.973	12	0.918	0.808	Y	0.45	SignalP-noTM
NbD000089.1	0.107	65	0.104	65	0.108	60	0.097	0.1	N	0.45	SignalP-noTM
NbD000088.1	0.822	27	0.85	27	0.958	19	0.878	0.865	Y	0.45	SignalP-noTM
NbD000087.1	0.314	34	0.227	34	0.289	31	0.176	0.2	N	0.45	SignalP-noTM
NbD000086.1	0.152	19	0.15	16	0.173	15	0.141	0.145	N	0.45	SignalP-noTM
NbD000085.1	0.158	18	0.194	18	0.337	7	0.235	0.216	N	0.45	SignalP-noTM
NbD000084.1	0.111	37	0.107	59	0.132	53	0.1	0.103	N	0.45	SignalP-noTM
NbD000083.1	0.287	32	0.41	32	0.684	28	0.486	0.44	N	0.5	SignalP-TM
NbD000082.1	0.109	56	0.104	39	0.113	22	0.099	0.101	N	0.45	SignalP-noTM
NbD000081.1	0.187	17	0.159	17	0.193	27	0.132	0.145	N	0.45	SignalP-noTM
NbD000080.1	0.149	48	0.122	48	0.125	6	0.099	0.109	N	0.45	SignalP-noTM
NbD000079.1	0.117	20	0.117	20	0.147	1	0.114	0.115	N	0.45	SignalP-noTM
NbD000078.1	0.144	22	0.128	22	0.14	7	0.113	0.12	N	0.45	SignalP-noTM
NbD000077.1	0.165	48	0.136	48	0.179	47	0.098	0.115	N	0.45	SignalP-noTM
NbD000076.1	0.112	55	0.106	55	0.12	27	0.099	0.102	N	0.45	SignalP-noTM
NbD000075.1	0.117	50	0.115	32	0.155	21	0.12	0.118	N	0.45	SignalP-noTM
NbD000074.1	0.175	21	0.214	21	0.497	1	0.238	0.227	N	0.45	SignalP-noTM
NbD000073.1	0.151	16	0.168	16	0.419	15	0.194	0.182	N	0.45	SignalP-noTM
NbD000072.1	0.547	25	0.349	25	0.416	2	0.235	0.287	N	0.45	SignalP-noTM
NbD000071.1	0.11	23	0.154	16	0.325	6	0.242	0.201	N	0.45	SignalP-noTM
NbD000070.1	0.11	56	0.105	36	0.113	26	0.099	0.102	N	0.45	SignalP-noTM
NbD000069.1	0.118	24	0.114	24	0.129	11	0.111	0.112	N	0.45	SignalP-noTM
NbD000068.1	0.198	24	0.165	11	0.294	1	0.251	0.199	N	0.5	SignalP-TM
NbD000067.1	0.401	19	0.282	19	0.306	30	0.183	0.229	N	0.45	SignalP-noTM
NbD000066.1	0.111	46	0.106	13	0.115	3	0.102	0.104	N	0.45	SignalP-noTM
NbD000065.1	0.306	38	0.225	38	0.275	26	0.149	0.184	N	0.45	SignalP-noTM
NbD000064.1	0.112	65	0.112	35	0.128	31	0.092	0.104	N	0.5	SignalP-TM
NbD000063.1	0.147	46	0.144	46	0.317	41	0.122	0.132	N	0.45	SignalP-noTM
NbD000062.1	0.11	47	0.102	32	0.113	54	0.096	0.099	N	0.45	SignalP-noTM
NbD000061.1	0.172	29	0.166	29	0.254	28	0.139	0.155	N	0.5	SignalP-TM
NbD000060.1	0.167	23	0.16	11	0.386	2	0.228	0.187	N	0.5	SignalP-TM
NbD000059.1	0.115	44	0.118	44	0.171	10	0.123	0.121	N	0.45	SignalP-noTM
NbD000058.1	0.145	29	0.127	29	0.163	2	0.12	0.123	N	0.45	SignalP-noTM
NbD000057.1	0.135	18	0.125	18	0.152	2	0.116	0.12	N	0.45	SignalP-noTM
NbD000056.1	0.119	39	0.115	39	0.147	30	0.112	0.114	N	0.45	SignalP-noTM
NbD000055.1	0.116	24	0.112	24	0.159	23	0.108	0.11	N	0.45	SignalP-noTM
NbD000054.1	0.111	28	0.104	28	0.11	26	0.098	0.101	N	0.45	SignalP-noTM
NbD000053.1	0.11	66	0.107	48	0.115	1	0.101	0.104	N	0.45	SignalP-noTM
NbD000052.1	0.112	22	0.11	12	0.13	1	0.099	0.104	N	0.45	SignalP-noTM
NbD000051.1	0.209	20	0.25	20	0.465	1	0.273	0.263	N	0.45	SignalP-noTM
NbD000050.1	0.127	29	0.122	19	0.211	3	0.139	0.131	N	0.45	SignalP-noTM
NbD000049.1	0.336	30	0.219	30	0.379	2	0.192	0.208	N	0.5	SignalP-TM
NbD000048.1	0.143	31	0.17	33	0.432	30	0.235	0.196	N	0.5	SignalP-TM
NbD000047.1	0.11	58	0.103	62	0.106	50	0.093	0.098	N	0.45	SignalP-noTM
NbD000046.1	0.159	27	0.157	27	0.266	1	0.164	0.161	N	0.45	SignalP-noTM
NbD000045.1	0.108	61	0.108	38	0.142	26	0.104	0.106	N	0.45	SignalP-noTM
NbD000044.1	0.107	50	0.103	70	0.113	54	0.096	0.1	N	0.45	SignalP-noTM
NbD000043.1	0.151	26	0.145	12	0.272	2	0.171	0.159	N	0.45	SignalP-noTM
NbD000042.1	0.108	63	0.115	15	0.153	13	0.123	0.119	N	0.45	SignalP-noTM
NbD000041.1	0.107	68	0.103	68	0.108	12	0.097	0.1	N	0.45	SignalP-noTM
NbD000040.1	0.11	27	0.108	56	0.114	49	0.101	0.104	N	0.45	SignalP-noTM
NbD000039.1	0.202	60	0.161	60	0.217	49	0.118	0.137	N	0.45	SignalP-noTM
NbD000038.1	0.251	43	0.197	43	0.393	37	0.128	0.16	N	0.45	SignalP-noTM
NbD000037.1	0.212	32	0.207	32	0.403	2	0.189	0.199	N	0.5	SignalP-TM
NbD000036.1	0.122	22	0.13	11	0.245	1	0.133	0.131	N	0.5	SignalP-TM
NbD000035.1	0.138	50	0.124	21	0.182	14	0.137	0.129	N	0.5	SignalP-TM
NbD000034.1	0.195	34	0.112	12	0.148	8	0.125	0.117	N	0.5	SignalP-TM
NbD000033.1	0.844	26	0.874	26	0.964	17	0.902	0.889	Y	0.45	SignalP-noTM
NbD000032.1	0.119	20	0.124	20	0.199	13	0.126	0.125	N	0.45	SignalP-noTM
NbD000031.1	0.121	48	0.108	48	0.115	47	0.095	0.101	N	0.45	SignalP-noTM
NbD000030.1	0.126	55	0.121	12	0.166	53	0.107	0.114	N	0.45	SignalP-noTM
NbD000029.1	0.11	50	0.107	67	0.113	60	0.099	0.103	N	0.45	SignalP-noTM
NbD000028.1	0.179	53	0.189	53	0.361	42	0.157	0.176	N	0.5	SignalP-TM
NbD000027.1	0.109	23	0.105	23	0.11	8	0.101	0.103	N	0.45	SignalP-noTM
NbD000026.1	0.127	20	0.117	20	0.127	18	0.107	0.112	N	0.45	SignalP-noTM
NbD000025.1	0.196	47	0.219	47	0.37	39	0.199	0.208	N	0.45	SignalP-noTM
NbD000024.1	0.118	29	0.118	12	0.18	26	0.118	0.118	N	0.45	SignalP-noTM
NbD000023.1	0.183	24	0.151	24	0.169	9	0.125	0.137	N	0.45	SignalP-noTM
NbD000022.1	0.111	23	0.115	23	0.159	17	0.119	0.117	N	0.45	SignalP-noTM
NbD000021.1	0.118	54	0.106	54	0.111	70	0.095	0.1	N	0.45	SignalP-noTM
NbD000020.1	0.11	15	0.127	12	0.186	1	0.123	0.125	N	0.45	SignalP-noTM
NbD000019.1	0.195	21	0.184	21	0.261	1	0.165	0.173	N	0.45	SignalP-noTM
NbD000018.1	0.111	30	0.112	16	0.148	47	0.11	0.111	N	0.45	SignalP-noTM
NbD000017.1	0.111	63	0.111	11	0.128	1	0.113	0.112	N	0.45	SignalP-noTM
NbD000016.1	0.128	22	0.125	22	0.135	2	0.121	0.123	N	0.45	SignalP-noTM
NbD000015.1	0.11	63	0.107	63	0.123	54	0.098	0.102	N	0.45	SignalP-noTM
NbD000014.1	0.109	65	0.106	65	0.116	25	0.098	0.102	N	0.45	SignalP-noTM
NbD000013.1	0.11	58	0.104	58	0.11	50	0.094	0.098	N	0.45	SignalP-noTM
NbD000012.1	0.107	32	0.106	46	0.122	32	0.105	0.105	N	0.45	SignalP-noTM
NbD000011.1	0.166	47	0.173	47	0.244	44	0.127	0.154	N	0.5	SignalP-TM
NbD000010.1	0.142	68	0.129	68	0.263	67	0.098	0.117	N	0.5	SignalP-TM
NbD000009.1	0.205	37	0.179	37	0.195	26	0.129	0.159	N	0.5	SignalP-TM
NbD000008.1	0.108	64	0.102	33	0.118	24	0.097	0.1	N	0.45	SignalP-noTM
NbD000007.1	0.119	24	0.105	24	0.111	42	0.092	0.098	N	0.45	SignalP-noTM
NbD000006.1	0.115	54	0.131	23	0.195	12	0.16	0.146	N	0.45	SignalP-noTM
NbD000005.1	0.109	20	0.135	11	0.2	1	0.155	0.146	N	0.45	SignalP-noTM
NbD000004.1	0.115	28	0.104	70	0.111	60	0.094	0.099	N	0.45	SignalP-noTM
NbD000003.1	0.121	23	0.109	23	0.117	61	0.099	0.104	N	0.45	SignalP-noTM
NbD000002.1	0.111	5	0.103	21	0.122	15	0.098	0.1	N	0.45	SignalP-noTM
NbD000001.1	0.117	25	0.13	21	0.187	2	0.149	0.14	N	0.45	SignalP-noTM
NbD053092.1	0.113	17	0.107	17	0.121	15	0.102	0.104	N	0.45	SignalP-noTM
NbD053091.1	0.112	50	0.117	52	0.22	49	0.108	0.112	N	0.45	SignalP-noTM
NbD053090.1	0.167	45	0.201	12	0.429	1	0.33	0.271	N	0.45	SignalP-noTM
NbD053089.1	0.109	64	0.108	64	0.132	44	0.102	0.105	N	0.45	SignalP-noTM
NbD053088.1	0.13	24	0.107	24	0.113	57	0.09	0.098	N	0.45	SignalP-noTM
NbD053087.1	0.118	27	0.141	11	0.229	5	0.169	0.156	N	0.45	SignalP-noTM
NbD053086.1	0.112	43	0.119	11	0.196	29	0.122	0.121	N	0.45	SignalP-noTM
NbD053085.1	0.107	68	0.106	62	0.124	44	0.098	0.102	N	0.45	SignalP-noTM
NbD053084.1	0.107	20	0.106	38	0.124	21	0.103	0.105	N	0.45	SignalP-noTM
NbD053083.1	0.119	20	0.135	12	0.221	4	0.17	0.149	N	0.5	SignalP-TM
NbD053082.1	0.151	16	0.168	16	0.419	15	0.194	0.182	N	0.45	SignalP-noTM
NbD053081.1	0.308	22	0.373	22	0.661	17	0.446	0.402	N	0.5	SignalP-TM
NbD053080.1	0.123	21	0.16	21	0.319	12	0.21	0.187	N	0.45	SignalP-noTM
NbD053079.1	0.112	21	0.111	21	0.122	1	0.108	0.109	N	0.45	SignalP-noTM
NbD053078.1	0.111	46	0.106	68	0.113	20	0.097	0.101	N	0.45	SignalP-noTM
NbD053077.1	0.865	27	0.891	27	0.994	14	0.927	0.91	Y	0.45	SignalP-noTM
NbD053076.1	0.108	51	0.104	51	0.113	64	0.092	0.097	N	0.45	SignalP-noTM
NbD053075.1	0.107	19	0.15	11	0.281	2	0.199	0.17	N	0.5	SignalP-TM
NbD053074.1	0.13	22	0.162	11	0.319	1	0.228	0.189	N	0.5	SignalP-TM
NbD053073.1	0.113	26	0.155	11	0.27	1	0.189	0.174	N	0.45	SignalP-noTM
NbD053072.1	0.112	15	0.124	15	0.24	8	0.145	0.135	N	0.45	SignalP-noTM
NbD053071.1	0.27	68	0.168	68	0.13	47	0.101	0.132	N	0.45	SignalP-noTM
NbD053070.1	0.122	63	0.109	11	0.159	4	0.118	0.114	N	0.45	SignalP-noTM
NbD053069.1	0.108	47	0.102	64	0.118	10	0.094	0.098	N	0.45	SignalP-noTM
NbD053068.1	0.109	31	0.105	37	0.12	28	0.1	0.102	N	0.45	SignalP-noTM
NbD053067.1	0.111	31	0.104	11	0.109	1	0.099	0.102	N	0.45	SignalP-noTM
NbD053066.1	0.108	38	0.112	11	0.131	1	0.106	0.109	N	0.45	SignalP-noTM
NbD053065.1	0.109	31	0.105	31	0.116	41	0.098	0.101	N	0.45	SignalP-noTM
NbD053064.1	0.113	20	0.114	20	0.141	6	0.114	0.114	N	0.45	SignalP-noTM
NbD053063.1	0.151	28	0.122	28	0.127	41	0.1	0.11	N	0.45	SignalP-noTM
NbD053062.1	0.143	17	0.164	38	0.271	30	0.18	0.171	N	0.5	SignalP-TM
NbD053061.1	0.127	15	0.135	15	0.231	14	0.134	0.134	N	0.45	SignalP-noTM
NbD053060.1	0.145	22	0.125	22	0.128	16	0.109	0.116	N	0.45	SignalP-noTM
NbD053059.1	0.124	44	0.112	24	0.135	13	0.102	0.108	N	0.5	SignalP-TM
NbD053058.1	0.124	40	0.108	40	0.118	9	0.1	0.104	N	0.45	SignalP-noTM
NbD053057.1	0.134	23	0.122	23	0.146	1	0.111	0.116	N	0.45	SignalP-noTM
NbD053056.1	0.11	58	0.102	58	0.109	23	0.092	0.097	N	0.45	SignalP-noTM
NbD053055.1	0.176	36	0.144	36	0.283	35	0.112	0.127	N	0.45	SignalP-noTM
NbD053054.1	0.109	55	0.112	17	0.17	9	0.126	0.119	N	0.45	SignalP-noTM
NbD053053.1	0.804	23	0.858	23	0.978	12	0.916	0.889	Y	0.45	SignalP-noTM
NbD053052.1	0.779	24	0.852	24	0.982	5	0.933	0.896	Y	0.45	SignalP-noTM
NbD053051.1	0.826	20	0.83	20	0.898	5	0.827	0.829	Y	0.45	SignalP-noTM
NbD053050.1	0.122	22	0.116	22	0.127	10	0.111	0.113	N	0.45	SignalP-noTM
NbD053049.1	0.187	24	0.18	11	0.436	3	0.31	0.232	N	0.5	SignalP-TM
NbD053048.1	0.265	30	0.171	30	0.27	3	0.148	0.162	N	0.5	SignalP-TM
NbD053047.1	0.205	35	0.303	20	0.843	15	0.692	0.513	Y	0.45	SignalP-noTM
NbD053046.1	0.125	13	0.147	13	0.218	1	0.134	0.14	N	0.45	SignalP-noTM
NbD053045.1	0.123	32	0.12	19	0.194	4	0.132	0.126	N	0.45	SignalP-noTM
NbD053044.1	0.253	63	0.157	63	0.124	38	0.1	0.126	N	0.45	SignalP-noTM
NbD053043.1	0.611	22	0.7	22	0.947	15	0.797	0.752	Y	0.45	SignalP-noTM
NbD053042.1	0.108	67	0.102	47	0.111	29	0.093	0.097	N	0.45	SignalP-noTM
NbD053041.1	0.14	25	0.118	25	0.142	5	0.101	0.109	N	0.45	SignalP-noTM
NbD053040.1	0.217	28	0.145	28	0.114	27	0.097	0.119	N	0.45	SignalP-noTM
NbD053039.1	0.108	51	0.103	70	0.106	47	0.096	0.099	N	0.45	SignalP-noTM
NbD053038.1	0.107	55	0.11	13	0.13	1	0.102	0.106	N	0.45	SignalP-noTM
NbD053037.1	0.138	18	0.145	18	0.215	31	0.152	0.149	N	0.45	SignalP-noTM
NbD053036.1	0.898	23	0.926	23	0.978	14	0.955	0.942	Y	0.45	SignalP-noTM
NbD053035.1	0.145	33	0.141	33	0.192	14	0.136	0.138	N	0.45	SignalP-noTM
NbD053034.1	0.109	63	0.108	63	0.127	53	0.099	0.103	N	0.45	SignalP-noTM
NbD053033.1	0.131	25	0.115	25	0.118	1	0.101	0.107	N	0.45	SignalP-noTM
NbD053032.1	0.125	25	0.154	16	0.243	8	0.19	0.173	N	0.45	SignalP-noTM
NbD053031.1	0.27	23	0.189	23	0.206	22	0.134	0.167	N	0.5	SignalP-TM
NbD053030.1	0.221	30	0.414	30	0.931	18	0.796	0.62	Y	0.45	SignalP-noTM
NbD053029.1	0.288	53	0.24	18	0.438	17	0.323	0.273	N	0.5	SignalP-TM
NbD053028.1	0.108	59	0.107	70	0.113	57	0.1	0.104	N	0.45	SignalP-noTM
NbD053027.1	0.124	47	0.12	47	0.186	45	0.105	0.112	N	0.45	SignalP-noTM
NbD053026.1	0.112	68	0.104	68	0.136	32	0.097	0.101	N	0.45	SignalP-noTM
NbD053025.1	0.285	30	0.315	30	0.663	7	0.409	0.353	N	0.5	SignalP-TM
NbD053024.1	0.109	34	0.106	34	0.118	22	0.102	0.104	N	0.45	SignalP-noTM
NbD053023.1	0.137	18	0.125	18	0.133	25	0.115	0.12	N	0.45	SignalP-noTM
NbD053022.1	0.113	40	0.114	55	0.157	44	0.11	0.112	N	0.45	SignalP-noTM
NbD053021.1	0.138	36	0.119	36	0.172	67	0.097	0.11	N	0.5	SignalP-TM
NbD053020.1	0.14	18	0.122	69	0.184	59	0.106	0.115	N	0.5	SignalP-TM
NbD053019.1	0.114	16	0.109	16	0.119	4	0.104	0.106	N	0.45	SignalP-noTM
NbD053018.1	0.127	15	0.135	15	0.231	14	0.134	0.134	N	0.45	SignalP-noTM
NbD053017.1	0.111	21	0.138	21	0.254	5	0.173	0.157	N	0.45	SignalP-noTM
NbD053016.1	0.374	31	0.184	31	0.127	30	0.092	0.135	N	0.45	SignalP-noTM
NbD053015.1	0.106	44	0.107	70	0.142	61	0.097	0.103	N	0.5	SignalP-TM
NbD053014.1	0.112	53	0.104	53	0.108	46	0.095	0.099	N	0.45	SignalP-noTM
NbD053013.1	0.839	23	0.871	23	0.954	5	0.904	0.889	Y	0.45	SignalP-noTM
NbD053012.1	0.616	26	0.708	26	0.947	1	0.825	0.771	Y	0.45	SignalP-noTM
NbD053011.1	0.108	48	0.148	13	0.224	2	0.2	0.176	N	0.45	SignalP-noTM
NbD053010.1	0.109	56	0.114	11	0.131	1	0.114	0.114	N	0.45	SignalP-noTM
NbD053009.1	0.123	64	0.111	64	0.122	53	0.098	0.104	N	0.45	SignalP-noTM
NbD053008.1	0.165	43	0.131	43	0.162	42	0.1	0.115	N	0.45	SignalP-noTM
NbD053007.1	0.109	63	0.113	53	0.13	24	0.108	0.11	N	0.45	SignalP-noTM
NbD053006.1	0.109	47	0.106	47	0.113	36	0.102	0.104	N	0.45	SignalP-noTM
NbD053005.1	0.596	27	0.695	27	0.887	14	0.81	0.757	Y	0.45	SignalP-noTM
NbD053004.1	0.418	28	0.48	28	0.824	15	0.642	0.545	Y	0.5	SignalP-TM
NbD053003.1	0.109	69	0.126	54	0.338	47	0.122	0.124	N	0.45	SignalP-noTM
NbD053002.1	0.11	22	0.114	11	0.141	1	0.112	0.113	N	0.45	SignalP-noTM
NbD053001.1	0.117	20	0.135	69	0.232	58	0.118	0.128	N	0.5	SignalP-TM
NbD053000.1	0.206	27	0.415	27	0.946	16	0.822	0.635	Y	0.45	SignalP-noTM
NbD052999.1	0.121	45	0.112	45	0.158	44	0.097	0.104	N	0.45	SignalP-noTM
NbD052998.1	0.112	61	0.106	41	0.113	3	0.097	0.101	N	0.45	SignalP-noTM
NbD052997.1	0.108	66	0.103	39	0.113	55	0.098	0.1	N	0.45	SignalP-noTM
NbD052996.1	0.108	39	0.111	39	0.139	43	0.104	0.107	N	0.45	SignalP-noTM
NbD052995.1	0.109	16	0.104	11	0.144	1	0.092	0.099	N	0.5	SignalP-TM
NbD052994.1	0.126	21	0.111	21	0.116	39	0.096	0.103	N	0.45	SignalP-noTM
NbD052993.1	0.109	48	0.102	70	0.112	56	0.095	0.098	N	0.45	SignalP-noTM
NbD052992.1	0.181	19	0.292	19	0.671	5	0.463	0.384	N	0.45	SignalP-noTM
NbD052991.1	0.137	33	0.126	33	0.217	3	0.128	0.127	N	0.45	SignalP-noTM
NbD052990.1	0.127	44	0.112	44	0.115	51	0.096	0.103	N	0.45	SignalP-noTM
NbD052989.1	0.12	59	0.108	16	0.116	1	0.101	0.105	N	0.45	SignalP-noTM
NbD052988.1	0.587	24	0.728	24	0.962	15	0.904	0.823	Y	0.45	SignalP-noTM
NbD052987.1	0.108	24	0.117	12	0.159	1	0.113	0.115	N	0.45	SignalP-noTM
NbD052986.1	0.112	27	0.103	65	0.108	54	0.095	0.099	N	0.45	SignalP-noTM
NbD052985.1	0.13	21	0.121	39	0.18	33	0.117	0.119	N	0.45	SignalP-noTM
NbD052984.1	0.129	44	0.125	44	0.167	42	0.099	0.115	N	0.5	SignalP-TM
NbD052983.1	0.11	66	0.105	20	0.117	1	0.099	0.102	N	0.45	SignalP-noTM
NbD052982.1	0.119	17	0.11	17	0.117	16	0.098	0.104	N	0.45	SignalP-noTM
NbD052981.1	0.215	19	0.257	19	0.425	1	0.28	0.269	N	0.45	SignalP-noTM
NbD052980.1	0.113	29	0.134	11	0.192	1	0.148	0.141	N	0.45	SignalP-noTM
NbD052979.1	0.134	33	0.118	33	0.189	32	0.101	0.109	N	0.45	SignalP-noTM
NbD052978.1	0.111	51	0.106	31	0.115	23	0.1	0.103	N	0.45	SignalP-noTM
NbD052977.1	0.187	27	0.146	27	0.16	16	0.113	0.128	N	0.45	SignalP-noTM
NbD052976.1	0.119	29	0.11	29	0.135	18	0.102	0.106	N	0.45	SignalP-noTM
NbD052975.1	0.221	35	0.159	35	0.143	29	0.116	0.135	N	0.45	SignalP-noTM
NbD052974.1	0.109	48	0.106	43	0.114	25	0.098	0.102	N	0.45	SignalP-noTM
NbD052973.1	0.119	25	0.122	13	0.175	12	0.133	0.128	N	0.45	SignalP-noTM
NbD052972.1	0.196	54	0.149	54	0.17	50	0.107	0.126	N	0.45	SignalP-noTM
NbD052971.1	0.119	46	0.106	46	0.116	64	0.095	0.1	N	0.45	SignalP-noTM
NbD052970.1	0.151	43	0.131	30	0.21	2	0.132	0.132	N	0.45	SignalP-noTM
NbD052969.1	0.11	33	0.105	11	0.114	25	0.103	0.104	N	0.45	SignalP-noTM
NbD052968.1	0.113	25	0.133	11	0.241	1	0.146	0.138	N	0.5	SignalP-TM
NbD052967.1	0.111	12	0.11	70	0.119	61	0.102	0.106	N	0.45	SignalP-noTM
NbD052966.1	0.113	35	0.146	24	0.295	12	0.194	0.172	N	0.45	SignalP-noTM
NbD052965.1	0.184	35	0.212	35	0.508	6	0.3	0.259	N	0.45	SignalP-noTM
NbD052964.1	0.149	21	0.131	21	0.151	34	0.113	0.121	N	0.45	SignalP-noTM
NbD052963.1	0.113	44	0.108	29	0.153	16	0.108	0.108	N	0.45	SignalP-noTM
NbD052962.1	0.111	65	0.107	65	0.124	8	0.099	0.103	N	0.45	SignalP-noTM
NbD052961.1	0.114	19	0.157	11	0.348	1	0.205	0.176	N	0.5	SignalP-TM
NbD052960.1	0.121	24	0.108	24	0.136	5	0.097	0.102	N	0.45	SignalP-noTM
NbD052959.1	0.111	39	0.106	39	0.113	21	0.099	0.102	N	0.45	SignalP-noTM
NbD052958.1	0.138	38	0.16	12	0.323	4	0.246	0.194	N	0.5	SignalP-TM
NbD052957.1	0.82	27	0.857	27	0.978	14	0.902	0.881	Y	0.45	SignalP-noTM
NbD052956.1	0.126	31	0.12	31	0.145	5	0.118	0.119	N	0.45	SignalP-noTM
NbD052955.1	0.167	22	0.184	22	0.299	6	0.201	0.193	N	0.45	SignalP-noTM
NbD052954.1	0.135	51	0.135	51	0.339	47	0.114	0.124	N	0.45	SignalP-noTM
NbD052953.1	0.163	26	0.245	11	0.743	1	0.493	0.345	N	0.5	SignalP-TM
NbD052952.1	0.127	32	0.13	12	0.213	2	0.17	0.151	N	0.45	SignalP-noTM
NbD052951.1	0.111	53	0.115	53	0.16	43	0.109	0.112	N	0.45	SignalP-noTM
NbD052950.1	0.11	44	0.112	44	0.14	36	0.11	0.111	N	0.45	SignalP-noTM
NbD052949.1	0.142	23	0.148	23	0.222	16	0.155	0.152	N	0.45	SignalP-noTM
NbD052948.1	0.138	24	0.132	24	0.163	12	0.125	0.128	N	0.45	SignalP-noTM
NbD052947.1	0.109	38	0.146	11	0.267	1	0.143	0.144	N	0.45	SignalP-noTM
NbD052946.1	0.108	25	0.126	18	0.305	14	0.151	0.139	N	0.45	SignalP-noTM
NbD052945.1	0.112	33	0.111	33	0.137	25	0.105	0.108	N	0.45	SignalP-noTM
NbD052944.1	0.11	62	0.112	24	0.196	6	0.116	0.114	N	0.45	SignalP-noTM
NbD052943.1	0.177	56	0.133	56	0.124	56	0.096	0.113	N	0.45	SignalP-noTM
NbD052942.1	0.109	9	0.11	12	0.146	2	0.109	0.109	N	0.45	SignalP-noTM
NbD052941.1	0.113	52	0.108	22	0.174	49	0.107	0.108	N	0.5	SignalP-TM
NbD052940.1	0.132	44	0.113	44	0.141	12	0.099	0.105	N	0.45	SignalP-noTM
NbD052939.1	0.11	58	0.109	35	0.129	33	0.106	0.108	N	0.45	SignalP-noTM
NbD052938.1	0.138	28	0.127	28	0.162	23	0.117	0.122	N	0.45	SignalP-noTM
NbD052937.1	0.107	70	0.103	70	0.112	31	0.096	0.099	N	0.45	SignalP-noTM
NbD052936.1	0.168	20	0.166	20	0.232	2	0.161	0.163	N	0.45	SignalP-noTM
NbD052935.1	0.126	17	0.113	17	0.124	16	0.1	0.106	N	0.45	SignalP-noTM
NbD052934.1	0.108	28	0.105	65	0.113	45	0.099	0.102	N	0.45	SignalP-noTM
NbD052933.1	0.114	61	0.108	61	0.118	23	0.1	0.104	N	0.45	SignalP-noTM
NbD052932.1	0.107	34	0.108	37	0.119	32	0.1	0.104	N	0.45	SignalP-noTM
NbD052931.1	0.115	18	0.111	55	0.131	45	0.106	0.108	N	0.45	SignalP-noTM
NbD052930.1	0.237	53	0.176	12	0.405	3	0.314	0.251	N	0.45	SignalP-noTM
NbD052929.1	0.865	21	0.881	21	0.947	12	0.894	0.888	Y	0.45	SignalP-noTM
NbD052928.1	0.522	20	0.491	20	0.672	5	0.446	0.467	Y	0.45	SignalP-noTM
NbD052927.1	0.127	32	0.111	32	0.114	50	0.098	0.104	N	0.45	SignalP-noTM
NbD052926.1	0.108	58	0.108	37	0.121	31	0.1	0.104	N	0.45	SignalP-noTM
NbD052925.1	0.114	25	0.118	12	0.152	1	0.116	0.117	N	0.45	SignalP-noTM
NbD052924.1	0.17	18	0.252	18	0.438	14	0.377	0.319	N	0.45	SignalP-noTM
NbD052923.1	0.161	24	0.331	24	0.825	9	0.687	0.523	Y	0.45	SignalP-noTM
NbD052922.1	0.107	67	0.105	56	0.114	36	0.096	0.1	N	0.45	SignalP-noTM
NbD052921.1	0.127	15	0.135	15	0.231	14	0.134	0.134	N	0.45	SignalP-noTM
NbD052920.1	0.135	49	0.116	39	0.163	32	0.109	0.113	N	0.5	SignalP-TM
NbD052919.1	0.131	40	0.142	18	0.224	4	0.15	0.146	N	0.45	SignalP-noTM
NbD052918.1	0.109	16	0.107	16	0.136	15	0.106	0.106	N	0.45	SignalP-noTM
NbD052917.1	0.139	19	0.22	19	0.522	8	0.347	0.289	N	0.45	SignalP-noTM
NbD052916.1	0.121	20	0.117	20	0.146	13	0.114	0.115	N	0.45	SignalP-noTM
NbD052915.1	0.111	24	0.111	12	0.135	2	0.111	0.111	N	0.45	SignalP-noTM
NbD052914.1	0.125	23	0.112	23	0.167	22	0.1	0.106	N	0.45	SignalP-noTM
NbD052913.1	0.121	51	0.13	11	0.224	48	0.142	0.135	N	0.5	SignalP-TM
NbD052912.1	0.16	53	0.218	19	0.398	17	0.305	0.253	N	0.5	SignalP-TM
NbD052911.1	0.108	52	0.107	15	0.13	14	0.11	0.108	N	0.5	SignalP-TM
NbD052910.1	0.113	20	0.103	65	0.102	67	0.095	0.099	N	0.45	SignalP-noTM
NbD052909.1	0.109	31	0.113	16	0.142	12	0.116	0.115	N	0.45	SignalP-noTM
NbD052908.1	0.783	24	0.843	24	0.96	15	0.908	0.878	Y	0.45	SignalP-noTM
NbD052907.1	0.112	40	0.104	40	0.134	13	0.1	0.102	N	0.45	SignalP-noTM
NbD052906.1	0.115	45	0.109	45	0.119	52	0.098	0.103	N	0.45	SignalP-noTM
NbD052905.1	0.117	67	0.112	11	0.154	7	0.116	0.114	N	0.45	SignalP-noTM
NbD052904.1	0.11	67	0.107	50	0.116	38	0.099	0.103	N	0.45	SignalP-noTM
NbD052903.1	0.554	27	0.678	27	0.874	23	0.796	0.742	Y	0.45	SignalP-noTM
NbD052902.1	0.114	17	0.109	17	0.117	3	0.102	0.105	N	0.45	SignalP-noTM
NbD052901.1	0.109	53	0.102	48	0.106	39	0.094	0.098	N	0.45	SignalP-noTM
NbD052900.1	0.114	17	0.109	17	0.117	3	0.102	0.105	N	0.45	SignalP-noTM
NbD052899.1	0.843	22	0.893	22	0.977	3	0.946	0.921	Y	0.45	SignalP-noTM
NbD052898.1	0.112	14	0.105	14	0.113	37	0.092	0.098	N	0.45	SignalP-noTM
NbD052897.1	0.134	34	0.143	34	0.366	32	0.138	0.14	N	0.45	SignalP-noTM
NbD052896.1	0.108	26	0.118	11	0.156	12	0.121	0.12	N	0.45	SignalP-noTM
NbD052895.1	0.17	22	0.123	22	0.11	26	0.089	0.104	N	0.45	SignalP-noTM
NbD052894.1	0.146	27	0.194	27	0.373	7	0.261	0.23	N	0.45	SignalP-noTM
NbD052893.1	0.117	18	0.132	18	0.248	13	0.15	0.142	N	0.45	SignalP-noTM
NbD052892.1	0.122	37	0.135	37	0.24	5	0.156	0.146	N	0.45	SignalP-noTM
NbD052891.1	0.111	34	0.106	68	0.117	10	0.1	0.102	N	0.45	SignalP-noTM
NbD052890.1	0.111	68	0.107	68	0.118	29	0.099	0.103	N	0.45	SignalP-noTM
NbD052889.1	0.112	58	0.111	12	0.121	11	0.111	0.111	N	0.45	SignalP-noTM
NbD052888.1	0.108	27	0.112	12	0.199	3	0.125	0.119	N	0.45	SignalP-noTM
NbD052887.1	0.117	29	0.109	29	0.124	12	0.102	0.105	N	0.45	SignalP-noTM
NbD052886.1	0.581	28	0.735	28	0.971	17	0.919	0.834	Y	0.45	SignalP-noTM
NbD052885.1	0.122	33	0.108	33	0.129	6	0.102	0.105	N	0.45	SignalP-noTM
NbD052884.1	0.124	26	0.123	11	0.167	1	0.116	0.119	N	0.45	SignalP-noTM
NbD052883.1	0.18	27	0.226	11	0.68	2	0.427	0.306	N	0.5	SignalP-TM
NbD052882.1	0.294	20	0.215	20	0.388	2	0.199	0.209	N	0.5	SignalP-TM
NbD052881.1	0.192	21	0.198	21	0.438	3	0.208	0.203	N	0.45	SignalP-noTM
NbD052880.1	0.161	29	0.276	26	0.668	10	0.474	0.355	N	0.5	SignalP-TM
NbD052879.1	0.139	23	0.122	23	0.122	8	0.108	0.115	N	0.45	SignalP-noTM
NbD052878.1	0.116	20	0.125	20	0.187	8	0.137	0.131	N	0.45	SignalP-noTM
NbD052877.1	0.114	18	0.103	62	0.107	51	0.095	0.099	N	0.45	SignalP-noTM
NbD052876.1	0.126	25	0.113	25	0.136	24	0.103	0.107	N	0.45	SignalP-noTM
NbD052875.1	0.109	69	0.105	12	0.116	13	0.1	0.102	N	0.45	SignalP-noTM
NbD052874.1	0.139	36	0.124	11	0.158	1	0.135	0.13	N	0.45	SignalP-noTM
NbD052873.1	0.147	36	0.124	36	0.125	35	0.105	0.114	N	0.45	SignalP-noTM
NbD052872.1	0.127	15	0.135	15	0.231	14	0.134	0.134	N	0.45	SignalP-noTM
NbD052871.1	0.119	25	0.108	25	0.118	1	0.1	0.103	N	0.45	SignalP-noTM
NbD052870.1	0.11	34	0.111	27	0.151	11	0.11	0.111	N	0.45	SignalP-noTM
NbD052869.1	0.117	27	0.122	27	0.196	10	0.129	0.126	N	0.45	SignalP-noTM
NbD052868.1	0.143	23	0.168	23	0.248	1	0.196	0.183	N	0.45	SignalP-noTM
NbD052867.1	0.111	38	0.105	38	0.117	20	0.096	0.101	N	0.45	SignalP-noTM
NbD052866.1	0.143	43	0.126	43	0.157	41	0.106	0.115	N	0.45	SignalP-noTM
NbD052865.1	0.107	21	0.106	21	0.123	15	0.105	0.106	N	0.45	SignalP-noTM
NbD052864.1	0.114	45	0.107	53	0.118	21	0.099	0.103	N	0.45	SignalP-noTM
NbD052863.1	0.109	65	0.11	27	0.142	17	0.115	0.113	N	0.45	SignalP-noTM
NbD052862.1	0.16	26	0.2	26	0.409	18	0.247	0.225	N	0.45	SignalP-noTM
NbD052861.1	0.444	21	0.643	21	0.966	12	0.93	0.798	Y	0.45	SignalP-noTM
NbD052860.1	0.117	45	0.116	21	0.148	24	0.121	0.119	N	0.45	SignalP-noTM
NbD052859.1	0.144	57	0.127	57	0.143	12	0.109	0.117	N	0.45	SignalP-noTM
NbD052858.1	0.118	20	0.109	20	0.122	21	0.099	0.103	N	0.45	SignalP-noTM
NbD052857.1	0.109	67	0.106	11	0.121	1	0.094	0.1	N	0.45	SignalP-noTM
NbD052856.1	0.393	22	0.513	22	0.802	10	0.664	0.573	Y	0.5	SignalP-TM
NbD052855.1	0.221	33	0.149	33	0.151	32	0.104	0.125	N	0.45	SignalP-noTM
NbD052854.1	0.14	32	0.128	32	0.207	27	0.115	0.121	N	0.45	SignalP-noTM
NbD052853.1	0.261	48	0.125	18	0.191	10	0.141	0.131	N	0.5	SignalP-TM
NbD052852.1	0.16	31	0.14	11	0.213	1	0.182	0.157	N	0.5	SignalP-TM
NbD052851.1	0.117	19	0.111	19	0.12	30	0.103	0.107	N	0.45	SignalP-noTM
NbD052850.1	0.175	21	0.392	21	0.935	14	0.881	0.656	Y	0.45	SignalP-noTM
NbD052849.1	0.107	30	0.106	12	0.119	6	0.105	0.105	N	0.45	SignalP-noTM
NbD052848.1	0.106	10	0.11	43	0.135	27	0.103	0.106	N	0.45	SignalP-noTM
NbD052847.1	0.111	53	0.11	11	0.133	1	0.104	0.107	N	0.45	SignalP-noTM
NbD052846.1	0.109	58	0.102	58	0.103	50	0.091	0.096	N	0.45	SignalP-noTM
NbD052845.1	0.17	26	0.142	26	0.203	1	0.126	0.133	N	0.45	SignalP-noTM
NbD052844.1	0.144	37	0.14	37	0.24	3	0.148	0.145	N	0.45	SignalP-noTM
NbD052843.1	0.115	33	0.111	33	0.138	40	0.109	0.11	N	0.45	SignalP-noTM
NbD052842.1	0.107	12	0.104	12	0.112	25	0.099	0.101	N	0.45	SignalP-noTM
NbD052841.1	0.109	67	0.102	67	0.104	49	0.092	0.097	N	0.45	SignalP-noTM
NbD052840.1	0.127	40	0.113	40	0.119	13	0.099	0.105	N	0.45	SignalP-noTM
NbD052839.1	0.108	58	0.108	37	0.118	32	0.099	0.103	N	0.45	SignalP-noTM
NbD052838.1	0.117	46	0.109	11	0.154	1	0.108	0.109	N	0.5	SignalP-TM
NbD052837.1	0.109	46	0.106	11	0.118	3	0.109	0.108	N	0.45	SignalP-noTM
NbD052836.1	0.119	48	0.133	48	0.186	41	0.113	0.125	N	0.5	SignalP-TM
NbD052835.1	0.113	68	0.105	53	0.148	32	0.101	0.103	N	0.45	SignalP-noTM
NbD052834.1	0.107	61	0.14	27	0.237	21	0.168	0.151	N	0.5	SignalP-TM
NbD052833.1	0.124	34	0.113	34	0.126	12	0.103	0.108	N	0.45	SignalP-noTM
NbD052832.1	0.527	33	0.33	33	0.591	1	0.235	0.292	N	0.5	SignalP-TM
NbD052831.1	0.186	20	0.392	20	0.902	8	0.818	0.622	Y	0.45	SignalP-noTM
NbD052830.1	0.224	25	0.156	25	0.122	4	0.109	0.131	N	0.45	SignalP-noTM
NbD052829.1	0.143	29	0.117	29	0.138	35	0.099	0.108	N	0.45	SignalP-noTM
NbD052828.1	0.161	22	0.146	22	0.183	1	0.13	0.137	N	0.45	SignalP-noTM
NbD052827.1	0.26	19	0.18	19	0.144	8	0.122	0.149	N	0.45	SignalP-noTM
NbD052826.1	0.107	32	0.122	11	0.161	2	0.127	0.125	N	0.45	SignalP-noTM
NbD052825.1	0.726	31	0.807	31	0.958	20	0.876	0.844	Y	0.45	SignalP-noTM
NbD052824.1	0.161	39	0.123	39	0.113	6	0.095	0.108	N	0.45	SignalP-noTM
NbD052823.1	0.115	21	0.107	67	0.118	2	0.1	0.103	N	0.45	SignalP-noTM
NbD052822.1	0.117	28	0.111	12	0.121	1	0.109	0.11	N	0.45	SignalP-noTM
NbD052821.1	0.71	26	0.812	26	0.976	7	0.926	0.874	Y	0.45	SignalP-noTM
NbD052820.1	0.109	31	0.105	51	0.113	22	0.1	0.102	N	0.45	SignalP-noTM
NbD052819.1	0.106	42	0.1	64	0.103	23	0.091	0.095	N	0.45	SignalP-noTM
NbD052818.1	0.111	31	0.104	31	0.113	25	0.096	0.1	N	0.45	SignalP-noTM
NbD052817.1	0.109	57	0.105	40	0.118	23	0.097	0.101	N	0.45	SignalP-noTM
NbD052816.1	0.109	53	0.133	11	0.198	5	0.151	0.143	N	0.45	SignalP-noTM
NbD052815.1	0.111	61	0.114	41	0.145	22	0.114	0.114	N	0.45	SignalP-noTM
NbD052814.1	0.109	9	0.103	26	0.126	23	0.097	0.1	N	0.45	SignalP-noTM
NbD052813.1	0.108	53	0.109	65	0.14	52	0.097	0.105	N	0.5	SignalP-TM
NbD052812.1	0.111	54	0.105	54	0.118	29	0.1	0.102	N	0.45	SignalP-noTM
NbD052811.1	0.118	47	0.106	13	0.115	1	0.105	0.105	N	0.45	SignalP-noTM
NbD052810.1	0.129	37	0.114	37	0.11	44	0.095	0.104	N	0.45	SignalP-noTM
NbD052809.1	0.163	49	0.125	49	0.135	48	0.096	0.109	N	0.45	SignalP-noTM
NbD052808.1	0.144	37	0.12	37	0.134	36	0.097	0.107	N	0.45	SignalP-noTM
NbD052807.1	0.111	23	0.105	64	0.116	45	0.099	0.101	N	0.45	SignalP-noTM
NbD052806.1	0.106	41	0.105	41	0.125	4	0.101	0.103	N	0.45	SignalP-noTM
NbD052805.1	0.108	58	0.109	37	0.121	31	0.102	0.105	N	0.45	SignalP-noTM
NbD052804.1	0.315	28	0.209	28	0.209	27	0.144	0.174	N	0.45	SignalP-noTM
NbD052803.1	0.141	26	0.151	26	0.227	10	0.163	0.158	N	0.45	SignalP-noTM
NbD052802.1	0.137	18	0.125	18	0.133	25	0.115	0.12	N	0.45	SignalP-noTM
NbD052801.1	0.135	28	0.144	28	0.263	17	0.166	0.156	N	0.45	SignalP-noTM
NbD052800.1	0.148	24	0.12	24	0.121	43	0.098	0.108	N	0.45	SignalP-noTM
NbD052799.1	0.124	13	0.111	13	0.121	12	0.1	0.105	N	0.45	SignalP-noTM
NbD052798.1	0.115	64	0.113	17	0.135	11	0.116	0.115	N	0.45	SignalP-noTM
NbD052797.1	0.118	70	0.128	37	0.215	36	0.13	0.129	N	0.5	SignalP-TM
NbD052796.1	0.111	45	0.105	45	0.122	41	0.095	0.099	N	0.45	SignalP-noTM
NbD052795.1	0.116	22	0.112	11	0.176	1	0.106	0.11	N	0.5	SignalP-TM
NbD052794.1	0.166	53	0.135	53	0.14	50	0.101	0.117	N	0.45	SignalP-noTM
NbD052793.1	0.109	53	0.103	53	0.109	39	0.093	0.097	N	0.45	SignalP-noTM
NbD052792.1	0.108	68	0.108	68	0.116	55	0.101	0.104	N	0.45	SignalP-noTM
NbD052791.1	0.449	31	0.417	31	0.585	29	0.377	0.401	N	0.5	SignalP-TM
NbD052790.1	0.109	53	0.104	70	0.112	47	0.096	0.1	N	0.45	SignalP-noTM
NbD052789.1	0.113	24	0.116	12	0.157	1	0.117	0.117	N	0.45	SignalP-noTM
NbD052788.1	0.108	18	0.124	13	0.169	2	0.142	0.133	N	0.45	SignalP-noTM
NbD052787.1	0.107	64	0.104	64	0.118	9	0.1	0.102	N	0.45	SignalP-noTM
NbD052786.1	0.109	37	0.107	21	0.121	11	0.107	0.107	N	0.45	SignalP-noTM
NbD052785.1	0.134	37	0.114	37	0.124	2	0.098	0.105	N	0.45	SignalP-noTM
NbD052784.1	0.126	35	0.142	13	0.306	6	0.19	0.168	N	0.45	SignalP-noTM
NbD052783.1	0.109	64	0.103	45	0.11	28	0.095	0.099	N	0.45	SignalP-noTM
NbD052782.1	0.113	53	0.106	53	0.109	30	0.098	0.102	N	0.45	SignalP-noTM
NbD052781.1	0.143	31	0.125	31	0.149	28	0.109	0.116	N	0.45	SignalP-noTM
NbD052780.1	0.125	36	0.11	36	0.139	9	0.104	0.107	N	0.45	SignalP-noTM
NbD052779.1	0.152	40	0.185	24	0.424	23	0.261	0.226	N	0.45	SignalP-noTM
NbD052778.1	0.113	44	0.101	70	0.105	50	0.091	0.096	N	0.45	SignalP-noTM
NbD052777.1	0.109	53	0.106	53	0.114	42	0.1	0.102	N	0.45	SignalP-noTM
NbD052776.1	0.108	67	0.115	12	0.168	2	0.125	0.12	N	0.45	SignalP-noTM
NbD052775.1	0.11	58	0.108	33	0.14	14	0.108	0.108	N	0.45	SignalP-noTM
NbD052774.1	0.154	13	0.173	13	0.418	12	0.199	0.187	N	0.45	SignalP-noTM
NbD052773.1	0.171	23	0.202	23	0.36	17	0.24	0.223	N	0.45	SignalP-noTM
NbD052772.1	0.11	37	0.105	54	0.109	41	0.099	0.102	N	0.45	SignalP-noTM
NbD052771.1	0.109	51	0.106	51	0.109	43	0.099	0.102	N	0.45	SignalP-noTM
NbD052770.1	0.16	19	0.16	19	0.233	3	0.153	0.156	N	0.45	SignalP-noTM
NbD052769.1	0.121	18	0.111	18	0.118	16	0.102	0.106	N	0.45	SignalP-noTM
NbD052768.1	0.117	28	0.113	11	0.175	2	0.112	0.113	N	0.45	SignalP-noTM
NbD052767.1	0.112	21	0.105	67	0.114	63	0.095	0.099	N	0.45	SignalP-noTM
NbD052766.1	0.61	26	0.715	26	0.979	11	0.852	0.789	Y	0.45	SignalP-noTM
NbD052765.1	0.301	57	0.153	12	0.278	2	0.224	0.181	N	0.5	SignalP-TM
NbD052764.1	0.116	37	0.113	19	0.143	11	0.124	0.119	N	0.45	SignalP-noTM
NbD052763.1	0.139	11	0.132	11	0.162	12	0.132	0.132	N	0.45	SignalP-noTM
NbD052762.1	0.108	61	0.105	26	0.113	11	0.104	0.105	N	0.45	SignalP-noTM
NbD052761.1	0.169	24	0.176	24	0.253	6	0.186	0.182	N	0.45	SignalP-noTM
NbD052760.1	0.114	58	0.118	25	0.17	14	0.122	0.12	N	0.45	SignalP-noTM
NbD052759.1	0.11	52	0.108	54	0.12	42	0.098	0.103	N	0.45	SignalP-noTM
NbD052758.1	0.105	21	0.107	70	0.18	67	0.096	0.103	N	0.5	SignalP-TM
NbD052757.1	0.111	23	0.107	11	0.119	1	0.097	0.101	N	0.45	SignalP-noTM
NbD052756.1	0.129	43	0.114	11	0.132	42	0.114	0.114	N	0.45	SignalP-noTM
NbD052755.1	0.109	40	0.107	12	0.167	2	0.117	0.113	N	0.45	SignalP-noTM
NbD052754.1	0.12	12	0.106	12	0.112	34	0.092	0.099	N	0.45	SignalP-noTM
NbD052753.1	0.11	46	0.11	46	0.123	33	0.099	0.104	N	0.45	SignalP-noTM
NbD052752.1	0.113	30	0.104	46	0.119	36	0.097	0.101	N	0.45	SignalP-noTM
NbD052751.1	0.117	17	0.115	17	0.124	13	0.113	0.114	N	0.45	SignalP-noTM
NbD052750.1	0.109	29	0.106	29	0.128	41	0.101	0.103	N	0.45	SignalP-noTM
NbD052749.1	0.116	23	0.104	66	0.115	53	0.094	0.098	N	0.45	SignalP-noTM
NbD052748.1	0.146	23	0.161	23	0.232	21	0.177	0.17	N	0.45	SignalP-noTM
NbD052747.1	0.76	28	0.819	28	0.979	16	0.89	0.857	Y	0.45	SignalP-noTM
NbD052746.1	0.114	67	0.108	56	0.137	4	0.102	0.105	N	0.45	SignalP-noTM
NbD052745.1	0.124	23	0.121	23	0.149	2	0.117	0.119	N	0.45	SignalP-noTM
NbD052744.1	0.109	42	0.101	42	0.108	7	0.093	0.097	N	0.45	SignalP-noTM
NbD052743.1	0.108	45	0.113	45	0.168	37	0.097	0.107	N	0.5	SignalP-TM
NbD052742.1	0.113	59	0.104	70	0.127	14	0.099	0.101	N	0.45	SignalP-noTM
NbD052741.1	0.624	21	0.762	21	0.969	4	0.933	0.854	Y	0.45	SignalP-noTM
NbD052740.1	0.318	24	0.327	25	0.611	1	0.347	0.335	N	0.5	SignalP-TM
NbD052739.1	0.136	30	0.166	30	0.407	1	0.194	0.177	N	0.5	SignalP-TM
NbD052738.1	0.109	29	0.105	16	0.116	1	0.097	0.101	N	0.45	SignalP-noTM
NbD052737.1	0.177	31	0.244	31	0.57	13	0.378	0.298	N	0.5	SignalP-TM
NbD052736.1	0.11	17	0.104	66	0.113	46	0.099	0.102	N	0.45	SignalP-noTM
NbD052735.1	0.114	29	0.135	11	0.248	3	0.184	0.161	N	0.45	SignalP-noTM
NbD052734.1	0.136	32	0.112	32	0.104	23	0.093	0.102	N	0.45	SignalP-noTM
NbD052733.1	0.109	30	0.106	56	0.125	46	0.096	0.101	N	0.45	SignalP-noTM
NbD052732.1	0.11	35	0.112	19	0.144	6	0.12	0.117	N	0.45	SignalP-noTM
NbD052731.1	0.109	19	0.113	11	0.123	3	0.117	0.115	N	0.45	SignalP-noTM
NbD052730.1	0.11	30	0.104	45	0.112	41	0.096	0.099	N	0.45	SignalP-noTM
NbD052729.1	0.689	19	0.818	19	0.989	10	0.967	0.898	Y	0.45	SignalP-noTM
NbD052728.1	0.354	23	0.264	23	0.398	2	0.261	0.263	N	0.5	SignalP-TM
NbD052727.1	0.713	24	0.79	24	0.937	14	0.873	0.835	Y	0.45	SignalP-noTM
NbD052726.1	0.108	31	0.134	69	0.197	57	0.118	0.127	N	0.5	SignalP-TM
NbD052725.1	0.139	43	0.123	25	0.153	17	0.13	0.127	N	0.45	SignalP-noTM
NbD052724.1	0.109	54	0.102	54	0.105	26	0.093	0.097	N	0.45	SignalP-noTM
NbD052723.1	0.12	28	0.109	28	0.119	22	0.101	0.105	N	0.45	SignalP-noTM
NbD052722.1	0.108	21	0.108	31	0.146	12	0.104	0.106	N	0.45	SignalP-noTM
NbD052721.1	0.119	22	0.107	22	0.114	3	0.095	0.101	N	0.45	SignalP-noTM
NbD052720.1	0.176	22	0.177	22	0.251	6	0.179	0.178	N	0.45	SignalP-noTM
NbD052719.1	0.145	49	0.131	49	0.161	46	0.109	0.119	N	0.45	SignalP-noTM
NbD052718.1	0.109	56	0.105	70	0.116	51	0.098	0.101	N	0.45	SignalP-noTM
NbD052717.1	0.604	22	0.604	22	0.757	16	0.606	0.605	Y	0.45	SignalP-noTM
NbD052716.1	0.195	24	0.297	24	0.638	22	0.456	0.383	N	0.45	SignalP-noTM
NbD052715.1	0.108	60	0.107	60	0.126	48	0.1	0.103	N	0.45	SignalP-noTM
NbD052714.1	0.285	25	0.173	25	0.122	31	0.104	0.136	N	0.45	SignalP-noTM
NbD052713.1	0.528	23	0.335	23	0.281	9	0.212	0.269	N	0.45	SignalP-noTM
NbD052712.1	0.185	33	0.154	33	0.187	1	0.128	0.14	N	0.45	SignalP-noTM
NbD052711.1	0.158	40	0.16	40	0.226	31	0.129	0.148	N	0.5	SignalP-TM
NbD052710.1	0.216	24	0.202	24	0.319	2	0.194	0.198	N	0.45	SignalP-noTM
NbD052709.1	0.112	20	0.13	20	0.204	15	0.154	0.143	N	0.45	SignalP-noTM
NbD052708.1	0.13	40	0.111	40	0.126	1	0.095	0.103	N	0.45	SignalP-noTM
NbD052707.1	0.355	21	0.244	21	0.191	2	0.167	0.203	N	0.45	SignalP-noTM
NbD052706.1	0.135	29	0.123	29	0.151	10	0.115	0.119	N	0.45	SignalP-noTM
NbD052705.1	0.152	20	0.133	20	0.176	14	0.116	0.124	N	0.45	SignalP-noTM
NbD052704.1	0.178	36	0.135	36	0.158	10	0.116	0.127	N	0.5	SignalP-TM
NbD052703.1	0.108	21	0.107	12	0.125	2	0.105	0.106	N	0.45	SignalP-noTM
NbD052702.1	0.116	47	0.112	47	0.14	2	0.108	0.11	N	0.45	SignalP-noTM
NbD052701.1	0.691	22	0.802	22	0.978	4	0.93	0.871	Y	0.45	SignalP-noTM
NbD052700.1	0.11	23	0.11	11	0.132	1	0.109	0.109	N	0.45	SignalP-noTM
NbD052699.1	0.173	20	0.172	20	0.208	11	0.168	0.17	N	0.45	SignalP-noTM
NbD052698.1	0.179	20	0.137	20	0.117	10	0.103	0.119	N	0.45	SignalP-noTM
NbD052697.1	0.111	15	0.107	65	0.116	43	0.099	0.103	N	0.45	SignalP-noTM
NbD052696.1	0.109	30	0.107	30	0.131	21	0.103	0.105	N	0.45	SignalP-noTM
NbD052695.1	0.115	20	0.114	20	0.126	1	0.11	0.112	N	0.45	SignalP-noTM
NbD052694.1	0.109	9	0.12	11	0.162	2	0.12	0.12	N	0.45	SignalP-noTM
NbD052693.1	0.109	37	0.105	59	0.111	63	0.098	0.101	N	0.45	SignalP-noTM
NbD052692.1	0.267	24	0.224	24	0.292	23	0.197	0.213	N	0.5	SignalP-TM
NbD052691.1	0.115	25	0.11	11	0.125	2	0.107	0.109	N	0.45	SignalP-noTM
NbD052690.1	0.124	35	0.13	35	0.167	23	0.135	0.133	N	0.45	SignalP-noTM
NbD052689.1	0.231	62	0.163	11	0.319	4	0.217	0.192	N	0.45	SignalP-noTM
NbD052688.1	0.203	23	0.195	23	0.3	2	0.187	0.191	N	0.45	SignalP-noTM
NbD052687.1	0.11	65	0.109	29	0.128	22	0.112	0.111	N	0.45	SignalP-noTM
NbD052686.1	0.689	20	0.804	20	0.975	11	0.933	0.874	Y	0.45	SignalP-noTM
NbD052685.1	0.108	28	0.105	63	0.119	22	0.097	0.101	N	0.45	SignalP-noTM
NbD052684.1	0.119	32	0.116	11	0.16	4	0.136	0.127	N	0.45	SignalP-noTM
NbD052683.1	0.742	20	0.844	20	0.985	11	0.957	0.905	Y	0.45	SignalP-noTM
NbD052682.1	0.68	25	0.616	25	0.83	1	0.605	0.612	Y	0.5	SignalP-TM
NbD052681.1	0.126	22	0.107	22	0.111	57	0.091	0.098	N	0.45	SignalP-noTM
NbD052680.1	0.117	25	0.117	11	0.144	1	0.119	0.118	N	0.45	SignalP-noTM
NbD052679.1	0.111	37	0.13	11	0.194	3	0.141	0.136	N	0.45	SignalP-noTM
NbD052678.1	0.11	54	0.108	68	0.121	49	0.102	0.104	N	0.45	SignalP-noTM
NbD052677.1	0.109	53	0.102	48	0.108	39	0.094	0.097	N	0.45	SignalP-noTM
NbD052676.1	0.113	46	0.179	12	0.402	1	0.208	0.194	N	0.45	SignalP-noTM
NbD052675.1	0.116	27	0.119	17	0.138	1	0.123	0.121	N	0.45	SignalP-noTM
NbD052674.1	0.111	19	0.108	19	0.142	37	0.104	0.106	N	0.45	SignalP-noTM
NbD052673.1	0.645	31	0.586	31	0.737	25	0.442	0.528	Y	0.5	SignalP-TM
NbD052672.1	0.112	70	0.109	51	0.116	2	0.102	0.105	N	0.45	SignalP-noTM
NbD052671.1	0.422	24	0.626	24	0.979	15	0.929	0.79	Y	0.45	SignalP-noTM
NbD052670.1	0.121	33	0.112	33	0.126	30	0.104	0.108	N	0.45	SignalP-noTM
NbD052669.1	0.178	20	0.165	20	0.202	7	0.147	0.155	N	0.45	SignalP-noTM
NbD052668.1	0.21	38	0.156	38	0.202	37	0.115	0.134	N	0.45	SignalP-noTM
NbD052667.1	0.11	39	0.108	39	0.112	25	0.101	0.104	N	0.45	SignalP-noTM
NbD052666.1	0.107	60	0.11	36	0.13	45	0.095	0.104	N	0.5	SignalP-TM
NbD052665.1	0.608	27	0.734	27	0.964	16	0.887	0.817	Y	0.45	SignalP-noTM
NbD052664.1	0.108	24	0.105	70	0.111	70	0.098	0.101	N	0.45	SignalP-noTM
NbD052663.1	0.539	21	0.369	21	0.473	20	0.252	0.306	N	0.45	SignalP-noTM
NbD052662.1	0.109	18	0.104	70	0.118	3	0.097	0.1	N	0.45	SignalP-noTM
NbD052661.1	0.119	34	0.113	34	0.151	1	0.101	0.108	N	0.5	SignalP-TM
NbD052660.1	0.121	33	0.136	33	0.217	32	0.153	0.145	N	0.45	SignalP-noTM
NbD052659.1	0.848	26	0.874	26	0.949	15	0.851	0.865	Y	0.5	SignalP-TM
NbD052658.1	0.181	30	0.228	30	0.454	16	0.286	0.259	N	0.45	SignalP-noTM
NbD052657.1	0.136	19	0.184	19	0.424	16	0.258	0.224	N	0.45	SignalP-noTM
NbD052656.1	0.166	56	0.21	18	0.438	3	0.362	0.271	N	0.5	SignalP-TM
NbD052655.1	0.137	24	0.142	24	0.183	5	0.149	0.145	N	0.5	SignalP-TM
NbD052654.1	0.157	37	0.128	48	0.268	10	0.118	0.124	N	0.5	SignalP-TM
NbD052653.1	0.108	48	0.106	68	0.117	47	0.097	0.101	N	0.45	SignalP-noTM
NbD052652.1	0.108	26	0.104	68	0.115	55	0.097	0.1	N	0.45	SignalP-noTM
NbD052651.1	0.107	30	0.101	70	0.103	23	0.093	0.097	N	0.45	SignalP-noTM
NbD052650.1	0.116	22	0.107	68	0.119	23	0.098	0.102	N	0.45	SignalP-noTM
NbD052649.1	0.11	54	0.108	68	0.121	49	0.102	0.104	N	0.45	SignalP-noTM
NbD052648.1	0.109	53	0.102	48	0.108	39	0.094	0.097	N	0.45	SignalP-noTM
NbD052647.1	0.107	37	0.099	67	0.105	6	0.091	0.095	N	0.45	SignalP-noTM
NbD052646.1	0.107	20	0.104	35	0.118	19	0.098	0.101	N	0.45	SignalP-noTM
NbD052645.1	0.185	35	0.174	35	0.434	34	0.147	0.159	N	0.45	SignalP-noTM
NbD052644.1	0.876	25	0.89	25	0.978	14	0.901	0.896	Y	0.45	SignalP-noTM
NbD052643.1	0.109	31	0.107	12	0.121	49	0.102	0.104	N	0.45	SignalP-noTM
NbD052642.1	0.537	27	0.688	27	0.986	14	0.892	0.798	Y	0.45	SignalP-noTM
NbD052641.1	0.137	18	0.125	18	0.133	25	0.115	0.12	N	0.45	SignalP-noTM
NbD052640.1	0.108	65	0.109	27	0.137	17	0.112	0.11	N	0.45	SignalP-noTM
NbD052639.1	0.111	53	0.108	24	0.132	21	0.106	0.107	N	0.45	SignalP-noTM
NbD052638.1	0.251	21	0.17	21	0.17	9	0.115	0.14	N	0.45	SignalP-noTM
NbD052637.1	0.124	65	0.155	50	0.489	45	0.157	0.156	N	0.45	SignalP-noTM
NbD052636.1	0.137	18	0.125	18	0.133	25	0.115	0.12	N	0.45	SignalP-noTM
NbD052635.1	0.108	59	0.107	70	0.113	57	0.1	0.104	N	0.45	SignalP-noTM
NbD052634.1	0.114	38	0.104	70	0.12	8	0.1	0.102	N	0.45	SignalP-noTM
NbD052633.1	0.218	43	0.206	11	0.57	4	0.414	0.289	N	0.5	SignalP-TM
NbD052632.1	0.116	50	0.106	50	0.107	36	0.095	0.1	N	0.45	SignalP-noTM
NbD052631.1	0.107	25	0.108	11	0.157	1	0.1	0.105	N	0.5	SignalP-TM
NbD052630.1	0.107	61	0.102	11	0.113	3	0.102	0.102	N	0.45	SignalP-noTM
NbD052629.1	0.176	28	0.132	28	0.134	1	0.103	0.116	N	0.45	SignalP-noTM
NbD052628.1	0.106	45	0.104	31	0.134	12	0.099	0.101	N	0.45	SignalP-noTM
NbD052627.1	0.382	30	0.565	30	0.904	2	0.835	0.711	Y	0.45	SignalP-noTM
NbD052626.1	0.135	56	0.126	56	0.152	50	0.107	0.116	N	0.45	SignalP-noTM
NbD052625.1	0.109	64	0.113	11	0.156	1	0.102	0.107	N	0.45	SignalP-noTM
NbD052624.1	0.12	24	0.109	24	0.114	5	0.099	0.104	N	0.45	SignalP-noTM
NbD052623.1	0.12	40	0.109	40	0.118	23	0.1	0.104	N	0.45	SignalP-noTM
NbD052622.1	0.175	22	0.137	22	0.134	7	0.108	0.121	N	0.45	SignalP-noTM
NbD052621.1	0.184	36	0.179	11	0.455	4	0.3	0.245	N	0.45	SignalP-noTM
NbD052620.1	0.108	48	0.106	12	0.114	1	0.102	0.104	N	0.45	SignalP-noTM
NbD052619.1	0.111	28	0.106	23	0.132	5	0.103	0.104	N	0.45	SignalP-noTM
NbD052618.1	0.11	66	0.106	66	0.11	47	0.099	0.103	N	0.45	SignalP-noTM
NbD052617.1	0.183	44	0.213	44	0.376	39	0.218	0.215	N	0.5	SignalP-TM
NbD052616.1	0.149	69	0.112	18	0.138	13	0.103	0.108	N	0.5	SignalP-TM
NbD052615.1	0.107	66	0.104	44	0.109	29	0.096	0.099	N	0.45	SignalP-noTM
NbD052614.1	0.162	59	0.131	59	0.143	1	0.104	0.117	N	0.45	SignalP-noTM
NbD052613.1	0.111	52	0.105	52	0.109	44	0.094	0.099	N	0.45	SignalP-noTM
NbD052612.1	0.858	30	0.895	30	0.984	18	0.93	0.914	Y	0.45	SignalP-noTM
NbD052611.1	0.205	54	0.152	54	0.159	51	0.108	0.128	N	0.45	SignalP-noTM
NbD052610.1	0.128	67	0.112	67	0.115	3	0.094	0.103	N	0.45	SignalP-noTM
NbD052609.1	0.109	50	0.104	15	0.11	26	0.094	0.099	N	0.45	SignalP-noTM
NbD052608.1	0.113	20	0.103	55	0.114	2	0.095	0.098	N	0.45	SignalP-noTM
NbD052607.1	0.114	15	0.108	37	0.121	31	0.101	0.104	N	0.45	SignalP-noTM
NbD052606.1	0.111	23	0.116	12	0.14	3	0.113	0.114	N	0.45	SignalP-noTM
NbD052605.1	0.149	29	0.277	26	0.672	18	0.496	0.364	N	0.5	SignalP-TM
NbD052604.1	0.11	37	0.13	37	0.209	30	0.12	0.126	N	0.5	SignalP-TM
NbD052603.1	0.108	54	0.103	68	0.113	56	0.098	0.101	N	0.45	SignalP-noTM
NbD052602.1	0.274	18	0.212	18	0.268	14	0.163	0.185	N	0.45	SignalP-noTM
NbD052601.1	0.427	34	0.456	34	0.729	31	0.438	0.449	N	0.5	SignalP-TM
NbD052600.1	0.181	30	0.184	11	0.44	1	0.289	0.226	N	0.5	SignalP-TM
NbD052599.1	0.111	26	0.192	11	0.498	2	0.274	0.237	N	0.45	SignalP-noTM
NbD052598.1	0.131	22	0.118	22	0.124	21	0.106	0.112	N	0.45	SignalP-noTM
NbD052597.1	0.159	53	0.164	53	0.238	52	0.129	0.145	N	0.45	SignalP-noTM
NbD052596.1	0.112	48	0.11	28	0.142	12	0.111	0.111	N	0.45	SignalP-noTM
NbD052595.1	0.109	54	0.111	47	0.121	37	0.1	0.105	N	0.45	SignalP-noTM
NbD052594.1	0.115	57	0.106	57	0.105	55	0.096	0.101	N	0.45	SignalP-noTM
NbD052593.1	0.11	29	0.104	70	0.123	4	0.097	0.1	N	0.45	SignalP-noTM
NbD052592.1	0.108	34	0.108	15	0.118	1	0.106	0.107	N	0.45	SignalP-noTM
NbD052591.1	0.109	42	0.106	31	0.116	20	0.102	0.104	N	0.45	SignalP-noTM
NbD052590.1	0.108	70	0.107	67	0.125	46	0.1	0.103	N	0.45	SignalP-noTM
NbD052589.1	0.107	62	0.105	62	0.117	48	0.096	0.101	N	0.45	SignalP-noTM
NbD052588.1	0.206	19	0.209	19	0.266	15	0.212	0.211	N	0.45	SignalP-noTM
NbD052587.1	0.108	31	0.104	69	0.119	33	0.097	0.1	N	0.45	SignalP-noTM
NbD052586.1	0.11	39	0.106	69	0.125	54	0.099	0.102	N	0.45	SignalP-noTM
NbD052585.1	0.134	19	0.172	19	0.307	4	0.203	0.189	N	0.45	SignalP-noTM
NbD052584.1	0.111	28	0.107	23	0.133	5	0.105	0.106	N	0.45	SignalP-noTM
NbD052583.1	0.129	28	0.14	19	0.249	44	0.159	0.15	N	0.45	SignalP-noTM
NbD052582.1	0.198	30	0.191	30	0.254	1	0.172	0.184	N	0.5	SignalP-TM
NbD052581.1	0.219	31	0.251	31	0.621	13	0.393	0.308	N	0.5	SignalP-TM
NbD052580.1	0.191	38	0.132	38	0.127	3	0.099	0.114	N	0.45	SignalP-noTM
NbD052579.1	0.118	18	0.113	18	0.122	14	0.107	0.11	N	0.45	SignalP-noTM
NbD052578.1	0.894	25	0.885	25	0.931	20	0.868	0.876	Y	0.45	SignalP-noTM
NbD052577.1	0.47	29	0.608	29	0.952	14	0.784	0.703	Y	0.45	SignalP-noTM
NbD052576.1	0.139	22	0.151	12	0.286	1	0.14	0.145	N	0.45	SignalP-noTM
NbD052575.1	0.161	23	0.125	23	0.138	21	0.097	0.11	N	0.45	SignalP-noTM
NbD052574.1	0.114	24	0.118	13	0.154	1	0.115	0.117	N	0.45	SignalP-noTM
NbD052573.1	0.134	29	0.129	11	0.208	2	0.154	0.142	N	0.45	SignalP-noTM
NbD052572.1	0.151	18	0.13	18	0.14	3	0.107	0.117	N	0.45	SignalP-noTM
NbD052571.1	0.107	16	0.101	51	0.11	37	0.094	0.097	N	0.45	SignalP-noTM
NbD052570.1	0.114	42	0.114	12	0.178	40	0.115	0.114	N	0.45	SignalP-noTM
NbD052569.1	0.186	59	0.162	59	0.246	50	0.118	0.139	N	0.45	SignalP-noTM
NbD052568.1	0.109	30	0.105	12	0.142	40	0.1	0.102	N	0.45	SignalP-noTM
NbD052567.1	0.792	29	0.842	29	0.985	8	0.907	0.877	Y	0.45	SignalP-noTM
NbD052566.1	0.141	28	0.122	28	0.119	41	0.106	0.113	N	0.45	SignalP-noTM
NbD052565.1	0.107	55	0.107	12	0.123	3	0.106	0.107	N	0.45	SignalP-noTM
NbD052564.1	0.108	65	0.117	14	0.162	3	0.127	0.122	N	0.45	SignalP-noTM
NbD052563.1	0.108	54	0.106	70	0.128	65	0.095	0.101	N	0.5	SignalP-TM
NbD052562.1	0.11	26	0.107	26	0.125	8	0.104	0.105	N	0.45	SignalP-noTM
NbD052561.1	0.191	21	0.154	21	0.249	50	0.123	0.137	N	0.45	SignalP-noTM
NbD052560.1	0.114	42	0.112	42	0.142	41	0.108	0.11	N	0.45	SignalP-noTM
NbD052559.1	0.167	19	0.162	19	0.177	12	0.155	0.158	N	0.45	SignalP-noTM
NbD052558.1	0.123	44	0.11	44	0.129	5	0.1	0.105	N	0.45	SignalP-noTM
NbD052557.1	0.139	19	0.116	19	0.118	11	0.098	0.106	N	0.45	SignalP-noTM
NbD052556.1	0.118	27	0.111	12	0.13	1	0.106	0.109	N	0.45	SignalP-noTM
NbD052555.1	0.109	25	0.123	11	0.196	4	0.141	0.133	N	0.45	SignalP-noTM
NbD052554.1	0.109	36	0.106	53	0.118	21	0.101	0.104	N	0.45	SignalP-noTM
NbD052553.1	0.113	20	0.124	19	0.197	2	0.136	0.13	N	0.45	SignalP-noTM
NbD052552.1	0.152	41	0.127	41	0.208	40	0.102	0.113	N	0.45	SignalP-noTM
NbD052551.1	0.113	16	0.111	16	0.146	14	0.11	0.11	N	0.45	SignalP-noTM
NbD052550.1	0.109	23	0.103	47	0.113	22	0.097	0.1	N	0.45	SignalP-noTM
NbD052549.1	0.108	29	0.1	48	0.106	54	0.092	0.096	N	0.45	SignalP-noTM
NbD052548.1	0.11	19	0.11	68	0.128	49	0.103	0.106	N	0.45	SignalP-noTM
NbD052547.1	0.108	27	0.105	14	0.126	7	0.107	0.106	N	0.45	SignalP-noTM
NbD052546.1	0.109	51	0.119	42	0.146	32	0.111	0.115	N	0.45	SignalP-noTM
NbD052545.1	0.123	42	0.114	25	0.149	13	0.117	0.116	N	0.45	SignalP-noTM
NbD052544.1	0.12	45	0.163	23	0.442	5	0.243	0.206	N	0.45	SignalP-noTM
NbD052543.1	0.115	26	0.117	11	0.143	1	0.121	0.119	N	0.45	SignalP-noTM
NbD052542.1	0.251	57	0.188	57	0.28	10	0.153	0.169	N	0.45	SignalP-noTM
NbD052541.1	0.109	64	0.11	62	0.14	47	0.104	0.107	N	0.45	SignalP-noTM
NbD052540.1	0.111	39	0.107	39	0.133	35	0.096	0.101	N	0.45	SignalP-noTM
NbD052539.1	0.11	58	0.111	11	0.127	2	0.106	0.108	N	0.45	SignalP-noTM
NbD052538.1	0.11	58	0.111	11	0.127	2	0.106	0.108	N	0.45	SignalP-noTM
NbD052537.1	0.113	24	0.117	15	0.165	4	0.127	0.123	N	0.45	SignalP-noTM
NbD052536.1	0.149	17	0.26	17	0.521	16	0.437	0.355	N	0.45	SignalP-noTM
NbD052535.1	0.109	28	0.112	13	0.156	7	0.128	0.121	N	0.45	SignalP-noTM
NbD052534.1	0.11	44	0.109	44	0.115	25	0.097	0.103	N	0.45	SignalP-noTM
NbD052533.2	0.155	22	0.125	22	0.121	21	0.101	0.112	N	0.45	SignalP-noTM
NbD052533.1	0.155	22	0.125	22	0.121	21	0.101	0.112	N	0.45	SignalP-noTM
NbD052532.1	0.117	49	0.122	49	0.208	47	0.109	0.115	N	0.45	SignalP-noTM
NbD052531.1	0.155	34	0.121	34	0.156	2	0.1	0.11	N	0.45	SignalP-noTM
NbD052530.1	0.144	52	0.126	11	0.164	3	0.13	0.128	N	0.45	SignalP-noTM
NbD052529.1	0.112	37	0.104	37	0.118	13	0.097	0.1	N	0.45	SignalP-noTM
NbD052528.1	0.117	22	0.115	22	0.17	6	0.114	0.115	N	0.45	SignalP-noTM
NbD052527.1	0.134	22	0.197	22	0.487	2	0.289	0.247	N	0.45	SignalP-noTM
NbD052526.1	0.114	35	0.136	11	0.261	2	0.169	0.154	N	0.45	SignalP-noTM
NbD052525.1	0.14	22	0.126	22	0.144	27	0.113	0.119	N	0.45	SignalP-noTM
NbD052524.1	0.11	65	0.117	12	0.143	1	0.113	0.114	N	0.45	SignalP-noTM
NbD052523.1	0.113	37	0.115	53	0.142	39	0.115	0.115	N	0.45	SignalP-noTM
NbD052522.1	0.167	28	0.124	28	0.207	50	0.095	0.108	N	0.45	SignalP-noTM
NbD052521.1	0.109	19	0.106	47	0.112	14	0.101	0.103	N	0.45	SignalP-noTM
NbD052520.1	0.608	20	0.765	20	0.99	13	0.968	0.875	Y	0.45	SignalP-noTM
NbD052519.1	0.109	32	0.108	32	0.15	12	0.104	0.106	N	0.45	SignalP-noTM
NbD052518.1	0.245	19	0.237	19	0.38	15	0.227	0.232	N	0.45	SignalP-noTM
NbD052517.1	0.233	23	0.332	23	0.69	21	0.474	0.409	N	0.45	SignalP-noTM
NbD052516.1	0.11	49	0.105	64	0.116	43	0.096	0.1	N	0.45	SignalP-noTM
NbD052515.1	0.109	58	0.136	11	0.205	1	0.13	0.133	N	0.45	SignalP-noTM
NbD052514.1	0.174	16	0.222	16	0.416	1	0.219	0.22	N	0.45	SignalP-noTM
NbD052513.1	0.162	57	0.15	57	0.192	40	0.122	0.134	N	0.45	SignalP-noTM
NbD052512.1	0.154	27	0.144	22	0.175	45	0.138	0.141	N	0.45	SignalP-noTM
NbD052511.1	0.119	45	0.106	45	0.106	55	0.092	0.099	N	0.45	SignalP-noTM
NbD052510.1	0.596	25	0.736	25	0.977	14	0.906	0.828	Y	0.45	SignalP-noTM
NbD052509.1	0.123	56	0.131	56	0.222	48	0.129	0.13	N	0.45	SignalP-noTM
NbD052508.1	0.124	53	0.127	56	0.176	48	0.125	0.126	N	0.45	SignalP-noTM
NbD052507.1	0.125	16	0.14	16	0.216	1	0.129	0.134	N	0.45	SignalP-noTM
NbD052506.1	0.153	20	0.139	20	0.255	41	0.122	0.13	N	0.45	SignalP-noTM
NbD052505.1	0.108	32	0.102	70	0.113	6	0.094	0.097	N	0.45	SignalP-noTM
NbD052504.1	0.108	48	0.106	68	0.117	47	0.097	0.101	N	0.45	SignalP-noTM
NbD052503.1	0.855	24	0.902	24	0.98	4	0.951	0.928	Y	0.45	SignalP-noTM
NbD052502.1	0.169	30	0.179	30	0.402	28	0.197	0.187	N	0.5	SignalP-TM
NbD052501.1	0.132	51	0.116	11	0.162	1	0.106	0.11	N	0.45	SignalP-noTM
NbD052500.1	0.266	27	0.166	27	0.171	23	0.107	0.134	N	0.45	SignalP-noTM
NbD052499.1	0.15	16	0.127	16	0.145	15	0.108	0.117	N	0.45	SignalP-noTM
NbD052498.1	0.565	32	0.68	32	0.993	14	0.864	0.78	Y	0.45	SignalP-noTM
NbD052497.1	0.239	20	0.143	11	0.278	4	0.188	0.161	N	0.5	SignalP-TM
NbD052496.1	0.715	21	0.794	21	0.931	3	0.879	0.84	Y	0.45	SignalP-noTM
NbD052495.1	0.158	36	0.125	36	0.115	54	0.097	0.11	N	0.45	SignalP-noTM
NbD052494.1	0.917	23	0.938	23	0.988	14	0.959	0.949	Y	0.45	SignalP-noTM
NbD052493.1	0.11	41	0.108	41	0.127	53	0.099	0.103	N	0.45	SignalP-noTM
NbD052492.1	0.111	23	0.103	40	0.109	28	0.096	0.099	N	0.45	SignalP-noTM
NbD052491.1	0.854	23	0.896	23	0.977	14	0.94	0.92	Y	0.45	SignalP-noTM
NbD052490.1	0.119	37	0.116	37	0.202	32	0.1	0.11	N	0.5	SignalP-TM
NbD052489.1	0.124	16	0.153	16	0.214	1	0.177	0.166	N	0.45	SignalP-noTM
NbD052488.1	0.188	46	0.138	46	0.156	45	0.103	0.119	N	0.45	SignalP-noTM
NbD052487.1	0.11	65	0.108	30	0.121	21	0.107	0.107	N	0.45	SignalP-noTM
NbD052486.1	0.333	64	0.223	64	0.286	49	0.119	0.167	N	0.45	SignalP-noTM
NbD052485.1	0.109	51	0.111	40	0.129	22	0.108	0.109	N	0.45	SignalP-noTM
NbD052484.1	0.108	70	0.102	70	0.107	29	0.095	0.098	N	0.45	SignalP-noTM
NbD052483.1	0.661	23	0.766	23	0.97	3	0.888	0.832	Y	0.45	SignalP-noTM
NbD052482.1	0.138	51	0.114	12	0.136	21	0.116	0.115	N	0.45	SignalP-noTM
NbD052481.1	0.109	64	0.104	11	0.119	4	0.109	0.107	N	0.45	SignalP-noTM
NbD052480.1	0.126	26	0.149	11	0.242	23	0.186	0.169	N	0.45	SignalP-noTM
NbD052479.1	0.114	53	0.106	53	0.122	3	0.099	0.103	N	0.45	SignalP-noTM
NbD052478.1	0.12	70	0.108	70	0.112	26	0.098	0.103	N	0.45	SignalP-noTM
NbD052477.1	0.118	23	0.119	12	0.162	1	0.113	0.116	N	0.45	SignalP-noTM
NbD052476.1	0.137	18	0.125	18	0.133	25	0.115	0.12	N	0.45	SignalP-noTM
NbD052475.1	0.894	21	0.892	21	0.96	1	0.882	0.886	Y	0.45	SignalP-noTM
NbD052474.1	0.109	59	0.103	59	0.126	2	0.094	0.098	N	0.45	SignalP-noTM
NbD052473.1	0.233	28	0.163	28	0.235	26	0.114	0.137	N	0.45	SignalP-noTM
NbD052472.1	0.116	68	0.107	68	0.119	32	0.099	0.103	N	0.45	SignalP-noTM
NbD052471.1	0.295	27	0.175	27	0.205	34	0.105	0.137	N	0.45	SignalP-noTM
NbD052470.1	0.507	20	0.69	20	0.965	11	0.939	0.824	Y	0.45	SignalP-noTM
NbD052469.1	0.22	20	0.212	20	0.309	7	0.212	0.212	N	0.45	SignalP-noTM
NbD052468.1	0.11	32	0.118	14	0.149	5	0.126	0.122	N	0.45	SignalP-noTM
NbD052467.1	0.155	34	0.217	11	0.522	4	0.397	0.314	N	0.45	SignalP-noTM
NbD052466.1	0.126	23	0.126	23	0.178	19	0.126	0.126	N	0.45	SignalP-noTM
NbD052465.1	0.109	7	0.108	37	0.131	16	0.105	0.107	N	0.45	SignalP-noTM
NbD052464.1	0.259	40	0.252	40	0.341	34	0.199	0.231	N	0.5	SignalP-TM
NbD052463.1	0.111	22	0.106	41	0.11	60	0.096	0.101	N	0.45	SignalP-noTM
NbD052462.1	0.125	30	0.119	30	0.158	29	0.115	0.117	N	0.45	SignalP-noTM
NbD052461.1	0.107	28	0.108	21	0.122	5	0.109	0.108	N	0.45	SignalP-noTM
NbD052460.1	0.11	28	0.104	64	0.112	49	0.098	0.101	N	0.45	SignalP-noTM
NbD052459.1	0.119	38	0.11	38	0.132	31	0.104	0.107	N	0.45	SignalP-noTM
NbD052458.1	0.108	29	0.108	11	0.121	1	0.104	0.105	N	0.45	SignalP-noTM
NbD052457.1	0.111	16	0.123	16	0.158	1	0.126	0.125	N	0.45	SignalP-noTM
NbD052456.1	0.106	8	0.112	11	0.177	1	0.098	0.106	N	0.5	SignalP-TM
NbD052455.1	0.108	11	0.11	11	0.119	1	0.104	0.107	N	0.45	SignalP-noTM
NbD052454.1	0.11	65	0.11	40	0.133	3	0.111	0.11	N	0.45	SignalP-noTM
NbD052453.1	0.11	55	0.103	26	0.14	40	0.094	0.1	N	0.5	SignalP-TM
NbD052452.1	0.126	17	0.124	17	0.165	13	0.124	0.124	N	0.45	SignalP-noTM
NbD052451.1	0.108	28	0.158	11	0.303	1	0.213	0.18	N	0.5	SignalP-TM
NbD052450.1	0.226	34	0.183	34	0.245	28	0.156	0.168	N	0.45	SignalP-noTM
NbD052449.1	0.108	38	0.12	12	0.15	1	0.125	0.123	N	0.45	SignalP-noTM
NbD052448.1	0.12	17	0.117	17	0.16	2	0.102	0.109	N	0.45	SignalP-noTM
NbD052447.1	0.11	43	0.107	43	0.115	40	0.099	0.103	N	0.45	SignalP-noTM
NbD052446.1	0.113	26	0.126	12	0.164	10	0.15	0.139	N	0.45	SignalP-noTM
NbD052445.1	0.109	60	0.105	41	0.117	25	0.1	0.102	N	0.45	SignalP-noTM
NbD052444.1	0.109	59	0.106	59	0.121	38	0.099	0.102	N	0.45	SignalP-noTM
NbD052443.1	0.11	59	0.105	59	0.118	38	0.098	0.102	N	0.45	SignalP-noTM
NbD052442.1	0.108	21	0.111	57	0.148	55	0.094	0.104	N	0.5	SignalP-TM
NbD052441.1	0.109	64	0.104	11	0.119	4	0.109	0.107	N	0.45	SignalP-noTM
NbD052440.1	0.116	54	0.114	59	0.157	53	0.111	0.112	N	0.45	SignalP-noTM
NbD052439.1	0.108	59	0.107	70	0.113	57	0.1	0.104	N	0.45	SignalP-noTM
NbD052438.1	0.305	20	0.403	20	0.666	16	0.52	0.466	Y	0.45	SignalP-noTM
NbD052437.1	0.114	16	0.13	11	0.294	1	0.12	0.126	N	0.5	SignalP-TM
NbD052436.1	0.11	23	0.105	40	0.111	34	0.096	0.1	N	0.45	SignalP-noTM
NbD052435.1	0.127	15	0.135	15	0.231	14	0.134	0.134	N	0.45	SignalP-noTM
NbD052434.1	0.111	47	0.106	25	0.116	9	0.104	0.105	N	0.45	SignalP-noTM
NbD052433.1	0.153	44	0.121	44	0.142	21	0.101	0.11	N	0.45	SignalP-noTM
NbD052432.1	0.111	53	0.11	11	0.129	1	0.101	0.105	N	0.45	SignalP-noTM
NbD052431.1	0.124	68	0.113	68	0.138	41	0.101	0.106	N	0.45	SignalP-noTM
NbD052430.1	0.122	21	0.138	21	0.203	11	0.155	0.147	N	0.45	SignalP-noTM
NbD052429.1	0.667	28	0.685	28	0.846	15	0.675	0.68	Y	0.45	SignalP-noTM
NbD052428.1	0.114	15	0.108	37	0.12	32	0.102	0.105	N	0.45	SignalP-noTM
NbD052427.1	0.115	31	0.109	25	0.123	9	0.104	0.106	N	0.45	SignalP-noTM
NbD052426.1	0.109	35	0.102	18	0.118	4	0.098	0.1	N	0.45	SignalP-noTM
NbD052425.1	0.129	32	0.133	11	0.198	1	0.154	0.144	N	0.45	SignalP-noTM
NbD052424.1	0.108	65	0.106	12	0.119	6	0.101	0.104	N	0.45	SignalP-noTM
NbD052423.1	0.136	50	0.127	50	0.163	23	0.116	0.121	N	0.45	SignalP-noTM
NbD052422.1	0.125	32	0.111	11	0.136	1	0.102	0.106	N	0.45	SignalP-noTM
NbD052421.1	0.149	18	0.143	18	0.181	16	0.14	0.142	N	0.45	SignalP-noTM
NbD052420.1	0.12	61	0.111	61	0.127	15	0.105	0.107	N	0.45	SignalP-noTM
NbD052419.1	0.773	22	0.863	22	0.987	15	0.964	0.917	Y	0.45	SignalP-noTM
NbD052418.1	0.108	25	0.134	12	0.216	1	0.13	0.132	N	0.45	SignalP-noTM
NbD052417.1	0.11	54	0.118	11	0.155	1	0.112	0.115	N	0.45	SignalP-noTM
NbD052416.1	0.111	61	0.106	61	0.112	39	0.096	0.101	N	0.45	SignalP-noTM
NbD052415.1	0.176	17	0.126	17	0.155	64	0.089	0.111	N	0.5	SignalP-TM
NbD052414.1	0.155	31	0.239	24	0.706	1	0.42	0.311	N	0.5	SignalP-TM
NbD052413.1	0.109	49	0.106	64	0.116	53	0.101	0.103	N	0.45	SignalP-noTM
NbD052412.1	0.119	28	0.11	28	0.131	25	0.1	0.105	N	0.45	SignalP-noTM
NbD052411.1	0.12	33	0.121	18	0.171	15	0.133	0.127	N	0.45	SignalP-noTM
NbD052410.1	0.108	58	0.12	11	0.161	1	0.11	0.115	N	0.45	SignalP-noTM
NbD052409.1	0.109	39	0.114	11	0.151	5	0.124	0.12	N	0.45	SignalP-noTM
NbD052408.1	0.11	18	0.115	18	0.135	1	0.116	0.115	N	0.45	SignalP-noTM
NbD052407.1	0.829	24	0.884	24	0.986	15	0.944	0.916	Y	0.45	SignalP-noTM
NbD052406.1	0.155	34	0.187	11	0.397	1	0.28	0.237	N	0.45	SignalP-noTM
NbD052405.1	0.132	34	0.113	34	0.133	33	0.097	0.104	N	0.45	SignalP-noTM
NbD052404.1	0.162	17	0.152	17	0.187	13	0.143	0.147	N	0.45	SignalP-noTM
NbD052403.1	0.108	61	0.106	41	0.117	22	0.097	0.101	N	0.45	SignalP-noTM
NbD052402.1	0.11	67	0.111	19	0.13	13	0.117	0.115	N	0.45	SignalP-noTM
NbD052401.1	0.293	31	0.138	31	0.166	2	0.081	0.115	N	0.5	SignalP-TM
NbD052400.1	0.132	30	0.115	30	0.191	29	0.102	0.108	N	0.45	SignalP-noTM
NbD052399.1	0.111	52	0.123	11	0.171	1	0.12	0.121	N	0.45	SignalP-noTM
NbD052398.1	0.166	41	0.117	41	0.144	13	0.096	0.109	N	0.5	SignalP-TM
NbD052397.1	0.173	30	0.284	30	0.647	17	0.407	0.333	N	0.5	SignalP-TM
NbD052396.1	0.252	52	0.207	19	0.399	1	0.263	0.229	N	0.5	SignalP-TM
NbD052395.1	0.133	42	0.137	42	0.247	35	0.141	0.139	N	0.45	SignalP-noTM
NbD052394.1	0.109	70	0.107	43	0.117	31	0.097	0.102	N	0.45	SignalP-noTM
NbD052393.1	0.112	18	0.214	11	0.628	2	0.417	0.295	N	0.5	SignalP-TM
NbD052392.1	0.107	66	0.106	66	0.119	47	0.103	0.104	N	0.45	SignalP-noTM
NbD052391.1	0.109	51	0.104	13	0.122	11	0.103	0.104	N	0.45	SignalP-noTM
NbD052390.1	0.109	31	0.105	51	0.114	36	0.095	0.1	N	0.45	SignalP-noTM
NbD052389.1	0.174	46	0.131	46	0.159	5	0.109	0.119	N	0.45	SignalP-noTM
NbD052388.1	0.128	29	0.119	12	0.158	2	0.126	0.122	N	0.45	SignalP-noTM
NbD052387.1	0.11	55	0.104	55	0.105	35	0.098	0.101	N	0.45	SignalP-noTM
NbD052386.1	0.122	16	0.12	11	0.131	9	0.12	0.12	N	0.45	SignalP-noTM
NbD052385.1	0.159	30	0.18	30	0.269	23	0.2	0.191	N	0.45	SignalP-noTM
NbD052384.1	0.124	35	0.13	35	0.167	23	0.135	0.133	N	0.45	SignalP-noTM
NbD052383.1	0.295	26	0.339	26	0.717	10	0.503	0.405	N	0.5	SignalP-TM
NbD052382.1	0.283	20	0.164	11	0.456	1	0.179	0.17	N	0.5	SignalP-TM
NbD052381.1	0.177	31	0.182	11	0.457	3	0.259	0.224	N	0.45	SignalP-noTM
NbD052380.1	0.111	44	0.103	65	0.108	24	0.094	0.098	N	0.45	SignalP-noTM
NbD052379.1	0.111	49	0.108	49	0.112	35	0.1	0.104	N	0.45	SignalP-noTM
NbD052378.1	0.11	40	0.112	17	0.129	16	0.116	0.114	N	0.45	SignalP-noTM
NbD052377.1	0.148	49	0.103	11	0.119	4	0.1	0.102	N	0.5	SignalP-TM
NbD052376.1	0.861	25	0.901	25	0.98	14	0.942	0.924	Y	0.45	SignalP-noTM
NbD052375.1	0.146	25	0.223	20	0.434	16	0.358	0.296	N	0.45	SignalP-noTM
NbD052374.1	0.109	66	0.104	22	0.12	30	0.101	0.102	N	0.45	SignalP-noTM
NbD052373.1	0.11	23	0.103	23	0.115	9	0.097	0.1	N	0.45	SignalP-noTM
NbD052372.1	0.147	41	0.147	41	0.388	33	0.142	0.144	N	0.45	SignalP-noTM
NbD052371.1	0.17	18	0.243	18	0.46	14	0.367	0.31	N	0.45	SignalP-noTM
NbD052370.1	0.106	56	0.103	63	0.113	25	0.096	0.099	N	0.45	SignalP-noTM
NbD052369.1	0.107	22	0.105	54	0.127	4	0.1	0.102	N	0.45	SignalP-noTM
NbD052368.1	0.107	52	0.107	22	0.142	5	0.109	0.108	N	0.45	SignalP-noTM
NbD052367.1	0.127	31	0.127	11	0.257	2	0.163	0.146	N	0.45	SignalP-noTM
NbD052366.1	0.108	19	0.105	19	0.121	7	0.101	0.103	N	0.45	SignalP-noTM
NbD052365.1	0.114	21	0.116	21	0.152	17	0.119	0.118	N	0.45	SignalP-noTM
NbD052364.1	0.109	69	0.105	69	0.107	20	0.096	0.1	N	0.45	SignalP-noTM
NbD052363.1	0.113	43	0.104	43	0.103	30	0.092	0.097	N	0.45	SignalP-noTM
NbD052362.1	0.124	19	0.12	19	0.164	13	0.115	0.117	N	0.45	SignalP-noTM
NbD052361.1	0.109	53	0.108	37	0.132	20	0.106	0.107	N	0.45	SignalP-noTM
NbD052360.1	0.109	31	0.105	50	0.117	40	0.094	0.099	N	0.45	SignalP-noTM
NbD052359.1	0.108	45	0.123	12	0.169	2	0.129	0.126	N	0.45	SignalP-noTM
NbD052358.1	0.109	59	0.142	18	0.25	12	0.19	0.168	N	0.45	SignalP-noTM
NbD052357.1	0.112	55	0.105	55	0.107	34	0.094	0.099	N	0.45	SignalP-noTM
NbD052356.1	0.119	61	0.112	61	0.125	1	0.101	0.106	N	0.45	SignalP-noTM
NbD052355.1	0.112	27	0.106	11	0.126	4	0.113	0.11	N	0.45	SignalP-noTM
NbD052354.1	0.55	21	0.693	21	0.961	8	0.865	0.786	Y	0.45	SignalP-noTM
NbD052353.1	0.107	37	0.103	37	0.113	22	0.098	0.1	N	0.45	SignalP-noTM
NbD052352.1	0.12	26	0.134	26	0.229	3	0.155	0.145	N	0.45	SignalP-noTM
NbD052351.1	0.108	55	0.106	11	0.114	5	0.105	0.105	N	0.45	SignalP-noTM
NbD052350.1	0.108	59	0.107	70	0.113	57	0.1	0.104	N	0.45	SignalP-noTM
NbD052349.1	0.126	47	0.113	47	0.122	45	0.101	0.106	N	0.45	SignalP-noTM
NbD052348.1	0.245	30	0.212	30	0.429	4	0.21	0.211	N	0.45	SignalP-noTM
NbD052347.1	0.412	43	0.165	43	0.225	1	0.091	0.135	N	0.5	SignalP-TM
NbD052346.1	0.105	4	0.102	38	0.108	27	0.094	0.098	N	0.45	SignalP-noTM
NbD052345.1	0.131	25	0.113	25	0.112	24	0.098	0.105	N	0.45	SignalP-noTM
NbD052344.1	0.609	21	0.758	21	0.981	13	0.943	0.858	Y	0.45	SignalP-noTM
NbD052343.1	0.393	29	0.581	29	0.976	19	0.868	0.736	Y	0.45	SignalP-noTM
NbD052342.1	0.122	36	0.11	36	0.11	19	0.095	0.102	N	0.45	SignalP-noTM
NbD052341.1	0.139	17	0.193	17	0.387	12	0.253	0.225	N	0.45	SignalP-noTM
NbD052340.1	0.111	24	0.11	11	0.137	14	0.11	0.11	N	0.45	SignalP-noTM
NbD052339.1	0.137	18	0.125	18	0.133	25	0.115	0.12	N	0.45	SignalP-noTM
NbD052338.1	0.144	23	0.128	11	0.191	1	0.12	0.124	N	0.45	SignalP-noTM
NbD052337.1	0.107	70	0.105	70	0.118	30	0.097	0.1	N	0.45	SignalP-noTM
NbD052336.1	0.114	15	0.108	37	0.12	32	0.102	0.105	N	0.45	SignalP-noTM
NbD052335.1	0.186	28	0.263	12	0.728	4	0.601	0.446	N	0.45	SignalP-noTM
NbD052334.1	0.141	26	0.208	11	0.552	6	0.406	0.287	N	0.5	SignalP-TM
NbD052333.1	0.294	62	0.228	62	0.378	50	0.129	0.174	N	0.45	SignalP-noTM
NbD052332.1	0.756	26	0.783	26	0.953	3	0.825	0.806	Y	0.45	SignalP-noTM
NbD052331.1	0.884	23	0.92	23	0.988	14	0.958	0.941	Y	0.45	SignalP-noTM
NbD052330.1	0.149	47	0.146	11	0.244	1	0.167	0.157	N	0.45	SignalP-noTM
NbD052329.1	0.111	34	0.112	34	0.139	22	0.104	0.108	N	0.45	SignalP-noTM
NbD052328.1	0.725	24	0.785	24	0.927	15	0.851	0.821	Y	0.45	SignalP-noTM
NbD052327.1	0.11	29	0.102	41	0.119	3	0.096	0.099	N	0.45	SignalP-noTM
NbD052326.1	0.108	55	0.101	32	0.104	28	0.096	0.098	N	0.45	SignalP-noTM
NbD052325.1	0.112	27	0.119	12	0.139	1	0.123	0.121	N	0.45	SignalP-noTM
NbD052324.1	0.107	52	0.107	40	0.114	22	0.104	0.105	N	0.45	SignalP-noTM
NbD052323.1	0.118	47	0.116	47	0.185	29	0.119	0.118	N	0.45	SignalP-noTM
NbD052322.1	0.108	25	0.105	11	0.109	7	0.105	0.105	N	0.45	SignalP-noTM
NbD052321.1	0.153	52	0.123	22	0.148	1	0.109	0.116	N	0.45	SignalP-noTM
NbD052320.1	0.122	38	0.123	38	0.212	7	0.133	0.128	N	0.45	SignalP-noTM
NbD052319.1	0.132	17	0.119	17	0.119	12	0.106	0.112	N	0.45	SignalP-noTM
NbD052318.1	0.282	32	0.193	32	0.162	26	0.12	0.164	N	0.5	SignalP-TM
NbD052317.1	0.139	35	0.125	11	0.178	4	0.138	0.132	N	0.45	SignalP-noTM
NbD052316.1	0.834	20	0.893	20	0.98	11	0.955	0.927	Y	0.45	SignalP-noTM
NbD052315.1	0.697	23	0.771	23	0.94	13	0.854	0.816	Y	0.45	SignalP-noTM
NbD052314.1	0.111	25	0.106	12	0.119	5	0.104	0.105	N	0.45	SignalP-noTM
NbD052313.1	0.106	41	0.125	70	0.196	63	0.101	0.116	N	0.5	SignalP-TM
NbD052312.1	0.111	24	0.132	68	0.186	59	0.121	0.127	N	0.5	SignalP-TM
NbD052311.1	0.145	25	0.127	25	0.159	2	0.114	0.12	N	0.45	SignalP-noTM
NbD052310.1	0.228	26	0.208	26	0.391	4	0.207	0.207	N	0.45	SignalP-noTM
NbD052309.1	0.108	16	0.121	11	0.153	10	0.13	0.126	N	0.45	SignalP-noTM
NbD052308.1	0.109	27	0.106	44	0.116	8	0.102	0.104	N	0.45	SignalP-noTM
NbD052307.1	0.66	28	0.776	28	0.994	15	0.918	0.853	Y	0.45	SignalP-noTM
NbD052306.1	0.113	19	0.113	19	0.15	47	0.112	0.113	N	0.45	SignalP-noTM
NbD052305.1	0.11	17	0.125	17	0.195	9	0.143	0.135	N	0.45	SignalP-noTM
NbD052304.1	0.254	21	0.365	21	0.678	16	0.525	0.429	N	0.5	SignalP-TM
NbD052303.1	0.205	38	0.174	38	0.404	5	0.203	0.186	N	0.5	SignalP-TM
NbD052302.1	0.11	69	0.112	44	0.126	26	0.103	0.107	N	0.45	SignalP-noTM
NbD052301.1	0.107	70	0.108	58	0.126	36	0.104	0.106	N	0.45	SignalP-noTM
NbD052300.1	0.11	50	0.105	50	0.116	32	0.096	0.1	N	0.45	SignalP-noTM
NbD052299.1	0.111	64	0.167	11	0.339	1	0.19	0.18	N	0.45	SignalP-noTM
NbD052298.1	0.142	23	0.13	23	0.154	2	0.12	0.125	N	0.45	SignalP-noTM
NbD052297.1	0.18	26	0.202	11	0.438	4	0.392	0.278	N	0.5	SignalP-TM
NbD052296.1	0.132	24	0.11	24	0.113	1	0.092	0.1	N	0.45	SignalP-noTM
NbD052295.1	0.119	41	0.128	29	0.271	13	0.14	0.135	N	0.45	SignalP-noTM
NbD052294.1	0.162	51	0.132	51	0.167	24	0.104	0.117	N	0.45	SignalP-noTM
NbD052293.1	0.157	36	0.171	36	0.329	29	0.186	0.179	N	0.45	SignalP-noTM
NbD052292.1	0.109	24	0.106	54	0.116	47	0.1	0.103	N	0.45	SignalP-noTM
NbD052291.1	0.142	69	0.118	69	0.166	12	0.102	0.109	N	0.45	SignalP-noTM
NbD052290.2	0.121	28	0.204	12	0.447	7	0.362	0.289	N	0.45	SignalP-noTM
NbD052290.1	0.154	28	0.127	28	0.188	47	0.106	0.116	N	0.45	SignalP-noTM
NbD052289.1	0.141	37	0.165	37	0.287	30	0.16	0.163	N	0.5	SignalP-TM
NbD052288.1	0.127	27	0.115	11	0.174	1	0.114	0.114	N	0.5	SignalP-TM
NbD052287.1	0.109	53	0.102	48	0.108	39	0.094	0.097	N	0.45	SignalP-noTM
NbD052286.1	0.108	68	0.108	68	0.116	55	0.101	0.104	N	0.45	SignalP-noTM
NbD052285.1	0.123	17	0.113	17	0.119	16	0.103	0.108	N	0.45	SignalP-noTM
NbD052284.1	0.108	58	0.107	12	0.122	50	0.104	0.106	N	0.45	SignalP-noTM
NbD052283.1	0.284	25	0.252	25	0.384	8	0.22	0.234	N	0.45	SignalP-noTM
NbD052282.1	0.116	15	0.114	15	0.125	13	0.106	0.11	N	0.45	SignalP-noTM
NbD052281.1	0.114	19	0.11	43	0.159	38	0.107	0.108	N	0.45	SignalP-noTM
NbD052280.1	0.109	58	0.102	25	0.133	22	0.099	0.1	N	0.45	SignalP-noTM
NbD052279.1	0.122	26	0.109	26	0.127	3	0.1	0.104	N	0.45	SignalP-noTM
NbD052278.1	0.115	63	0.112	11	0.151	25	0.111	0.111	N	0.45	SignalP-noTM
NbD052277.1	0.108	33	0.104	69	0.117	52	0.097	0.1	N	0.45	SignalP-noTM
NbD052276.1	0.113	17	0.115	11	0.136	1	0.115	0.115	N	0.45	SignalP-noTM
NbD052275.1	0.114	48	0.115	66	0.159	23	0.096	0.107	N	0.5	SignalP-TM
NbD052274.1	0.161	43	0.133	43	0.19	41	0.105	0.118	N	0.45	SignalP-noTM
NbD052273.1	0.11	29	0.104	48	0.113	43	0.098	0.101	N	0.45	SignalP-noTM
NbD052272.1	0.12	36	0.11	36	0.112	6	0.1	0.104	N	0.45	SignalP-noTM
NbD052271.1	0.115	43	0.107	21	0.123	14	0.107	0.107	N	0.45	SignalP-noTM
NbD052270.1	0.107	15	0.103	15	0.115	48	0.097	0.1	N	0.45	SignalP-noTM
NbD052269.1	0.11	23	0.103	62	0.106	55	0.094	0.098	N	0.45	SignalP-noTM
NbD052268.1	0.108	37	0.106	64	0.137	43	0.098	0.102	N	0.45	SignalP-noTM
NbD052267.1	0.285	36	0.175	36	0.217	35	0.104	0.136	N	0.45	SignalP-noTM
NbD052266.1	0.126	22	0.117	22	0.15	1	0.106	0.111	N	0.45	SignalP-noTM
NbD052265.1	0.106	16	0.13	65	0.198	58	0.12	0.126	N	0.5	SignalP-TM
NbD052264.1	0.121	33	0.158	17	0.389	9	0.244	0.205	N	0.45	SignalP-noTM
NbD052263.1	0.109	61	0.103	42	0.108	56	0.095	0.099	N	0.45	SignalP-noTM
NbD052262.1	0.111	48	0.109	48	0.123	32	0.094	0.101	N	0.45	SignalP-noTM
NbD052261.1	0.119	21	0.107	21	0.116	24	0.096	0.101	N	0.45	SignalP-noTM
NbD052260.1	0.107	54	0.111	29	0.163	12	0.113	0.112	N	0.45	SignalP-noTM
NbD052259.1	0.109	70	0.105	70	0.107	62	0.094	0.099	N	0.45	SignalP-noTM
NbD052258.1	0.393	28	0.236	28	0.235	24	0.152	0.191	N	0.45	SignalP-noTM
NbD052257.1	0.115	26	0.177	11	0.376	1	0.202	0.191	N	0.45	SignalP-noTM
NbD052256.1	0.152	35	0.178	35	0.463	32	0.176	0.177	N	0.45	SignalP-noTM
NbD052255.1	0.113	33	0.106	66	0.124	55	0.1	0.103	N	0.45	SignalP-noTM
NbD052254.1	0.112	42	0.106	42	0.124	41	0.095	0.1	N	0.45	SignalP-noTM
NbD052253.1	0.145	49	0.131	49	0.172	46	0.11	0.12	N	0.45	SignalP-noTM
NbD052252.1	0.109	47	0.128	12	0.229	10	0.159	0.145	N	0.45	SignalP-noTM
NbD052251.1	0.19	20	0.346	20	0.731	18	0.591	0.444	N	0.5	SignalP-TM
NbD052250.1	0.109	35	0.116	12	0.143	2	0.121	0.119	N	0.45	SignalP-noTM
NbD052249.1	0.109	18	0.111	11	0.14	1	0.104	0.107	N	0.45	SignalP-noTM
NbD052248.1	0.12	22	0.105	22	0.114	57	0.092	0.098	N	0.45	SignalP-noTM
NbD052247.1	0.123	38	0.166	38	0.281	33	0.197	0.178	N	0.5	SignalP-TM
NbD052246.1	0.109	37	0.116	11	0.167	18	0.114	0.115	N	0.45	SignalP-noTM
NbD052245.1	0.11	70	0.108	57	0.119	48	0.1	0.104	N	0.45	SignalP-noTM
NbD052244.1	0.11	27	0.109	27	0.121	28	0.107	0.108	N	0.45	SignalP-noTM
NbD052243.1	0.155	47	0.137	47	0.158	35	0.119	0.127	N	0.45	SignalP-noTM
NbD052242.1	0.601	26	0.762	26	0.995	14	0.966	0.872	Y	0.45	SignalP-noTM
NbD052241.1	0.121	47	0.107	47	0.122	46	0.093	0.1	N	0.45	SignalP-noTM
NbD052240.1	0.107	26	0.102	67	0.107	54	0.095	0.098	N	0.45	SignalP-noTM
NbD052239.1	0.112	34	0.121	13	0.147	1	0.126	0.123	N	0.45	SignalP-noTM
NbD052238.1	0.144	31	0.131	31	0.183	4	0.127	0.129	N	0.45	SignalP-noTM
NbD052237.1	0.131	28	0.159	12	0.3	1	0.202	0.182	N	0.45	SignalP-noTM
NbD052236.1	0.114	18	0.136	37	0.276	14	0.161	0.15	N	0.45	SignalP-noTM
NbD052235.1	0.127	34	0.13	34	0.181	29	0.13	0.13	N	0.45	SignalP-noTM
NbD052234.1	0.113	43	0.104	43	0.109	30	0.092	0.098	N	0.45	SignalP-noTM
NbD052233.1	0.109	51	0.121	21	0.191	3	0.14	0.131	N	0.45	SignalP-noTM
NbD052232.1	0.111	21	0.131	12	0.2	1	0.14	0.136	N	0.45	SignalP-noTM
NbD052231.1	0.117	55	0.125	12	0.169	1	0.126	0.125	N	0.45	SignalP-noTM
NbD052230.1	0.113	20	0.115	20	0.19	14	0.12	0.118	N	0.45	SignalP-noTM
NbD052229.1	0.113	21	0.114	21	0.163	13	0.115	0.114	N	0.45	SignalP-noTM
NbD052228.1	0.22	31	0.294	31	0.639	13	0.452	0.357	N	0.5	SignalP-TM
NbD052227.1	0.197	38	0.135	38	0.151	3	0.101	0.116	N	0.45	SignalP-noTM
NbD052226.1	0.109	54	0.105	54	0.121	50	0.098	0.101	N	0.45	SignalP-noTM
NbD052225.1	0.143	50	0.118	30	0.136	26	0.097	0.11	N	0.5	SignalP-TM
NbD052224.1	0.11	24	0.103	46	0.113	36	0.094	0.098	N	0.45	SignalP-noTM
NbD052223.1	0.108	36	0.106	53	0.134	35	0.1	0.103	N	0.45	SignalP-noTM
NbD052222.1	0.162	32	0.143	32	0.214	2	0.144	0.144	N	0.45	SignalP-noTM
NbD052221.1	0.114	22	0.11	22	0.139	4	0.106	0.108	N	0.45	SignalP-noTM
NbD052220.1	0.116	11	0.108	67	0.146	51	0.106	0.107	N	0.45	SignalP-noTM
NbD052219.1	0.12	39	0.11	39	0.138	38	0.1	0.104	N	0.45	SignalP-noTM
NbD052218.1	0.124	27	0.109	27	0.128	26	0.096	0.102	N	0.45	SignalP-noTM
NbD052217.1	0.138	24	0.146	11	0.241	1	0.145	0.145	N	0.45	SignalP-noTM
NbD052216.1	0.165	62	0.129	62	0.114	44	0.096	0.111	N	0.45	SignalP-noTM
NbD052215.1	0.111	70	0.106	70	0.108	26	0.096	0.1	N	0.45	SignalP-noTM
NbD052214.1	0.109	31	0.11	38	0.126	30	0.104	0.107	N	0.45	SignalP-noTM
NbD052213.1	0.11	65	0.107	12	0.117	1	0.097	0.102	N	0.45	SignalP-noTM
NbD052212.1	0.113	26	0.12	26	0.172	22	0.125	0.123	N	0.45	SignalP-noTM
NbD052211.1	0.11	49	0.168	11	0.358	1	0.182	0.175	N	0.45	SignalP-noTM
NbD052210.1	0.108	51	0.117	11	0.145	1	0.115	0.116	N	0.45	SignalP-noTM
NbD052209.1	0.209	28	0.18	28	0.333	25	0.167	0.173	N	0.45	SignalP-noTM
NbD052208.1	0.179	35	0.222	35	0.493	32	0.247	0.232	N	0.5	SignalP-TM
NbD052207.1	0.166	20	0.139	20	0.154	13	0.117	0.127	N	0.45	SignalP-noTM
NbD052206.1	0.128	41	0.111	17	0.149	12	0.115	0.113	N	0.45	SignalP-noTM
NbD052205.1	0.645	28	0.715	28	0.922	7	0.809	0.766	Y	0.45	SignalP-noTM
NbD052204.1	0.143	44	0.153	44	0.201	41	0.133	0.145	N	0.5	SignalP-TM
NbD052203.1	0.122	23	0.106	34	0.118	70	0.094	0.101	N	0.5	SignalP-TM
NbD052202.1	0.113	65	0.115	11	0.144	41	0.12	0.118	N	0.45	SignalP-noTM
NbD052201.1	0.11	46	0.106	66	0.111	49	0.098	0.101	N	0.45	SignalP-noTM
NbD052200.1	0.117	24	0.12	11	0.168	1	0.113	0.116	N	0.45	SignalP-noTM
NbD052199.1	0.117	22	0.146	22	0.234	20	0.184	0.167	N	0.45	SignalP-noTM
NbD052198.1	0.111	33	0.103	59	0.108	23	0.093	0.098	N	0.45	SignalP-noTM
NbD052197.1	0.111	52	0.107	38	0.114	37	0.099	0.103	N	0.45	SignalP-noTM
NbD052196.1	0.111	18	0.125	18	0.193	17	0.142	0.134	N	0.45	SignalP-noTM
NbD052195.1	0.142	16	0.162	16	0.259	2	0.156	0.159	N	0.45	SignalP-noTM
NbD052194.1	0.111	51	0.103	37	0.11	27	0.096	0.099	N	0.45	SignalP-noTM
NbD052193.1	0.121	33	0.128	12	0.213	3	0.147	0.138	N	0.45	SignalP-noTM
NbD052192.1	0.124	53	0.131	19	0.187	3	0.143	0.138	N	0.45	SignalP-noTM
NbD052191.1	0.107	36	0.11	19	0.165	11	0.113	0.111	N	0.5	SignalP-TM
NbD052190.1	0.11	13	0.104	67	0.113	24	0.098	0.101	N	0.45	SignalP-noTM
NbD052189.1	0.11	38	0.107	29	0.129	12	0.104	0.105	N	0.45	SignalP-noTM
NbD052188.1	0.174	38	0.163	38	0.435	8	0.184	0.174	N	0.45	SignalP-noTM
NbD052187.1	0.324	26	0.532	26	0.944	20	0.857	0.708	Y	0.45	SignalP-noTM
NbD052186.1	0.223	18	0.243	18	0.495	16	0.283	0.265	N	0.45	SignalP-noTM
NbD052185.1	0.146	39	0.122	39	0.115	26	0.101	0.11	N	0.45	SignalP-noTM
NbD052184.1	0.146	32	0.119	32	0.136	31	0.097	0.107	N	0.45	SignalP-noTM
NbD052183.1	0.213	50	0.15	50	0.197	49	0.105	0.126	N	0.45	SignalP-noTM
NbD052182.1	0.118	65	0.109	65	0.137	49	0.099	0.103	N	0.45	SignalP-noTM
NbD052181.1	0.139	14	0.148	14	0.171	2	0.148	0.148	N	0.45	SignalP-noTM
NbD052180.1	0.132	39	0.137	26	0.246	11	0.168	0.154	N	0.45	SignalP-noTM
NbD052179.1	0.111	28	0.107	23	0.133	5	0.105	0.106	N	0.45	SignalP-noTM
NbD052178.1	0.125	23	0.122	23	0.253	50	0.12	0.121	N	0.45	SignalP-noTM
NbD052177.1	0.139	24	0.116	24	0.149	1	0.1	0.107	N	0.45	SignalP-noTM
NbD052176.1	0.156	64	0.123	64	0.11	20	0.095	0.108	N	0.45	SignalP-noTM
NbD052175.1	0.152	27	0.185	27	0.34	5	0.239	0.207	N	0.5	SignalP-TM
NbD052174.1	0.109	41	0.106	52	0.12	35	0.097	0.101	N	0.45	SignalP-noTM
NbD052173.1	0.147	57	0.175	24	0.423	22	0.266	0.212	N	0.5	SignalP-TM
NbD052172.1	0.139	26	0.141	17	0.193	1	0.147	0.144	N	0.45	SignalP-noTM
NbD052171.1	0.109	65	0.106	65	0.121	14	0.101	0.103	N	0.45	SignalP-noTM
NbD052170.1	0.234	40	0.207	11	0.575	1	0.359	0.268	N	0.5	SignalP-TM
NbD052169.1	0.586	22	0.619	22	0.795	11	0.682	0.644	Y	0.5	SignalP-TM
NbD052168.1	0.107	36	0.107	36	0.123	25	0.102	0.104	N	0.45	SignalP-noTM
NbD052167.1	0.109	30	0.105	45	0.116	55	0.096	0.101	N	0.45	SignalP-noTM
NbD052166.1	0.109	29	0.127	11	0.19	1	0.121	0.124	N	0.45	SignalP-noTM
NbD052165.1	0.114	61	0.119	14	0.131	13	0.121	0.12	N	0.45	SignalP-noTM
NbD052164.1	0.11	53	0.105	67	0.123	16	0.101	0.103	N	0.45	SignalP-noTM
NbD052163.1	0.109	57	0.11	13	0.129	7	0.111	0.11	N	0.45	SignalP-noTM
NbD052162.1	0.113	32	0.102	58	0.104	50	0.09	0.096	N	0.45	SignalP-noTM
NbD052161.1	0.114	26	0.11	26	0.125	18	0.106	0.108	N	0.45	SignalP-noTM
NbD052160.1	0.109	53	0.105	57	0.123	5	0.099	0.102	N	0.45	SignalP-noTM
NbD052159.1	0.108	45	0.104	15	0.11	60	0.103	0.104	N	0.45	SignalP-noTM
NbD052158.1	0.276	22	0.29	22	0.45	2	0.337	0.309	N	0.5	SignalP-TM
NbD052157.1	0.111	49	0.11	49	0.178	45	0.104	0.107	N	0.45	SignalP-noTM
NbD052156.1	0.114	45	0.106	69	0.134	41	0.102	0.104	N	0.45	SignalP-noTM
NbD052155.1	0.273	30	0.408	30	0.943	11	0.679	0.554	Y	0.45	SignalP-noTM
NbD052154.1	0.109	64	0.104	11	0.119	4	0.109	0.107	N	0.45	SignalP-noTM
NbD052153.1	0.153	26	0.128	26	0.191	3	0.113	0.12	N	0.45	SignalP-noTM
NbD052152.1	0.111	46	0.107	46	0.115	40	0.101	0.104	N	0.45	SignalP-noTM
NbD052151.1	0.138	60	0.142	60	0.284	46	0.126	0.133	N	0.45	SignalP-noTM
NbD052150.1	0.115	48	0.107	70	0.123	59	0.089	0.1	N	0.5	SignalP-TM
NbD052149.1	0.732	26	0.799	26	0.951	15	0.869	0.837	Y	0.45	SignalP-noTM
NbD052148.1	0.126	23	0.127	23	0.168	26	0.128	0.128	N	0.45	SignalP-noTM
NbD052147.1	0.546	27	0.673	27	0.985	13	0.849	0.768	Y	0.45	SignalP-noTM
NbD052146.1	0.123	39	0.122	13	0.182	2	0.132	0.128	N	0.45	SignalP-noTM
NbD052145.1	0.11	53	0.106	30	0.119	19	0.099	0.102	N	0.45	SignalP-noTM
NbD052144.1	0.111	58	0.105	58	0.114	50	0.094	0.099	N	0.45	SignalP-noTM
NbD052143.1	0.247	28	0.177	28	0.165	18	0.123	0.148	N	0.45	SignalP-noTM
NbD052142.1	0.107	62	0.104	14	0.111	30	0.1	0.102	N	0.45	SignalP-noTM
NbD052141.1	0.109	55	0.105	15	0.116	12	0.103	0.104	N	0.45	SignalP-noTM
NbD052140.1	0.136	31	0.125	31	0.266	29	0.114	0.119	N	0.45	SignalP-noTM
NbD052139.1	0.111	53	0.11	53	0.123	43	0.102	0.106	N	0.45	SignalP-noTM
NbD052138.1	0.115	37	0.118	21	0.153	6	0.128	0.123	N	0.45	SignalP-noTM
NbD052137.1	0.151	46	0.126	46	0.134	43	0.103	0.113	N	0.45	SignalP-noTM
NbD052136.1	0.107	41	0.108	11	0.132	3	0.111	0.11	N	0.45	SignalP-noTM
NbD052135.1	0.113	30	0.187	11	0.432	4	0.334	0.246	N	0.5	SignalP-TM
NbD052134.1	0.11	54	0.108	68	0.121	49	0.102	0.104	N	0.45	SignalP-noTM
NbD052133.1	0.109	53	0.102	48	0.108	39	0.094	0.097	N	0.45	SignalP-noTM
NbD052132.1	0.109	30	0.106	30	0.116	42	0.1	0.103	N	0.45	SignalP-noTM
NbD052131.1	0.126	17	0.122	17	0.134	1	0.114	0.118	N	0.45	SignalP-noTM
NbD052130.1	0.115	17	0.108	56	0.116	49	0.099	0.103	N	0.45	SignalP-noTM
NbD052129.1	0.109	38	0.114	11	0.165	35	0.123	0.119	N	0.45	SignalP-noTM
NbD052128.1	0.292	25	0.325	25	0.53	4	0.371	0.35	N	0.45	SignalP-noTM
NbD052127.1	0.26	21	0.301	21	0.537	16	0.339	0.322	N	0.45	SignalP-noTM
NbD052126.1	0.148	35	0.124	35	0.173	34	0.109	0.116	N	0.45	SignalP-noTM
NbD052125.1	0.112	23	0.112	11	0.144	1	0.103	0.107	N	0.45	SignalP-noTM
NbD052124.1	0.127	62	0.149	11	0.297	2	0.192	0.172	N	0.45	SignalP-noTM
NbD052123.1	0.602	33	0.346	33	0.574	1	0.215	0.293	N	0.5	SignalP-TM
NbD052122.1	0.114	42	0.106	60	0.131	46	0.097	0.101	N	0.45	SignalP-noTM
NbD052121.1	0.116	47	0.11	47	0.139	45	0.104	0.107	N	0.45	SignalP-noTM
NbD052120.1	0.127	15	0.135	15	0.231	14	0.134	0.134	N	0.45	SignalP-noTM
NbD052119.1	0.112	61	0.11	12	0.128	2	0.105	0.107	N	0.45	SignalP-noTM
NbD052118.1	0.596	23	0.729	23	0.945	7	0.892	0.817	Y	0.45	SignalP-noTM
NbD052117.1	0.108	37	0.107	15	0.125	22	0.104	0.105	N	0.45	SignalP-noTM
NbD052116.1	0.871	25	0.867	25	0.937	15	0.862	0.864	Y	0.45	SignalP-noTM
NbD052115.1	0.198	27	0.15	27	0.151	26	0.117	0.132	N	0.45	SignalP-noTM
NbD052114.1	0.108	69	0.116	61	0.163	46	0.106	0.11	N	0.45	SignalP-noTM
NbD052113.1	0.11	61	0.105	61	0.112	52	0.096	0.1	N	0.45	SignalP-noTM
NbD052112.1	0.11	68	0.105	12	0.115	1	0.092	0.098	N	0.45	SignalP-noTM
NbD052111.1	0.109	62	0.106	70	0.112	67	0.098	0.102	N	0.45	SignalP-noTM
NbD052110.1	0.108	62	0.106	31	0.116	20	0.101	0.103	N	0.45	SignalP-noTM
NbD052109.1	0.115	21	0.119	21	0.14	6	0.122	0.121	N	0.45	SignalP-noTM
NbD052108.1	0.161	42	0.128	42	0.127	20	0.097	0.111	N	0.45	SignalP-noTM
NbD052107.1	0.291	40	0.181	40	0.19	37	0.114	0.145	N	0.45	SignalP-noTM
NbD052106.1	0.108	60	0.105	43	0.115	25	0.098	0.101	N	0.45	SignalP-noTM
NbD052105.1	0.109	19	0.105	36	0.123	11	0.1	0.103	N	0.45	SignalP-noTM
NbD052104.1	0.137	23	0.177	12	0.356	1	0.241	0.212	N	0.45	SignalP-noTM
NbD052103.1	0.183	31	0.226	31	0.489	1	0.313	0.273	N	0.45	SignalP-noTM
NbD052102.1	0.112	68	0.104	68	0.136	32	0.097	0.101	N	0.45	SignalP-noTM
NbD052101.1	0.107	56	0.106	11	0.119	2	0.108	0.107	N	0.45	SignalP-noTM
NbD052100.1	0.106	43	0.109	12	0.147	8	0.118	0.114	N	0.45	SignalP-noTM
NbD052099.1	0.147	18	0.126	18	0.166	16	0.111	0.118	N	0.45	SignalP-noTM
NbD052098.1	0.115	55	0.107	55	0.115	63	0.097	0.101	N	0.45	SignalP-noTM
NbD052097.1	0.161	17	0.138	17	0.141	10	0.117	0.127	N	0.45	SignalP-noTM
NbD052096.1	0.108	57	0.112	36	0.135	26	0.112	0.112	N	0.45	SignalP-noTM
NbD052095.1	0.11	23	0.14	11	0.239	1	0.139	0.14	N	0.45	SignalP-noTM
NbD052094.1	0.158	25	0.124	25	0.139	2	0.101	0.112	N	0.45	SignalP-noTM
NbD052093.1	0.116	66	0.112	23	0.137	4	0.11	0.111	N	0.45	SignalP-noTM
NbD052092.1	0.133	28	0.131	28	0.184	2	0.136	0.134	N	0.45	SignalP-noTM
NbD052091.1	0.133	54	0.121	20	0.147	53	0.114	0.117	N	0.45	SignalP-noTM
NbD052090.1	0.124	16	0.109	62	0.129	15	0.101	0.105	N	0.45	SignalP-noTM
NbD052089.1	0.116	28	0.204	14	0.555	4	0.401	0.31	N	0.45	SignalP-noTM
NbD052088.1	0.644	21	0.468	21	0.597	19	0.355	0.423	N	0.5	SignalP-TM
NbD052087.1	0.129	18	0.129	18	0.214	16	0.13	0.129	N	0.45	SignalP-noTM
NbD052086.1	0.371	20	0.571	20	0.943	15	0.888	0.742	Y	0.45	SignalP-noTM
NbD052085.1	0.108	52	0.106	12	0.12	1	0.1	0.103	N	0.45	SignalP-noTM
NbD052084.1	0.109	4	0.103	56	0.11	41	0.096	0.099	N	0.45	SignalP-noTM
NbD052083.1	0.136	24	0.138	24	0.311	3	0.142	0.14	N	0.45	SignalP-noTM
NbD052082.1	0.361	29	0.526	29	0.984	6	0.808	0.678	Y	0.45	SignalP-noTM
NbD052081.1	0.108	68	0.108	68	0.116	55	0.101	0.104	N	0.45	SignalP-noTM
NbD052080.1	0.109	53	0.102	48	0.108	39	0.094	0.097	N	0.45	SignalP-noTM
NbD052079.1	0.115	24	0.118	11	0.153	1	0.118	0.118	N	0.45	SignalP-noTM
NbD052078.1	0.166	27	0.345	16	0.874	1	0.821	0.602	Y	0.45	SignalP-noTM
NbD052077.1	0.118	15	0.151	31	0.261	25	0.164	0.156	N	0.5	SignalP-TM
NbD052076.1	0.112	57	0.107	33	0.132	22	0.106	0.107	N	0.45	SignalP-noTM
NbD052075.1	0.793	26	0.877	26	0.996	17	0.964	0.924	Y	0.45	SignalP-noTM
NbD052074.1	0.157	17	0.223	17	0.447	1	0.268	0.247	N	0.45	SignalP-noTM
NbD052073.1	0.108	52	0.113	11	0.151	1	0.113	0.113	N	0.45	SignalP-noTM
NbD052072.1	0.27	42	0.19	42	0.193	41	0.124	0.154	N	0.45	SignalP-noTM
NbD052071.1	0.11	20	0.128	12	0.172	1	0.141	0.135	N	0.45	SignalP-noTM
NbD052070.1	0.172	33	0.135	33	0.145	1	0.114	0.124	N	0.45	SignalP-noTM
NbD052069.1	0.119	23	0.145	12	0.231	2	0.161	0.153	N	0.45	SignalP-noTM
NbD052068.1	0.11	60	0.104	64	0.108	55	0.092	0.098	N	0.45	SignalP-noTM
NbD052067.1	0.108	56	0.108	11	0.133	3	0.109	0.109	N	0.45	SignalP-noTM
NbD052066.1	0.109	51	0.103	13	0.114	2	0.098	0.1	N	0.45	SignalP-noTM
NbD052065.1	0.107	64	0.107	13	0.139	43	0.106	0.107	N	0.45	SignalP-noTM
NbD052064.1	0.116	25	0.121	25	0.16	14	0.127	0.124	N	0.45	SignalP-noTM
NbD052063.1	0.12	19	0.114	19	0.119	13	0.107	0.11	N	0.45	SignalP-noTM
NbD052062.1	0.125	36	0.11	70	0.119	6	0.099	0.104	N	0.45	SignalP-noTM
NbD052061.1	0.108	59	0.107	70	0.113	57	0.1	0.104	N	0.45	SignalP-noTM
NbD052060.1	0.108	59	0.107	70	0.113	57	0.1	0.104	N	0.45	SignalP-noTM
NbD052059.1	0.117	53	0.108	53	0.114	16	0.099	0.103	N	0.45	SignalP-noTM
NbD052058.1	0.136	29	0.114	29	0.141	2	0.1	0.107	N	0.45	SignalP-noTM
NbD052057.1	0.154	25	0.147	25	0.173	24	0.141	0.144	N	0.45	SignalP-noTM
NbD052056.1	0.119	25	0.116	25	0.15	5	0.114	0.115	N	0.45	SignalP-noTM
NbD052055.1	0.675	25	0.776	25	0.984	4	0.897	0.841	Y	0.45	SignalP-noTM
NbD052054.1	0.108	54	0.112	12	0.13	8	0.118	0.115	N	0.45	SignalP-noTM
NbD052053.1	0.107	16	0.14	11	0.285	2	0.199	0.172	N	0.45	SignalP-noTM
NbD052052.1	0.107	33	0.179	11	0.433	3	0.283	0.221	N	0.5	SignalP-TM
NbD052051.1	0.225	44	0.156	44	0.221	41	0.125	0.143	N	0.5	SignalP-TM
NbD052050.1	0.143	52	0.115	52	0.123	51	0.097	0.105	N	0.45	SignalP-noTM
NbD052049.1	0.11	38	0.102	64	0.11	41	0.094	0.098	N	0.45	SignalP-noTM
NbD052048.1	0.111	16	0.134	16	0.215	14	0.165	0.151	N	0.45	SignalP-noTM
NbD052047.1	0.12	59	0.108	16	0.116	1	0.101	0.105	N	0.45	SignalP-noTM
NbD052046.1	0.137	18	0.125	18	0.133	25	0.115	0.12	N	0.45	SignalP-noTM
NbD052045.1	0.191	39	0.143	39	0.189	38	0.106	0.123	N	0.45	SignalP-noTM
NbD052044.1	0.131	41	0.123	41	0.189	40	0.094	0.111	N	0.5	SignalP-TM
NbD052043.1	0.484	18	0.624	18	0.877	10	0.805	0.722	Y	0.45	SignalP-noTM
NbD052042.1	0.145	38	0.121	38	0.146	2	0.105	0.112	N	0.45	SignalP-noTM
NbD052041.1	0.256	31	0.211	31	0.405	2	0.196	0.203	N	0.45	SignalP-noTM
NbD052040.1	0.128	21	0.113	21	0.126	1	0.098	0.105	N	0.45	SignalP-noTM
NbD052039.1	0.112	27	0.108	12	0.128	23	0.102	0.105	N	0.45	SignalP-noTM
NbD052038.1	0.11	30	0.119	11	0.156	2	0.12	0.12	N	0.45	SignalP-noTM
NbD052037.1	0.156	26	0.12	26	0.111	56	0.092	0.105	N	0.45	SignalP-noTM
NbD052036.1	0.115	47	0.108	47	0.122	20	0.1	0.104	N	0.45	SignalP-noTM
NbD052035.1	0.2	30	0.378	30	0.873	1	0.731	0.569	Y	0.45	SignalP-noTM
NbD052034.1	0.118	18	0.12	11	0.153	2	0.123	0.122	N	0.45	SignalP-noTM
NbD052033.1	0.243	44	0.152	44	0.175	51	0.1	0.131	N	0.5	SignalP-TM
NbD052032.1	0.112	53	0.112	53	0.142	47	0.102	0.106	N	0.45	SignalP-noTM
NbD052031.1	0.123	23	0.13	11	0.184	3	0.149	0.14	N	0.45	SignalP-noTM
NbD052030.1	0.106	40	0.102	69	0.181	67	0.075	0.092	N	0.5	SignalP-TM
NbD052029.1	0.164	20	0.136	11	0.256	1	0.141	0.138	N	0.5	SignalP-TM
NbD052028.1	0.128	41	0.163	27	0.32	17	0.213	0.19	N	0.45	SignalP-noTM
NbD052027.1	0.124	19	0.117	19	0.257	5	0.114	0.115	N	0.45	SignalP-noTM
NbD052026.1	0.119	33	0.239	17	0.622	4	0.496	0.342	N	0.5	SignalP-TM
NbD052025.1	0.113	42	0.109	42	0.128	38	0.102	0.105	N	0.45	SignalP-noTM
NbD052024.1	0.146	32	0.133	32	0.16	27	0.122	0.127	N	0.45	SignalP-noTM
NbD052023.1	0.109	37	0.106	32	0.119	16	0.099	0.102	N	0.45	SignalP-noTM
NbD052022.1	0.161	25	0.127	25	0.167	24	0.1	0.112	N	0.45	SignalP-noTM
NbD052021.1	0.307	47	0.201	47	0.284	45	0.117	0.156	N	0.45	SignalP-noTM
NbD052020.1	0.743	25	0.756	25	0.886	19	0.754	0.755	Y	0.45	SignalP-noTM
NbD052019.1	0.124	53	0.131	19	0.187	3	0.143	0.138	N	0.45	SignalP-noTM
NbD052018.1	0.296	20	0.53	20	0.98	14	0.953	0.759	Y	0.45	SignalP-noTM
NbD052017.1	0.209	38	0.175	15	0.497	10	0.296	0.224	N	0.5	SignalP-TM
NbD052016.1	0.119	19	0.12	19	0.159	14	0.119	0.12	N	0.45	SignalP-noTM
NbD052015.1	0.221	41	0.159	41	0.172	40	0.104	0.129	N	0.45	SignalP-noTM
NbD052014.1	0.733	24	0.811	24	0.965	14	0.897	0.857	Y	0.45	SignalP-noTM
NbD052013.1	0.109	33	0.103	48	0.11	45	0.096	0.099	N	0.45	SignalP-noTM
NbD052012.1	0.192	39	0.16	39	0.191	33	0.13	0.144	N	0.45	SignalP-noTM
NbD052011.1	0.165	22	0.219	14	0.37	1	0.265	0.244	N	0.45	SignalP-noTM
NbD052010.1	0.179	60	0.151	11	0.318	2	0.22	0.179	N	0.5	SignalP-TM
NbD052009.1	0.174	20	0.15	20	0.16	1	0.124	0.136	N	0.45	SignalP-noTM
NbD052008.1	0.11	39	0.105	12	0.119	2	0.101	0.102	N	0.45	SignalP-noTM
NbD052007.1	0.109	64	0.106	23	0.114	3	0.104	0.105	N	0.45	SignalP-noTM
NbD052006.1	0.153	43	0.2	11	0.533	2	0.384	0.274	N	0.5	SignalP-TM
NbD052005.1	0.176	26	0.132	26	0.146	1	0.104	0.117	N	0.45	SignalP-noTM
NbD052004.1	0.696	24	0.78	24	0.932	14	0.875	0.832	Y	0.45	SignalP-noTM
NbD052003.1	0.121	40	0.112	40	0.144	11	0.107	0.11	N	0.45	SignalP-noTM
NbD052002.1	0.155	22	0.136	22	0.152	6	0.119	0.127	N	0.45	SignalP-noTM
NbD052001.1	0.108	46	0.107	42	0.131	22	0.1	0.103	N	0.45	SignalP-noTM
NbD052000.1	0.147	19	0.167	11	0.329	1	0.252	0.201	N	0.5	SignalP-TM
NbD051999.1	0.11	26	0.111	26	0.135	11	0.112	0.112	N	0.45	SignalP-noTM
NbD051998.1	0.136	29	0.145	29	0.25	3	0.163	0.155	N	0.45	SignalP-noTM
NbD051997.1	0.112	21	0.117	11	0.146	8	0.127	0.122	N	0.45	SignalP-noTM
NbD051996.1	0.158	45	0.175	45	0.285	38	0.159	0.169	N	0.5	SignalP-TM
NbD051995.1	0.108	53	0.105	59	0.111	48	0.098	0.102	N	0.45	SignalP-noTM
NbD051994.1	0.662	28	0.768	28	0.977	18	0.895	0.837	Y	0.45	SignalP-noTM
NbD051993.1	0.108	62	0.103	66	0.104	61	0.094	0.098	N	0.45	SignalP-noTM
NbD051992.1	0.108	9	0.105	11	0.111	1	0.098	0.102	N	0.45	SignalP-noTM
NbD051991.1	0.11	29	0.113	11	0.139	25	0.109	0.111	N	0.45	SignalP-noTM
NbD051990.1	0.208	35	0.227	25	0.558	24	0.33	0.283	N	0.45	SignalP-noTM
NbD051989.1	0.367	33	0.286	33	0.435	26	0.217	0.249	N	0.45	SignalP-noTM
NbD051988.1	0.11	17	0.125	17	0.195	9	0.143	0.135	N	0.45	SignalP-noTM
NbD051987.1	0.109	61	0.109	11	0.121	5	0.111	0.11	N	0.45	SignalP-noTM
NbD051986.1	0.174	48	0.138	48	0.21	47	0.103	0.119	N	0.45	SignalP-noTM
NbD051985.1	0.109	66	0.108	45	0.125	37	0.098	0.103	N	0.45	SignalP-noTM
NbD051984.1	0.15	34	0.162	23	0.243	3	0.196	0.18	N	0.45	SignalP-noTM
NbD051983.1	0.139	59	0.118	59	0.12	54	0.098	0.107	N	0.45	SignalP-noTM
NbD051982.1	0.183	34	0.154	34	0.215	40	0.126	0.139	N	0.45	SignalP-noTM
NbD051981.1	0.114	19	0.112	19	0.123	14	0.109	0.11	N	0.45	SignalP-noTM
NbD051980.1	0.132	30	0.157	15	0.341	7	0.235	0.188	N	0.5	SignalP-TM
NbD051979.1	0.109	6	0.106	42	0.116	22	0.099	0.102	N	0.45	SignalP-noTM
NbD051978.1	0.169	22	0.183	22	0.352	1	0.19	0.187	N	0.45	SignalP-noTM
NbD051977.1	0.113	18	0.106	38	0.111	16	0.098	0.102	N	0.45	SignalP-noTM
NbD051976.1	0.253	35	0.208	35	0.38	2	0.23	0.217	N	0.5	SignalP-TM
NbD051975.1	0.816	22	0.845	22	0.906	14	0.875	0.861	Y	0.45	SignalP-noTM
NbD051974.1	0.126	28	0.111	28	0.115	38	0.098	0.104	N	0.45	SignalP-noTM
NbD051973.1	0.213	29	0.404	19	0.834	11	0.776	0.605	Y	0.45	SignalP-noTM
NbD051972.1	0.124	24	0.116	42	0.152	29	0.115	0.115	N	0.45	SignalP-noTM
NbD051971.1	0.11	46	0.11	46	0.138	39	0.103	0.106	N	0.45	SignalP-noTM
NbD051970.1	0.553	38	0.248	38	0.215	36	0.087	0.184	N	0.5	SignalP-TM
NbD051969.1	0.108	46	0.101	70	0.11	63	0.093	0.097	N	0.45	SignalP-noTM
NbD051968.1	0.678	32	0.768	32	0.938	14	0.819	0.795	Y	0.45	SignalP-noTM
NbD051967.1	0.469	43	0.39	43	0.66	42	0.212	0.319	N	0.5	SignalP-TM
NbD051966.1	0.144	39	0.123	39	0.177	37	0.101	0.111	N	0.45	SignalP-noTM
NbD051965.1	0.11	68	0.108	11	0.115	7	0.11	0.109	N	0.45	SignalP-noTM
NbD051964.1	0.197	29	0.144	29	0.131	14	0.106	0.124	N	0.45	SignalP-noTM
NbD051963.1	0.109	51	0.105	43	0.117	29	0.1	0.102	N	0.45	SignalP-noTM
NbD051962.1	0.111	62	0.104	62	0.107	15	0.094	0.098	N	0.45	SignalP-noTM
NbD051961.1	0.151	33	0.121	33	0.161	1	0.103	0.111	N	0.45	SignalP-noTM
NbD051960.1	0.144	18	0.126	18	0.149	14	0.114	0.12	N	0.45	SignalP-noTM
NbD051959.1	0.148	23	0.123	23	0.123	22	0.102	0.112	N	0.45	SignalP-noTM
NbD051958.1	0.124	22	0.108	48	0.118	34	0.097	0.102	N	0.45	SignalP-noTM
NbD051957.1	0.135	16	0.182	16	0.289	12	0.252	0.22	N	0.45	SignalP-noTM
NbD051956.1	0.109	57	0.111	12	0.122	1	0.105	0.108	N	0.45	SignalP-noTM
NbD051955.1	0.308	28	0.512	28	0.958	17	0.862	0.701	Y	0.45	SignalP-noTM
NbD051954.1	0.495	28	0.651	28	0.927	17	0.86	0.764	Y	0.45	SignalP-noTM
NbD051953.1	0.11	68	0.105	68	0.111	52	0.096	0.1	N	0.45	SignalP-noTM
NbD051952.1	0.108	31	0.108	16	0.117	5	0.107	0.107	N	0.45	SignalP-noTM
NbD051951.1	0.163	24	0.176	24	0.277	21	0.193	0.185	N	0.45	SignalP-noTM
NbD051950.1	0.156	42	0.142	42	0.256	31	0.139	0.14	N	0.45	SignalP-noTM
NbD051949.1	0.16	43	0.124	43	0.127	40	0.097	0.109	N	0.45	SignalP-noTM
NbD051948.1	0.11	60	0.106	34	0.13	20	0.102	0.104	N	0.45	SignalP-noTM
NbD051947.1	0.108	49	0.106	49	0.118	34	0.098	0.102	N	0.45	SignalP-noTM
NbD051946.2	0.111	45	0.106	45	0.116	22	0.102	0.104	N	0.45	SignalP-noTM
NbD051946.1	0.111	45	0.106	45	0.116	22	0.102	0.104	N	0.45	SignalP-noTM
NbD051945.1	0.11	38	0.109	38	0.117	26	0.098	0.103	N	0.45	SignalP-noTM
NbD051944.1	0.119	18	0.121	18	0.216	16	0.124	0.123	N	0.45	SignalP-noTM
NbD051943.1	0.108	40	0.111	18	0.168	9	0.121	0.116	N	0.45	SignalP-noTM
NbD051942.1	0.11	47	0.106	30	0.155	44	0.104	0.105	N	0.45	SignalP-noTM
NbD051941.1	0.198	47	0.143	47	0.124	45	0.105	0.122	N	0.45	SignalP-noTM
NbD051940.1	0.281	17	0.509	17	0.979	14	0.943	0.744	Y	0.45	SignalP-noTM
NbD051939.1	0.116	36	0.105	64	0.11	58	0.098	0.101	N	0.45	SignalP-noTM
NbD051938.1	0.123	25	0.121	25	0.146	1	0.121	0.121	N	0.45	SignalP-noTM
NbD051937.1	0.186	28	0.13	28	0.124	1	0.094	0.111	N	0.45	SignalP-noTM
NbD051936.1	0.181	18	0.322	18	0.758	1	0.515	0.426	N	0.45	SignalP-noTM
NbD051935.1	0.109	58	0.104	58	0.127	43	0.095	0.099	N	0.45	SignalP-noTM
NbD051934.1	0.87	26	0.898	26	0.978	16	0.924	0.912	Y	0.45	SignalP-noTM
NbD051933.1	0.114	17	0.109	17	0.117	3	0.102	0.105	N	0.45	SignalP-noTM
NbD051932.1	0.109	53	0.102	48	0.106	39	0.094	0.098	N	0.45	SignalP-noTM
NbD051931.1	0.111	24	0.119	13	0.161	12	0.122	0.121	N	0.45	SignalP-noTM
NbD051930.1	0.109	27	0.103	64	0.124	26	0.095	0.099	N	0.45	SignalP-noTM
NbD051929.1	0.396	31	0.337	31	0.589	30	0.304	0.324	N	0.5	SignalP-TM
NbD051928.1	0.111	26	0.106	43	0.111	41	0.094	0.099	N	0.45	SignalP-noTM
NbD051927.1	0.13	18	0.146	18	0.259	15	0.161	0.154	N	0.45	SignalP-noTM
NbD051926.1	0.276	48	0.114	70	0.167	59	0.079	0.1	N	0.5	SignalP-TM
NbD051925.1	0.444	24	0.617	24	0.95	14	0.858	0.748	Y	0.45	SignalP-noTM
NbD051924.1	0.128	22	0.158	22	0.325	12	0.194	0.177	N	0.45	SignalP-noTM
NbD051923.1	0.128	22	0.158	22	0.325	12	0.194	0.177	N	0.45	SignalP-noTM
NbD051922.1	0.129	48	0.145	11	0.254	1	0.146	0.146	N	0.45	SignalP-noTM
NbD051921.1	0.157	23	0.184	23	0.274	21	0.218	0.197	N	0.5	SignalP-TM
NbD051920.1	0.13	56	0.117	56	0.126	12	0.101	0.108	N	0.45	SignalP-noTM
NbD051919.1	0.758	27	0.836	27	0.985	16	0.924	0.883	Y	0.45	SignalP-noTM
NbD051918.1	0.272	17	0.451	17	0.798	16	0.748	0.611	Y	0.45	SignalP-noTM
NbD051917.1	0.696	24	0.79	24	0.963	15	0.9	0.849	Y	0.45	SignalP-noTM
NbD051916.1	0.11	41	0.104	48	0.132	45	0.094	0.099	N	0.45	SignalP-noTM
NbD051915.1	0.139	39	0.116	39	0.115	11	0.099	0.107	N	0.45	SignalP-noTM
NbD051914.1	0.119	43	0.111	43	0.122	41	0.099	0.104	N	0.45	SignalP-noTM
NbD051913.1	0.106	26	0.107	46	0.125	39	0.096	0.102	N	0.5	SignalP-TM
NbD051912.1	0.156	41	0.129	41	0.151	1	0.117	0.123	N	0.45	SignalP-noTM
NbD051911.1	0.111	23	0.104	69	0.107	70	0.097	0.101	N	0.45	SignalP-noTM
NbD051910.1	0.108	44	0.103	37	0.114	24	0.098	0.101	N	0.45	SignalP-noTM
NbD051909.1	0.115	59	0.11	11	0.13	1	0.099	0.104	N	0.45	SignalP-noTM
NbD051908.1	0.112	66	0.114	28	0.138	19	0.118	0.116	N	0.45	SignalP-noTM
NbD051907.1	0.254	60	0.166	60	0.149	13	0.106	0.134	N	0.45	SignalP-noTM
NbD051906.1	0.117	17	0.18	17	0.334	1	0.257	0.222	N	0.45	SignalP-noTM
NbD051905.1	0.148	34	0.218	34	0.62	26	0.283	0.244	N	0.5	SignalP-TM
NbD051904.1	0.147	19	0.131	65	0.184	56	0.107	0.121	N	0.5	SignalP-TM
NbD051903.1	0.229	17	0.19	17	0.232	16	0.162	0.175	N	0.45	SignalP-noTM
NbD051902.1	0.11	57	0.105	67	0.115	52	0.096	0.1	N	0.45	SignalP-noTM
NbD051901.1	0.163	33	0.136	33	0.242	32	0.112	0.123	N	0.45	SignalP-noTM
NbD051900.1	0.114	25	0.15	25	0.289	24	0.197	0.175	N	0.45	SignalP-noTM
NbD051899.1	0.143	61	0.144	61	0.235	48	0.122	0.132	N	0.45	SignalP-noTM
NbD051898.1	0.211	21	0.16	21	0.159	5	0.12	0.138	N	0.45	SignalP-noTM
NbD051897.1	0.114	47	0.105	47	0.115	26	0.097	0.101	N	0.45	SignalP-noTM
NbD051896.1	0.231	46	0.167	46	0.176	36	0.099	0.14	N	0.5	SignalP-TM
NbD051895.1	0.663	27	0.781	27	0.972	16	0.919	0.855	Y	0.45	SignalP-noTM
NbD051894.1	0.108	26	0.153	15	0.263	5	0.222	0.19	N	0.45	SignalP-noTM
NbD051893.1	0.311	30	0.26	30	0.441	4	0.25	0.255	N	0.45	SignalP-noTM
NbD051892.1	0.107	61	0.11	12	0.147	8	0.116	0.113	N	0.45	SignalP-noTM
NbD051891.1	0.145	38	0.124	38	0.203	31	0.107	0.115	N	0.45	SignalP-noTM
NbD051890.1	0.154	39	0.161	39	0.304	31	0.145	0.152	N	0.45	SignalP-noTM
NbD051889.1	0.108	45	0.105	28	0.123	9	0.104	0.105	N	0.45	SignalP-noTM
NbD051888.1	0.143	44	0.129	44	0.163	30	0.11	0.119	N	0.45	SignalP-noTM
NbD051887.1	0.122	30	0.14	12	0.221	1	0.158	0.15	N	0.45	SignalP-noTM
NbD051886.1	0.152	60	0.134	11	0.218	3	0.167	0.147	N	0.5	SignalP-TM
NbD051885.1	0.298	22	0.281	22	0.337	7	0.262	0.27	N	0.45	SignalP-noTM
NbD051884.1	0.191	22	0.255	22	0.604	15	0.336	0.299	N	0.45	SignalP-noTM
NbD051883.1	0.107	68	0.122	11	0.169	1	0.119	0.12	N	0.45	SignalP-noTM
NbD051882.1	0.168	29	0.17	29	0.263	18	0.181	0.176	N	0.45	SignalP-noTM
NbD051881.1	0.151	43	0.136	21	0.186	17	0.149	0.143	N	0.45	SignalP-noTM
NbD051880.1	0.113	18	0.119	18	0.143	14	0.124	0.121	N	0.45	SignalP-noTM
NbD051879.1	0.15	21	0.122	21	0.125	1	0.097	0.109	N	0.45	SignalP-noTM
NbD051878.1	0.129	20	0.114	20	0.161	24	0.099	0.108	N	0.5	SignalP-TM
NbD051877.1	0.124	17	0.135	17	0.167	3	0.142	0.139	N	0.45	SignalP-noTM
NbD051876.1	0.164	38	0.126	38	0.134	9	0.101	0.113	N	0.45	SignalP-noTM
NbD051875.1	0.135	36	0.121	13	0.157	1	0.119	0.12	N	0.45	SignalP-noTM
NbD051874.1	0.109	44	0.108	44	0.121	33	0.1	0.104	N	0.45	SignalP-noTM
NbD051873.1	0.155	20	0.128	20	0.132	8	0.105	0.116	N	0.45	SignalP-noTM
NbD051872.1	0.113	64	0.104	64	0.11	70	0.094	0.098	N	0.45	SignalP-noTM
NbD051871.1	0.11	64	0.11	12	0.131	1	0.109	0.109	N	0.45	SignalP-noTM
NbD051870.1	0.123	59	0.107	59	0.112	54	0.091	0.099	N	0.45	SignalP-noTM
NbD051869.1	0.111	35	0.111	35	0.141	24	0.104	0.107	N	0.45	SignalP-noTM
NbD051868.1	0.2	28	0.256	28	0.563	16	0.383	0.307	N	0.5	SignalP-TM
NbD051867.1	0.12	22	0.105	22	0.114	57	0.092	0.098	N	0.45	SignalP-noTM
NbD051866.1	0.11	18	0.134	18	0.231	13	0.161	0.145	N	0.5	SignalP-TM
NbD051865.1	0.108	50	0.118	12	0.144	1	0.12	0.119	N	0.45	SignalP-noTM
NbD051864.1	0.125	37	0.121	24	0.17	13	0.127	0.124	N	0.45	SignalP-noTM
NbD051863.1	0.108	55	0.112	12	0.143	4	0.113	0.113	N	0.45	SignalP-noTM
NbD051862.1	0.133	21	0.18	11	0.453	3	0.274	0.231	N	0.45	SignalP-noTM
NbD051861.1	0.113	32	0.103	58	0.107	50	0.09	0.096	N	0.45	SignalP-noTM
NbD051860.1	0.117	26	0.176	11	0.457	3	0.275	0.23	N	0.45	SignalP-noTM
NbD051859.1	0.11	52	0.106	42	0.119	22	0.103	0.105	N	0.45	SignalP-noTM
NbD051858.1	0.114	29	0.118	11	0.155	1	0.107	0.112	N	0.45	SignalP-noTM
NbD051857.1	0.615	26	0.691	26	0.908	12	0.778	0.738	Y	0.45	SignalP-noTM
NbD051856.1	0.106	9	0.105	70	0.12	5	0.102	0.103	N	0.45	SignalP-noTM
NbD051855.1	0.107	44	0.101	68	0.109	21	0.091	0.096	N	0.45	SignalP-noTM
NbD051854.1	0.132	31	0.126	31	0.16	13	0.122	0.124	N	0.45	SignalP-noTM
NbD051853.1	0.137	22	0.171	18	0.595	42	0.199	0.186	N	0.45	SignalP-noTM
NbD051852.1	0.338	27	0.218	27	0.191	4	0.146	0.179	N	0.45	SignalP-noTM
NbD051851.1	0.149	31	0.115	11	0.144	1	0.101	0.107	N	0.45	SignalP-noTM
NbD051850.1	0.109	58	0.102	58	0.116	5	0.095	0.098	N	0.45	SignalP-noTM
NbD051849.1	0.141	47	0.188	20	0.39	18	0.251	0.222	N	0.45	SignalP-noTM
NbD051848.1	0.108	58	0.101	70	0.103	52	0.091	0.096	N	0.45	SignalP-noTM
NbD051847.1	0.135	55	0.107	16	0.115	8	0.092	0.101	N	0.5	SignalP-TM
NbD051846.1	0.116	68	0.109	53	0.129	34	0.104	0.106	N	0.45	SignalP-noTM
NbD051845.1	0.11	47	0.109	47	0.126	12	0.105	0.107	N	0.45	SignalP-noTM
NbD051844.1	0.123	42	0.115	42	0.2	38	0.104	0.109	N	0.45	SignalP-noTM
NbD051843.1	0.604	29	0.446	29	0.636	6	0.446	0.446	N	0.5	SignalP-TM
NbD051842.1	0.219	54	0.199	54	0.293	48	0.156	0.182	N	0.5	SignalP-TM
NbD051841.1	0.112	62	0.107	62	0.12	51	0.102	0.104	N	0.45	SignalP-noTM
NbD051840.1	0.155	19	0.168	19	0.272	17	0.189	0.179	N	0.45	SignalP-noTM
NbD051839.1	0.18	19	0.14	19	0.124	12	0.106	0.121	N	0.45	SignalP-noTM
NbD051838.1	0.132	54	0.144	54	0.26	50	0.127	0.135	N	0.45	SignalP-noTM
NbD051837.1	0.117	43	0.111	18	0.148	3	0.107	0.109	N	0.45	SignalP-noTM
NbD051836.1	0.126	30	0.114	30	0.165	4	0.109	0.111	N	0.45	SignalP-noTM
NbD051835.1	0.169	16	0.15	16	0.158	15	0.129	0.138	N	0.45	SignalP-noTM
NbD051834.1	0.114	45	0.125	45	0.222	34	0.121	0.123	N	0.45	SignalP-noTM
NbD051833.1	0.111	38	0.104	67	0.123	9	0.101	0.103	N	0.45	SignalP-noTM
NbD051832.1	0.626	24	0.741	24	0.975	11	0.879	0.815	Y	0.45	SignalP-noTM
NbD051831.1	0.295	39	0.239	39	0.347	34	0.18	0.207	N	0.45	SignalP-noTM
NbD051830.1	0.125	21	0.105	21	0.121	40	0.088	0.096	N	0.45	SignalP-noTM
NbD051829.1	0.111	38	0.104	67	0.123	9	0.101	0.103	N	0.45	SignalP-noTM
NbD051828.1	0.128	39	0.139	51	0.292	46	0.126	0.134	N	0.5	SignalP-TM
NbD051827.1	0.195	23	0.417	23	0.971	14	0.893	0.674	Y	0.45	SignalP-noTM
NbD051826.1	0.108	22	0.104	34	0.118	20	0.098	0.101	N	0.45	SignalP-noTM
NbD051825.1	0.108	36	0.11	11	0.132	2	0.112	0.111	N	0.45	SignalP-noTM
NbD051824.1	0.175	44	0.138	44	0.183	43	0.106	0.12	N	0.45	SignalP-noTM
NbD051823.1	0.107	19	0.118	19	0.191	12	0.131	0.125	N	0.45	SignalP-noTM
NbD051822.1	0.706	35	0.623	35	0.78	28	0.46	0.558	Y	0.5	SignalP-TM
NbD051821.1	0.145	17	0.172	11	0.407	4	0.262	0.208	N	0.5	SignalP-TM
NbD051820.1	0.442	19	0.206	19	0.117	18	0.096	0.146	N	0.45	SignalP-noTM
NbD051819.1	0.124	38	0.156	38	0.272	21	0.179	0.165	N	0.5	SignalP-TM
NbD051818.1	0.108	59	0.107	70	0.113	57	0.1	0.104	N	0.45	SignalP-noTM
NbD051817.1	0.111	42	0.108	11	0.157	50	0.116	0.113	N	0.45	SignalP-noTM
NbD051816.1	0.248	19	0.317	19	0.533	1	0.375	0.348	N	0.45	SignalP-noTM
NbD051815.1	0.128	37	0.122	37	0.155	33	0.114	0.118	N	0.45	SignalP-noTM
NbD051814.1	0.105	66	0.114	66	0.146	53	0.105	0.11	N	0.5	SignalP-TM
NbD051813.1	0.15	31	0.172	31	0.378	3	0.205	0.185	N	0.5	SignalP-TM
NbD051812.1	0.111	34	0.105	34	0.113	53	0.097	0.101	N	0.45	SignalP-noTM
NbD051811.1	0.15	23	0.149	23	0.204	7	0.148	0.148	N	0.45	SignalP-noTM
NbD051810.1	0.614	29	0.723	29	0.971	19	0.856	0.795	Y	0.45	SignalP-noTM
NbD051809.1	0.13	19	0.156	11	0.281	1	0.179	0.169	N	0.45	SignalP-noTM
NbD051808.1	0.136	25	0.154	18	0.28	2	0.179	0.168	N	0.45	SignalP-noTM
NbD051807.1	0.718	26	0.733	26	0.832	23	0.743	0.738	Y	0.45	SignalP-noTM
NbD051806.1	0.125	55	0.125	21	0.164	1	0.135	0.13	N	0.45	SignalP-noTM
NbD051805.1	0.126	30	0.106	68	0.116	53	0.095	0.1	N	0.45	SignalP-noTM
NbD051804.1	0.121	33	0.125	33	0.198	30	0.128	0.126	N	0.45	SignalP-noTM
NbD051803.1	0.279	50	0.174	50	0.221	14	0.115	0.142	N	0.45	SignalP-noTM
NbD051802.1	0.136	40	0.119	40	0.127	39	0.1	0.109	N	0.45	SignalP-noTM
NbD051801.1	0.11	49	0.111	40	0.125	29	0.104	0.107	N	0.45	SignalP-noTM
NbD051800.1	0.124	17	0.12	17	0.143	13	0.119	0.12	N	0.45	SignalP-noTM
NbD051799.1	0.14	36	0.185	17	0.51	8	0.319	0.239	N	0.5	SignalP-TM
NbD051798.1	0.226	28	0.254	28	0.546	24	0.324	0.282	N	0.5	SignalP-TM
NbD051797.1	0.108	52	0.106	20	0.128	14	0.105	0.105	N	0.5	SignalP-TM
NbD051796.1	0.122	31	0.158	11	0.283	1	0.195	0.178	N	0.45	SignalP-noTM
NbD051795.1	0.819	20	0.853	20	0.929	12	0.886	0.871	Y	0.45	SignalP-noTM
NbD051794.1	0.129	57	0.111	41	0.159	37	0.103	0.108	N	0.5	SignalP-TM
NbD051793.1	0.214	24	0.201	24	0.294	23	0.19	0.195	N	0.45	SignalP-noTM
NbD051792.1	0.286	20	0.2	20	0.169	18	0.14	0.168	N	0.45	SignalP-noTM
NbD051791.1	0.659	24	0.794	24	0.993	15	0.959	0.883	Y	0.45	SignalP-noTM
NbD051790.1	0.108	9	0.121	11	0.153	1	0.126	0.124	N	0.45	SignalP-noTM
NbD051789.1	0.109	48	0.108	54	0.126	1	0.102	0.104	N	0.45	SignalP-noTM
NbD051788.1	0.13	25	0.205	11	0.502	2	0.328	0.271	N	0.45	SignalP-noTM
NbD051787.1	0.109	47	0.116	11	0.149	5	0.131	0.124	N	0.45	SignalP-noTM
NbD051786.1	0.11	44	0.106	44	0.137	6	0.102	0.103	N	0.45	SignalP-noTM
NbD051785.1	0.109	63	0.101	63	0.106	36	0.092	0.096	N	0.45	SignalP-noTM
NbD051784.1	0.118	26	0.129	12	0.186	1	0.135	0.132	N	0.45	SignalP-noTM
NbD051783.1	0.123	70	0.119	70	0.188	48	0.106	0.112	N	0.45	SignalP-noTM
NbD051782.1	0.187	52	0.209	32	0.728	5	0.328	0.273	N	0.45	SignalP-noTM
NbD051781.1	0.111	45	0.106	52	0.109	49	0.1	0.103	N	0.45	SignalP-noTM
NbD051780.1	0.216	48	0.12	48	0.15	46	0.09	0.108	N	0.5	SignalP-TM
NbD051779.1	0.311	18	0.245	18	0.308	16	0.191	0.216	N	0.45	SignalP-noTM
NbD051778.1	0.129	35	0.195	14	0.585	12	0.315	0.243	N	0.5	SignalP-TM
NbD051777.1	0.193	37	0.138	37	0.129	36	0.101	0.118	N	0.45	SignalP-noTM
NbD051776.1	0.143	53	0.118	29	0.132	12	0.113	0.115	N	0.45	SignalP-noTM
NbD051775.1	0.845	27	0.877	27	0.961	18	0.904	0.891	Y	0.45	SignalP-noTM
NbD051774.1	0.115	56	0.113	22	0.147	3	0.115	0.114	N	0.45	SignalP-noTM
NbD051773.1	0.11	58	0.104	62	0.107	45	0.092	0.097	N	0.45	SignalP-noTM
NbD051772.1	0.111	58	0.108	20	0.178	4	0.111	0.11	N	0.45	SignalP-noTM
NbD051771.1	0.236	18	0.175	18	0.159	12	0.129	0.15	N	0.45	SignalP-noTM
NbD051770.1	0.109	19	0.106	47	0.112	14	0.101	0.103	N	0.45	SignalP-noTM
NbD051769.1	0.18	58	0.14	58	0.211	4	0.112	0.125	N	0.45	SignalP-noTM
NbD051768.1	0.202	23	0.169	23	0.21	1	0.142	0.154	N	0.45	SignalP-noTM
NbD051767.1	0.131	66	0.125	12	0.172	4	0.142	0.134	N	0.45	SignalP-noTM
NbD051766.1	0.123	19	0.126	11	0.157	1	0.127	0.127	N	0.45	SignalP-noTM
NbD051765.1	0.12	45	0.107	45	0.108	25	0.095	0.1	N	0.45	SignalP-noTM
NbD051764.1	0.11	21	0.105	21	0.123	19	0.101	0.103	N	0.45	SignalP-noTM
NbD051763.1	0.107	70	0.108	58	0.126	36	0.104	0.106	N	0.45	SignalP-noTM
NbD051762.1	0.158	21	0.133	21	0.147	1	0.109	0.12	N	0.45	SignalP-noTM
NbD051761.1	0.139	48	0.205	11	0.455	1	0.344	0.28	N	0.45	SignalP-noTM
NbD051760.1	0.11	60	0.133	11	0.207	1	0.152	0.143	N	0.45	SignalP-noTM
NbD051759.1	0.139	22	0.121	22	0.165	2	0.104	0.112	N	0.45	SignalP-noTM
NbD051758.1	0.184	48	0.144	48	0.184	46	0.109	0.125	N	0.45	SignalP-noTM
NbD051757.1	0.111	44	0.109	58	0.133	42	0.1	0.104	N	0.45	SignalP-noTM
NbD051756.1	0.148	22	0.132	22	0.213	46	0.116	0.124	N	0.45	SignalP-noTM
NbD051755.1	0.147	37	0.149	11	0.252	1	0.176	0.163	N	0.45	SignalP-noTM
NbD051754.1	0.172	31	0.134	31	0.168	3	0.113	0.123	N	0.45	SignalP-noTM
NbD051753.1	0.471	21	0.344	21	0.381	1	0.239	0.287	N	0.45	SignalP-noTM
NbD051752.1	0.191	50	0.14	50	0.154	49	0.102	0.119	N	0.45	SignalP-noTM
NbD051751.1	0.126	24	0.153	19	0.329	9	0.192	0.174	N	0.45	SignalP-noTM
NbD051750.1	0.117	42	0.105	42	0.124	52	0.095	0.1	N	0.45	SignalP-noTM
NbD051749.1	0.108	24	0.104	70	0.111	70	0.098	0.101	N	0.45	SignalP-noTM
NbD051748.1	0.24	37	0.163	37	0.142	19	0.113	0.136	N	0.45	SignalP-noTM
NbD051747.1	0.108	51	0.114	11	0.16	2	0.109	0.111	N	0.45	SignalP-noTM
NbD051746.1	0.205	33	0.147	33	0.154	4	0.112	0.133	N	0.5	SignalP-TM
NbD051745.1	0.109	36	0.106	36	0.11	52	0.098	0.102	N	0.45	SignalP-noTM
NbD051744.1	0.111	52	0.103	52	0.114	1	0.094	0.099	N	0.45	SignalP-noTM
NbD051743.1	0.119	26	0.119	12	0.148	1	0.119	0.119	N	0.45	SignalP-noTM
NbD051742.1	0.146	44	0.119	66	0.182	52	0.087	0.106	N	0.5	SignalP-TM
NbD051741.1	0.137	17	0.137	17	0.202	6	0.138	0.138	N	0.45	SignalP-noTM
NbD051740.1	0.107	33	0.103	59	0.112	9	0.096	0.1	N	0.45	SignalP-noTM
NbD051739.1	0.323	26	0.243	26	0.345	1	0.197	0.218	N	0.45	SignalP-noTM
NbD051738.1	0.109	65	0.113	12	0.137	1	0.108	0.111	N	0.45	SignalP-noTM
NbD051737.1	0.126	23	0.113	23	0.127	2	0.101	0.106	N	0.45	SignalP-noTM
NbD051736.1	0.565	33	0.471	33	0.61	4	0.433	0.456	N	0.5	SignalP-TM
NbD051735.1	0.111	47	0.106	19	0.116	7	0.102	0.104	N	0.45	SignalP-noTM
NbD051734.1	0.125	46	0.111	46	0.181	43	0.099	0.105	N	0.45	SignalP-noTM
NbD051733.1	0.119	41	0.11	41	0.13	9	0.103	0.106	N	0.45	SignalP-noTM
NbD051732.1	0.109	26	0.109	26	0.16	7	0.108	0.108	N	0.45	SignalP-noTM
NbD051731.1	0.38	19	0.599	19	0.971	12	0.946	0.786	Y	0.45	SignalP-noTM
NbD051730.1	0.147	24	0.142	24	0.229	5	0.136	0.139	N	0.45	SignalP-noTM
NbD051729.1	0.14	46	0.133	11	0.183	1	0.144	0.139	N	0.45	SignalP-noTM
NbD051728.1	0.186	34	0.219	34	0.458	32	0.279	0.243	N	0.5	SignalP-TM
NbD051727.1	0.113	26	0.127	12	0.192	1	0.119	0.123	N	0.45	SignalP-noTM
NbD051726.1	0.114	40	0.118	11	0.152	3	0.128	0.123	N	0.45	SignalP-noTM
NbD051725.1	0.113	23	0.127	11	0.171	1	0.14	0.134	N	0.45	SignalP-noTM
NbD051724.1	0.179	22	0.232	22	0.375	20	0.297	0.267	N	0.45	SignalP-noTM
NbD051723.1	0.665	25	0.779	25	0.966	15	0.91	0.85	Y	0.45	SignalP-noTM
NbD051722.1	0.814	33	0.749	33	0.912	28	0.562	0.674	Y	0.5	SignalP-TM
NbD051721.1	0.11	69	0.115	11	0.154	3	0.127	0.122	N	0.45	SignalP-noTM
NbD051720.1	0.105	57	0.1	47	0.104	68	0.092	0.095	N	0.45	SignalP-noTM
NbD051719.1	0.21	26	0.15	26	0.161	24	0.108	0.127	N	0.45	SignalP-noTM
NbD051718.1	0.152	21	0.183	11	0.55	1	0.228	0.201	N	0.5	SignalP-TM
NbD051717.1	0.165	22	0.137	22	0.145	18	0.113	0.124	N	0.45	SignalP-noTM
NbD051716.1	0.129	21	0.143	11	0.287	2	0.161	0.152	N	0.45	SignalP-noTM
NbD051715.1	0.696	23	0.782	23	0.942	5	0.877	0.833	Y	0.45	SignalP-noTM
NbD051714.1	0.116	63	0.109	12	0.128	2	0.1	0.104	N	0.45	SignalP-noTM
NbD051713.1	0.108	58	0.102	58	0.104	23	0.094	0.098	N	0.45	SignalP-noTM
NbD051712.1	0.445	25	0.618	25	0.954	13	0.862	0.749	Y	0.45	SignalP-noTM
NbD051711.1	0.123	17	0.131	17	0.159	5	0.141	0.136	N	0.45	SignalP-noTM
NbD051710.1	0.114	55	0.107	55	0.142	45	0.101	0.104	N	0.45	SignalP-noTM
NbD051709.1	0.194	19	0.296	19	0.721	2	0.494	0.375	N	0.5	SignalP-TM
[truncated: 72,804 more rows]
